# Supplementary material for: Genome- and transcriptome-wide splicing associations with alcohol use disorder
Source: Sci Rep. 2023 Mar 9;13:3950. doi: 10.1038/s41598-023-30926-z (PMC9998611; doi:10.1038/s41598-023-30926-z)
Supplement: Supplementary file 3 — Supplementary Information 3. [file 41598_2023_30926_MOESM3_ESM.xlsx]

## Sheet: Supplementary_FileS2.csv
Supplementary File S2 Polygenic Score Analyeses of AUD vs Control for Each Brain Region
Pheno	Set	Threshold	R2	P	Coefficient	Standard.Error	Num_SNP
AUD_CEA	Base	5e-08	0.0378242	0.21486	0.768637	0.619712	4
AUD_CEA	Base	5.01e-05	0.00185023	0.778019	0.520324	1.84576	40
AUD_CEA	Base	0.00010005	7.85e-05	0.953677	0.122311	2.10556	51
AUD_CEA	Base	0.00015005	0.00262578	0.737184	0.710001	2.11571	60
AUD_CEA	Base	0.00020005	0.00313888	0.713711	0.787289	2.14592	61
AUD_CEA	Base	0.00025005	0.0096303	0.521938	1.4043	2.19298	63
AUD_CEA	Base	0.00030005	0.00799906	0.559094	1.36598	2.33826	66
AUD_CEA	Base	0.00035005	0.00740262	0.5742	1.38609	2.46689	70
AUD_CEA	Base	0.00040005	0.00837309	0.550475	1.48497	2.48719	74
AUD_CEA	Base	0.00045005	0.00583063	0.617874	1.41343	2.83328	84
AUD_CEA	Base	0.00050005	0.00945957	0.525573	1.84104	2.90029	87
AUD_CEA	Base	0.00055005	0.00763112	0.567967	1.63598	2.86487	89
AUD_CEA	Base	0.00060005	0.0114808	0.483981	1.99977	2.85717	91
AUD_CEA	Base	0.00065005	0.0132942	0.45146	2.09865	2.78712	97
AUD_CEA	Base	0.00070005	0.019216	0.366304	2.64755	2.93059	103
AUD_CEA	Base	0.00075005	0.00986121	0.516148	2.0708	3.18931	115
AUD_CEA	Base	0.00080005	0.0109878	0.493303	2.33235	3.40457	123
AUD_CEA	Base	0.00085005	0.0105933	0.501138	2.51337	3.73624	133
AUD_CEA	Base	0.00090005	0.0117347	0.478963	2.6901	3.79972	135
AUD_CEA	Base	0.00095005	0.0120367	0.473432	2.75942	3.84907	137
AUD_CEA	Base	0.00100005	0.0076618	0.566805	2.18834	3.82066	138
AUD_CEA	Base	0.00105005	0.00564672	0.622815	1.94393	3.95217	139
AUD_CEA	Base	0.00110005	0.00590242	0.615076	2.0414	4.05973	142
AUD_CEA	Base	0.00115005	0.00206366	0.766	1.22895	4.12938	144
AUD_CEA	Base	0.00120005	0.00644115	0.599448	2.22858	4.24334	147
AUD_CEA	Base	0.00125005	0.00931604	0.528063	2.78518	4.41416	150
AUD_CEA	Base	0.00130005	0.00644644	0.599235	2.36954	4.5091	152
AUD_CEA	Base	0.00135005	0.00437772	0.664802	1.95901	4.52122	155
AUD_CEA	Base	0.00140005	0.00204718	0.76685	1.35702	4.57682	158
AUD_CEA	Base	0.00145005	0.00252159	0.742056	1.50068	4.5595	162
AUD_CEA	Base	0.00150005	0.00461924	0.656143	2.02325	4.54412	163
AUD_CEA	Base	0.00155005	0.00371323	0.689805	1.86168	4.66446	168
AUD_CEA	Base	0.00160005	0.0040316	0.677543	1.94563	4.67904	169
AUD_CEA	Base	0.00165005	0.00975893	0.518264	3.24902	5.02926	175
AUD_CEA	Base	0.00170005	0.0102071	0.508892	3.34462	5.06328	176
AUD_CEA	Base	0.00175005	0.0146572	0.429198	4.08422	5.1662	179
AUD_CEA	Base	0.00180005	0.0128858	0.458239	3.89946	5.25711	182
AUD_CEA	Base	0.00185005	0.00699309	0.584106	2.90401	5.30513	185
AUD_CEA	Base	0.00190005	0.00881775	0.539214	3.17003	5.1629	186
AUD_CEA	Base	0.00195005	0.00644398	0.599426	2.70918	5.15812	188
AUD_CEA	Base	0.00200005	0.0044421	0.662518	2.24801	5.1508	189
AUD_CEA	Base	0.00205005	0.00707219	0.58226	2.93595	5.33725	191
AUD_CEA	Base	0.00210005	0.00306009	0.717149	1.96106	5.41324	193
AUD_CEA	Base	0.00215005	0.00304336	0.717879	1.93568	5.35761	194
AUD_CEA	Base	0.00220005	0.00304336	0.717879	1.94566	5.38522	195
AUD_CEA	Base	0.00225005	0.00169999	0.786957	1.44407	5.34317	198
AUD_CEA	Base	0.00230005	0.00252889	0.741707	1.74235	5.28634	204
AUD_CEA	Base	0.00235005	0.00421467	0.670626	2.28548	5.37395	206
AUD_CEA	Base	0.00240005	2.93e-05	0.971684	0.184752	5.20477	209
AUD_CEA	Base	0.00245005	0.000196174	0.926828	0.479311	5.21917	210
AUD_CEA	Base	0.00250005	0.000781989	0.854508	0.969426	5.28672	213
AUD_CEA	Base	0.00255005	0.00108972	0.828633	1.14255	5.27848	214
AUD_CEA	Base	0.00270005	6.52e-06	0.986641	0.0916681	5.47484	217
AUD_CEA	Base	0.00275005	2.28e-05	0.975051	0.170044	5.43726	219
AUD_CEA	Base	0.00280005	0.00011286	0.944471	0.386587	5.55028	222
AUD_CEA	Base	0.00285005	8.86e-06	0.984433	0.10816	5.54328	223
AUD_CEA	Base	0.00290005	4.33e-06	0.989112	0.0749087	5.48921	224
AUD_CEA	Base	0.00295005	0.000975857	0.837724	1.12941	5.51455	230
AUD_CEA	Base	0.00300005	0.00108958	0.828697	1.17102	5.41201	235
AUD_CEA	Base	0.00305005	7.18e-05	0.955692	0.306061	5.50865	239
AUD_CEA	Base	0.00310005	7.18e-05	0.955692	0.316306	5.69304	247
AUD_CEA	Base	0.00315005	0.0019117	0.774573	1.59184	5.55812	251
AUD_CEA	Base	0.00320005	0.0028852	0.725099	1.98328	5.63988	256
AUD_CEA	Base	0.00325005	0.00405903	0.676803	2.39624	5.74874	260
AUD_CEA	Base	0.00330005	0.00340711	0.702439	2.2215	5.815	265
AUD_CEA	Base	0.00335005	0.00284652	0.7268	2.04164	5.84353	266
AUD_CEA	Base	0.00340005	0.00284652	0.7268	2.06467	5.90944	269
AUD_CEA	Base	0.00345005	0.00286837	0.725809	2.05314	5.8543	270
AUD_CEA	Base	0.00350005	0.00285493	0.726489	2.07662	5.9366	273
AUD_CEA	Base	0.00355005	0.00127393	0.815099	1.38727	5.93221	275
AUD_CEA	Base	0.00360005	0.00497779	0.644473	2.74241	5.94298	279
AUD_CEA	Base	0.00365005	0.00601801	0.612105	3.05844	6.03158	283
AUD_CEA	Base	0.00370005	0.00326607	0.708321	2.24277	5.99492	287
AUD_CEA	Base	0.00375005	0.00326607	0.708321	2.25059	6.01581	288
AUD_CEA	Base	0.00380005	0.00163432	0.791123	1.59255	6.01298	291
AUD_CEA	Base	0.00385005	0.00282314	0.727908	2.13344	6.13218	293
AUD_CEA	Base	0.00390005	0.00282314	0.727908	2.14072	6.15311	294
AUD_CEA	Base	0.00395005	0.00367096	0.691739	2.40009	6.05326	297
AUD_CEA	Base	0.00400005	0.00322549	0.710098	2.27333	6.11564	300
AUD_CEA	Base	0.00405005	0.00526266	0.635354	2.9587	6.23928	301
AUD_CEA	Base	0.00420005	0.0031233	0.714608	2.25585	6.169	303
AUD_CEA	Base	0.00425005	0.00199876	0.76972	1.81082	6.18574	305
AUD_CEA	Base	0.00430005	0.00183421	0.779124	1.75112	6.24371	308
AUD_CEA	Base	0.00445005	0.00210615	0.763765	1.88652	6.27709	309
AUD_CEA	Base	0.00450005	0.00324335	0.709322	2.33119	6.25376	312
AUD_CEA	Base	0.00460005	0.0020067	0.769215	1.83828	6.26541	313
AUD_CEA	Base	0.00470005	0.00332551	0.705827	2.39854	6.35432	314
AUD_CEA	Base	0.00475005	0.0034595	0.700225	2.49387	6.4773	317
AUD_CEA	Base	0.00480005	0.00256975	0.739902	2.15022	6.4769	318
AUD_CEA	Base	0.00485005	0.00204852	0.766857	1.91208	6.44909	323
AUD_CEA	Base	0.00500005	0.00157903	0.794594	1.67847	6.44695	324
AUD_CEA	Base	0.00510005	0.00270238	0.733594	2.19332	6.44435	326
AUD_CEA	Base	0.00525005	0.00281773	0.728175	2.21792	6.38152	330
AUD_CEA	Base	0.00530005	0.00331005	0.706453	2.36005	6.26634	331
AUD_CEA	Base	0.00540005	0.00283296	0.727493	2.21267	6.34982	332
AUD_CEA	Base	0.00545005	0.00253488	0.741664	2.09602	6.35831	333
AUD_CEA	Base	0.00550005	0.00280568	0.728778	2.1501	6.20069	334
AUD_CEA	Base	0.00560005	0.00369503	0.690827	2.5025	6.2919	336
AUD_CEA	Base	0.00565005	0.00323825	0.709588	2.33068	6.25839	337
AUD_CEA	Base	0.00570005	0.00349177	0.698994	2.42143	6.26214	338
AUD_CEA	Base	0.00575005	0.00258383	0.739323	2.07629	6.23979	339
AUD_CEA	Base	0.00580005	0.00394443	0.681226	2.57408	6.26617	340
AUD_CEA	Base	0.00590005	0.00353525	0.697245	2.43537	6.25992	341
AUD_CEA	Base	0.00600005	0.00348854	0.699214	2.4453	6.32871	344
AUD_CEA	Base	0.00625005	0.0044644	0.662224	2.73611	6.26335	345
AUD_CEA	Base	0.00630005	0.0106975	0.500776	4.39008	6.52054	350
AUD_CEA	Base	0.00635005	0.017921	0.385907	5.77213	6.65711	353
AUD_CEA	Base	0.00640005	0.0230941	0.32665	6.63362	6.7629	356
AUD_CEA	Base	0.00645005	0.0238683	0.319658	6.79463	6.82766	358
AUD_CEA	Base	0.00650005	0.0238683	0.319658	6.81361	6.84674	359
AUD_CEA	Base	0.00655005	0.0265753	0.294831	7.29551	6.96414	361
AUD_CEA	Base	0.00670005	0.032293	0.248914	8.37903	7.2672	364
AUD_CEA	Base	0.00680005	0.0347464	0.232498	8.70701	7.29262	366
AUD_CEA	Base	0.00690005	0.0360034	0.224735	8.75214	7.20914	367
AUD_CEA	Base	0.00695005	0.0331745	0.24415	8.27865	7.10811	369
AUD_CEA	Base	0.00700005	0.0353973	0.229413	8.53733	7.10336	371
AUD_CEA	Base	0.00705005	0.0374238	0.217676	8.88622	7.20856	373
AUD_CEA	Base	0.00710005	0.0391982	0.206422	9.13487	7.23001	377
AUD_CEA	Base	0.00720005	0.0375787	0.215965	8.99243	7.26761	378
AUD_CEA	Base	0.00725005	0.0407625	0.19854	9.42791	7.33278	380
AUD_CEA	Base	0.00730005	0.0372425	0.218174	9.06575	7.36216	382
AUD_CEA	Base	0.00735005	0.0323857	0.24875	8.34577	7.23586	384
AUD_CEA	Base	0.00750005	0.0372892	0.21785	8.95548	7.26749	386
AUD_CEA	Base	0.00770005	0.0363644	0.223339	8.90948	7.31666	389
AUD_CEA	Base	0.00780005	0.0440015	0.182117	9.94271	7.45183	392
AUD_CEA	Base	0.00790005	0.0421281	0.190254	9.6437	7.36257	393
AUD_CEA	Base	0.00795005	0.0415261	0.193713	9.5686	7.36232	395
AUD_CEA	Base	0.00800005	0.0406252	0.198045	9.45913	7.34895	396
AUD_CEA	Base	0.00810005	0.0392758	0.205818	9.23584	7.3002	397
AUD_CEA	Base	0.00820005	0.0390619	0.206858	9.1458	7.24562	398
AUD_CEA	Base	0.00825005	0.0419909	0.191034	9.4878	7.2563	399
AUD_CEA	Base	0.00830005	0.0392533	0.204864	9.11806	7.19195	400
AUD_CEA	Base	0.00845005	0.036472	0.220992	8.79449	7.18566	401
AUD_CEA	Base	0.00850005	0.0384789	0.209126	9.06146	7.21469	403
AUD_CEA	Base	0.00855005	0.0401632	0.199684	9.25059	7.21321	404
AUD_CEA	Base	0.00860005	0.0371743	0.2167	8.83148	7.14897	406
AUD_CEA	Base	0.00865005	0.0412682	0.195085	9.04939	6.98427	411
AUD_CEA	Base	0.00870005	0.0462373	0.171371	9.53732	6.97269	412
AUD_CEA	Base	0.00875005	0.0451121	0.176642	9.48187	7.01753	416
AUD_CEA	Base	0.00880005	0.0381811	0.212514	8.59116	6.89122	419
AUD_CEA	Base	0.00885005	0.0384919	0.21076	8.69473	6.94757	420
AUD_CEA	Base	0.00890005	0.0438789	0.183104	9.34562	7.02014	423
AUD_CEA	Base	0.00900005	0.049277	0.159836	9.93701	7.06946	424
AUD_CEA	Base	0.00905005	0.0539901	0.142096	10.3157	7.0269	425
AUD_CEA	Base	0.00910005	0.053364	0.144067	10.2371	7.00781	426
AUD_CEA	Base	0.00915005	0.0552171	0.137201	10.4918	7.05904	427
AUD_CEA	Base	0.00920005	0.0459717	0.172086	9.25878	6.78034	429
AUD_CEA	Base	0.00925005	0.0570675	0.130325	10.6295	7.02627	432
AUD_CEA	Base	0.00935005	0.0575704	0.129084	10.6963	7.0476	433
AUD_CEA	Base	0.00940005	0.0549443	0.139063	10.4731	7.07984	434
AUD_CEA	Base	0.00945005	0.0580708	0.128539	10.8093	7.11193	435
AUD_CEA	Base	0.00955005	0.0567427	0.132092	10.7188	7.11784	436
AUD_CEA	Base	0.00965005	0.055436	0.135753	10.6276	7.12403	437
AUD_CEA	Base	0.00970005	0.0517753	0.149161	10.246	7.10291	438
AUD_CEA	Base	0.00995005	0.0528783	0.145152	10.3616	7.11221	439
AUD_CEA	Base	0.01	0.05158	0.149876	10.2765	7.1366	441
AUD_CEA	Base	0.0102001	0.0500337	0.155818	10.102	7.11773	442
AUD_CEA	Base	0.0102501	0.0529525	0.14508	10.4445	7.16783	444
AUD_CEA	Base	0.0103	0.0573901	0.130184	10.924	7.21828	445
AUD_CEA	Base	0.0104501	0.0606956	0.120279	11.3847	7.32796	447
AUD_CEA	Base	0.01065	0.0616786	0.118617	11.4079	7.30994	449
AUD_CEA	Base	0.0107001	0.0606043	0.121516	11.3163	7.30819	450
AUD_CEA	Base	0.0108001	0.058965	0.125767	11.2103	7.32217	451
AUD_CEA	Base	0.01095	0.0704316	0.0958874	12.5637	7.54518	453
AUD_CEA	Base	0.0110501	0.0717021	0.093164	12.4829	7.43501	455
AUD_CEA	Base	0.0111001	0.0696049	0.0972354	12.2265	7.37241	456
AUD_CEA	Base	0.01115	0.0700975	0.0968544	12.489	7.52213	458
AUD_CEA	Base	0.0113001	0.0720707	0.0928471	12.69	7.55102	459
AUD_CEA	Base	0.0113501	0.0645805	0.111496	11.8214	7.42781	462
AUD_CEA	Base	0.01145	0.06533	0.109608	11.8926	7.43309	463
AUD_CEA	Base	0.0115	0.0591858	0.126462	11.1483	7.29502	464
AUD_CEA	Base	0.0115501	0.0588004	0.127491	10.9829	7.20631	465
AUD_CEA	Base	0.0116001	0.0593976	0.1257	11.067	7.22727	466
AUD_CEA	Base	0.0116501	0.0619413	0.118553	11.2774	7.22503	467
AUD_CEA	Base	0.0118501	0.0657388	0.108184	11.684	7.27335	468
AUD_CEA	Base	0.0119001	0.0646129	0.110741	11.6105	7.27989	470
AUD_CEA	Base	0.01205	0.0617294	0.118052	11.334	7.25142	474
AUD_CEA	Base	0.0121001	0.0606661	0.121053	11.2528	7.25811	475
AUD_CEA	Base	0.0121501	0.0619437	0.117447	11.4177	7.29296	476
AUD_CEA	Base	0.0122001	0.0630826	0.114565	11.6033	7.35317	477
AUD_CEA	Base	0.0123	0.0600645	0.123114	11.2729	7.31136	478
AUD_CEA	Base	0.0126	0.0609487	0.120307	11.3317	7.29437	479
AUD_CEA	Base	0.01265	0.0614023	0.119311	11.4241	7.33406	481
AUD_CEA	Base	0.0127001	0.0614023	0.119311	11.4478	7.34931	482
AUD_CEA	Base	0.0127501	0.0603213	0.12226	11.3401	7.33816	483
AUD_CEA	Base	0.0129	0.0739828	0.0893105	12.8011	7.53427	484
AUD_CEA	Base	0.0129501	0.072551	0.0921084	12.6648	7.51896	485
AUD_CEA	Base	0.0130001	0.0728551	0.0914026	12.6818	7.5127	486
AUD_CEA	Base	0.0130501	0.0740364	0.0895486	12.969	7.6388	487
AUD_CEA	Base	0.01315	0.0757656	0.0864612	13.2861	7.74988	489
AUD_CEA	Base	0.0132	0.0753112	0.0866359	13.4447	7.84671	492
AUD_CEA	Base	0.0132501	0.0749845	0.0872486	13.4434	7.86123	493
AUD_CEA	Base	0.0133001	0.0736115	0.0905291	13.3527	7.88878	494
AUD_CEA	Base	0.0133501	0.0697962	0.0991565	13.0278	7.90061	495
AUD_CEA	Base	0.0134001	0.0670566	0.105967	12.7754	7.90268	496
AUD_CEA	Base	0.0135	0.0657051	0.109366	12.5739	7.85357	497
AUD_CEA	Base	0.0137001	0.0681484	0.103741	12.8277	7.88433	498
AUD_CEA	Base	0.01375	0.0708836	0.098338	13.1335	7.94543	499
AUD_CEA	Base	0.0138001	0.0742222	0.0915356	13.6555	8.09288	500
AUD_CEA	Base	0.0138501	0.0810486	0.0790787	14.5397	8.27977	501
AUD_CEA	Base	0.014	0.0782126	0.0839799	14.0398	8.12465	502
AUD_CEA	Base	0.0141001	0.0775117	0.0851869	14.0556	8.16542	503
AUD_CEA	Base	0.0141501	0.0764822	0.087108	13.931	8.14274	504
AUD_CEA	Base	0.0142001	0.0788444	0.0827316	14.2626	8.22029	507
AUD_CEA	Base	0.0143	0.0788664	0.0828095	14.3263	8.25907	508
AUD_CEA	Base	0.01435	0.0789323	0.0832595	14.2877	8.2489	511
AUD_CEA	Base	0.0144001	0.0782314	0.085029	14.092	8.18242	512
AUD_CEA	Base	0.0145001	0.0784975	0.0854095	14.0493	8.16757	513
AUD_CEA	Base	0.0145501	0.0902581	0.0674008	15.3826	8.41044	515
AUD_CEA	Base	0.0146	0.097345	0.0592629	15.9665	8.46471	517
AUD_CEA	Base	0.0147501	0.0957144	0.0611421	15.9343	8.50979	518
AUD_CEA	Base	0.0148001	0.100954	0.0558506	16.6533	8.70896	519
AUD_CEA	Base	0.0148501	0.100258	0.0563179	16.5331	8.66257	520
AUD_CEA	Base	0.0150001	0.104144	0.0508043	16.5095	8.45283	522
AUD_CEA	Base	0.0151001	0.10156	0.0529386	16.101	8.31911	523
AUD_CEA	Base	0.0153001	0.0958706	0.0586888	15.5916	8.24726	525
AUD_CEA	Base	0.01545	0.0939696	0.0607425	15.5279	8.27993	526
AUD_CEA	Base	0.0155501	0.0986413	0.0562703	16.1842	8.47813	527
AUD_CEA	Base	0.0157501	0.0971968	0.0579698	15.9798	8.42847	529
AUD_CEA	Base	0.0158501	0.0969426	0.0584788	15.8784	8.39197	530
AUD_CEA	Base	0.0159001	0.0954816	0.0606476	15.774	8.40804	531
AUD_CEA	Base	0.0161001	0.092992	0.0636393	15.2964	8.2474	533
AUD_CEA	Base	0.0162001	0.0932497	0.0631113	15.4815	8.3305	536
AUD_CEA	Base	0.0163501	0.0932944	0.0619172	15.5465	8.3275	537
AUD_CEA	Base	0.0165001	0.0854144	0.0728521	14.9531	8.33622	538
AUD_CEA	Base	0.0165501	0.0813173	0.0797869	14.4166	8.22903	539
AUD_CEA	Base	0.0166501	0.0839992	0.0756092	14.874	8.37148	540
AUD_CEA	Base	0.0167001	0.0854068	0.0726908	15.1051	8.4162	541
AUD_CEA	Base	0.0167501	0.0771414	0.0866869	14.406	8.40909	543
AUD_CEA	Base	0.0169001	0.0753732	0.0898226	14.1414	8.33644	544
AUD_CEA	Base	0.0169501	0.0809165	0.080159	14.6997	8.40098	545
AUD_CEA	Base	0.0170501	0.083589	0.0753425	15.1152	8.49945	549
AUD_CEA	Base	0.0171001	0.0870605	0.0700675	15.6413	8.63458	550
AUD_CEA	Base	0.0172001	0.0875578	0.0701888	15.7144	8.67867	551
AUD_CEA	Base	0.0173501	0.0869172	0.0708185	15.8293	8.76173	552
AUD_CEA	Base	0.0175501	0.0894573	0.0668826	16.0729	8.77123	553
AUD_CEA	Base	0.0176001	0.0893974	0.0667135	16.0417	8.74875	554
AUD_CEA	Base	0.0176501	0.0869378	0.0703198	15.9472	8.81136	555
AUD_CEA	Base	0.0178001	0.0847264	0.0741419	15.5088	8.68482	557
AUD_CEA	Base	0.0179001	0.0838508	0.0759414	15.427	8.69255	559
AUD_CEA	Base	0.0179501	0.086379	0.071549	15.6729	8.69764	560
AUD_CEA	Base	0.0180001	0.0872679	0.0715066	15.8413	8.78976	562
AUD_CEA	Base	0.0180501	0.0861825	0.0737451	15.6785	8.7678	563
AUD_CEA	Base	0.0182001	0.0849617	0.075403	15.4932	8.71379	564
AUD_CEA	Base	0.0182501	0.0990621	0.0574223	17.1482	9.02498	565
AUD_CEA	Base	0.0183001	0.117661	0.0396442	19	9.23479	567
AUD_CEA	Base	0.0184001	0.119834	0.0381051	19.2552	9.28532	568
AUD_CEA	Base	0.0185001	0.114207	0.0425687	18.7741	9.25785	569
AUD_CEA	Base	0.0185501	0.112161	0.0440995	18.5237	9.2014	570
AUD_CEA	Base	0.0186501	0.110879	0.0452507	18.3838	9.18129	571
AUD_CEA	Base	0.0187001	0.11095	0.0449722	18.4393	9.19704	572
AUD_CEA	Base	0.0187501	0.108862	0.0469155	18.3057	9.21246	575
AUD_CEA	Base	0.0188001	0.101952	0.053625	17.6502	9.14589	576
AUD_CEA	Base	0.0189501	0.10132	0.0541482	17.601	9.14028	577
AUD_CEA	Base	0.0190001	0.0970803	0.0588062	17.0723	9.03468	578
AUD_CEA	Base	0.0190501	0.0940606	0.0611704	16.7126	8.92644	580
AUD_CEA	Base	0.0191001	0.0948004	0.0606204	16.7515	8.92815	581
AUD_CEA	Base	0.0191501	0.092684	0.0632633	16.6561	8.96771	583
AUD_CEA	Base	0.0193501	0.0961567	0.058457	17.1095	9.04183	584
AUD_CEA	Base	0.0196501	0.0966297	0.056992	17.0989	8.98348	586
AUD_CEA	Base	0.0198001	0.0923923	0.0625563	16.8019	9.02195	587
AUD_CEA	Base	0.0199001	0.0922396	0.0626791	16.7903	9.01993	588
AUD_CEA	Base	0.0199501	0.0921919	0.0627515	16.797	9.02606	590
AUD_CEA	Base	0.0201501	0.0932017	0.0612943	16.9064	9.03424	591
AUD_CEA	Base	0.0202001	0.0910194	0.0642589	16.8633	9.11344	592
AUD_CEA	Base	0.0202501	0.0917463	0.0630115	16.9015	9.09116	593
AUD_CEA	Base	0.0204501	0.0918676	0.0627842	17.0064	9.1397	594
AUD_CEA	Base	0.0205001	0.0897826	0.0652609	17.0267	9.23622	596
AUD_CEA	Base	0.0205501	0.0841834	0.073419	16.3083	9.10966	597
AUD_CEA	Base	0.0206001	0.0840522	0.0737395	16.2725	9.09981	598
AUD_CEA	Base	0.0206501	0.0824377	0.0763317	16.125	9.09795	599
AUD_CEA	Base	0.0208001	0.0803563	0.0799487	15.8848	9.07196	600
AUD_CEA	Base	0.0210001	0.0820207	0.0773428	16.1318	9.13301	601
AUD_CEA	Base	0.0210501	0.0847279	0.0739358	16.4677	9.21524	602
AUD_CEA	Base	0.0211501	0.0854799	0.0722296	16.8709	9.38486	604
AUD_CEA	Base	0.0212001	0.0857387	0.0719477	16.924	9.40508	605
AUD_CEA	Base	0.0213001	0.0794598	0.08083	15.9744	9.14971	607
AUD_CEA	Base	0.0215501	0.0759399	0.0869821	15.3764	8.98398	608
AUD_CEA	Base	0.0216001	0.0698433	0.0989345	14.5112	8.79443	609
AUD_CEA	Base	0.0220001	0.0698346	0.0994903	14.4059	8.74499	610
AUD_CEA	Base	0.0220501	0.068307	0.102808	14.425	8.84214	612
AUD_CEA	Base	0.0221001	0.0650745	0.110494	13.9065	8.71345	614
AUD_CEA	Base	0.0222501	0.0734108	0.0910219	14.8553	8.78998	616
AUD_CEA	Base	0.0225001	0.076397	0.0852452	15.3363	8.91112	617
AUD_CEA	Base	0.0225501	0.0781845	0.082503	15.7197	9.05333	619
AUD_CEA	Base	0.0227501	0.0763728	0.0867919	15.559	9.08517	621
AUD_CEA	Base	0.0228001	0.0738308	0.0907801	15.4155	9.11459	622
AUD_CEA	Base	0.0229501	0.0658138	0.109365	14.6282	9.13662	625
AUD_CEA	Base	0.0230001	0.0677361	0.104369	15.052	9.2683	627
AUD_CEA	Base	0.0231001	0.0627858	0.117118	14.4148	9.19905	628
AUD_CEA	Base	0.0232501	0.0600648	0.124567	14.1848	9.23558	629
AUD_CEA	Base	0.0234501	0.0641493	0.113147	14.7703	9.32349	630
AUD_CEA	Base	0.0235001	0.0657976	0.109434	14.9406	9.33356	631
AUD_CEA	Base	0.0236001	0.0615094	0.121147	14.3542	9.26089	632
AUD_CEA	Base	0.0237001	0.0610709	0.122923	14.2677	9.249	635
AUD_CEA	Base	0.0237501	0.0599311	0.12592	14.1772	9.26377	636
AUD_CEA	Base	0.0238501	0.0609636	0.122945	14.4245	9.35118	637
AUD_CEA	Base	0.0240001	0.0642635	0.114545	14.8919	9.43664	638
AUD_CEA	Base	0.0241501	0.0688939	0.103214	15.6067	9.57779	639
AUD_CEA	Base	0.0242001	0.0812267	0.0791206	17.6583	10.0571	642
AUD_CEA	Base	0.0242501	0.0847222	0.0739731	18.0404	10.0966	644
AUD_CEA	Base	0.0243501	0.0804039	0.0801894	17.421	9.95719	645
AUD_CEA	Base	0.0244001	0.0758971	0.0875323	16.8982	9.89031	648
AUD_CEA	Base	0.0244501	0.0800395	0.0799473	17.3955	9.93467	649
AUD_CEA	Base	0.0245001	0.0800395	0.0799473	17.4223	9.94998	650
AUD_CEA	Base	0.0247001	0.0778621	0.0831667	17.1464	9.89634	651
AUD_CEA	Base	0.0247501	0.0750962	0.0882444	16.7112	9.80284	652
AUD_CEA	Base	0.0249501	0.076521	0.0859627	16.8684	9.82381	653
AUD_CEA	Base	0.0250501	0.0760849	0.0862529	16.9869	9.902	654
AUD_CEA	Base	0.0252001	0.0709166	0.0966988	16.2207	9.76521	655
AUD_CEA	Base	0.0256501	0.070248	0.0983496	16.1839	9.79115	656
AUD_CEA	Base	0.0259001	0.0702613	0.0989931	16.4559	9.97476	658
AUD_CEA	Base	0.0261001	0.0704826	0.0988037	16.5247	10.0108	660
AUD_CEA	Base	0.0262001	0.069803	0.100287	16.4743	10.0241	661
AUD_CEA	Base	0.0262501	0.0726699	0.0943205	17.0564	10.1949	663
AUD_CEA	Base	0.0263501	0.0765217	0.087059	17.5955	10.283	665
AUD_CEA	Base	0.0270001	0.0728328	0.0940513	17.11	10.2186	666
AUD_CEA	Base	0.0271001	0.0719725	0.0958542	16.9932	10.2043	667
AUD_CEA	Base	0.0271501	0.0813471	0.0787961	18.2266	10.3695	668
AUD_CEA	Base	0.0272501	0.0817785	0.0783587	18.2185	10.3497	670
AUD_CEA	Base	0.0273001	0.0768464	0.0870263	17.5575	10.2598	671
AUD_CEA	Base	0.0274001	0.0786544	0.0831723	17.8796	10.3197	672
AUD_CEA	Base	0.0274501	0.0809745	0.0793592	17.978	10.2473	673
AUD_CEA	Base	0.0275501	0.0754106	0.089568	17.4831	10.2982	674
AUD_CEA	Base	0.0276001	0.0799554	0.0813713	18.1581	10.419	675
AUD_CEA	Base	0.0277001	0.0815968	0.0785422	18.3965	10.4573	676
AUD_CEA	Base	0.0277501	0.0733234	0.0934012	17.145	10.2192	678
AUD_CEA	Base	0.0278501	0.0662904	0.108876	16.0827	10.0312	680
AUD_CEA	Base	0.0279001	0.0647383	0.112172	15.8957	10.0067	681
AUD_CEA	Base	0.0279501	0.0647383	0.112172	15.9191	10.0214	682
AUD_CEA	Base	0.0280501	0.0659569	0.107373	16.211	10.0682	685
AUD_CEA	Base	0.0281001	0.0698267	0.0987303	16.7895	10.169	687
AUD_CEA	Base	0.0281501	0.0715774	0.0949045	17.0527	10.2108	688
AUD_CEA	Base	0.0285001	0.0771242	0.0838023	17.7382	10.259	689
AUD_CEA	Base	0.0286001	0.0812319	0.0764861	18.0568	10.1932	691
AUD_CEA	Base	0.0286501	0.0839182	0.0727076	18.4118	10.2592	693
AUD_CEA	Base	0.0287501	0.0861312	0.0694632	18.8818	10.401	694
AUD_CEA	Base	0.0288001	0.0867944	0.0680549	19.0116	10.4194	696
AUD_CEA	Base	0.0288501	0.0917456	0.0620883	19.6853	10.5514	697
AUD_CEA	Base	0.0289501	0.0955542	0.0578857	20.1918	10.6465	698
AUD_CEA	Base	0.0291001	0.0954027	0.0578755	20.1832	10.6416	700
AUD_CEA	Base	0.0292501	0.0995731	0.0528897	20.7069	10.6967	701
AUD_CEA	Base	0.0293501	0.103208	0.049582	21.2806	10.8378	702
AUD_CEA	Base	0.0294001	0.103817	0.0491574	21.7791	11.071	704
AUD_CEA	Base	0.0294501	0.101733	0.051567	21.3858	10.9855	706
AUD_CEA	Base	0.0296501	0.101733	0.051567	21.4161	11.001	707
AUD_CEA	Base	0.0298501	0.103586	0.0502867	21.6694	11.0699	708
AUD_CEA	Base	0.0299001	0.101385	0.0528292	21.2871	10.9936	710
AUD_CEA	Base	0.0299501	0.101052	0.0530084	21.2547	10.9852	711
AUD_CEA	Base	0.0300001	0.102731	0.0514715	21.511	11.0453	712
AUD_CEA	Base	0.0300501	0.100394	0.0538703	21.315	11.0562	713
AUD_CEA	Base	0.0302501	0.102176	0.0522135	21.5829	11.1174	714
AUD_CEA	Base	0.0304001	0.106999	0.0472961	22.0535	11.1177	716
AUD_CEA	Base	0.0304501	0.108585	0.0454112	22.2476	11.1192	718
AUD_CEA	Base	0.0305001	0.107963	0.0454106	22.3102	11.1505	719
AUD_CEA	Base	0.0306001	0.105039	0.0480968	21.9194	11.09	720
AUD_CEA	Base	0.0308001	0.0952924	0.0583336	20.7491	10.9599	722
AUD_CEA	Base	0.0311001	0.102151	0.0503156	21.6307	11.0515	723
AUD_CEA	Base	0.0311501	0.0948153	0.0578495	20.8269	10.9798	725
AUD_CEA	Base	0.0312001	0.0960575	0.0561879	21.0248	11.0102	726
AUD_CEA	Base	0.0313001	0.0956844	0.0567091	21.1704	11.1099	727
AUD_CEA	Base	0.0315001	0.0919184	0.0606684	20.9725	11.1799	731
AUD_CEA	Base	0.0315501	0.0977857	0.0525055	21.9623	11.3268	733
AUD_CEA	Base	0.0318001	0.102465	0.0482696	22.2895	11.2859	735
AUD_CEA	Base	0.0319001	0.107492	0.0439405	22.9806	11.4067	736
AUD_CEA	Base	0.0319501	0.101928	0.0490721	22.4024	11.3835	737
AUD_CEA	Base	0.0320501	0.101398	0.0495714	22.3097	11.3614	738
AUD_CEA	Base	0.0321001	0.108634	0.042614	23.2871	11.4858	739
AUD_CEA	Base	0.0321501	0.101741	0.0484655	22.2306	11.2659	740
AUD_CEA	Base	0.0323001	0.10671	0.0439879	22.9661	11.4021	741
AUD_CEA	Base	0.0323501	0.102821	0.0475405	22.4542	11.3322	742
AUD_CEA	Base	0.0324	0.10198	0.0485151	22.2713	11.289	743
AUD_CEA	Base	0.0325001	0.104307	0.0458993	22.6743	11.358	744
AUD_CEA	Base	0.0325501	0.101984	0.0482031	22.2383	11.2566	745
AUD_CEA	Base	0.0327501	0.087633	0.0659275	20.4744	11.134	746
AUD_CEA	Base	0.0328501	0.0863397	0.0671881	20.3037	11.0924	747
AUD_CEA	Base	0.0329001	0.0838054	0.0709523	19.988	11.0689	749
AUD_CEA	Base	0.0329501	0.0834512	0.0712658	20.1646	11.1791	750
AUD_CEA	Base	0.0330501	0.0869649	0.0660898	20.5008	11.155	751
AUD_CEA	Base	0.0331001	0.0880861	0.0651645	20.4814	11.1063	752
AUD_CEA	Base	0.0331501	0.0842351	0.0707942	19.8724	10.9987	754
AUD_CEA	Base	0.0332001	0.0844461	0.0708007	19.8613	10.9928	755
AUD_CEA	Base	0.0333001	0.0826651	0.0732283	19.6792	10.9853	756
AUD_CEA	Base	0.0335501	0.0806313	0.0763582	19.435	10.9665	757
AUD_CEA	Base	0.0336001	0.0810187	0.0757394	19.4726	10.9646	758
AUD_CEA	Base	0.0336501	0.0921412	0.0595183	21.2294	11.2662	760
AUD_CEA	Base	0.0337001	0.090931	0.0609453	21.0829	11.2509	762
AUD_CEA	Base	0.0337501	0.0892474	0.0629841	20.5136	11.0329	763
AUD_CEA	Base	0.0338001	0.0896385	0.0623221	20.3205	10.9016	764
AUD_CEA	Base	0.0340501	0.0875775	0.0651523	20.1944	10.9502	765
AUD_CEA	Base	0.0342001	0.0844068	0.0698987	19.7179	10.8784	766
AUD_CEA	Base	0.0343001	0.0810573	0.0752102	19.4628	10.9392	767
AUD_CEA	Base	0.0344501	0.0845599	0.0699117	19.8229	10.9369	768
AUD_CEA	Base	0.0346501	0.0890067	0.0636809	20.565	11.0898	769
AUD_CEA	Base	0.0347501	0.0919019	0.0601561	21.2271	11.2931	770
AUD_CEA	Base	0.0348001	0.0927323	0.0589021	21.0886	11.1643	771
AUD_CEA	Base	0.0348501	0.0877951	0.0650893	20.3828	11.0497	772
AUD_CEA	Base	0.0350001	0.0884079	0.0645083	20.4523	11.0634	773
AUD_CEA	Base	0.0351001	0.0837579	0.0716531	19.9992	11.1025	774
AUD_CEA	Base	0.0353001	0.083846	0.0721401	20.0678	11.1597	776
AUD_CEA	Base	0.0353501	0.0787945	0.0801569	19.3445	11.0554	777
AUD_CEA	Base	0.0355001	0.0802979	0.0775918	19.4835	11.0399	778
AUD_CEA	Base	0.03555	0.0809943	0.0767146	19.4573	10.9923	779
AUD_CEA	Base	0.0356501	0.0824929	0.0744041	19.5907	10.9806	780
AUD_CEA	Base	0.0357001	0.0782331	0.0815992	18.9639	10.8895	781
AUD_CEA	Base	0.0357501	0.0762151	0.085138	18.6438	10.8292	782
AUD_CEA	Base	0.0362001	0.0774046	0.0829585	18.8432	10.8683	785
AUD_CEA	Base	0.0365501	0.072937	0.0915249	18.1515	10.757	788
AUD_CEA	Base	0.0366001	0.0757288	0.0859875	18.5871	10.8256	789
AUD_CEA	Base	0.0369001	0.0746827	0.0874259	18.3841	10.7564	790
AUD_CEA	Base	0.0369501	0.0756173	0.0867027	18.7189	10.9272	793
AUD_CEA	Base	0.0370001	0.0769037	0.0842536	19.0889	11.0562	794
AUD_CEA	Base	0.0371001	0.0806884	0.0773957	19.664	11.1348	796
AUD_CEA	Base	0.0371501	0.0816456	0.0760819	19.8416	11.1854	797
AUD_CEA	Base	0.0372001	0.0807183	0.0772577	19.7209	11.1618	798
AUD_CEA	Base	0.03725	0.0826794	0.0742341	20.1423	11.2831	800
AUD_CEA	Base	0.0373501	0.0791207	0.0798942	19.56	11.1688	801
AUD_CEA	Base	0.0374501	0.0807126	0.0771195	19.8565	11.2333	802
AUD_CEA	Base	0.0375001	0.083818	0.0720792	20.3493	11.3138	803
AUD_CEA	Base	0.0376501	0.0841957	0.0715807	20.3394	11.2885	805
AUD_CEA	Base	0.0377001	0.0818198	0.0757175	20.0582	11.2935	807
AUD_CEA	Base	0.0381501	0.084625	0.0716264	20.6687	11.4732	808
AUD_CEA	Base	0.0382001	0.0846416	0.0714632	20.7938	11.5359	809
AUD_CEA	Base	0.0382501	0.0832821	0.0736489	20.5719	11.5004	810
AUD_CEA	Base	0.0383501	0.0832821	0.0736489	20.5972	11.5146	811
AUD_CEA	Base	0.0384501	0.0871126	0.0674608	21.1111	11.545	812
AUD_CEA	Base	0.0385501	0.0821083	0.0752062	20.5955	11.5757	814
AUD_CEA	Base	0.0387001	0.0772791	0.0833401	19.9194	11.5033	815
AUD_CEA	Base	0.0387501	0.0739253	0.0899081	19.3646	11.4186	816
AUD_CEA	Base	0.0388001	0.0749369	0.0876899	19.4325	11.3793	817
AUD_CEA	Base	0.0388501	0.0745058	0.0883902	19.2133	11.2758	818
AUD_CEA	Base	0.0389001	0.0728812	0.0920156	19.0775	11.3229	819
AUD_CEA	Base	0.0390001	0.0718458	0.0943312	18.9513	11.3279	820
AUD_CEA	Base	0.0391501	0.0719328	0.0940737	19.0057	11.3515	821
AUD_CEA	Base	0.0392001	0.0674791	0.103401	18.5611	11.3971	824
AUD_CEA	Base	0.0392501	0.0732242	0.0911717	19.3431	11.4507	825
AUD_CEA	Base	0.0393001	0.0714513	0.0950461	19.0139	11.3899	827
AUD_CEA	Base	0.0393501	0.0706908	0.0963139	18.7775	11.2914	828
AUD_CEA	Base	0.0395001	0.0717712	0.0944695	19.0177	11.3723	830
AUD_CEA	Base	0.0397501	0.0705908	0.0977677	18.8794	11.4021	832
AUD_CEA	Base	0.0399501	0.0705908	0.0977677	18.902	11.4158	833
AUD_CEA	Base	0.0400001	0.0680198	0.103786	18.6328	11.4539	835
AUD_CEA	Base	0.0401501	0.0673223	0.105652	18.712	11.5645	838
AUD_CEA	Base	0.0402501	0.0683829	0.103112	18.8879	11.588	839
AUD_CEA	Base	0.0405001	0.0670399	0.106053	18.6678	11.5505	840
AUD_CEA	Base	0.0405501	0.0670399	0.106053	18.69	11.5642	841
AUD_CEA	Base	0.0406001	0.0670399	0.106053	18.7122	11.578	842
AUD_CEA	Base	0.0407501	0.0743609	0.0904875	19.4442	11.4862	845
AUD_CEA	Base	0.0408001	0.0772764	0.0848616	19.7908	11.4852	846
AUD_CEA	Base	0.0408501	0.0727371	0.0926564	19.2502	11.4479	847
AUD_CEA	Base	0.0409001	0.0751404	0.0879509	19.5247	11.4427	848
AUD_CEA	Base	0.0410501	0.0687194	0.100637	18.5841	11.3196	850
AUD_CEA	Base	0.0411001	0.0732216	0.0907858	19.263	11.3897	851
AUD_CEA	Base	0.0413501	0.0701867	0.0968933	18.9596	11.4207	852
AUD_CEA	Base	0.0414001	0.0685237	0.100306	18.7071	11.3834	853
AUD_CEA	Base	0.0414501	0.0705845	0.0962837	19.0751	11.4693	856
AUD_CEA	Base	0.0415501	0.0720843	0.0932546	19.557	11.6516	857
AUD_CEA	Base	0.0417001	0.0662654	0.106367	18.5234	11.4714	860
AUD_CEA	Base	0.0418001	0.0715566	0.094496	19.298	11.5409	861
AUD_CEA	Base	0.0419001	0.0715588	0.0948456	19.4095	11.6199	862
AUD_CEA	Base	0.0419501	0.068581	0.101665	18.997	11.606	863
AUD_CEA	Base	0.0420501	0.0678826	0.103139	18.7632	11.5124	864
AUD_CEA	Base	0.0422001	0.0642345	0.111737	18.2492	11.4744	865
AUD_CEA	Base	0.0424001	0.0687473	0.100872	18.8971	11.5181	866
AUD_CEA	Base	0.0424501	0.0656457	0.108028	18.5095	11.5172	867
AUD_CEA	Base	0.0427501	0.0633172	0.113818	18.1607	11.4849	868
AUD_CEA	Base	0.0428001	0.0601258	0.12269	17.7057	11.4706	869
AUD_CEA	Base	0.0429001	0.0606423	0.121057	17.7954	11.4783	870
AUD_CEA	Base	0.0430001	0.0606625	0.121087	17.7264	11.4347	871
AUD_CEA	Base	0.0431501	0.0596878	0.124787	17.7833	11.5853	873
AUD_CEA	Base	0.0434001	0.0596878	0.124787	17.8037	11.5986	874
AUD_CEA	Base	0.0435001	0.0628387	0.116143	18.1851	11.5742	875
AUD_CEA	Base	0.0439001	0.0624892	0.117558	17.9184	11.4487	876
AUD_CEA	Base	0.0441001	0.0680185	0.103458	18.7768	11.5314	877
AUD_CEA	Base	0.0441501	0.0670485	0.10592	18.7804	11.6157	878
AUD_CEA	Base	0.0442001	0.0665351	0.107515	18.7084	11.624	879
AUD_CEA	Base	0.0442501	0.0671109	0.106372	18.8578	11.6787	880
AUD_CEA	Base	0.0443001	0.0618027	0.119919	17.9733	11.5575	881
AUD_CEA	Base	0.0444001	0.0601849	0.123774	17.681	11.4877	882
AUD_CEA	Base	0.0444501	0.0588002	0.127744	17.3791	11.4107	884
AUD_CEA	Base	0.0446001	0.0617506	0.119475	17.8199	11.4451	885
AUD_CEA	Base	0.0446501	0.0638751	0.114065	18.1943	11.5141	886
AUD_CEA	Base	0.0455001	0.0646477	0.1126	18.2867	11.5256	887
AUD_CEA	Base	0.0457001	0.0644456	0.112317	18.5099	11.6571	889
AUD_CEA	Base	0.0457501	0.0651603	0.11055	18.7105	11.7254	890
AUD_CEA	Base	0.0460001	0.0671913	0.105403	19.1199	11.8082	891
AUD_CEA	Base	0.0460501	0.0620217	0.118453	18.3401	11.7467	893
AUD_CEA	Base	0.0461001	0.0649263	0.110786	18.8252	11.8051	894
AUD_CEA	Base	0.0461501	0.0649263	0.110786	18.8462	11.8183	895
AUD_CEA	Base	0.0466001	0.0607298	0.122288	18.0133	11.6573	896
AUD_CEA	Base	0.0466501	0.0580959	0.130011	17.3463	11.4568	898
AUD_CEA	Base	0.0467501	0.060902	0.121858	18.1452	11.7291	900
AUD_CEA	Base	0.0471501	0.0571634	0.131948	17.2849	11.4738	901
AUD_CEA	Base	0.0472001	0.0572061	0.132155	17.4112	11.5638	902
AUD_CEA	Base	0.0473001	0.0560629	0.135847	17.2774	11.5844	903
AUD_CEA	Base	0.0473501	0.0549882	0.139848	17.1507	11.6169	904
AUD_CEA	Base	0.0474501	0.0539048	0.144228	17.0011	11.6428	905
AUD_CEA	Base	0.0475001	0.0557157	0.138115	17.2465	11.6306	906
AUD_CEA	Base	0.0476001	0.0534202	0.146004	16.998	11.6922	908
AUD_CEA	Base	0.0477501	0.0540477	0.144239	16.9658	11.6189	909
AUD_CEA	Base	0.0478501	0.0533776	0.146903	16.7533	11.5496	910
AUD_CEA	Base	0.0480501	0.0540246	0.144731	16.7753	11.5025	912
AUD_CEA	Base	0.0481501	0.0528389	0.14933	16.6871	11.573	913
AUD_CEA	Base	0.0482001	0.0528389	0.14933	16.7054	11.5856	914
AUD_CEA	Base	0.0483001	0.051565	0.153593	16.4909	11.5567	915
AUD_CEA	Base	0.0483501	0.0466235	0.173572	15.6872	11.5278	917
AUD_CEA	Base	0.0487501	0.0458134	0.176921	15.6324	11.577	918
AUD_CEA	Base	0.0488501	0.0433462	0.187909	15.1518	11.5066	920
AUD_CEA	Base	0.0489501	0.0403894	0.202769	14.5027	11.3863	921
AUD_CEA	Base	0.0490001	0.0408182	0.200335	14.5325	11.3482	923
AUD_CEA	Base	0.0490501	0.041359	0.197619	14.5658	11.3057	924
AUD_CEA	Base	0.0491001	0.041198	0.198565	14.6119	11.3654	926
AUD_CEA	Base	0.0491501	0.0404597	0.202477	14.4153	11.3103	929
AUD_CEA	Base	0.0493001	0.0404597	0.202477	14.4308	11.3225	930
AUD_CEA	Base	0.0494001	0.0402028	0.204169	14.4032	11.3432	932
AUD_CEA	Base	0.0494501	0.0380922	0.216059	13.9792	11.3002	933
AUD_CEA	Base	0.0495001	0.0404034	0.20395	14.4075	11.3411	935
AUD_CEA	Base	0.0496501	0.0406295	0.202209	14.4395	11.3226	936
AUD_CEA	Base	0.0497001	0.0411539	0.199455	14.4305	11.2466	937
AUD_CEA	Base	0.0497501	0.0384191	0.213995	13.9444	11.2214	938
AUD_CEA	Base	0.0498001	0.0390049	0.211008	14.1385	11.3036	939
AUD_CEA	Base	0.0499501	0.0406595	0.20205	14.3645	11.2598	940
AUD_CEA	Base	0.0500501	0.0406595	0.20205	14.3798	11.2718	941
AUD_CEA	Base	0.0502501	0.0413447	0.19855	14.5364	11.3063	943
AUD_CEA	Base	0.0503001	0.0434501	0.188241	14.9026	11.3259	945
AUD_CEA	Base	0.0505501	0.0421295	0.194809	14.6261	11.2814	946
AUD_CEA	Base	0.0508001	0.0417846	0.19648	14.4714	11.2039	947
AUD_CEA	Base	0.0509501	0.0417846	0.19648	14.4867	11.2157	948
AUD_CEA	Base	0.0510501	0.0417846	0.19648	14.502	11.2275	949
AUD_CEA	Base	0.0512001	0.0428565	0.191175	14.7778	11.3057	951
AUD_CEA	Base	0.0512501	0.0410311	0.19996	14.3459	11.1932	952
AUD_CEA	Base	0.0513501	0.0438853	0.185806	14.9769	11.3197	955
AUD_CEA	Base	0.0514001	0.0438853	0.185806	14.9926	11.3315	956
AUD_CEA	Base	0.0514501	0.0460508	0.175689	15.3861	11.3622	957
AUD_CEA	Base	0.0520001	0.0455429	0.178062	15.2832	11.3482	958
AUD_CEA	Base	0.0520501	0.0509939	0.155938	16.4141	11.5685	959
AUD_CEA	Base	0.0521001	0.0492224	0.162802	16.0879	11.5267	960
AUD_CEA	Base	0.0521501	0.0556714	0.13957	17.2232	11.6578	961
AUD_CEA	Base	0.0522001	0.0581512	0.131155	17.5246	11.609	962
AUD_CEA	Base	0.0522501	0.0585054	0.130246	17.5828	11.6201	963
AUD_CEA	Base	0.0523001	0.0585672	0.129711	17.6029	11.6172	964
AUD_CEA	Base	0.0526501	0.056098	0.138054	17.2286	11.6168	966
AUD_CEA	Base	0.0528501	0.0540337	0.144854	16.8799	11.5778	967
AUD_CEA	Base	0.0529001	0.056057	0.137856	17.133	11.5466	969
AUD_CEA	Base	0.0529501	0.0613568	0.122137	18.1616	11.7485	970
AUD_CEA	Base	0.0530501	0.063485	0.116313	18.5214	11.7937	971
AUD_CEA	Base	0.0531501	0.0651637	0.112457	18.6639	11.7587	972
AUD_CEA	Base	0.0532001	0.0670523	0.107887	18.9816	11.8062	973
AUD_CEA	Base	0.0533001	0.0692166	0.103297	19.3267	11.8636	974
AUD_CEA	Base	0.0534001	0.0676323	0.106778	19.1548	11.8764	975
AUD_CEA	Base	0.0534501	0.0670274	0.108392	19.0514	11.8666	976
AUD_CEA	Base	0.0535001	0.0646897	0.113992	18.5943	11.7648	977
AUD_CEA	Base	0.0535501	0.0703415	0.100848	19.5752	11.9306	978
AUD_CEA	Base	0.0536501	0.0623908	0.120058	18.18	11.6949	981
AUD_CEA	Base	0.0537501	0.0662985	0.110155	18.9048	11.834	982
AUD_CEA	Base	0.0538001	0.0680625	0.10574	19.2248	11.8845	984
AUD_CEA	Base	0.0539001	0.0684795	0.105231	19.2625	11.8904	986
AUD_CEA	Base	0.0540001	0.0671707	0.107465	19.1749	11.9122	987
AUD_CEA	Base	0.0542501	0.066193	0.109817	19.1146	11.954	989
AUD_CEA	Base	0.0543001	0.0590951	0.129039	17.9133	11.8014	991
AUD_CEA	Base	0.0543501	0.0608756	0.123526	18.2294	11.8362	992
AUD_CEA	Base	0.0545001	0.064259	0.114294	18.812	11.9125	993
AUD_CEA	Base	0.0546001	0.064497	0.114087	18.8127	11.9061	994
AUD_CEA	Base	0.0548001	0.0660725	0.110855	18.9023	11.8557	995
AUD_CEA	Base	0.0552501	0.0744413	0.0929164	20.2778	12.0686	996
AUD_CEA	Base	0.0555001	0.0701723	0.102435	19.7014	12.0633	997
AUD_CEA	Base	0.0556501	0.0712318	0.0997165	19.8205	12.0399	999
AUD_CEA	Base	0.0557501	0.0744277	0.0943641	20.4268	12.2111	1001
AUD_CEA	Base	0.0559001	0.0750264	0.0942908	20.5415	12.2769	1005
AUD_CEA	Base	0.0561001	0.0686341	0.107423	19.5457	12.1411	1008
AUD_CEA	Base	0.0561501	0.0684533	0.107048	19.679	12.2108	1010
AUD_CEA	Base	0.0563501	0.0669427	0.111399	19.3164	12.1339	1012
AUD_CEA	Base	0.0565001	0.0609635	0.127535	18.2542	11.9787	1014
AUD_CEA	Base	0.0567501	0.0583448	0.134751	17.7033	11.8367	1016
AUD_CEA	Base	0.0568501	0.0582907	0.134315	17.6364	11.7788	1017
AUD_CEA	Base	0.0569501	0.0606923	0.127382	18.1471	11.9036	1018
AUD_CEA	Base	0.0571501	0.0604292	0.128084	18.1151	11.9045	1019
AUD_CEA	Base	0.0573001	0.0596459	0.130652	17.9029	11.8441	1022
AUD_CEA	Base	0.0573501	0.0588834	0.13282	17.8276	11.8607	1023
AUD_CEA	Base	0.0574001	0.0594315	0.130362	18.4872	12.2215	1025
AUD_CEA	Base	0.0575001	0.0602435	0.127526	18.6553	12.2415	1026
AUD_CEA	Base	0.0577501	0.056504	0.139121	17.9503	12.1362	1027
AUD_CEA	Base	0.0578501	0.0583705	0.133742	18.1951	12.134	1028
AUD_CEA	Base	0.0579001	0.0571331	0.136742	18.0938	12.1595	1030
AUD_CEA	Base	0.0582001	0.0554785	0.142424	17.831	12.1562	1031
AUD_CEA	Base	0.0585001	0.057215	0.136796	18.2302	12.2529	1032
AUD_CEA	Base	0.0585501	0.0547182	0.145028	17.7965	12.2118	1033
AUD_CEA	Base	0.0586001	0.060843	0.126244	19.0456	12.4556	1034
AUD_CEA	Base	0.0586501	0.0533346	0.15042	17.7734	12.3594	1035
AUD_CEA	Base	0.0587501	0.0522813	0.154155	17.4916	12.2747	1036
AUD_CEA	Base	0.0588501	0.0531511	0.150608	17.6869	12.3049	1038
AUD_CEA	Base	0.0589501	0.0531511	0.150608	17.7039	12.3168	1039
AUD_CEA	Base	0.0590001	0.0535782	0.149257	17.7856	12.3326	1040
AUD_CEA	Base	0.0591001	0.0527713	0.15143	17.6376	12.2953	1042
AUD_CEA	Base	0.0591501	0.0516341	0.155276	17.5498	12.3491	1044
AUD_CEA	Base	0.0594001	0.0485357	0.166215	17.0443	12.3111	1045
AUD_CEA	Base	0.0594501	0.0477218	0.169394	16.9225	12.3149	1046
AUD_CEA	Base	0.0595001	0.0462178	0.175487	16.6057	12.2571	1047
AUD_CEA	Base	0.0595501	0.0467588	0.172861	16.7919	12.3192	1048
AUD_CEA	Base	0.0597001	0.0449726	0.180879	16.1064	12.0372	1050
AUD_CEA	Base	0.0597501	0.0473377	0.170802	16.6089	12.1265	1051
AUD_CEA	Base	0.0600001	0.0497273	0.16099	17.1415	12.2286	1052
AUD_CEA	Base	0.0600501	0.0480194	0.167994	16.8104	12.1932	1053
AUD_CEA	Base	0.0601501	0.0547975	0.143413	18.3094	12.5133	1056
AUD_CEA	Base	0.0602001	0.0550588	0.142543	18.2354	12.4356	1057
AUD_CEA	Base	0.0603001	0.0503502	0.159163	17.3579	12.329	1058
AUD_CEA	Base	0.0604001	0.0507804	0.156959	17.3839	12.2822	1060
AUD_CEA	Base	0.0604501	0.0491982	0.1629	17.1344	12.2793	1061
AUD_CEA	Base	0.0605501	0.048472	0.165621	17.0741	12.3153	1062
AUD_CEA	Base	0.0606501	0.0497738	0.160319	17.3622	12.3663	1063
AUD_CEA	Base	0.0609001	0.0513744	0.154618	17.7431	12.4652	1064
AUD_CEA	Base	0.0610001	0.0522943	0.151575	17.8853	12.4724	1065
AUD_CEA	Base	0.0612001	0.0494971	0.161835	17.3585	12.4084	1066
AUD_CEA	Base	0.0612501	0.0478856	0.167821	17.0301	12.3475	1067
AUD_CEA	Base	0.0613001	0.0507782	0.156715	17.4832	12.3451	1068
AUD_CEA	Base	0.0613501	0.048053	0.167645	16.9921	12.3148	1069
AUD_CEA	Base	0.0614501	0.0479479	0.168453	16.8948	12.2675	1070
AUD_CEA	Base	0.0615001	0.0524093	0.151229	17.8108	12.41	1071
AUD_CEA	Base	0.0616501	0.0501979	0.159526	17.4783	12.4253	1072
AUD_CEA	Base	0.0618001	0.0533654	0.147928	18.1185	12.5223	1073
AUD_CEA	Base	0.0620501	0.055668	0.140816	18.4367	12.5185	1075
AUD_CEA	Base	0.0621001	0.0542375	0.145119	18.1333	12.4457	1076
AUD_CEA	Base	0.0622001	0.0548688	0.142957	18.2918	12.487	1077
AUD_CEA	Base	0.0622501	0.0607784	0.124814	19.622	12.7841	1079
AUD_CEA	Base	0.0625501	0.0616174	0.122154	19.6951	12.741	1080
AUD_CEA	Base	0.06265	0.0609044	0.123983	19.5815	12.7296	1081
AUD_CEA	Base	0.0632501	0.0598667	0.12679	19.5207	12.7846	1082
AUD_CEA	Base	0.0635001	0.0579271	0.132307	19.1788	12.7428	1083
AUD_CEA	Base	0.0635501	0.0570256	0.135058	19.0071	12.7184	1084
AUD_CEA	Base	0.0637001	0.0480735	0.169015	17.5681	12.7733	1086
AUD_CEA	Base	0.0637501	0.0470293	0.173445	17.1963	12.633	1087
AUD_CEA	Base	0.0638001	0.0461493	0.176736	16.8903	12.5033	1088
AUD_CEA	Base	0.0639	0.0464313	0.175233	16.8375	12.4209	1089
AUD_CEA	Base	0.0639501	0.0479572	0.1693	17.0754	12.4234	1090
AUD_CEA	Base	0.0640501	0.0513074	0.156211	17.8389	12.5809	1091
AUD_CEA	Base	0.0641001	0.0545614	0.144602	18.5177	12.6932	1092
AUD_CEA	Base	0.0642001	0.0544438	0.144432	18.6402	12.7718	1093
AUD_CEA	Base	0.0642501	0.0512102	0.155626	17.9735	12.658	1094
AUD_CEA	Base	0.0645001	0.0539042	0.145862	18.6351	12.8137	1096
AUD_CEA	Base	0.06455	0.0534814	0.14693	18.6815	12.8797	1097
AUD_CEA	Base	0.0647501	0.050408	0.158363	18.1438	12.8625	1098
AUD_CEA	Base	0.0648501	0.0525124	0.151887	18.6158	12.9917	1099
AUD_CEA	Base	0.0649001	0.0526054	0.151696	18.6487	13.0086	1100
AUD_CEA	Base	0.0650001	0.0545627	0.144681	19.0579	13.0661	1101
AUD_CEA	Base	0.0651001	0.0559952	0.140185	19.4716	13.2002	1102
AUD_CEA	Base	0.0651501	0.0536834	0.14808	19.0479	13.1696	1103
AUD_CEA	Base	0.0661001	0.056094	0.13987	19.5813	13.264	1104
AUD_CEA	Base	0.0662501	0.0556552	0.141334	19.4744	13.2403	1105
AUD_CEA	Base	0.06655	0.0608166	0.125905	20.6023	13.4616	1106
AUD_CEA	Base	0.0670001	0.0600671	0.128735	20.4626	13.4701	1107
AUD_CEA	Base	0.06705	0.0573131	0.136761	19.7705	13.287	1108
AUD_CEA	Base	0.0672001	0.0543426	0.14605	19.1978	13.2068	1109
AUD_CEA	Base	0.0673501	0.0583973	0.132889	20.1419	13.4029	1110
AUD_CEA	Base	0.0674501	0.0615387	0.124002	20.8571	13.5595	1111
AUD_CEA	Base	0.0676501	0.0666138	0.1104	22.0048	13.784	1113
AUD_CEA	Base	0.0679001	0.0734642	0.0943807	23.3313	13.948	1116
AUD_CEA	Base	0.0680501	0.0735516	0.0947304	23.1217	13.8374	1117
AUD_CEA	Base	0.0681001	0.0713339	0.100294	22.7675	13.8537	1118
AUD_CEA	Base	0.0683001	0.0719861	0.0996612	22.9228	13.9222	1119
AUD_CEA	Base	0.0683501	0.070128	0.103014	22.4581	13.7745	1121
AUD_CEA	Base	0.06845	0.0691563	0.104544	22.2052	13.6798	1122
AUD_CEA	Base	0.0685501	0.0723944	0.0978595	22.8696	13.8158	1123
AUD_CEA	Base	0.0686001	0.0720256	0.0989035	22.8104	13.8229	1124
AUD_CEA	Base	0.0687	0.0733381	0.0966427	23.1195	13.9161	1125
AUD_CEA	Base	0.0690501	0.0733381	0.0966427	23.14	13.9284	1126
AUD_CEA	Base	0.0691501	0.0751504	0.0927003	23.4362	13.9392	1127
AUD_CEA	Base	0.06945	0.0711623	0.100594	22.7345	13.8458	1128
AUD_CEA	Base	0.0695001	0.073367	0.0956911	22.9342	13.7651	1130
AUD_CEA	Base	0.0698501	0.0755758	0.0910037	23.5271	13.9203	1131
AUD_CEA	Base	0.0700001	0.0748814	0.0917262	23.415	13.8849	1132
AUD_CEA	Base	0.0702	0.074864	0.0921807	23.3802	13.8837	1133
AUD_CEA	Base	0.0705001	0.0796235	0.0837143	24.468	14.1472	1134
AUD_CEA	Base	0.0705501	0.0800905	0.0826842	24.6977	14.2323	1135
AUD_CEA	Base	0.0707501	0.080183	0.0821764	24.5261	14.1101	1136
AUD_CEA	Base	0.0708001	0.078931	0.0845342	24.452	14.1754	1137
AUD_CEA	Base	0.0710001	0.079808	0.0826325	24.618	14.184	1139
AUD_CEA	Base	0.0712001	0.0788844	0.0842116	24.5028	14.1901	1140
AUD_CEA	Base	0.07135	0.0796177	0.0824878	24.6689	14.2066	1141
AUD_CEA	Base	0.0714001	0.0777225	0.0856872	24.4216	14.2102	1143
AUD_CEA	Base	0.0714501	0.0806319	0.0808086	25.2113	14.4394	1144
AUD_CEA	Base	0.0715001	0.0852131	0.07268	26.1647	14.5778	1145
AUD_CEA	Base	0.0715501	0.087259	0.0691165	26.4417	14.5471	1146
AUD_CEA	Base	0.0718001	0.0861793	0.0707513	26.2658	14.535	1147
AUD_CEA	Base	0.0719001	0.0871092	0.0691338	26.4794	14.5688	1148
AUD_CEA	Base	0.0722001	0.085777	0.0706163	26.2642	14.5271	1149
AUD_CEA	Base	0.0722501	0.0873613	0.0679556	26.4448	14.4879	1150
AUD_CEA	Base	0.07235	0.0895776	0.065177	26.8557	14.5635	1151
AUD_CEA	Base	0.0724001	0.0907868	0.0638922	27.3251	14.7469	1153
AUD_CEA	Base	0.0724501	0.0911282	0.0637483	27.4371	14.7994	1155
AUD_CEA	Base	0.0725501	0.0960102	0.0568767	28.578	15.0074	1156
AUD_CEA	Base	0.07285	0.098798	0.0536621	29.1479	15.106	1157
AUD_CEA	Base	0.0729001	0.0993548	0.0533938	29.1223	15.0758	1158
AUD_CEA	Base	0.0729501	0.0958337	0.0565305	28.4187	14.9029	1160
AUD_CEA	Base	0.0730501	0.101278	0.0507925	29.2781	14.9896	1161
AUD_CEA	Base	0.0731501	0.0981125	0.0543461	28.8443	14.9913	1162
AUD_CEA	Base	0.0732001	0.0991212	0.0534556	29.0704	15.0529	1163
AUD_CEA	Base	0.0733001	0.0966757	0.0557796	28.7886	15.0509	1164
AUD_CEA	Base	0.07335	0.0944883	0.0582793	28.4624	15.0309	1165
AUD_CEA	Base	0.0734501	0.0969166	0.0552255	28.9637	15.1081	1166
AUD_CEA	Base	0.0738001	0.0967386	0.0550773	28.766	14.9959	1167
AUD_CEA	Base	0.0738501	0.0962141	0.0561138	28.8186	15.0871	1168
AUD_CEA	Base	0.0739001	0.0958579	0.0565307	28.9012	15.1559	1169
AUD_CEA	Base	0.0742001	0.0944696	0.0587993	28.8832	15.2846	1172
AUD_CEA	Base	0.0743001	0.0955579	0.0574842	29.0499	15.2925	1173
AUD_CEA	Base	0.0744001	0.102852	0.0499246	30.2766	15.4424	1174
AUD_CEA	Base	0.0746001	0.098998	0.0538684	29.4582	15.28	1175
AUD_CEA	Base	0.0746501	0.100903	0.0517098	29.8554	15.3455	1176
AUD_CEA	Base	0.07475	0.0991479	0.0538786	29.4321	15.2671	1177
AUD_CEA	Base	0.0748501	0.0996039	0.0532368	29.4991	15.2608	1178
AUD_CEA	Base	0.075	0.101531	0.0506611	29.5319	15.1109	1180
AUD_CEA	Base	0.0754001	0.100951	0.0510577	29.5696	15.1562	1181
AUD_CEA	Base	0.0754501	0.100692	0.0511076	29.6234	15.187	1182
AUD_CEA	Base	0.0759501	0.0999625	0.0518522	29.2264	15.0314	1183
AUD_CEA	Base	0.076	0.097484	0.0544775	29.1095	15.1374	1184
AUD_CEA	Base	0.0760501	0.0982297	0.0535573	29.3358	15.1967	1185
AUD_CEA	Base	0.0763001	0.0926048	0.0597071	28.2811	15.0195	1186
AUD_CEA	Base	0.0763501	0.0902658	0.0627376	27.7672	14.9202	1187
AUD_CEA	Base	0.0766001	0.0887067	0.0648122	27.3858	14.8308	1188
AUD_CEA	Base	0.0768501	0.0869514	0.0673988	27.1481	14.8431	1190
AUD_CEA	Base	0.0769001	0.0886986	0.0647588	27.6651	14.979	1191
AUD_CEA	Base	0.0770501	0.0927925	0.0595925	28.4537	15.1045	1192
AUD_CEA	Base	0.0772501	0.0915476	0.0608735	28.2169	15.0537	1193
AUD_CEA	Base	0.0773501	0.0918693	0.0605646	28.3392	15.1009	1194
AUD_CEA	Base	0.0774001	0.0856646	0.0685444	27.241	14.956	1196
AUD_CEA	Base	0.0775501	0.0862272	0.0681554	27.3653	15.0031	1198
AUD_CEA	Base	0.0778501	0.0886389	0.0646957	27.568	14.9229	1199
AUD_CEA	Base	0.0780001	0.0901785	0.0630865	27.9896	15.0596	1200
AUD_CEA	Base	0.0781001	0.0880373	0.0658655	27.7119	15.0663	1202
AUD_CEA	Base	0.0782501	0.0831497	0.0731706	26.8051	14.9602	1203
AUD_CEA	Base	0.0783001	0.0784292	0.0804182	25.7968	14.7556	1204
AUD_CEA	Base	0.0784501	0.0726239	0.0913574	24.5987	14.5703	1205
AUD_CEA	Base	0.0787001	0.070909	0.0951089	24.3245	14.5739	1206
AUD_CEA	Base	0.0787501	0.0710708	0.0944775	24.1416	14.4367	1207
AUD_CEA	Base	0.0790001	0.0676098	0.10219	23.4898	14.3727	1209
AUD_CEA	Base	0.0790501	0.0677168	0.102165	23.7794	14.5489	1212
AUD_CEA	Base	0.07915	0.0655999	0.107128	23.2493	14.4295	1213
AUD_CEA	Base	0.0792001	0.0726691	0.0903734	24.8352	14.6656	1215
AUD_CEA	Base	0.0794501	0.0779565	0.0801009	25.8429	14.7665	1217
AUD_CEA	Base	0.0795001	0.0749312	0.0854981	25.3833	14.7608	1218
AUD_CEA	Base	0.0800501	0.0776797	0.0801362	25.9091	14.8061	1219
AUD_CEA	Base	0.0802501	0.0776797	0.0801362	25.9304	14.8182	1220
AUD_CEA	Base	0.0803501	0.0780701	0.0793507	25.8699	14.7452	1221
AUD_CEA	Base	0.0808501	0.0806299	0.0748491	26.237	14.7284	1223
AUD_CEA	Base	0.0809001	0.0867703	0.0656062	27.1553	14.7495	1224
AUD_CEA	Base	0.0809501	0.0836194	0.0702667	26.656	14.7255	1225
AUD_CEA	Base	0.08105	0.0878317	0.06402	27.7349	14.9753	1226
AUD_CEA	Base	0.08155	0.0878317	0.06402	27.7575	14.9875	1227
AUD_CEA	Base	0.0816001	0.0826083	0.0715908	26.6309	14.7809	1228
AUD_CEA	Base	0.0816501	0.0891148	0.0624364	27.7789	14.9094	1229
AUD_CEA	Base	0.0817001	0.0891148	0.0624364	27.8015	14.9215	1230
AUD_CEA	Base	0.0819501	0.0905346	0.0603704	28.0934	14.9586	1231
AUD_CEA	Base	0.0820001	0.0967208	0.0529305	29.2322	15.1033	1233
AUD_CEA	Base	0.0824501	0.0949725	0.0546453	28.8878	15.0325	1234
AUD_CEA	Base	0.0826501	0.0996806	0.0493262	29.7751	15.1469	1235
AUD_CEA	Base	0.0827001	0.105914	0.0431615	30.7715	15.2173	1237
AUD_CEA	Base	0.0828001	0.107905	0.0417391	31.4132	15.428	1238
AUD_CEA	Base	0.0828501	0.11177	0.0387674	32.1341	15.5489	1239
AUD_CEA	Base	0.0836501	0.117764	0.0344845	33.2145	15.709	1241
AUD_CEA	Base	0.0839501	0.115908	0.035629	32.8996	15.658	1242
AUD_CEA	Base	0.0841001	0.114593	0.0365441	32.6507	15.6162	1243
AUD_CEA	Base	0.0844001	0.110466	0.0395963	31.751	15.4286	1244
AUD_CEA	Base	0.0845501	0.105076	0.0442745	30.7029	15.2638	1245
AUD_CEA	Base	0.0848001	0.106039	0.0438732	30.9051	15.3352	1246
AUD_CEA	Base	0.0848501	0.108107	0.0420075	31.4018	15.4426	1247
AUD_CEA	Base	0.0850501	0.10814	0.0417201	31.4644	15.4517	1248
AUD_CEA	Base	0.0851001	0.104275	0.0452356	30.76	15.3611	1250
AUD_CEA	Base	0.0852	0.104275	0.0452356	30.7846	15.3734	1251
AUD_CEA	Base	0.0853001	0.104275	0.0452356	30.8092	15.3857	1252
AUD_CEA	Base	0.08545	0.106497	0.0430106	31.1379	15.3873	1254
AUD_CEA	Base	0.0858001	0.107226	0.0425236	31.3425	15.4521	1255
AUD_CEA	Base	0.0858501	0.108759	0.0410325	31.5896	15.4609	1256
AUD_CEA	Base	0.0859001	0.105339	0.0437312	30.9486	15.3465	1258
AUD_CEA	Base	0.0861001	0.0994725	0.0496534	29.8168	15.1899	1260
AUD_CEA	Base	0.0861501	0.101811	0.0469006	30.2328	15.2138	1262
AUD_CEA	Base	0.0864501	0.0984569	0.0502186	29.5016	15.0665	1264
AUD_CEA	Base	0.0866001	0.0993875	0.0488464	29.6487	15.0506	1265
AUD_CEA	Base	0.0867501	0.0925091	0.0567038	28.1901	14.7934	1268
AUD_CEA	Base	0.0868001	0.0890358	0.0612641	27.642	14.7693	1269
AUD_CEA	Base	0.0871501	0.0895635	0.0606606	27.8343	14.8373	1270
AUD_CEA	Base	0.0873001	0.0926136	0.0565708	28.6566	15.0301	1273
AUD_CEA	Base	0.0875001	0.0925722	0.0566818	28.5699	14.9914	1274
AUD_CEA	Base	0.0875501	0.0944326	0.0546682	28.9014	15.041	1275
AUD_CEA	Base	0.0876	0.094889	0.0542146	28.9101	15.0173	1276
AUD_CEA	Base	0.0876501	0.0935607	0.0555242	28.8048	15.0436	1277
AUD_CEA	Base	0.0878001	0.0943724	0.0548862	28.8289	15.0168	1278
AUD_CEA	Base	0.0880001	0.0932657	0.0562006	28.6397	14.9987	1279
AUD_CEA	Base	0.0880501	0.0989204	0.0494953	29.6328	15.0857	1280
AUD_CEA	Base	0.0882001	0.0989121	0.0493962	29.5566	15.0403	1281
AUD_CEA	Base	0.0884001	0.100962	0.0475522	29.9759	15.129	1282
AUD_CEA	Base	0.0884501	0.0947066	0.0548707	28.795	14.9982	1283
AUD_CEA	Base	0.0885501	0.0996036	0.0494307	29.7549	15.1435	1284
AUD_CEA	Base	0.0886501	0.104016	0.0454123	30.3758	15.1817	1285
AUD_CEA	Base	0.0888001	0.102613	0.0468953	30.0717	15.1324	1286
AUD_CEA	Base	0.08885	0.106673	0.0427789	30.5464	15.0782	1287
AUD_CEA	Base	0.0889001	0.107541	0.0422982	30.7496	15.1433	1289
AUD_CEA	Base	0.0890501	0.108003	0.0416857	30.6284	15.0386	1290
AUD_CEA	Base	0.0891501	0.110252	0.0398075	31.1399	15.1478	1291
AUD_CEA	Base	0.0893501	0.113353	0.0372854	31.7028	15.2225	1292
AUD_CEA	Base	0.0895001	0.116578	0.0345418	32.333	15.2969	1293
AUD_CEA	Base	0.0896501	0.115851	0.0347525	32.1985	15.2511	1294
AUD_CEA	Base	0.0898001	0.117727	0.0333009	32.8304	15.4247	1295
AUD_CEA	Base	0.0899001	0.124002	0.0294848	33.9287	15.5855	1296
AUD_CEA	Base	0.0903501	0.13012	0.0257118	34.9	15.6464	1297
AUD_CEA	Base	0.0904001	0.136608	0.0228946	35.6861	15.6849	1298
AUD_CEA	Base	0.0904501	0.137505	0.0224238	35.7977	15.6793	1299
AUD_CEA	Base	0.0905501	0.139337	0.0220711	36.2379	15.8304	1300
AUD_CEA	Base	0.0907001	0.138899	0.0221117	35.9303	15.7007	1301
AUD_CEA	Base	0.091	0.141112	0.0209758	36.0369	15.6111	1302
AUD_CEA	Base	0.0913001	0.144447	0.0198387	36.5842	15.7055	1303
AUD_CEA	Base	0.0913501	0.150058	0.0179769	37.4864	15.8432	1304
AUD_CEA	Base	0.0914001	0.150058	0.0179769	37.5152	15.8553	1305
AUD_CEA	Base	0.0919001	0.150054	0.0178615	37.3981	15.79	1307
AUD_CEA	Base	0.0920501	0.149376	0.0179371	37.1913	15.713	1309
AUD_CEA	Base	0.0925001	0.146743	0.0189243	36.8998	15.722	1310
AUD_CEA	Base	0.0928001	0.146743	0.0189243	36.9279	15.734	1311
AUD_CEA	Base	0.0928501	0.143214	0.020134	36.5305	15.7199	1312
AUD_CEA	Base	0.0930001	0.142326	0.0205527	36.487	15.7536	1313
AUD_CEA	Base	0.0930501	0.137032	0.023118	35.5956	15.6707	1314
AUD_CEA	Base	0.0932501	0.136384	0.0237141	35.635	15.7556	1315
AUD_CEA	Base	0.0934001	0.141206	0.0214661	36.3553	15.8088	1316
AUD_CEA	Base	0.0938001	0.141538	0.0214972	36.3342	15.8034	1317
AUD_CEA	Base	0.0939001	0.144984	0.0200195	36.9696	15.8942	1318
AUD_CEA	Base	0.0943001	0.147616	0.0189271	37.6086	16.0244	1319
AUD_CEA	Base	0.0944501	0.147845	0.0188035	37.8369	16.1049	1320
AUD_CEA	Base	0.0946001	0.149795	0.0183174	37.8604	16.0484	1321
AUD_CEA	Base	0.09465	0.147867	0.0191212	37.6439	16.0654	1322
AUD_CEA	Base	0.0947001	0.147058	0.0193438	37.3936	15.9881	1323
AUD_CEA	Base	0.0948001	0.148545	0.0186399	37.5264	15.9506	1324
AUD_CEA	Base	0.0953501	0.147538	0.0188769	37.3594	15.9115	1325
AUD_CEA	Base	0.0954501	0.138196	0.0225016	35.7536	15.6691	1327
AUD_CEA	Base	0.0956001	0.138757	0.0224269	35.8766	15.7143	1328
AUD_CEA	Base	0.0957001	0.138757	0.0224269	35.9036	15.7261	1329
AUD_CEA	Base	0.0957501	0.13541	0.023854	35.2354	15.5945	1331
AUD_CEA	Base	0.0961501	0.132104	0.0255039	34.9335	15.6394	1332
AUD_CEA	Base	0.0962001	0.130102	0.0264783	35.0283	15.7847	1334
AUD_CEA	Base	0.0964001	0.128116	0.0275145	34.6484	15.7197	1335
AUD_CEA	Base	0.0966001	0.128721	0.027182	34.8432	15.774	1336
AUD_CEA	Base	0.0966501	0.128726	0.0272375	34.7395	15.7328	1337
AUD_CEA	Base	0.0968501	0.125757	0.028792	34.4881	15.7745	1339
AUD_CEA	Base	0.0969001	0.128187	0.027117	34.7105	15.7073	1340
AUD_CEA	Base	0.0969501	0.125654	0.0284916	34.6108	15.8008	1341
AUD_CEA	Base	0.0971501	0.125654	0.0284916	34.6366	15.8126	1342
AUD_CEA	Base	0.0972001	0.129575	0.026232	35.4664	15.956	1343
AUD_CEA	Base	0.0974001	0.131973	0.0253118	35.8729	16.039	1344
AUD_CEA	Base	0.09755	0.133526	0.0248092	36.2251	16.1405	1345
AUD_CEA	Base	0.0976001	0.127768	0.0277375	35.1607	15.975	1346
AUD_CEA	Base	0.0976501	0.125137	0.0290216	34.8518	15.9637	1347
AUD_CEA	Base	0.0979001	0.127424	0.0278993	35.4724	16.1333	1349
AUD_CEA	Base	0.0979501	0.127359	0.0280158	35.3856	16.1058	1350
AUD_CEA	Base	0.0981001	0.125352	0.0289887	34.9445	16.0029	1351
AUD_CEA	Base	0.0983	0.125352	0.0289887	34.9703	16.0147	1352
AUD_CEA	Base	0.0986001	0.129221	0.0266443	35.4498	15.9923	1354
AUD_CEA	Base	0.0986501	0.128759	0.0267977	35.4427	16.0052	1355
AUD_CEA	Base	0.0987501	0.131547	0.0252149	35.969	16.0713	1357
AUD_CEA	Base	0.0990001	0.130025	0.0259612	35.6741	16.0204	1358
AUD_CEA	Base	0.0993501	0.129371	0.0261654	35.4946	15.9616	1359
AUD_CEA	Base	0.0994501	0.127973	0.0269596	35.6968	16.1371	1361
AUD_CEA	Base	0.0995001	0.127566	0.0270887	35.6802	16.1432	1362
AUD_CEA	Base	0.0995501	0.121742	0.0305094	34.7747	16.074	1363
AUD_CEA	Base	0.0996501	0.131041	0.0258849	36.2544	16.2726	1368
AUD_CEA	Base	0.0999001	0.13333	0.024855	36.8094	16.4061	1369
AUD_CEA	Base	0.1001	0.139569	0.0220623	37.9012	16.5558	1370
AUD_CEA	Base	0.1002	0.141015	0.0213507	37.9838	16.5023	1371
AUD_CEA	Base	0.1006	0.14056	0.0215919	37.8009	16.4533	1372
AUD_CEA	Base	0.1009	0.141456	0.0211813	38.0061	16.4904	1373
AUD_CEA	Base	0.101	0.137266	0.0226964	37.669	16.5323	1375
AUD_CEA	Base	0.1011	0.145487	0.0193745	39.1053	16.7242	1378
AUD_CEA	Base	0.1013	0.145487	0.0193745	39.162	16.7485	1380
AUD_CEA	Base	0.1014	0.146313	0.0191249	39.4479	16.8359	1381
AUD_CEA	Base	0.1016	0.153926	0.0168356	40.8804	17.1028	1382
AUD_CEA	Base	0.1017	0.149375	0.0184988	40.2186	17.0745	1383
AUD_CEA	Base	0.1019	0.144549	0.0200057	39.4569	16.9616	1384
AUD_CEA	Base	0.102	0.140202	0.0216393	38.4395	16.7373	1385
AUD_CEA	Base	0.1022	0.141344	0.0212508	38.68	16.7918	1387
AUD_CEA	Base	0.1023	0.149634	0.0180369	40.1591	16.9816	1390
AUD_CEA	Base	0.1027	0.143048	0.0207818	39.5039	17.087	1394
AUD_CEA	Base	0.1028	0.143048	0.0207818	39.5323	17.0993	1395
AUD_CEA	Base	0.1031	0.135155	0.0243325	38.0014	16.8757	1396
AUD_CEA	Base	0.1032	0.131874	0.0259803	37.7383	16.9496	1398
AUD_CEA	Base	0.1034	0.127993	0.0281235	37.0362	16.8687	1400
AUD_CEA	Base	0.1035	0.125825	0.0291874	36.4285	16.7031	1402
AUD_CEA	Base	0.1036	0.12178	0.0313784	35.8688	16.6658	1403
AUD_CEA	Base	0.1037	0.118987	0.0333569	35.3311	16.6048	1404
AUD_CEA	Base	0.1039	0.117711	0.0342662	34.8417	16.4586	1406
AUD_CEA	Base	0.104	0.11727	0.0346839	34.7439	16.4505	1407
AUD_CEA	Base	0.1042	0.123427	0.0307191	36.1276	16.7204	1408
AUD_CEA	Base	0.1043	0.126383	0.0292232	36.5391	16.7575	1409
AUD_CEA	Base	0.1045	0.128488	0.0276446	36.9678	16.7861	1410
AUD_CEA	Base	0.1046	0.126233	0.029179	36.4033	16.6907	1411
AUD_CEA	Base	0.1047	0.124127	0.0304884	35.8694	16.5779	1412
AUD_CEA	Base	0.1048	0.120393	0.032795	35.1475	16.4657	1413
AUD_CEA	Base	0.105	0.120692	0.0323126	35.2184	16.4532	1414
AUD_CEA	Base	0.1051	0.125985	0.0289703	36.4478	16.6894	1416
AUD_CEA	Base	0.1052	0.126998	0.0283441	36.4936	16.6448	1417
AUD_CEA	Base	0.1053	0.122086	0.0313343	35.9582	16.703	1418
AUD_CEA	Base	0.1054	0.118723	0.0336945	35.4334	16.6847	1419
AUD_CEA	Base	0.1058	0.114848	0.0362839	34.5867	16.5192	1420
AUD_CEA	Base	0.106	0.115456	0.0356975	34.7754	16.5569	1422
AUD_CEA	Base	0.1061	0.112485	0.0378807	34.0063	16.3795	1424
AUD_CEA	Base	0.1062	0.114434	0.0363621	34.4713	16.4709	1425
AUD_CEA	Base	0.1064	0.113889	0.036849	34.5853	16.5683	1426
AUD_CEA	Base	0.1065	0.109691	0.0400821	34.2503	16.6839	1428
AUD_CEA	Base	0.1068	0.107608	0.0422004	34.0072	16.7396	1429
AUD_CEA	Base	0.1069	0.106701	0.0430812	33.9586	16.7869	1430
AUD_CEA	Base	0.1071	0.106701	0.0430812	33.9823	16.7986	1431
AUD_CEA	Base	0.1075	0.111332	0.0391035	34.9052	16.9189	1432
AUD_CEA	Base	0.1076	0.114142	0.0371559	35.3813	16.9772	1433
AUD_CEA	Base	0.1078	0.115953	0.0358081	35.7385	17.0256	1434
AUD_CEA	Base	0.108	0.114191	0.0372069	35.2681	16.9275	1436
AUD_CEA	Base	0.1082	0.115751	0.0356945	35.7354	17.0137	1437
AUD_CEA	Base	0.1083	0.115406	0.0360683	35.685	17.024	1438
AUD_CEA	Base	0.1084	0.12316	0.0309187	36.8811	17.0895	1440
AUD_CEA	Base	0.1085	0.119543	0.0329304	36.1007	16.9254	1441
AUD_CEA	Base	0.1086	0.123403	0.0303664	36.7345	16.9652	1443
AUD_CEA	Base	0.1088	0.122958	0.0305662	36.6296	16.9372	1444
AUD_CEA	Base	0.1089	0.120347	0.0322558	36.0712	16.8461	1445
AUD_CEA	Base	0.109	0.115497	0.0354175	35.0378	16.6565	1447
AUD_CEA	Base	0.1092	0.11822	0.0336621	35.6204	16.7697	1448
AUD_CEA	Base	0.1093	0.120936	0.0319237	36.1257	16.839	1449
AUD_CEA	Base	0.1094	0.115686	0.0352617	35.1565	16.6987	1450
AUD_CEA	Base	0.1095	0.109537	0.0397422	33.5604	16.3198	1452
AUD_CEA	Base	0.1097	0.109953	0.0393313	33.628	16.3187	1453
AUD_CEA	Base	0.1099	0.0949426	0.0538388	30.9246	16.0386	1454
AUD_CEA	Base	0.11	0.0980273	0.0502537	31.8687	16.2778	1455
AUD_CEA	Base	0.1102	0.0948806	0.0535393	31.2223	16.1728	1458
AUD_CEA	Base	0.1103	0.0914721	0.0579748	30.6257	16.1538	1459
AUD_CEA	Base	0.1104	0.091097	0.0585108	30.4074	16.0728	1460
AUD_CEA	Base	0.1108	0.0906538	0.0592552	30.4031	16.1179	1461
AUD_CEA	Base	0.1109	0.0886331	0.0621805	30.0302	16.1019	1462
AUD_CEA	Base	0.111	0.0931628	0.0563849	30.9979	16.2459	1463
AUD_CEA	Base	0.1113	0.0910956	0.0592114	30.5869	16.2125	1464
AUD_CEA	Base	0.1116	0.0966544	0.0526372	31.7019	16.359	1466
AUD_CEA	Base	0.1118	0.0965354	0.0527375	31.6795	16.3544	1467
AUD_CEA	Base	0.1121	0.0952269	0.0542903	31.3299	16.2794	1468
AUD_CEA	Base	0.1126	0.0948344	0.0548369	31.353	16.3283	1469
AUD_CEA	Base	0.1127	0.0948344	0.0548369	31.3743	16.3394	1470
AUD_CEA	Base	0.1128	0.0918928	0.0584252	30.8256	16.2884	1471
AUD_CEA	Base	0.1129	0.0928485	0.0571243	31.0839	16.3397	1472
AUD_CEA	Base	0.113	0.0927756	0.0571526	30.8618	16.2248	1473
AUD_CEA	Base	0.1131	0.0935883	0.056127	31.2722	16.3725	1475
AUD_CEA	Base	0.1132	0.0960395	0.0531965	31.6187	16.3546	1476
AUD_CEA	Base	0.1134	0.0953326	0.0545196	31.5781	16.4239	1477
AUD_CEA	Base	0.1135	0.102392	0.0469809	32.9095	16.5668	1479
AUD_CEA	Base	0.1136	0.109126	0.0407829	34.0019	16.6209	1480
AUD_CEA	Base	0.1137	0.111287	0.0389934	34.4364	16.6822	1481
AUD_CEA	Base	0.1139	0.111086	0.0390315	34.4863	16.7096	1482
AUD_CEA	Base	0.1146	0.107364	0.042151	33.9143	16.6899	1483
AUD_CEA	Base	0.1147	0.11219	0.0383908	34.8009	16.8067	1485
AUD_CEA	Base	0.1149	0.109815	0.0403726	34.4918	16.826	1486
AUD_CEA	Base	0.1152	0.111485	0.0389825	34.7813	16.8484	1487
AUD_CEA	Base	0.1153	0.114104	0.0364859	34.9866	16.7282	1488
AUD_CEA	Base	0.1158	0.112718	0.0376846	34.7794	16.7348	1490
AUD_CEA	Base	0.1161	0.112014	0.0380244	34.8317	16.7897	1491
AUD_CEA	Base	0.1163	0.115065	0.0355112	35.2274	16.7552	1493
AUD_CEA	Base	0.1164	0.118604	0.0332324	35.7914	16.8093	1494
AUD_CEA	Base	0.1166	0.122327	0.0308091	36.7472	17.0163	1495
AUD_CEA	Base	0.1168	0.118069	0.0335447	36.062	16.9664	1496
AUD_CEA	Base	0.1172	0.118889	0.0330796	36.5195	17.1363	1499
AUD_CEA	Base	0.1174	0.120417	0.0317599	36.852	17.1611	1501
AUD_CEA	Base	0.1175	0.119164	0.0324985	36.7202	17.1732	1502
AUD_CEA	Base	0.1177	0.11882	0.0328142	36.6511	17.172	1503
AUD_CEA	Base	0.1178	0.118285	0.0332269	36.2878	17.0419	1504
AUD_CEA	Base	0.1179	0.118285	0.0332269	36.3119	17.0532	1505
AUD_CEA	Base	0.1182	0.122585	0.0304998	37.2811	17.2316	1506
AUD_CEA	Base	0.1185	0.120224	0.0320376	36.5989	17.0709	1507
AUD_CEA	Base	0.1186	0.118252	0.0331964	36.36	17.0728	1508
AUD_CEA	Base	0.1189	0.115828	0.0351865	35.8475	17.02	1509
AUD_CEA	Base	0.1194	0.117722	0.0339549	36.2104	17.0755	1510
AUD_CEA	Base	0.1198	0.11527	0.0354609	35.5365	16.8976	1512
AUD_CEA	Base	0.1199	0.113919	0.0364429	35.2162	16.8341	1513
AUD_CEA	Base	0.12	0.110909	0.0387725	34.6332	16.7586	1514
AUD_CEA	Base	0.1204	0.110909	0.0387725	34.6561	16.7697	1515
AUD_CEA	Base	0.1205	0.111787	0.0381383	34.6543	16.714	1517
AUD_CEA	Base	0.1207	0.116242	0.0350409	35.7212	16.9465	1518
AUD_CEA	Base	0.121	0.110505	0.038948	34.398	16.6598	1520
AUD_CEA	Base	0.1211	0.108337	0.0405469	33.8726	16.5383	1522
AUD_CEA	Base	0.1215	0.110155	0.0389293	34.1699	16.5477	1523
AUD_CEA	Base	0.1217	0.109712	0.0392388	33.9532	16.4687	1524
AUD_CEA	Base	0.1219	0.105034	0.0433779	33.1335	16.4023	1526
AUD_CEA	Base	0.122	0.105464	0.0426789	32.9218	16.2429	1527
AUD_CEA	Base	0.1223	0.106926	0.0414003	33.0481	16.204	1528
AUD_CEA	Base	0.1225	0.107308	0.0412449	33.0083	16.1721	1529
AUD_CEA	Base	0.1228	0.109255	0.0396171	33.4864	16.2736	1530
AUD_CEA	Base	0.1229	0.10656	0.0418708	32.9844	16.2101	1531
AUD_CEA	Base	0.1231	0.106431	0.0418709	33.0473	16.2411	1532
AUD_CEA	Base	0.1233	0.0999812	0.0479982	31.8977	16.1313	1534
AUD_CEA	Base	0.1235	0.0979403	0.0498254	31.5318	16.0757	1535
AUD_CEA	Base	0.1237	0.0988345	0.0491393	31.4422	15.9818	1537
AUD_CEA	Base	0.124	0.0947078	0.0536707	30.5715	15.8444	1538
AUD_CEA	Base	0.1242	0.0951481	0.0533478	30.6018	15.8386	1539
AUD_CEA	Base	0.1244	0.0925129	0.0560836	29.9396	15.672	1541
AUD_CEA	Base	0.1245	0.0877685	0.0622217	29.3018	15.7138	1543
AUD_CEA	Base	0.1248	0.0863887	0.0646589	29.1594	15.7822	1544
AUD_CEA	Base	0.1249	0.0874698	0.0629218	29.5816	15.9063	1546
AUD_CEA	Base	0.125	0.0882384	0.0620581	30.0823	16.1223	1547
AUD_CEA	Base	0.1251	0.0865926	0.064646	29.6961	16.0719	1548
AUD_CEA	Base	0.1255	0.0905897	0.0591732	30.4031	16.1127	1549
AUD_CEA	Base	0.1256	0.0935172	0.0555588	30.9592	16.1711	1550
AUD_CEA	Base	0.1257	0.087861	0.063069	29.9111	16.0924	1551
AUD_CEA	Base	0.1259	0.0847174	0.0676272	29.3718	16.0723	1552
AUD_CEA	Base	0.126	0.0830431	0.0702806	29.1151	16.0848	1554
AUD_CEA	Base	0.1262	0.0817667	0.0722455	28.8551	16.0523	1555
AUD_CEA	Base	0.1264	0.0852395	0.0663785	29.6851	16.1696	1556
AUD_CEA	Base	0.1265	0.0844879	0.0676984	29.6101	16.2069	1557
AUD_CEA	Base	0.1268	0.0831587	0.069752	29.3906	16.2064	1558
AUD_CEA	Base	0.1269	0.0844604	0.0675421	29.3562	16.0588	1559
AUD_CEA	Base	0.1273	0.0872595	0.0632972	29.9016	16.1013	1560
AUD_CEA	Base	0.1274	0.0883853	0.0617361	30.0951	16.1093	1561
AUD_CEA	Base	0.1275	0.0845652	0.0673019	29.269	15.997	1562
AUD_CEA	Base	0.1276	0.0896765	0.0594245	29.7761	15.796	1564
AUD_CEA	Base	0.1278	0.0865746	0.0636366	29.321	15.8089	1565
AUD_CEA	Base	0.1279	0.0890946	0.0599877	29.9411	15.9186	1566
AUD_CEA	Base	0.128	0.0861771	0.063961	29.5103	15.9304	1568
AUD_CEA	Base	0.1282	0.0850589	0.0655781	29.2829	15.9034	1569
AUD_CEA	Base	0.1283	0.0810904	0.0720108	28.6716	15.9371	1570
AUD_CEA	Base	0.1287	0.0810904	0.0720108	28.6898	15.9472	1571
AUD_CEA	Base	0.1288	0.0868654	0.0630961	30.0986	16.195	1573
AUD_CEA	Base	0.129	0.0867239	0.0631543	30.1778	16.2412	1574
AUD_CEA	Base	0.1292	0.0864035	0.0636131	30.1622	16.261	1576
AUD_CEA	Base	0.1293	0.0842111	0.0667219	29.8535	16.2818	1578
AUD_CEA	Base	0.1299	0.0840782	0.0668875	29.8609	16.2958	1579
AUD_CEA	Base	0.1301	0.0905444	0.0583118	31.3737	16.5705	1581
AUD_CEA	Base	0.1306	0.0923372	0.0559959	31.8347	16.658	1582
AUD_CEA	Base	0.1309	0.0930074	0.0550993	32.0266	16.6971	1583
AUD_CEA	Base	0.131	0.0930074	0.0550993	32.0468	16.7076	1584
AUD_CEA	Base	0.1311	0.0955981	0.051918	32.4649	16.7017	1585
AUD_CEA	Base	0.1312	0.0956468	0.0518301	32.5608	16.7447	1586
AUD_CEA	Base	0.1313	0.0942107	0.053918	31.9213	16.561	1587
AUD_CEA	Base	0.1314	0.0934423	0.0553102	31.8973	16.6441	1589
AUD_CEA	Base	0.1318	0.0940302	0.0544573	32.0909	16.6864	1591
AUD_CEA	Base	0.132	0.0896487	0.0599436	30.9735	16.4647	1594
AUD_CEA	Base	0.1321	0.0835597	0.0681143	29.9036	16.3923	1596
AUD_CEA	Base	0.1323	0.0833953	0.0686101	30.0669	16.5114	1597
AUD_CEA	Base	0.1325	0.084857	0.066621	30.4286	16.5894	1598
AUD_CEA	Base	0.1328	0.0803613	0.0741229	29.6155	16.5834	1600
AUD_CEA	Base	0.1331	0.0805395	0.073758	29.6629	16.5889	1601
AUD_CEA	Base	0.1334	0.0814691	0.0723627	29.9486	16.6675	1602
AUD_CEA	Base	0.1336	0.0779653	0.0783314	29.1979	16.5854	1603
AUD_CEA	Base	0.1338	0.0785928	0.0771632	29.2961	16.5759	1604
AUD_CEA	Base	0.1339	0.0807482	0.0733087	29.7729	16.6245	1606
AUD_CEA	Base	0.134	0.0865721	0.0642469	30.7564	16.6209	1609
AUD_CEA	Base	0.1344	0.0846178	0.0669518	30.3348	16.5583	1610
AUD_CEA	Base	0.1347	0.0883366	0.0616379	31.0636	16.6214	1612
AUD_CEA	Base	0.1349	0.0885888	0.0610578	31.0013	16.551	1614
AUD_CEA	Base	0.135	0.0894452	0.0596648	31.2084	16.5715	1615
AUD_CEA	Base	0.1351	0.0905073	0.0580026	31.4307	16.5802	1616
AUD_CEA	Base	0.1352	0.0935143	0.0541465	32.0528	16.6451	1617
AUD_CEA	Base	0.1353	0.091404	0.0567096	31.4406	16.4995	1620
AUD_CEA	Base	0.1355	0.0938586	0.0539086	32.0991	16.6526	1621
AUD_CEA	Base	0.1357	0.0940873	0.0536854	32.168	16.6728	1622
AUD_CEA	Base	0.1362	0.0993922	0.0475841	33.0424	16.6791	1623
AUD_CEA	Base	0.1363	0.0956086	0.0519149	32.5247	16.7322	1624
AUD_CEA	Base	0.1366	0.0956086	0.0519149	32.5447	16.7425	1625
AUD_CEA	Base	0.137	0.0927853	0.054669	31.8995	16.6014	1627
AUD_CEA	Base	0.1378	0.0919236	0.0555342	31.6891	16.5506	1628
AUD_CEA	Base	0.138	0.0908594	0.0568926	31.4495	16.5164	1629
AUD_CEA	Base	0.1382	0.0939282	0.0531593	32.0952	16.5985	1630
AUD_CEA	Base	0.1383	0.0972401	0.049524	32.9679	16.7856	1631
AUD_CEA	Base	0.1384	0.0949448	0.0520469	32.7183	16.8413	1632
AUD_CEA	Base	0.1388	0.0930171	0.054058	32.2505	16.7416	1633
AUD_CEA	Base	0.1398	0.0926655	0.0545322	32.2895	16.7948	1634
AUD_CEA	Base	0.1402	0.0883318	0.0603262	31.4571	16.7468	1637
AUD_CEA	Base	0.1403	0.0894219	0.0587345	31.633	16.7355	1638
AUD_CEA	Base	0.1404	0.0907855	0.0569519	31.7656	16.6864	1642
AUD_CEA	Base	0.1411	0.0869766	0.0618579	31.0205	16.6124	1643
AUD_CEA	Base	0.1413	0.0845831	0.0652301	30.6674	16.6338	1644
AUD_CEA	Base	0.1418	0.0859336	0.0631896	30.9761	16.673	1645
AUD_CEA	Base	0.1419	0.0863154	0.0626923	31.0922	16.7039	1646
AUD_CEA	Base	0.142	0.0920313	0.0550021	32.0386	16.6967	1647
AUD_CEA	Base	0.1423	0.0927987	0.0539793	32.109	16.6627	1648
AUD_CEA	Base	0.1424	0.0944872	0.0519005	32.459	16.6974	1649
AUD_CEA	Base	0.1428	0.0933094	0.0534455	32.2518	16.6995	1651
AUD_CEA	Base	0.1429	0.0886533	0.0594599	31.1528	16.5286	1652
AUD_CEA	Base	0.1432	0.0911682	0.0558589	31.8017	16.6315	1654
AUD_CEA	Base	0.1433	0.0896583	0.0578771	31.5808	16.651	1655
AUD_CEA	Base	0.1435	0.0903153	0.0568639	31.8659	16.7332	1656
AUD_CEA	Base	0.1436	0.0908788	0.0560893	31.9991	16.7505	1657
AUD_CEA	Base	0.1437	0.0959895	0.0502452	33.1386	16.9258	1658
AUD_CEA	Base	0.1438	0.0948904	0.0514121	32.9515	16.9153	1659
AUD_CEA	Base	0.1439	0.0920168	0.0547897	32.2822	16.8089	1660
AUD_CEA	Base	0.1444	0.0948243	0.0513709	32.5487	16.7056	1661
AUD_CEA	Base	0.1446	0.0956876	0.0501334	32.6876	16.6874	1662
AUD_CEA	Base	0.1447	0.094351	0.0516363	32.636	16.7695	1664
AUD_CEA	Base	0.1448	0.0938603	0.0521947	32.6405	16.8118	1666
AUD_CEA	Base	0.1453	0.0943737	0.052296	32.7422	16.8715	1668
AUD_CEA	Base	0.1454	0.0950742	0.0515203	32.7626	16.8262	1671
AUD_CEA	Base	0.1455	0.0971262	0.0492427	33.3219	16.9449	1672
AUD_CEA	Base	0.1457	0.0972559	0.0491206	33.1595	16.8532	1673
AUD_CEA	Base	0.1458	0.106109	0.0401877	35.421	17.2633	1675
AUD_CEA	Base	0.146	0.104643	0.0414562	35.0077	17.1696	1676
AUD_CEA	Base	0.1462	0.102773	0.0433519	34.9302	17.2896	1678
AUD_CEA	Base	0.1463	0.0993594	0.0469165	34.1208	17.1716	1679
AUD_CEA	Base	0.1465	0.101016	0.0454717	34.4933	17.2444	1681
AUD_CEA	Base	0.1471	0.0951359	0.0517409	33.3553	17.1467	1682
AUD_CEA	Base	0.1473	0.0974602	0.0489911	33.7202	17.1284	1683
AUD_CEA	Base	0.1475	0.0966451	0.0499354	33.4338	17.0536	1684
AUD_CEA	Base	0.1477	0.0984675	0.0478376	33.7467	17.0541	1685
AUD_CEA	Base	0.1478	0.0983255	0.0479489	33.9344	17.1575	1686
AUD_CEA	Base	0.1479	0.0991894	0.0469794	34.1157	17.1739	1687
AUD_CEA	Base	0.1481	0.0961802	0.0499693	33.643	17.1628	1688
AUD_CEA	Base	0.1482	0.0971967	0.0489145	33.7235	17.1243	1689
AUD_CEA	Base	0.1488	0.0997158	0.0462457	34.2859	17.2019	1690
AUD_CEA	Base	0.1489	0.103236	0.0428309	35.0931	17.3269	1691
AUD_CEA	Base	0.1493	0.104173	0.0418487	35.251	17.3222	1692
AUD_CEA	Base	0.1498	0.0986785	0.0470766	33.7351	16.9898	1693
AUD_CEA	Base	0.1501	0.0939392	0.0521885	32.8234	16.9055	1694
AUD_CEA	Base	0.1503	0.0927755	0.0535429	32.3747	16.77	1695
AUD_CEA	Base	0.1504	0.0967618	0.0488453	33.3933	16.9515	1696
AUD_CEA	Base	0.1512	0.0895749	0.0574536	31.8573	16.7684	1697
AUD_CEA	Base	0.1516	0.0912634	0.0552433	32.2637	16.8307	1699
AUD_CEA	Base	0.1517	0.0960003	0.0498228	33.189	16.9204	1700
AUD_CEA	Base	0.1518	0.098002	0.047683	33.6439	16.9903	1701
AUD_CEA	Base	0.152	0.099726	0.0458706	33.9643	17.0112	1702
AUD_CEA	Base	0.1527	0.111681	0.0355092	36.5783	17.3975	1704
AUD_CEA	Base	0.1531	0.112104	0.0352376	36.6118	17.3877	1705
AUD_CEA	Base	0.1532	0.110723	0.0362233	36.5134	17.4337	1707
AUD_CEA	Base	0.1533	0.11275	0.0344766	36.7631	17.3866	1709
AUD_CEA	Base	0.1541	0.115876	0.0323769	37.4688	17.511	1710
AUD_CEA	Base	0.1542	0.116954	0.0316654	37.6575	17.5264	1711
AUD_CEA	Base	0.1543	0.114729	0.0332748	37.2048	17.4773	1712
AUD_CEA	Base	0.1544	0.117532	0.0313645	37.7201	17.5245	1713
AUD_CEA	Base	0.1547	0.119687	0.0299425	37.9693	17.4905	1714
AUD_CEA	Base	0.1548	0.118466	0.0306821	37.7738	17.4784	1715
AUD_CEA	Base	0.1549	0.125208	0.0268477	38.9355	17.5882	1717
AUD_CEA	Base	0.155	0.122214	0.0286573	38.1341	17.4274	1718
AUD_CEA	Base	0.1552	0.123308	0.0280706	38.3016	17.4392	1719
AUD_CEA	Base	0.1553	0.124705	0.0271872	38.4787	17.4205	1720
AUD_CEA	Base	0.1555	0.127538	0.0256483	39.0554	17.5019	1721
AUD_CEA	Base	0.1557	0.129233	0.0247869	39.3154	17.5147	1722
AUD_CEA	Base	0.1567	0.129094	0.0247872	39.1438	17.4383	1723
AUD_CEA	Base	0.1568	0.126221	0.026272	38.7841	17.4533	1724
AUD_CEA	Base	0.157	0.135461	0.0216857	40.2833	17.5463	1725
AUD_CEA	Base	0.1571	0.135026	0.0219816	40.2267	17.561	1726
AUD_CEA	Base	0.1574	0.129842	0.0244701	39.4463	17.5343	1728
AUD_CEA	Base	0.1575	0.128733	0.025031	39.072	17.4357	1729
AUD_CEA	Base	0.1576	0.13161	0.0237981	39.6656	17.5483	1730
AUD_CEA	Base	0.1579	0.131878	0.0238009	39.7587	17.5898	1731
AUD_CEA	Base	0.1583	0.131174	0.0240197	39.6637	17.5751	1732
AUD_CEA	Base	0.1584	0.125343	0.0269349	38.6842	17.4847	1734
AUD_CEA	Base	0.1587	0.127288	0.0259832	39.2154	17.6133	1735
AUD_CEA	Base	0.1594	0.124969	0.0273445	38.8616	17.6118	1736
AUD_CEA	Base	0.1595	0.127673	0.0259654	39.0871	17.5536	1738
AUD_CEA	Base	0.1596	0.123837	0.0280271	38.2469	17.4094	1740
AUD_CEA	Base	0.1599	0.12593	0.027229	38.7784	17.5609	1742
AUD_CEA	Base	0.1601	0.123734	0.0280994	38.4056	17.4897	1744
AUD_CEA	Base	0.1602	0.121908	0.0291808	38.3722	17.5936	1745
AUD_CEA	Base	0.1604	0.128664	0.0256438	39.6128	17.7512	1747
AUD_CEA	Base	0.1608	0.131865	0.0239497	40.1503	17.7819	1749
AUD_CEA	Base	0.1609	0.129776	0.0248925	39.6466	17.6752	1750
AUD_CEA	Base	0.161	0.12713	0.0264574	38.7817	17.4737	1751
AUD_CEA	Base	0.1613	0.12713	0.0264574	38.8038	17.4837	1752
AUD_CEA	Base	0.1614	0.12713	0.0264574	38.8259	17.4937	1753
AUD_CEA	Base	0.1616	0.12713	0.0264574	38.8481	17.5036	1754
AUD_CEA	Base	0.1617	0.121315	0.0298519	37.9699	17.4811	1756
AUD_CEA	Base	0.1626	0.116523	0.0332388	37.0888	17.4192	1759
AUD_CEA	Base	0.1628	0.12075	0.030341	37.7301	17.4224	1761
AUD_CEA	Base	0.1629	0.122433	0.0291001	37.9793	17.4047	1762
AUD_CEA	Base	0.1635	0.126514	0.0268788	38.8511	17.5537	1763
AUD_CEA	Base	0.1638	0.12566	0.0273571	38.5796	17.4854	1765
AUD_CEA	Base	0.1639	0.12566	0.0273571	38.6015	17.4954	1766
AUD_CEA	Base	0.1641	0.130333	0.0248141	39.1968	17.4652	1767
AUD_CEA	Base	0.1642	0.124025	0.0281963	37.9463	17.2912	1768
AUD_CEA	Base	0.1644	0.120992	0.0301437	37.4325	17.2644	1769
AUD_CEA	Base	0.1646	0.121697	0.0296355	37.533	17.2571	1770
AUD_CEA	Base	0.1651	0.122246	0.0292422	37.5658	17.2304	1771
AUD_CEA	Base	0.1654	0.122246	0.0292422	37.587	17.2401	1772
AUD_CEA	Base	0.1659	0.120046	0.0306217	37.1849	17.1997	1773
AUD_CEA	Base	0.166	0.120046	0.0306217	37.2059	17.2094	1774
AUD_CEA	Base	0.1661	0.121514	0.0298627	37.6165	17.3196	1775
AUD_CEA	Base	0.1665	0.124772	0.027879	37.8672	17.2203	1777
AUD_CEA	Base	0.1666	0.12313	0.028966	37.7446	17.2827	1778
AUD_CEA	Base	0.1667	0.123286	0.0289189	37.8389	17.3208	1779
AUD_CEA	Base	0.1668	0.119744	0.0311367	37.1227	17.2238	1780
AUD_CEA	Base	0.1672	0.11883	0.0316786	37.0033	17.2233	1782
AUD_CEA	Base	0.1673	0.118779	0.0317168	37.0591	17.2532	1784
AUD_CEA	Base	0.1675	0.114263	0.0348516	36.4512	17.2748	1785
AUD_CEA	Base	0.1676	0.115252	0.0341435	36.7456	17.3461	1786
AUD_CEA	Base	0.1679	0.109976	0.0381284	35.6762	17.206	1790
AUD_CEA	Base	0.168	0.109211	0.0386999	35.3759	17.1116	1791
AUD_CEA	Base	0.1681	0.109969	0.038143	35.523	17.1334	1792
AUD_CEA	Base	0.1683	0.112569	0.0363183	36.1405	17.2645	1793
AUD_CEA	Base	0.1687	0.110836	0.0377015	35.8505	17.2517	1794
AUD_CEA	Base	0.1689	0.108081	0.0399101	34.9919	17.0303	1795
AUD_CEA	Base	0.1694	0.111562	0.0371241	36.0713	17.3054	1796
AUD_CEA	Base	0.1695	0.109978	0.0385857	35.5972	17.2085	1797
AUD_CEA	Base	0.1696	0.111303	0.0375598	35.6641	17.1493	1798
AUD_CEA	Base	0.1697	0.100976	0.0468512	34.0803	17.1461	1800
AUD_CEA	Base	0.1702	0.100976	0.0468512	34.0992	17.1556	1801
AUD_CEA	Base	0.1703	0.098108	0.0496456	33.4736	17.0522	1802
AUD_CEA	Base	0.1705	0.0979178	0.0498105	33.2115	16.9309	1803
AUD_CEA	Base	0.1706	0.0950178	0.0533337	32.6621	16.904	1804
AUD_CEA	Base	0.1707	0.0950178	0.0533337	32.6802	16.9134	1805
AUD_CEA	Base	0.1709	0.094225	0.0542356	32.6007	16.9359	1806
AUD_CEA	Base	0.1711	0.089684	0.0599972	31.7407	16.8761	1807
AUD_CEA	Base	0.1714	0.0902269	0.0593886	31.7705	16.8517	1808
AUD_CEA	Base	0.172	0.0929196	0.0559457	32.1205	16.8042	1809
AUD_CEA	Base	0.1722	0.0864921	0.064508	30.8312	16.6777	1811
AUD_CEA	Base	0.1723	0.0849307	0.0668006	30.4992	16.6388	1812
AUD_CEA	Base	0.1725	0.0893485	0.0602519	31.4428	16.7343	1813
AUD_CEA	Base	0.1726	0.0860867	0.064951	30.7004	16.6344	1815
AUD_CEA	Base	0.1727	0.0854316	0.0659562	30.6034	16.6438	1817
AUD_CEA	Base	0.1728	0.086098	0.0646829	30.9167	16.7348	1818
AUD_CEA	Base	0.1729	0.0893279	0.0604048	31.7699	16.9184	1821
AUD_CEA	Base	0.1738	0.0898939	0.0597577	31.779	16.8806	1822
AUD_CEA	Base	0.1741	0.0878241	0.0628224	31.2664	16.8059	1823
AUD_CEA	Base	0.1745	0.0856038	0.0658707	30.6158	16.6453	1824
AUD_CEA	Base	0.1746	0.0846857	0.0674303	30.2168	16.5228	1825
AUD_CEA	Base	0.1753	0.0853209	0.0664241	30.3064	16.5108	1826
AUD_CEA	Base	0.1754	0.0831485	0.069923	29.7846	16.4337	1827
AUD_CEA	Base	0.1756	0.080333	0.0747089	29.1935	16.3802	1828
AUD_CEA	Base	0.1758	0.0765781	0.0810535	28.465	16.316	1830
AUD_CEA	Base	0.1762	0.0787725	0.0769492	28.8314	16.3012	1831
AUD_CEA	Base	0.1764	0.0804277	0.0739181	29.1091	16.2883	1833
AUD_CEA	Base	0.1765	0.0798315	0.0749	28.9224	16.2387	1834
AUD_CEA	Base	0.1771	0.0794288	0.0756031	28.85	16.2372	1835
AUD_CEA	Base	0.1773	0.079528	0.0751114	29.0109	16.3002	1836
AUD_CEA	Base	0.1775	0.078122	0.0776913	28.7936	16.3207	1837
AUD_CEA	Base	0.1779	0.0789311	0.0762776	29.0364	16.3797	1838
AUD_CEA	Base	0.178	0.0786266	0.0767087	28.895	16.3238	1839
AUD_CEA	Base	0.1783	0.0792236	0.0756548	29.0748	16.3666	1840
AUD_CEA	Base	0.1785	0.0829256	0.0695296	29.9201	16.4853	1841
AUD_CEA	Base	0.1788	0.0812628	0.072383	29.7139	16.538	1842
AUD_CEA	Base	0.1789	0.0812134	0.0721421	29.7234	16.5294	1844
AUD_CEA	Base	0.1801	0.0812134	0.0721421	29.7396	16.5383	1845
AUD_CEA	Base	0.1802	0.0828561	0.0698231	30.0081	16.5511	1846
AUD_CEA	Base	0.1814	0.0875571	0.0628439	30.8509	16.5839	1848
AUD_CEA	Base	0.1817	0.0828289	0.0701513	30.2573	16.7081	1850
AUD_CEA	Base	0.182	0.0825675	0.0706742	30.2201	16.7187	1851
AUD_CEA	Base	0.1821	0.0808042	0.0733918	29.8295	16.6609	1852
AUD_CEA	Base	0.1824	0.0816467	0.071744	30.2302	16.7876	1853
AUD_CEA	Base	0.1826	0.0826239	0.0701081	30.3353	16.7486	1854
AUD_CEA	Base	0.1829	0.0803072	0.0741319	29.8057	16.6904	1855
AUD_CEA	Base	0.183	0.0801167	0.0741904	29.8815	16.7363	1856
AUD_CEA	Base	0.1833	0.0774142	0.0783388	29.4018	16.7017	1857
AUD_CEA	Base	0.1839	0.0762426	0.0805528	29.2529	16.74	1858
AUD_CEA	Base	0.1845	0.0752758	0.0824002	29.1127	16.761	1859
AUD_CEA	Base	0.1846	0.0773831	0.0784957	29.6332	16.842	1860
AUD_CEA	Base	0.1849	0.0798383	0.0742492	30.1872	16.9109	1861
AUD_CEA	Base	0.185	0.0805212	0.0731048	30.3423	16.9304	1862
AUD_CEA	Base	0.1851	0.0811233	0.0721093	30.0533	16.7109	1864
AUD_CEA	Base	0.1852	0.0783011	0.076963	29.4496	16.6515	1865
AUD_CEA	Base	0.1854	0.0794884	0.0750304	29.7103	16.6886	1866
AUD_CEA	Base	0.1855	0.0793566	0.0753766	29.7101	16.7083	1867
AUD_CEA	Base	0.1857	0.0802044	0.073988	29.9947	16.7879	1868
AUD_CEA	Base	0.1858	0.0816421	0.0716982	30.5018	16.9358	1869
AUD_CEA	Base	0.1859	0.0816421	0.0716982	30.5182	16.9448	1870
AUD_CEA	Base	0.1863	0.0794842	0.0752426	29.9796	16.8521	1871
AUD_CEA	Base	0.1865	0.0798024	0.0748779	30.2059	16.958	1872
AUD_CEA	Base	0.187	0.0808054	0.0732993	30.3999	16.9741	1873
AUD_CEA	Base	0.1871	0.0807717	0.0732188	30.2896	16.9078	1874
AUD_CEA	Base	0.1873	0.0801628	0.0740262	30.0367	16.8136	1875
AUD_CEA	Base	0.1875	0.0799389	0.0744734	29.9625	16.798	1876
AUD_CEA	Base	0.1876	0.0778427	0.0780055	29.6223	16.8081	1877
AUD_CEA	Base	0.1877	0.0789106	0.0759056	29.8509	16.8178	1878
AUD_CEA	Base	0.1878	0.0797858	0.074479	30.1012	16.8761	1879
AUD_CEA	Base	0.1879	0.079264	0.0751787	29.8964	16.8017	1880
AUD_CEA	Base	0.1883	0.0792529	0.0753836	30.2232	16.9972	1882
AUD_CEA	Base	0.1884	0.0825137	0.0700333	30.8621	17.0349	1883
AUD_CEA	Base	0.1885	0.0810526	0.0724109	30.3092	16.871	1884
AUD_CEA	Base	0.1887	0.0810526	0.0724109	30.3253	16.88	1885
AUD_CEA	Base	0.1892	0.0810526	0.0724109	30.3414	16.8889	1886
AUD_CEA	Base	0.1894	0.0787157	0.0764711	29.807	16.8255	1887
AUD_CEA	Base	0.1896	0.0836701	0.0684461	30.7929	16.9001	1889
AUD_CEA	Base	0.1897	0.0851239	0.0661729	31.1369	16.9475	1890
AUD_CEA	Base	0.1899	0.0841208	0.0678772	30.9787	16.967	1892
AUD_CEA	Base	0.19	0.0844179	0.0675501	31.2508	17.0957	1894
AUD_CEA	Base	0.1904	0.0844179	0.0675501	31.2673	17.1047	1895
AUD_CEA	Base	0.1905	0.0846141	0.0671245	31.1795	17.0302	1897
AUD_CEA	Base	0.1906	0.0816606	0.072011	30.4558	16.9288	1899
AUD_CEA	Base	0.1915	0.0794868	0.076028	30.0825	16.9554	1900
AUD_CEA	Base	0.1917	0.077626	0.0792399	29.6124	16.8721	1901
AUD_CEA	Base	0.1918	0.0739767	0.0859761	28.669	16.697	1903
AUD_CEA	Base	0.1921	0.0707911	0.0925147	27.922	16.5977	1904
AUD_CEA	Base	0.1922	0.0684525	0.0977621	27.3342	16.5081	1905
AUD_CEA	Base	0.1923	0.0671338	0.101102	27.0806	16.5173	1907
AUD_CEA	Base	0.1925	0.0693724	0.0959633	27.6985	16.6382	1908
AUD_CEA	Base	0.1928	0.0693724	0.0959633	27.713	16.647	1909
AUD_CEA	Base	0.1929	0.0693589	0.0959304	27.7688	16.6788	1910
AUD_CEA	Base	0.1931	0.0694728	0.0956884	27.7768	16.6715	1911
AUD_CEA	Base	0.1933	0.0689792	0.0967969	27.708	16.6857	1913
AUD_CEA	Base	0.1934	0.0685006	0.0977678	27.528	16.6255	1914
AUD_CEA	Base	0.1938	0.0668638	0.101967	26.9094	16.4544	1915
AUD_CEA	Base	0.1941	0.0693418	0.0964261	27.3022	16.423	1916
AUD_CEA	Base	0.1942	0.0667954	0.102804	26.8102	16.4338	1917
AUD_CEA	Base	0.1947	0.0667954	0.102804	26.8242	16.4424	1918
AUD_CEA	Base	0.1949	0.069387	0.0967146	27.5282	16.5733	1920
AUD_CEA	Base	0.1952	0.0674451	0.101213	27.1769	16.5813	1921
AUD_CEA	Base	0.1957	0.0674451	0.101213	27.191	16.59	1922
AUD_CEA	Base	0.1961	0.0652995	0.106581	26.6751	16.5299	1924
AUD_CEA	Base	0.1967	0.0660221	0.104919	26.8384	16.552	1926
AUD_CEA	Base	0.1968	0.066466	0.103984	26.9918	16.6017	1927
AUD_CEA	Base	0.1971	0.065857	0.105582	26.8874	16.6139	1928
AUD_CEA	Base	0.1972	0.060276	0.120621	25.5369	16.4524	1929
AUD_CEA	Base	0.1975	0.0616465	0.116574	25.7708	16.4216	1930
AUD_CEA	Base	0.1978	0.0625098	0.114267	25.9884	16.4556	1932
AUD_CEA	Base	0.1985	0.0561925	0.133176	24.4532	16.2838	1934
AUD_CEA	Base	0.199	0.0540771	0.140321	23.9721	16.2567	1935
AUD_CEA	Base	0.1993	0.0580424	0.12714	25.0311	16.4087	1936
AUD_CEA	Base	0.1999	0.0618309	0.115873	25.9168	16.483	1937
AUD_CEA	Base	0.2004	0.0612452	0.117529	25.8233	16.4981	1938
AUD_CEA	Base	0.2005	0.0627429	0.113417	25.9936	16.4203	1939
AUD_CEA	Base	0.2006	0.0621997	0.114797	25.7999	16.3602	1940
AUD_CEA	Base	0.2008	0.0576577	0.128406	24.6724	16.2274	1941
AUD_CEA	Base	0.2009	0.0559702	0.134037	24.3503	16.2512	1942
AUD_CEA	Base	0.201	0.0588033	0.124945	24.9886	16.2862	1943
AUD_CEA	Base	0.2013	0.0599436	0.121866	25.337	16.3783	1944
AUD_CEA	Base	0.2015	0.059845	0.122093	25.3338	16.3861	1945
AUD_CEA	Base	0.2018	0.0597818	0.122469	25.2172	16.3272	1946
AUD_CEA	Base	0.2019	0.0587009	0.125623	25.0875	16.38	1948
AUD_CEA	Base	0.2021	0.0573152	0.130068	24.7744	16.3653	1949
AUD_CEA	Base	0.2022	0.0573152	0.130068	24.7871	16.3737	1950
AUD_CEA	Base	0.2023	0.0584146	0.126731	25.1115	16.4437	1951
AUD_CEA	Base	0.2024	0.0613394	0.118395	25.76	16.4965	1952
AUD_CEA	Base	0.2026	0.0605674	0.120616	25.6351	16.5154	1953
AUD_CEA	Base	0.2027	0.0593633	0.124169	25.393	16.5157	1954
AUD_CEA	Base	0.203	0.0601403	0.12189	25.5147	16.4942	1955
AUD_CEA	Base	0.2032	0.0596133	0.123064	25.2549	16.3776	1956
AUD_CEA	Base	0.2034	0.0561081	0.133968	24.4627	16.3233	1957
AUD_CEA	Base	0.2035	0.0582432	0.127273	25.056	16.4307	1958
AUD_CEA	Base	0.2036	0.0579165	0.128251	24.9552	16.4067	1959
AUD_CEA	Base	0.2041	0.059264	0.123904	25.3004	16.4439	1961
AUD_CEA	Base	0.2043	0.0628656	0.11386	26.3379	16.6582	1963
AUD_CEA	Base	0.2045	0.0673113	0.102675	27.3343	16.7488	1964
AUD_CEA	Base	0.2046	0.0680277	0.101139	27.5435	16.8014	1965
AUD_CEA	Base	0.2048	0.066502	0.104471	27.1964	16.7511	1966
AUD_CEA	Base	0.2051	0.06503	0.108178	26.8645	16.723	1967
AUD_CEA	Base	0.2054	0.0686179	0.0993004	27.8585	16.9018	1969
AUD_CEA	Base	0.2056	0.0670386	0.10302	27.4938	16.8633	1970
AUD_CEA	Base	0.206	0.0671161	0.102641	27.6089	16.9153	1973
AUD_CEA	Base	0.2063	0.0647163	0.108644	27.0438	16.8569	1975
AUD_CEA	Base	0.2064	0.060479	0.119885	25.9208	16.6665	1977
AUD_CEA	Base	0.2066	0.0602147	0.120573	26.0104	16.7552	1978
AUD_CEA	Base	0.2067	0.0600296	0.121449	25.8928	16.7188	1979
AUD_CEA	Base	0.2069	0.0607161	0.119412	26.1891	16.8176	1980
AUD_CEA	Base	0.2071	0.063488	0.111757	26.8942	16.9109	1981
AUD_CEA	Base	0.2073	0.0643625	0.10958	27.229	17.0173	1982
AUD_CEA	Base	0.2075	0.0639656	0.110535	27.0438	16.9469	1983
AUD_CEA	Base	0.2076	0.0656898	0.106092	27.3695	16.9365	1984
AUD_CEA	Base	0.2079	0.0694134	0.0972843	28.1666	16.9866	1985
AUD_CEA	Base	0.2081	0.0712785	0.0931239	28.7819	17.1408	1986
AUD_CEA	Base	0.2083	0.0712785	0.0931239	28.7964	17.1494	1987
AUD_CEA	Base	0.2089	0.0697938	0.0964589	28.5315	17.1642	1988
AUD_CEA	Base	0.209	0.0706415	0.0944356	28.512	17.0481	1989
AUD_CEA	Base	0.2094	0.0695161	0.09604	28.1938	16.9397	1991
AUD_CEA	Base	0.2096	0.070439	0.0937819	28.4809	16.9956	1994
AUD_CEA	Base	0.2097	0.072638	0.0895354	29.3019	17.2582	1997
AUD_CEA	Base	0.2098	0.0712445	0.0924523	28.9707	17.2178	1998
AUD_CEA	Base	0.2099	0.0765722	0.0831272	30.3897	17.5377	2001
AUD_CEA	Base	0.21	0.073884	0.0888184	29.9698	17.6121	2003
AUD_CEA	Base	0.2102	0.073884	0.0888184	29.9848	17.6209	2004
AUD_CEA	Base	0.2103	0.0716393	0.0934522	29.3826	17.5161	2005
AUD_CEA	Base	0.2107	0.0720388	0.0926277	29.4318	17.5012	2006
AUD_CEA	Base	0.2108	0.0718947	0.0928696	29.3594	17.4712	2007
AUD_CEA	Base	0.2109	0.0730514	0.0906049	29.6239	17.506	2008
AUD_CEA	Base	0.2112	0.0795748	0.0781207	31.0589	17.6301	2009
AUD_CEA	Base	0.2116	0.0786382	0.0798502	30.9389	17.6637	2011
AUD_CEA	Base	0.2121	0.0748939	0.0867836	29.839	17.4231	2013
AUD_CEA	Base	0.2125	0.0744854	0.0875858	29.7231	17.3995	2014
AUD_CEA	Base	0.213	0.0733741	0.0898789	29.5242	17.4078	2015
AUD_CEA	Base	0.2132	0.0708087	0.0950904	28.8188	17.2657	2016
AUD_CEA	Base	0.2133	0.0696926	0.0977103	28.4209	17.1618	2017
AUD_CEA	Base	0.2135	0.0692336	0.0981053	28.3197	17.1208	2020
AUD_CEA	Base	0.2141	0.0643465	0.110005	26.9894	16.8877	2022
AUD_CEA	Base	0.2144	0.0624759	0.11504	26.668	16.922	2023
AUD_CEA	Base	0.2147	0.0606852	0.11994	26.2473	16.879	2024
AUD_CEA	Base	0.2148	0.0606852	0.11994	26.2602	16.8873	2025
AUD_CEA	Base	0.2149	0.0612701	0.118513	26.4566	16.948	2027
AUD_CEA	Base	0.2154	0.0590998	0.124681	25.8858	16.8591	2028
AUD_CEA	Base	0.2155	0.0601093	0.121566	26.1334	16.8795	2029
AUD_CEA	Base	0.2157	0.0584529	0.126828	25.6831	16.8223	2030
AUD_CEA	Base	0.2166	0.0586325	0.126274	25.692	16.8036	2031
AUD_CEA	Base	0.217	0.0574222	0.130018	25.2782	16.696	2032
AUD_CEA	Base	0.2171	0.0544744	0.139794	24.5451	16.6232	2033
AUD_CEA	Base	0.2174	0.0531973	0.144328	24.1518	16.5439	2034
AUD_CEA	Base	0.2176	0.0524337	0.147458	23.8726	16.4801	2035
AUD_CEA	Base	0.2178	0.0536979	0.142922	24.0813	16.4378	2036
AUD_CEA	Base	0.2179	0.0507498	0.153559	23.335	16.3517	2037
AUD_CEA	Base	0.2181	0.0489573	0.161103	22.8964	16.3386	2038
AUD_CEA	Base	0.2182	0.0503181	0.155589	23.2176	16.3497	2039
AUD_CEA	Base	0.2184	0.0501611	0.155756	23.3785	16.4696	2041
AUD_CEA	Base	0.2186	0.0507839	0.153344	23.4976	16.457	2042
AUD_CEA	Base	0.2189	0.0510582	0.152211	23.5308	16.4348	2043
AUD_CEA	Base	0.219	0.0535829	0.142964	24.1068	16.4569	2045
AUD_CEA	Base	0.2192	0.0559797	0.134598	24.8803	16.6289	2046
AUD_CEA	Base	0.2193	0.0591687	0.124633	25.7768	16.786	2047
AUD_CEA	Base	0.2194	0.058626	0.126604	25.7523	16.8576	2048
AUD_CEA	Base	0.2197	0.0573781	0.130725	25.4133	16.8161	2049
AUD_CEA	Base	0.2198	0.0587104	0.126615	25.6923	16.8189	2050
AUD_CEA	Base	0.22	0.0587029	0.126462	25.5528	16.7208	2051
AUD_CEA	Base	0.2201	0.0588681	0.126123	25.7193	16.8147	2054
AUD_CEA	Base	0.2205	0.0609783	0.120187	26.1942	16.8561	2055
AUD_CEA	Base	0.2206	0.058825	0.126729	25.6332	16.7853	2056
AUD_CEA	Base	0.2209	0.0601554	0.123005	26.0294	16.8772	2057
AUD_CEA	Base	0.2213	0.0597482	0.124078	25.8536	16.8112	2058
AUD_CEA	Base	0.2217	0.0605353	0.121388	26.0118	16.7929	2060
AUD_CEA	Base	0.2221	0.0602051	0.121672	25.9088	16.7391	2062
AUD_CEA	Base	0.2223	0.0596757	0.123313	25.5771	16.5975	2063
AUD_CEA	Base	0.2224	0.0575588	0.129626	25.1068	16.5658	2065
AUD_CEA	Base	0.2228	0.0578042	0.128506	25.203	16.5807	2066
AUD_CEA	Base	0.2235	0.0543241	0.13985	24.444	16.557	2067
AUD_CEA	Base	0.2236	0.0539987	0.14086	24.3378	16.5271	2068
AUD_CEA	Base	0.2238	0.0560942	0.133924	24.8923	16.6081	2069
AUD_CEA	Base	0.2241	0.0589957	0.124785	25.5345	16.6349	2070
AUD_CEA	Base	0.2242	0.0573095	0.130263	25.1802	16.6419	2071
AUD_CEA	Base	0.2243	0.0550331	0.137794	24.6641	16.6194	2072
AUD_CEA	Base	0.2248	0.0545857	0.139166	24.547	16.5981	2073
AUD_CEA	Base	0.225	0.0565077	0.132709	25.0597	16.6675	2074
AUD_CEA	Base	0.2257	0.0568193	0.131773	25.2574	16.7584	2075
AUD_CEA	Base	0.2258	0.0568193	0.131773	25.2696	16.7665	2076
AUD_CEA	Base	0.226	0.0573679	0.130746	25.3187	16.7545	2077
AUD_CEA	Base	0.2271	0.0600744	0.122236	25.7416	16.6563	2079
AUD_CEA	Base	0.2282	0.0603367	0.121293	25.7597	16.6259	2080
AUD_CEA	Base	0.2286	0.0596952	0.123193	25.5649	16.5843	2081
AUD_CEA	Base	0.2287	0.05891	0.125514	25.3889	16.572	2082
AUD_CEA	Base	0.2293	0.0599491	0.122253	25.7109	16.6372	2084
AUD_CEA	Base	0.2297	0.0592576	0.124334	25.5767	16.6425	2085
AUD_CEA	Base	0.2298	0.0584394	0.126763	25.4055	16.6376	2086
AUD_CEA	Base	0.23	0.0584394	0.126763	25.4176	16.6456	2087
AUD_CEA	Base	0.2301	0.0591731	0.124508	25.5741	16.6485	2088
AUD_CEA	Base	0.231	0.0595857	0.1228	25.6776	16.64	2089
AUD_CEA	Base	0.2311	0.0577325	0.128041	24.9124	16.3696	2090
AUD_CEA	Base	0.2312	0.058067	0.127054	25.1277	16.4683	2091
AUD_CEA	Base	0.2314	0.0586691	0.125087	25.2541	16.4654	2092
AUD_CEA	Base	0.2318	0.0571807	0.130111	24.9469	16.4811	2093
AUD_CEA	Base	0.2319	0.0644226	0.109752	26.6024	16.6337	2096
AUD_CEA	Base	0.2324	0.0644226	0.109752	26.6151	16.6416	2097
AUD_CEA	Base	0.2325	0.0644226	0.109752	26.6278	16.6496	2098
AUD_CEA	Base	0.2333	0.0641146	0.110444	26.4596	16.5766	2099
AUD_CEA	Base	0.2341	0.0628968	0.113748	26.1906	16.5599	2100
AUD_CEA	Base	0.2342	0.0628968	0.113748	26.2031	16.5677	2101
AUD_CEA	Base	0.2343	0.0616337	0.117348	25.9423	16.5659	2102
AUD_CEA	Base	0.2344	0.061382	0.117844	25.933	16.5824	2103
AUD_CEA	Base	0.2345	0.0647672	0.109021	26.5345	16.557	2104
AUD_CEA	Base	0.235	0.0638369	0.111409	26.3798	16.5714	2105
AUD_CEA	Base	0.2351	0.063804	0.111325	26.3609	16.5556	2106
AUD_CEA	Base	0.2352	0.0657106	0.106361	26.6628	16.5118	2107
AUD_CEA	Base	0.2357	0.0658991	0.105946	26.7267	16.5318	2108
AUD_CEA	Base	0.2358	0.0622124	0.115749	25.9099	16.473	2109
AUD_CEA	Base	0.2362	0.0633082	0.112374	26.095	16.4367	2110
AUD_CEA	Base	0.2371	0.061795	0.116547	25.5707	16.293	2111
AUD_CEA	Base	0.2373	0.0619627	0.116088	25.6139	16.3	2112
AUD_CEA	Base	0.2379	0.0619627	0.116088	25.626	16.3077	2113
AUD_CEA	Base	0.2381	0.0627673	0.113876	25.852	16.3516	2114
AUD_CEA	Base	0.2386	0.0610827	0.118821	25.2613	16.1958	2116
AUD_CEA	Base	0.2389	0.0621502	0.115802	25.5523	16.248	2117
AUD_CEA	Base	0.2391	0.0621502	0.115802	25.5643	16.2557	2118
AUD_CEA	Base	0.2395	0.0624802	0.114882	25.738	16.3247	2119
AUD_CEA	Base	0.24	0.0625044	0.115121	25.7122	16.3191	2120
AUD_CEA	Base	0.2403	0.0633107	0.112824	25.8273	16.2884	2121
AUD_CEA	Base	0.2406	0.06584	0.106149	26.3864	16.3307	2122
AUD_CEA	Base	0.241	0.0648295	0.108707	26.2364	16.3565	2123
AUD_CEA	Base	0.2411	0.0627787	0.113935	25.6998	16.258	2124
AUD_CEA	Base	0.2418	0.062252	0.115676	25.4891	16.2022	2126
AUD_CEA	Base	0.2421	0.0614544	0.117813	25.2896	16.1696	2129
AUD_CEA	Base	0.2426	0.0597474	0.12267	24.9064	16.1346	2130
AUD_CEA	Base	0.2427	0.0601774	0.121651	25.1177	16.2271	2132
AUD_CEA	Base	0.2432	0.0582131	0.127509	24.7808	16.2603	2134
AUD_CEA	Base	0.2447	0.0561319	0.134291	24.4184	16.3072	2137
AUD_CEA	Base	0.2452	0.0553685	0.136351	24.2291	16.2664	2138
AUD_CEA	Base	0.2454	0.0547515	0.138565	24.0438	16.2331	2139
AUD_CEA	Base	0.2459	0.0536458	0.142521	23.8233	16.2454	2140
AUD_CEA	Base	0.2462	0.0526582	0.146118	23.556	16.2077	2141
AUD_CEA	Base	0.2463	0.0530556	0.144533	23.6076	16.1794	2142
AUD_CEA	Base	0.2466	0.0530556	0.144533	23.6186	16.187	2143
AUD_CEA	Base	0.2467	0.0530556	0.144533	23.6297	16.1945	2144
AUD_CEA	Base	0.2468	0.0516481	0.149705	23.3404	16.2022	2145
AUD_CEA	Base	0.2469	0.04853	0.161938	22.4885	16.0795	2146
AUD_CEA	Base	0.2486	0.0467062	0.169151	22.0043	16.0039	2147
AUD_CEA	Base	0.2488	0.0490682	0.159254	22.6066	16.0605	2150
AUD_CEA	Base	0.2491	0.0490682	0.159254	22.6171	16.068	2151
AUD_CEA	Base	0.2496	0.049789	0.156054	22.7117	16.0114	2152
AUD_CEA	Base	0.25	0.0502443	0.153952	22.9708	16.1119	2154
AUD_CEA	Base	0.2501	0.0488095	0.159648	22.5599	16.0425	2156
AUD_CEA	Base	0.2502	0.0483025	0.161747	22.4476	16.043	2157
AUD_CEA	Base	0.2503	0.0487211	0.160146	22.5802	16.0761	2158
AUD_CEA	Base	0.2504	0.0490468	0.158689	22.7396	16.1331	2159
AUD_CEA	Base	0.2507	0.0490468	0.158689	22.7501	16.1406	2160
AUD_CEA	Base	0.2509	0.044081	0.179815	21.4079	15.9603	2162
AUD_CEA	Base	0.251	0.0431722	0.183996	21.1677	15.9329	2163
AUD_CEA	Base	0.2516	0.0447275	0.176832	21.5022	15.9208	2165
AUD_CEA	Base	0.2517	0.0434949	0.182576	21.157	15.8733	2166
AUD_CEA	Base	0.2519	0.0457677	0.171979	21.7404	15.9169	2167
AUD_CEA	Base	0.2521	0.0457677	0.171979	21.7505	15.9242	2168
AUD_CEA	Base	0.2526	0.0444269	0.177986	21.3045	15.8165	2169
AUD_CEA	Base	0.2527	0.0444269	0.177986	21.3143	15.8238	2170
AUD_CEA	Base	0.2528	0.0429942	0.185219	20.886	15.7647	2171
AUD_CEA	Base	0.2534	0.0422659	0.188949	20.7193	15.7718	2172
AUD_CEA	Base	0.2538	0.0376525	0.214213	19.6189	15.7954	2174
AUD_CEA	Base	0.2543	0.0389636	0.206862	20.045	15.8805	2175
AUD_CEA	Base	0.2544	0.0406284	0.197631	20.4833	15.8991	2176
AUD_CEA	Base	0.2545	0.0409756	0.195854	20.5761	15.9079	2178
AUD_CEA	Base	0.2551	0.0426133	0.187628	21.0287	15.9595	2179
AUD_CEA	Base	0.2552	0.0431971	0.184869	21.2638	16.0371	2180
AUD_CEA	Base	0.2558	0.0411279	0.195599	20.483	15.8268	2182
AUD_CEA	Base	0.2559	0.0411279	0.195599	20.4924	15.8341	2183
AUD_CEA	Base	0.256	0.041515	0.193557	20.6005	15.845	2184
AUD_CEA	Base	0.2562	0.0403001	0.199905	20.2862	15.8261	2185
AUD_CEA	Base	0.2569	0.0405762	0.19852	20.4068	15.8711	2186
AUD_CEA	Base	0.257	0.0417524	0.192606	20.7671	15.939	2188
AUD_CEA	Base	0.2572	0.0432902	0.184934	21.1217	15.9323	2189
AUD_CEA	Base	0.2575	0.0415842	0.193371	20.6691	15.8911	2190
AUD_CEA	Base	0.2582	0.0421759	0.190354	20.8259	15.9033	2191
AUD_CEA	Base	0.2585	0.041406	0.194246	20.5888	15.8604	2192
AUD_CEA	Base	0.2587	0.040575	0.198229	20.3866	15.8452	2195
AUD_CEA	Base	0.2588	0.0433367	0.183758	21.1721	15.9276	2197
AUD_CEA	Base	0.259	0.0428309	0.186207	21.0068	15.8916	2199
AUD_CEA	Base	0.2592	0.0433128	0.183728	21.1979	15.9459	2200
AUD_CEA	Base	0.2593	0.0427198	0.186648	20.8178	15.7643	2202
AUD_CEA	Base	0.2594	0.0427351	0.186451	20.7711	15.722	2203
AUD_CEA	Base	0.2597	0.0436872	0.181817	21.0129	15.7379	2204
AUD_CEA	Base	0.2598	0.0464581	0.169224	21.971	15.9824	2205
AUD_CEA	Base	0.2599	0.0454913	0.173624	21.8326	16.0457	2206
AUD_CEA	Base	0.2601	0.0477101	0.163483	22.4106	16.0828	2207
AUD_CEA	Base	0.2604	0.0489307	0.158389	22.9144	16.2455	2209
AUD_CEA	Base	0.2607	0.0487086	0.159334	22.8032	16.2033	2211
AUD_CEA	Base	0.261	0.0517998	0.147209	23.5533	16.2497	2212
AUD_CEA	Base	0.2611	0.0505226	0.151847	23.232	16.2117	2213
AUD_CEA	Base	0.2612	0.0503106	0.15245	23.1681	16.1909	2214
AUD_CEA	Base	0.2613	0.0503539	0.152245	23.2351	16.2296	2216
AUD_CEA	Base	0.2614	0.0507857	0.151168	23.5128	16.3805	2217
AUD_CEA	Base	0.2619	0.051222	0.149767	23.4683	16.2934	2218
AUD_CEA	Base	0.2622	0.0499089	0.154844	23.1797	16.2936	2219
AUD_CEA	Base	0.2623	0.0518095	0.147256	23.7343	16.3765	2221
AUD_CEA	Base	0.2625	0.0518095	0.147256	23.7449	16.3838	2222
AUD_CEA	Base	0.2627	0.0508164	0.151148	23.3725	16.2819	2223
AUD_CEA	Base	0.2628	0.0493656	0.1569	22.94	16.2054	2224
AUD_CEA	Base	0.2629	0.0471934	0.16584	22.474	16.2186	2227
AUD_CEA	Base	0.2631	0.0479918	0.162493	22.6578	16.2219	2228
AUD_CEA	Base	0.2637	0.0504507	0.152449	23.2739	16.2649	2229
AUD_CEA	Base	0.2641	0.0516498	0.147563	23.5656	16.2724	2230
AUD_CEA	Base	0.2645	0.0515311	0.147835	23.5713	16.2872	2231
AUD_CEA	Base	0.2648	0.0515311	0.147835	23.5818	16.2945	2232
AUD_CEA	Base	0.2651	0.0515311	0.147835	23.5924	16.3018	2233
AUD_CEA	Base	0.2652	0.0524412	0.144493	23.8621	16.3522	2234
AUD_CEA	Base	0.2654	0.0516929	0.147162	23.7424	16.3783	2235
AUD_CEA	Base	0.2655	0.0507094	0.150929	23.5259	16.38	2236
AUD_CEA	Base	0.2657	0.0492401	0.156652	23.0711	16.2883	2237
AUD_CEA	Base	0.2658	0.0507545	0.150569	23.3871	16.269	2239
AUD_CEA	Base	0.2659	0.0488065	0.158381	22.8907	16.2283	2240
AUD_CEA	Base	0.2661	0.0505879	0.151512	23.2758	16.229	2241
AUD_CEA	Base	0.2664	0.0501701	0.15305	23.1868	16.2277	2242
AUD_CEA	Base	0.2665	0.0506914	0.150931	23.4275	16.3115	2243
AUD_CEA	Base	0.2666	0.0530512	0.142024	24.0384	16.3717	2244
AUD_CEA	Base	0.2669	0.0521196	0.145777	23.8967	16.4283	2245
AUD_CEA	Base	0.2675	0.0545919	0.13714	24.4481	16.4464	2248
AUD_CEA	Base	0.2679	0.054762	0.136587	24.5356	16.4821	2249
AUD_CEA	Base	0.2685	0.0581652	0.12572	25.2928	16.5183	2250
AUD_CEA	Base	0.2686	0.0572876	0.12842	25.0842	16.4989	2251
AUD_CEA	Base	0.2687	0.0558955	0.132868	24.7884	16.4939	2252
AUD_CEA	Base	0.2691	0.0538737	0.14022	24.3997	16.5425	2253
AUD_CEA	Base	0.2693	0.0549416	0.136573	24.7268	16.61	2254
AUD_CEA	Base	0.2699	0.0527849	0.144288	24.3013	16.6447	2256
AUD_CEA	Base	0.2705	0.052177	0.146812	24.2101	16.6865	2257
AUD_CEA	Base	0.2709	0.0503328	0.153707	23.6189	16.5566	2258
AUD_CEA	Base	0.2715	0.0510108	0.15085	23.6306	16.4497	2262
AUD_CEA	Base	0.2721	0.0511207	0.149977	23.5237	16.3403	2263
AUD_CEA	Base	0.2726	0.0514391	0.148926	23.691	16.4141	2264
AUD_CEA	Base	0.2728	0.0514391	0.148926	23.7014	16.4213	2265
AUD_CEA	Base	0.2732	0.0517423	0.148012	23.7254	16.4009	2267
AUD_CEA	Base	0.2734	0.0535047	0.141508	24.121	16.4066	2268
AUD_CEA	Base	0.2736	0.0501278	0.154162	23.2827	16.3389	2269
AUD_CEA	Base	0.2739	0.0501278	0.154162	23.293	16.3461	2270
AUD_CEA	Base	0.2741	0.0500881	0.154568	23.4046	16.4407	2271
AUD_CEA	Base	0.2742	0.0501733	0.154098	23.4803	16.4751	2272
AUD_CEA	Base	0.2746	0.0462582	0.170298	22.4065	16.3402	2273
AUD_CEA	Base	0.2747	0.046817	0.16781	22.5299	16.3346	2274
AUD_CEA	Base	0.2748	0.0483875	0.161118	23.0422	16.4432	2275
AUD_CEA	Base	0.2749	0.0504425	0.152528	23.3937	16.3517	2276
AUD_CEA	Base	0.275	0.0484767	0.160355	22.8445	16.2724	2277
AUD_CEA	Base	0.2751	0.0490682	0.158465	22.8174	16.1796	2280
AUD_CEA	Base	0.2752	0.0488358	0.159422	22.8293	16.2253	2281
AUD_CEA	Base	0.2754	0.0479842	0.162727	22.7047	16.2646	2282
AUD_CEA	Base	0.2757	0.0464187	0.169409	22.2053	16.1598	2283
AUD_CEA	Base	0.2758	0.0471523	0.165931	22.3004	16.0968	2284
AUD_CEA	Base	0.2762	0.0489206	0.158624	22.8004	16.1738	2285
AUD_CEA	Base	0.2767	0.049264	0.157341	22.9521	16.2312	2286
AUD_CEA	Base	0.2769	0.0497509	0.15535	23.105	16.261	2287
AUD_CEA	Base	0.277	0.050192	0.153574	23.2214	16.2727	2288
AUD_CEA	Base	0.2774	0.050197	0.153536	23.2083	16.262	2289
AUD_CEA	Base	0.278	0.0505653	0.152146	23.3297	16.2918	2290
AUD_CEA	Base	0.2782	0.0492973	0.157126	22.934	16.21	2292
AUD_CEA	Base	0.2783	0.0459025	0.171505	22.1449	16.1951	2293
AUD_CEA	Base	0.2799	0.0459025	0.171505	22.1546	16.2022	2294
AUD_CEA	Base	0.2801	0.0452735	0.174515	22.0392	16.2311	2295
AUD_CEA	Base	0.2808	0.0456887	0.1728	22.1446	16.2439	2296
AUD_CEA	Base	0.2812	0.0465133	0.169328	22.3046	16.229	2297
AUD_CEA	Base	0.2815	0.0459638	0.17164	22.2799	16.2989	2299
AUD_CEA	Base	0.2819	0.0459638	0.17164	22.2895	16.306	2300
AUD_CEA	Base	0.282	0.046395	0.169673	22.4044	16.3149	2301
AUD_CEA	Base	0.2823	0.0474376	0.165248	22.6764	16.3417	2304
AUD_CEA	Base	0.2826	0.0452685	0.174849	22.0012	16.2157	2305
AUD_CEA	Base	0.2828	0.0438929	0.181242	21.5931	16.1511	2307
AUD_CEA	Base	0.2829	0.0437154	0.182046	21.6199	16.201	2308
AUD_CEA	Base	0.283	0.0430014	0.185495	21.3959	16.1597	2309
AUD_CEA	Base	0.2831	0.0430796	0.185207	21.3078	16.0827	2311
AUD_CEA	Base	0.2835	0.043047	0.18539	21.2961	16.0805	2312
AUD_CEA	Base	0.2839	0.0449633	0.176267	21.737	16.0736	2313
AUD_CEA	Base	0.284	0.0457295	0.172648	21.9084	16.0649	2314
AUD_CEA	Base	0.2847	0.0439614	0.180926	21.539	16.099	2315
AUD_CEA	Base	0.2848	0.0453055	0.174798	21.8824	16.1262	2316
AUD_CEA	Base	0.2856	0.0452552	0.174966	21.9088	16.1519	2317
AUD_CEA	Base	0.2859	0.0457534	0.172557	22.0104	16.1363	2319
AUD_CEA	Base	0.2862	0.0444424	0.178507	21.6066	16.06	2320
AUD_CEA	Base	0.2866	0.0428538	0.18615	21.1298	15.9826	2321
AUD_CEA	Base	0.2868	0.0428788	0.185932	21.162	15.999	2323
AUD_CEA	Base	0.2869	0.0452711	0.174222	21.757	16.0124	2324
AUD_CEA	Base	0.287	0.0461072	0.170113	22.078	16.0937	2326
AUD_CEA	Base	0.2875	0.0462704	0.169394	22.1091	16.0893	2327
AUD_CEA	Base	0.2879	0.0424924	0.187078	21.2267	16.0897	2330
AUD_CEA	Base	0.2886	0.040639	0.196707	20.6781	16.0173	2331
AUD_CEA	Base	0.2888	0.0382936	0.209802	20.0503	15.9877	2332
AUD_CEA	Base	0.289	0.0403865	0.198212	20.5676	15.9852	2333
AUD_CEA	Base	0.2898	0.0401578	0.199233	20.4377	15.9204	2335
AUD_CEA	Base	0.2899	0.0398982	0.20054	20.3735	15.9166	2336
AUD_CEA	Base	0.2902	0.0401759	0.199028	20.5308	15.9857	2337
AUD_CEA	Base	0.2912	0.0398411	0.200918	20.4514	15.9909	2338
AUD_CEA	Base	0.2916	0.0392787	0.204233	20.2716	15.9672	2339
AUD_CEA	Base	0.2923	0.0434085	0.182701	21.5691	16.1872	2340
AUD_CEA	Base	0.2924	0.0394382	0.203489	20.5854	16.1876	2341
AUD_CEA	Base	0.2925	0.039473	0.203401	20.7178	16.2886	2343
AUD_CEA	Base	0.2926	0.0354597	0.226941	19.4774	16.12	2344
AUD_CEA	Base	0.2927	0.035428	0.227039	19.4045	16.0631	2345
AUD_CEA	Base	0.293	0.0338162	0.237859	18.9605	16.0634	2346
AUD_CEA	Base	0.2931	0.0329701	0.243841	18.8013	16.1324	2347
AUD_CEA	Base	0.2932	0.0337499	0.238498	19.0726	16.1804	2348
AUD_CEA	Base	0.2933	0.0341041	0.236177	19.2224	16.227	2349
AUD_CEA	Base	0.2934	0.0364003	0.221285	19.8848	16.2574	2350
AUD_CEA	Base	0.2935	0.0360499	0.223287	19.8272	16.2807	2351
AUD_CEA	Base	0.2936	0.0356184	0.225925	19.6717	16.2452	2352
AUD_CEA	Base	0.2939	0.0356184	0.225925	19.68	16.2521	2353
AUD_CEA	Base	0.294	0.0356184	0.225925	19.6884	16.259	2354
AUD_CEA	Base	0.2941	0.0370947	0.216826	20.0902	16.2672	2355
AUD_CEA	Base	0.2942	0.0374604	0.214595	20.1911	16.2696	2356
AUD_CEA	Base	0.2944	0.0385658	0.208407	20.5147	16.3079	2358
AUD_CEA	Base	0.2947	0.0358429	0.224623	19.7132	16.2338	2360
AUD_CEA	Base	0.2948	0.032155	0.249023	18.6566	16.1847	2361
AUD_CEA	Base	0.2951	0.0315586	0.253116	18.4474	16.142	2362
AUD_CEA	Base	0.2957	0.0327568	0.24454	18.9244	16.262	2363
AUD_CEA	Base	0.2958	0.0314207	0.254165	18.5464	16.2646	2364
AUD_CEA	Base	0.2959	0.0317275	0.251751	18.6159	16.2428	2365
AUD_CEA	Base	0.2966	0.0317275	0.251751	18.6238	16.2496	2366
AUD_CEA	Base	0.2975	0.0337611	0.237897	19.2676	16.3249	2368
AUD_CEA	Base	0.2982	0.0336246	0.238865	19.2334	16.3295	2370
AUD_CEA	Base	0.2984	0.0340048	0.236333	19.3658	16.3534	2371
AUD_CEA	Base	0.2985	0.0326589	0.245578	18.8766	16.2567	2372
AUD_CEA	Base	0.2989	0.0326589	0.245578	18.8845	16.2635	2373
AUD_CEA	Base	0.2991	0.0326589	0.245578	18.8925	16.2704	2374
AUD_CEA	Base	0.2997	0.032589	0.245999	18.8984	16.29	2375
AUD_CEA	Base	0.3001	0.0322255	0.248599	18.7533	16.2541	2376
AUD_CEA	Base	0.3004	0.0316081	0.252805	18.6166	16.2794	2377
AUD_CEA	Base	0.3006	0.028459	0.277258	17.5623	16.1641	2378
AUD_CEA	Base	0.3007	0.0279403	0.281608	17.4262	16.1846	2379
AUD_CEA	Base	0.3008	0.0280435	0.280835	17.475	16.2039	2380
AUD_CEA	Base	0.3009	0.0277217	0.28358	17.4007	16.2273	2381
AUD_CEA	Base	0.301	0.0280151	0.28114	17.5626	16.2955	2382
AUD_CEA	Base	0.3017	0.0285661	0.276519	17.6565	16.2259	2383
AUD_CEA	Base	0.3018	0.0315394	0.253298	18.5614	16.2481	2384
AUD_CEA	Base	0.3021	0.0315394	0.253298	18.5692	16.2549	2385
AUD_CEA	Base	0.3032	0.0313033	0.254972	18.462	16.2181	2386
AUD_CEA	Base	0.3035	0.0318349	0.251077	18.6494	16.2489	2387
AUD_CEA	Base	0.3036	0.0325462	0.245886	18.7581	16.1652	2389
AUD_CEA	Base	0.3039	0.0306884	0.259282	18.094	16.0395	2390
AUD_CEA	Base	0.304	0.0296724	0.26709	17.9008	16.1299	2392
AUD_CEA	Base	0.3042	0.0313489	0.254472	18.3564	16.1084	2393
AUD_CEA	Base	0.3043	0.0313489	0.254472	18.3718	16.1219	2395
AUD_CEA	Base	0.3044	0.0324298	0.246353	18.7393	16.1649	2396
AUD_CEA	Base	0.3048	0.0313581	0.254213	18.4716	16.2007	2397
AUD_CEA	Base	0.3054	0.0311546	0.255775	18.4729	16.2551	2398
AUD_CEA	Base	0.3055	0.0312047	0.255559	18.5526	16.3179	2399
AUD_CEA	Base	0.3056	0.0312047	0.255559	18.5604	16.3247	2400
AUD_CEA	Base	0.3059	0.0318961	0.250182	18.8487	16.3915	2401
AUD_CEA	Base	0.3061	0.0311078	0.256061	18.7008	16.4656	2404
AUD_CEA	Base	0.3065	0.0303005	0.262163	18.4438	16.4487	2405
AUD_CEA	Base	0.3066	0.0304757	0.260698	18.5039	16.4517	2407
AUD_CEA	Base	0.3069	0.0301406	0.263342	18.4288	16.476	2408
AUD_CEA	Base	0.307	0.0297809	0.26615	18.2996	16.4568	2409
AUD_CEA	Base	0.3077	0.0312263	0.254986	18.7591	16.4796	2410
AUD_CEA	Base	0.3082	0.0306484	0.259395	18.6245	16.5137	2411
AUD_CEA	Base	0.3084	0.0301376	0.263289	18.5081	16.545	2412
AUD_CEA	Base	0.3086	0.0273483	0.285819	17.4504	16.3495	2414
AUD_CEA	Base	0.3094	0.027313	0.286162	17.4697	16.3792	2415
AUD_CEA	Base	0.3096	0.0269548	0.289502	17.2505	16.2861	2416
AUD_CEA	Base	0.3097	0.0272538	0.286976	17.3764	16.3192	2417
AUD_CEA	Base	0.3103	0.0282699	0.278434	17.6928	16.3241	2419
AUD_CEA	Base	0.3112	0.0280736	0.28011	17.7116	16.3986	2420
AUD_CEA	Base	0.3114	0.0282673	0.278594	17.8562	16.4804	2421
AUD_CEA	Base	0.3122	0.0282665	0.278703	17.8773	16.5036	2422
AUD_CEA	Base	0.3124	0.0278632	0.28209	17.7301	16.4834	2423
AUD_CEA	Base	0.3125	0.0280546	0.280099	17.7787	16.4603	2425
AUD_CEA	Base	0.3126	0.0280482	0.280222	17.8631	16.5427	2426
AUD_CEA	Base	0.3128	0.0273301	0.286373	17.6486	16.5542	2427
AUD_CEA	Base	0.3132	0.0273719	0.285862	17.593	16.4845	2428
AUD_CEA	Base	0.3133	0.0270192	0.288847	17.4435	16.446	2429
AUD_CEA	Base	0.3134	0.0256077	0.301569	16.956	16.4131	2430
AUD_CEA	Base	0.3137	0.0254813	0.302755	16.8602	16.3605	2431
AUD_CEA	Base	0.3139	0.024582	0.311494	16.55	16.3523	2433
AUD_CEA	Base	0.3142	0.0231526	0.325685	16.0873	16.3682	2434
AUD_CEA	Base	0.3143	0.0227458	0.330045	16.0073	16.4342	2435
AUD_CEA	Base	0.3151	0.0232642	0.324693	16.1798	16.4285	2436
AUD_CEA	Base	0.3156	0.022306	0.334558	15.8071	16.3809	2437
AUD_CEA	Base	0.3158	0.0196499	0.364738	14.698	16.2163	2439
AUD_CEA	Base	0.3159	0.0193248	0.36861	14.4992	16.1267	2440
AUD_CEA	Base	0.3168	0.0200901	0.359551	14.8078	16.1618	2441
AUD_CEA	Base	0.3169	0.0204617	0.355234	14.9118	16.1299	2442
AUD_CEA	Base	0.3171	0.0212401	0.346415	15.1713	16.1129	2443
AUD_CEA	Base	0.3172	0.0213272	0.345567	15.2235	16.1399	2444
AUD_CEA	Base	0.3174	0.0196087	0.36527	14.5589	16.0807	2445
AUD_CEA	Base	0.3178	0.0185153	0.378893	14.1044	16.0288	2446
AUD_CEA	Base	0.318	0.0188928	0.374172	14.238	16.0214	2447
AUD_CEA	Base	0.3184	0.019165	0.370857	14.3334	16.0173	2448
AUD_CEA	Base	0.3188	0.0189592	0.373353	14.1971	15.9481	2449
AUD_CEA	Base	0.3189	0.0188927	0.374181	14.2186	15.9999	2450
AUD_CEA	Base	0.319	0.0188927	0.374181	14.2244	16.0064	2451
AUD_CEA	Base	0.3191	0.0181441	0.383712	13.9465	16.0107	2452
AUD_CEA	Base	0.3196	0.0176355	0.390302	13.7709	16.0301	2453
AUD_CEA	Base	0.3206	0.0172967	0.394735	13.5972	15.9768	2454
AUD_CEA	Base	0.3207	0.0167564	0.402006	13.3017	15.8724	2455
AUD_CEA	Base	0.321	0.0172407	0.395364	13.5053	15.8899	2456
AUD_CEA	Base	0.3211	0.0172407	0.395364	13.5108	15.8963	2457
AUD_CEA	Base	0.3213	0.0170054	0.398529	13.4511	15.9326	2459
AUD_CEA	Base	0.3215	0.01728	0.395053	13.5095	15.8844	2460
AUD_CEA	Base	0.3222	0.0176322	0.390359	13.584	15.8144	2461
AUD_CEA	Base	0.3229	0.0190724	0.37188	14.1455	15.8412	2462
AUD_CEA	Base	0.3231	0.0203719	0.356479	14.6446	15.8819	2463
AUD_CEA	Base	0.324	0.0194499	0.367418	14.2893	15.8538	2464
AUD_CEA	Base	0.3243	0.0201796	0.358639	14.6708	15.9819	2466
AUD_CEA	Base	0.3254	0.0197929	0.363328	14.5148	15.9671	2467
AUD_CEA	Base	0.3255	0.0197929	0.363328	14.5207	15.9736	2468
AUD_CEA	Base	0.3259	0.0192685	0.369682	14.3348	15.9796	2469
AUD_CEA	Base	0.3262	0.0195835	0.36576	14.445	15.9712	2470
AUD_CEA	Base	0.3265	0.0193576	0.368477	14.3211	15.9241	2471
AUD_CEA	Base	0.3266	0.0197048	0.364248	14.4383	15.9135	2472
AUD_CEA	Base	0.3268	0.0202612	0.357607	14.7038	15.9835	2473
AUD_CEA	Base	0.3275	0.020035	0.360226	14.6417	16.003	2474
AUD_CEA	Base	0.3279	0.0202861	0.357218	14.7522	16.0231	2475
AUD_CEA	Base	0.328	0.0195699	0.365689	14.5207	16.0524	2476
AUD_CEA	Base	0.3285	0.0196551	0.364628	14.5274	16.0244	2477
AUD_CEA	Base	0.3294	0.0191863	0.370172	14.2892	15.9451	2478
AUD_CEA	Base	0.3297	0.0183835	0.380029	14.0095	15.959	2479
AUD_CEA	Base	0.3313	0.0180572	0.384197	13.9232	16.0002	2481
AUD_CEA	Base	0.3319	0.0178919	0.386307	13.852	15.9893	2482
AUD_CEA	Base	0.3321	0.0175866	0.39033	13.7573	16.0151	2484
AUD_CEA	Base	0.3323	0.0165832	0.403925	13.3321	15.9736	2485
AUD_CEA	Base	0.3324	0.014407	0.436204	12.4155	15.9456	2487
AUD_CEA	Base	0.3326	0.01349	0.45094	11.9929	15.9088	2488
AUD_CEA	Base	0.3328	0.0143432	0.437187	12.4223	15.9884	2489
AUD_CEA	Base	0.3331	0.0140706	0.441527	12.3646	16.0659	2490
AUD_CEA	Base	0.3337	0.0137419	0.446921	12.2019	16.0433	2491
AUD_CEA	Base	0.334	0.0145075	0.434757	12.6484	16.1935	2492
AUD_CEA	Base	0.3341	0.0147669	0.430618	12.8159	16.261	2493
AUD_CEA	Base	0.3342	0.0145955	0.433158	12.7613	16.2813	2495
AUD_CEA	Base	0.3345	0.01482	0.429665	12.8237	16.2373	2496
AUD_CEA	Base	0.3346	0.0142706	0.438168	12.5242	16.1542	2497
AUD_CEA	Base	0.3347	0.0143323	0.43719	12.6026	16.2207	2498
AUD_CEA	Base	0.3348	0.0148175	0.429508	12.8655	16.2847	2499
AUD_CEA	Base	0.3349	0.0166559	0.402617	13.6578	16.3184	2500
AUD_CEA	Base	0.3351	0.018426	0.379174	14.3369	16.3027	2501
AUD_CEA	Base	0.3356	0.0183745	0.379913	14.2778	16.2607	2502
AUD_CEA	Base	0.3358	0.017826	0.387031	14.0369	16.2274	2503
AUD_CEA	Base	0.3367	0.017198	0.395608	13.732	16.165	2504
AUD_CEA	Base	0.3368	0.0171129	0.396779	13.6509	16.1094	2505
AUD_CEA	Base	0.3372	0.0170621	0.397559	13.6111	16.089	2506
AUD_CEA	Base	0.3373	0.0170621	0.397559	13.6165	16.0954	2507
AUD_CEA	Base	0.3378	0.0165385	0.404871	13.4285	16.1216	2509
AUD_CEA	Base	0.3383	0.0171957	0.395928	13.6877	16.1237	2510
AUD_CEA	Base	0.3388	0.0173183	0.394235	13.6861	16.0642	2511
AUD_CEA	Base	0.339	0.0171662	0.396443	13.625	16.0674	2512
AUD_CEA	Base	0.3394	0.0172838	0.394842	13.644	16.0354	2513
AUD_CEA	Base	0.3396	0.0152275	0.42386	12.7752	15.9741	2515
AUD_CEA	Base	0.3403	0.0153994	0.42123	12.9139	16.0562	2516
AUD_CEA	Base	0.3405	0.0153994	0.42123	12.919	16.0626	2517
AUD_CEA	Base	0.3411	0.0148897	0.42908	12.6765	16.0306	2518
AUD_CEA	Base	0.3413	0.015283	0.423181	12.8357	16.0263	2519
AUD_CEA	Base	0.3417	0.0162987	0.408313	13.319	16.1078	2520
AUD_CEA	Base	0.3426	0.0142903	0.438498	12.3209	15.9035	2521
AUD_CEA	Base	0.3427	0.0143543	0.437466	12.3239	15.8715	2523
AUD_CEA	Base	0.3436	0.015413	0.42126	12.737	15.8374	2525
AUD_CEA	Base	0.3437	0.0151344	0.425399	12.7042	15.9382	2527
AUD_CEA	Base	0.3439	0.0153595	0.422088	12.8582	16.0166	2528
AUD_CEA	Base	0.3441	0.0160813	0.411645	13.1858	16.0606	2530
AUD_CEA	Base	0.3443	0.0162658	0.40895	13.2757	16.0772	2531
AUD_CEA	Base	0.3444	0.0161047	0.411281	13.2721	16.1532	2533
AUD_CEA	Base	0.3445	0.0156625	0.417709	13.1308	16.2028	2534
AUD_CEA	Base	0.3446	0.0143874	0.436888	12.5661	16.163	2535
AUD_CEA	Base	0.345	0.015446	0.420715	13.0617	16.2221	2536
AUD_CEA	Base	0.3453	0.015446	0.420715	13.0669	16.2285	2537
AUD_CEA	Base	0.3454	0.0154547	0.420613	13.1271	16.2997	2539
AUD_CEA	Base	0.346	0.0167082	0.40259	13.6235	16.2764	2540
AUD_CEA	Base	0.3461	0.0163461	0.407682	13.4494	16.2437	2541
AUD_CEA	Base	0.3462	0.0158719	0.414495	13.291	16.2878	2542
AUD_CEA	Base	0.3466	0.0147637	0.430976	12.7982	16.2512	2543
AUD_CEA	Base	0.3469	0.0151284	0.425404	12.9068	16.1925	2544
AUD_CEA	Base	0.347	0.0155343	0.419345	13.0529	16.1634	2545
AUD_CEA	Base	0.3472	0.0151985	0.424315	12.9041	16.1512	2546
AUD_CEA	Base	0.348	0.0154432	0.420746	12.791	15.8869	2548
AUD_CEA	Base	0.3481	0.0145885	0.433697	12.4101	15.8519	2549
AUD_CEA	Base	0.3482	0.0144919	0.435146	12.3109	15.7747	2550
AUD_CEA	Base	0.3483	0.0154059	0.421294	12.7473	15.8513	2551
AUD_CEA	Base	0.3486	0.0157468	0.416361	12.8452	15.8045	2552
AUD_CEA	Base	0.3489	0.0163487	0.407686	13.1765	15.9142	2554
AUD_CEA	Base	0.3491	0.0162106	0.409674	13.1346	15.9309	2555
AUD_CEA	Base	0.3495	0.0156449	0.417911	12.8735	15.8922	2556
AUD_CEA	Base	0.3498	0.0156449	0.417911	12.8785	15.8984	2557
AUD_CEA	Base	0.3499	0.0151148	0.425779	12.6388	15.8692	2558
AUD_CEA	Base	0.3503	0.0154777	0.420252	12.7986	15.8794	2559
AUD_CEA	Base	0.3505	0.0141173	0.440924	12.1839	15.8102	2560
AUD_CEA	Base	0.3516	0.0129848	0.459624	11.7141	15.8413	2561
AUD_CEA	Base	0.3519	0.0134933	0.451125	11.9827	15.9019	2562
AUD_CEA	Base	0.352	0.0140469	0.442108	12.2406	15.9251	2563
AUD_CEA	Base	0.3523	0.0124775	0.468344	11.5206	15.8867	2564
AUD_CEA	Base	0.3527	0.0122721	0.47198	11.5077	15.9994	2565
AUD_CEA	Base	0.3536	0.0116177	0.483818	11.1642	15.9449	2566
AUD_CEA	Base	0.3541	0.0121545	0.474059	11.4485	15.992	2567
AUD_CEA	Base	0.3544	0.0115021	0.48596	11.1484	16.0006	2568
AUD_CEA	Base	0.3545	0.0112875	0.490048	10.9947	15.9291	2569
AUD_CEA	Base	0.3551	0.010637	0.502578	10.6947	15.9518	2570
AUD_CEA	Base	0.3552	0.0102495	0.510385	10.5135	15.9722	2571
AUD_CEA	Base	0.3563	0.00993626	0.516837	10.3391	15.9497	2572
AUD_CEA	Base	0.3564	0.00966076	0.522769	10.2139	15.9821	2573
AUD_CEA	Base	0.3565	0.0105664	0.504066	10.673	15.975	2574
AUD_CEA	Base	0.3569	0.0125559	0.466973	11.6296	15.9876	2575
AUD_CEA	Base	0.3578	0.0124446	0.468896	11.5889	16.0007	2576
AUD_CEA	Base	0.3582	0.0131537	0.456703	11.9381	16.0396	2577
AUD_CEA	Base	0.3585	0.0109531	0.496437	10.8757	15.9912	2578
AUD_CEA	Base	0.3587	0.010863	0.498199	10.8493	16.0178	2579
AUD_CEA	Base	0.3593	0.0105272	0.504834	10.6784	16.0119	2580
AUD_CEA	Base	0.3596	0.00994985	0.516588	10.351	15.9586	2581
AUD_CEA	Base	0.3602	0.00980204	0.519659	10.2646	15.942	2582
AUD_CEA	Base	0.3607	0.00970264	0.521815	10.2354	15.9791	2583
AUD_CEA	Base	0.3612	0.00790255	0.562719	9.29253	16.0546	2584
AUD_CEA	Base	0.3614	0.00885054	0.540368	9.8347	16.063	2585
AUD_CEA	Base	0.3615	0.00918321	0.532892	9.99823	16.0331	2586
AUD_CEA	Base	0.3618	0.00918321	0.532892	10.0021	16.0393	2587
AUD_CEA	Base	0.362	0.00828948	0.5533	9.50371	16.0313	2588
AUD_CEA	Base	0.3625	0.00799249	0.560475	9.35948	16.0778	2589
AUD_CEA	Base	0.3637	0.00788672	0.563029	9.28095	16.0473	2590
AUD_CEA	Base	0.3638	0.00936094	0.529041	10.1101	16.0613	2591
AUD_CEA	Base	0.3642	0.010034	0.514783	10.4846	16.0952	2592
AUD_CEA	Base	0.3644	0.00909853	0.534903	10.0227	16.1517	2595
AUD_CEA	Base	0.3645	0.00817343	0.556217	9.49914	16.1421	2596
AUD_CEA	Base	0.3646	0.00957758	0.524461	10.2874	16.1629	2597
AUD_CEA	Base	0.3654	0.00935589	0.529199	10.121	16.0848	2598
AUD_CEA	Base	0.3655	0.0104482	0.506418	10.7256	16.1427	2599
AUD_CEA	Base	0.3659	0.0110172	0.49513	11.0051	16.1324	2601
AUD_CEA	Base	0.366	0.0109844	0.495846	10.9533	16.0832	2602
AUD_CEA	Base	0.3662	0.0111998	0.491672	11.102	16.1447	2603
AUD_CEA	Base	0.3674	0.0108331	0.498772	10.9489	16.1864	2604
AUD_CEA	Base	0.3675	0.0107161	0.501034	10.8939	16.1903	2605
AUD_CEA	Base	0.3683	0.0125049	0.467792	11.8248	16.2859	2607
AUD_CEA	Base	0.3684	0.0125443	0.467043	11.87	16.3206	2608
AUD_CEA	Base	0.3688	0.0129284	0.460527	12.065	16.3488	2609
AUD_CEA	Base	0.3694	0.0127742	0.463205	11.9808	16.3319	2611
AUD_CEA	Base	0.3697	0.0127742	0.463205	11.9854	16.3382	2612
AUD_CEA	Base	0.3708	0.0123552	0.470569	11.7632	16.3026	2613
AUD_CEA	Base	0.371	0.012426	0.469292	11.7757	16.273	2614
AUD_CEA	Base	0.3711	0.0122312	0.472827	11.6927	16.2876	2615
AUD_CEA	Base	0.3716	0.0129154	0.460866	11.9932	16.2637	2616
AUD_CEA	Base	0.3724	0.013887	0.444689	12.4889	16.3403	2617
AUD_CEA	Base	0.3727	0.013679	0.448019	12.4251	16.3764	2618
AUD_CEA	Base	0.3733	0.013679	0.448019	12.4299	16.3827	2619
AUD_CEA	Base	0.3734	0.0122982	0.471487	11.78	16.3597	2620
AUD_CEA	Base	0.3739	0.0120493	0.475958	11.6672	16.3677	2621
AUD_CEA	Base	0.3746	0.0109166	0.497263	11.1036	16.3577	2624
AUD_CEA	Base	0.3747	0.0105278	0.504956	10.8518	16.2766	2625
AUD_CEA	Base	0.3748	0.0101496	0.512568	10.638	16.245	2626
AUD_CEA	Base	0.375	0.0101496	0.512568	10.642	16.2512	2627
AUD_CEA	Base	0.3752	0.0099469	0.51667	10.5608	16.2853	2629
AUD_CEA	Base	0.3753	0.00929235	0.530577	10.0956	16.0982	2630
AUD_CEA	Base	0.3754	0.010165	0.512031	10.652	16.2457	2631
AUD_CEA	Base	0.3757	0.0093231	0.529827	10.1546	16.1628	2632
AUD_CEA	Base	0.3758	0.00967377	0.522211	10.3644	16.1958	2634
AUD_CEA	Base	0.376	0.00967377	0.522211	10.3683	16.202	2635
AUD_CEA	Base	0.377	0.0102024	0.511317	10.5984	16.1367	2636
AUD_CEA	Base	0.3773	0.0116096	0.4839	11.314	16.1618	2637
AUD_CEA	Base	0.3791	0.0119101	0.478337	11.4416	16.1381	2638
AUD_CEA	Base	0.3796	0.0114853	0.48618	11.2129	16.1012	2639
AUD_CEA	Base	0.3797	0.0118749	0.478946	11.3716	16.0616	2640
AUD_CEA	Base	0.3807	0.0118749	0.478946	11.3759	16.0677	2641
AUD_CEA	Base	0.3814	0.0129116	0.460616	11.8759	16.0956	2642
AUD_CEA	Base	0.3817	0.0124848	0.468093	11.6867	16.1065	2643
AUD_CEA	Base	0.3824	0.0134918	0.450875	12.2323	16.2242	2644
AUD_CEA	Base	0.3827	0.0129103	0.46061	11.9336	16.1736	2646
AUD_CEA	Base	0.3828	0.013745	0.446773	12.3784	16.2702	2647
AUD_CEA	Base	0.3831	0.013147	0.45662	12.1247	16.2874	2648
AUD_CEA	Base	0.3837	0.0131749	0.456122	12.127	16.2725	2649
AUD_CEA	Base	0.3839	0.0129457	0.460006	12.0048	16.2482	2650
AUD_CEA	Base	0.384	0.0129457	0.460006	12.0093	16.2544	2651
AUD_CEA	Base	0.3842	0.0127106	0.464081	11.9174	16.2775	2652
AUD_CEA	Base	0.3848	0.0135703	0.449436	12.279	16.2344	2653
AUD_CEA	Base	0.3853	0.0136085	0.44879	12.2745	16.2054	2654
AUD_CEA	Base	0.3855	0.0133191	0.453564	12.176	16.2458	2655
AUD_CEA	Base	0.3857	0.0131832	0.455816	12.1085	16.2367	2656
AUD_CEA	Base	0.3865	0.0131832	0.455816	12.1131	16.2428	2657
AUD_CEA	Base	0.3868	0.0131581	0.456254	12.1477	16.305	2658
AUD_CEA	Base	0.3871	0.0136002	0.448889	12.3975	16.3713	2659
AUD_CEA	Base	0.3884	0.0129043	0.460551	12.0202	16.2889	2660
AUD_CEA	Base	0.3886	0.0119609	0.477174	11.5806	16.2911	2661
AUD_CEA	Base	0.389	0.0116884	0.482225	11.4498	16.2933	2662
AUD_CEA	Base	0.3894	0.0123939	0.469529	11.7665	16.269	2663
AUD_CEA	Base	0.39	0.0123939	0.469529	11.7709	16.2751	2664
AUD_CEA	Base	0.3902	0.013515	0.450399	12.2407	16.2183	2665
AUD_CEA	Base	0.3907	0.0132465	0.454927	12.1323	16.2364	2667
AUD_CEA	Base	0.3909	0.0132465	0.454927	12.1368	16.2425	2668
AUD_CEA	Base	0.391	0.0134671	0.451058	12.1938	16.1796	2670
AUD_CEA	Base	0.3923	0.0136102	0.448722	12.2495	16.17	2671
AUD_CEA	Base	0.3924	0.0128248	0.461929	11.8918	16.1645	2672
AUD_CEA	Base	0.3926	0.013103	0.457089	12.0134	16.1546	2673
AUD_CEA	Base	0.3929	0.013103	0.457089	12.0179	16.1607	2674
AUD_CEA	Base	0.3944	0.0136667	0.447688	12.2409	16.1219	2675
AUD_CEA	Base	0.3946	0.0137729	0.446064	12.3403	16.1948	2677
AUD_CEA	Base	0.3948	0.0147316	0.430854	12.735	16.1667	2680
AUD_CEA	Base	0.395	0.0147316	0.430854	12.7398	16.1728	2681
AUD_CEA	Base	0.3953	0.0148256	0.429523	12.77	16.1644	2682
AUD_CEA	Base	0.3962	0.0140704	0.44134	12.4522	16.1731	2683
AUD_CEA	Base	0.3966	0.0140704	0.44134	12.4568	16.1791	2684
AUD_CEA	Base	0.3973	0.0142273	0.438773	12.4395	16.0661	2685
AUD_CEA	Base	0.3975	0.0138496	0.444876	12.2714	16.0623	2686
AUD_CEA	Base	0.3977	0.0137994	0.445716	12.3012	16.1311	2687
AUD_CEA	Base	0.3983	0.0140448	0.441765	12.4279	16.1565	2688
AUD_CEA	Base	0.3985	0.0143672	0.436707	12.6091	16.212	2689
AUD_CEA	Base	0.3986	0.013631	0.448649	12.1956	16.0962	2690
AUD_CEA	Base	0.3988	0.0146178	0.432927	12.6754	16.1637	2691
AUD_CEA	Base	0.399	0.0155419	0.419175	13.0665	16.1744	2692
AUD_CEA	Base	0.3991	0.0155419	0.419175	13.0714	16.1804	2693
AUD_CEA	Base	0.4007	0.0147583	0.430949	12.711	16.1395	2694
AUD_CEA	Base	0.4009	0.0147862	0.430566	12.6731	16.078	2695
AUD_CEA	Base	0.4013	0.014329	0.437691	12.4691	16.0664	2696
AUD_CEA	Base	0.4019	0.0143231	0.437844	12.5168	16.1333	2697
AUD_CEA	Base	0.4025	0.0135092	0.450911	12.1202	16.0767	2698
AUD_CEA	Base	0.4027	0.0135092	0.450911	12.1247	16.0827	2699
AUD_CEA	Base	0.4029	0.0135176	0.450816	12.1102	16.0601	2701
AUD_CEA	Base	0.403	0.0122704	0.472107	11.5281	16.0323	2702
AUD_CEA	Base	0.4034	0.0122435	0.47266	11.514	16.0327	2703
AUD_CEA	Base	0.4035	0.0115004	0.486225	11.1665	16.0363	2704
AUD_CEA	Base	0.4045	0.0125599	0.467094	11.6908	16.0762	2705
AUD_CEA	Base	0.4047	0.0125599	0.467094	11.6952	16.0821	2706
AUD_CEA	Base	0.4048	0.0120345	0.476333	11.4829	16.1228	2707
AUD_CEA	Base	0.405	0.0120345	0.476333	11.4871	16.1288	2708
AUD_CEA	Base	0.4055	0.0121131	0.474826	11.4681	16.0471	2710
AUD_CEA	Base	0.4057	0.0113792	0.488344	11.1368	16.0717	2711
AUD_CEA	Base	0.4059	0.0114844	0.486362	11.1831	16.0652	2712
AUD_CEA	Base	0.4062	0.0114844	0.486362	11.1872	16.0711	2713
AUD_CEA	Base	0.4066	0.0116064	0.484117	11.2724	16.1105	2714
AUD_CEA	Base	0.4071	0.011621	0.483845	11.2758	16.1053	2715
AUD_CEA	Base	0.4079	0.0110614	0.494473	11.0095	16.1143	2716
AUD_CEA	Base	0.408	0.0108068	0.499382	10.892	16.1252	2717
AUD_CEA	Base	0.4081	0.0105454	0.504579	10.7668	16.1348	2718
AUD_CEA	Base	0.4085	0.0111914	0.491942	11.1558	16.2332	2719
AUD_CEA	Base	0.4095	0.0111914	0.491942	11.1599	16.2392	2720
AUD_CEA	Base	0.4096	0.0102025	0.511514	10.693	16.2884	2721
AUD_CEA	Base	0.4097	0.0103411	0.508697	10.782	16.3149	2722
AUD_CEA	Base	0.41	0.0103486	0.50862	10.8504	16.4154	2723
AUD_CEA	Base	0.4104	0.010634	0.502832	10.9702	16.3725	2724
AUD_CEA	Base	0.4106	0.010634	0.502832	10.9742	16.3785	2725
AUD_CEA	Base	0.4108	0.0123423	0.470701	11.8834	16.4741	2727
AUD_CEA	Base	0.411	0.0123423	0.470701	11.8878	16.4802	2728
AUD_CEA	Base	0.4115	0.0117346	0.481748	11.5352	16.3971	2729
AUD_CEA	Base	0.4116	0.0112032	0.49163	11.2931	16.4211	2731
AUD_CEA	Base	0.4118	0.0110162	0.495315	11.1729	16.3854	2732
AUD_CEA	Base	0.4128	0.00961327	0.523752	10.4161	16.3371	2733
AUD_CEA	Base	0.413	0.00961327	0.523752	10.4199	16.3431	2734
AUD_CEA	Base	0.4135	0.0093354	0.529747	10.212	16.251	2735
AUD_CEA	Base	0.4146	0.0093354	0.529747	10.2157	16.2569	2736
AUD_CEA	Base	0.4148	0.0105378	0.504723	10.9154	16.363	2737
AUD_CEA	Base	0.415	0.0105378	0.504723	10.9194	16.3689	2738
AUD_CEA	Base	0.4151	0.0116768	0.482751	11.5346	16.4338	2739
AUD_CEA	Base	0.4157	0.011792	0.480526	11.5811	16.4165	2740
AUD_CEA	Base	0.4163	0.0115703	0.484601	11.4328	16.3578	2741
AUD_CEA	Base	0.4164	0.0115703	0.484601	11.437	16.3637	2742
AUD_CEA	Base	0.4167	0.0115703	0.484601	11.4411	16.3697	2743
AUD_CEA	Base	0.4168	0.0119013	0.478545	11.6293	16.4106	2744
AUD_CEA	Base	0.4171	0.0119013	0.478545	11.6335	16.4165	2745
AUD_CEA	Base	0.4176	0.0126571	0.465054	12.0801	16.5356	2746
AUD_CEA	Base	0.4182	0.011524	0.485422	11.5244	16.5199	2747
AUD_CEA	Base	0.4191	0.0112237	0.490978	11.443	16.614	2749
AUD_CEA	Base	0.4192	0.010123	0.512817	10.8242	16.5391	2750
AUD_CEA	Base	0.4193	0.010123	0.512817	10.8281	16.5451	2751
AUD_CEA	Base	0.4194	0.0100944	0.513375	10.7622	16.4662	2752
AUD_CEA	Base	0.4203	0.0104083	0.506957	10.908	16.438	2753
AUD_CEA	Base	0.4205	0.0108502	0.498148	11.1376	16.4415	2754
AUD_CEA	Base	0.4209	0.010091	0.513403	10.7124	16.3912	2755
AUD_CEA	Base	0.4215	0.010091	0.513403	10.7163	16.3971	2756
AUD_CEA	Base	0.4219	0.00950352	0.525767	10.3867	16.3703	2757
AUD_CEA	Base	0.4224	0.0089086	0.538887	10.019	16.3045	2759
AUD_CEA	Base	0.4239	0.00866509	0.544408	9.88349	16.3051	2760
AUD_CEA	Base	0.4241	0.00893988	0.538124	10.0947	16.3968	2761
AUD_CEA	Base	0.4242	0.00904371	0.535784	10.1404	16.3765	2762
AUD_CEA	Base	0.4244	0.00864441	0.544876	9.89815	16.3482	2763
AUD_CEA	Base	0.4247	0.00774375	0.566433	9.35845	16.3235	2764
AUD_CEA	Base	0.4252	0.00741056	0.574843	9.10823	16.2376	2765
AUD_CEA	Base	0.4256	0.00717619	0.580957	8.96252	16.2368	2766
AUD_CEA	Base	0.4262	0.00697634	0.586192	8.81666	16.1963	2767
AUD_CEA	Base	0.4264	0.00743534	0.574179	9.08637	16.1706	2768
AUD_CEA	Base	0.4268	0.00743534	0.574179	9.08965	16.1764	2769
AUD_CEA	Base	0.427	0.00793924	0.561705	9.34463	16.1028	2771
AUD_CEA	Base	0.4275	0.00876655	0.542216	9.80805	16.0929	2773
AUD_CEA	Base	0.4286	0.00818311	0.555876	9.48952	16.1119	2774
AUD_CEA	Base	0.4288	0.00858752	0.546376	9.74554	16.1564	2775
[truncated: 5,149 more rows]
