# Supplementary material for: Genome- and transcriptome-wide splicing associations with alcohol use disorder
Source: Sci Rep. 2023 Mar 9;13:3950. doi: 10.1038/s41598-023-30926-z (PMC9998611; doi:10.1038/s41598-023-30926-z)
Supplement: Supplementary file 4 — Supplementary Information 4. [file 41598_2023_30926_MOESM4_ESM.xlsx]

## Sheet: Supplementary_FileS3.csv
Supplementary File S3 Polygenic Score Analyeses of AUD-realted Alternative mRNA Splicing Principal Component for Each Brain Region
Pheno	Set	Threshold	R2	P	Coefficient	Standard.Error	Num_SNP
AUD_Splicing_PC_CEA	Base	5e-08	0.0258518	0.248838	-20.3179	17.4358	4
AUD_Splicing_PC_CEA	Base	5.005e-05	0.00960698	0.484112	-39.7923	56.4922	40
AUD_Splicing_PC_CEA	Base	0.00010005	0.035697	0.174157	-87.6095	63.6482	51
AUD_Splicing_PC_CEA	Base	0.00015005	0.0417379	0.141004	-95.03	63.6427	60
AUD_Splicing_PC_CEA	Base	0.00020005	0.0513121	0.101672	-106.783	64.1673	61
AUD_Splicing_PC_CEA	Base	0.00025005	0.0577418	0.0819221	-114.58	64.6804	63
AUD_Splicing_PC_CEA	Base	0.00030005	0.0577839	0.0818068	-122.615	69.1893	66
AUD_Splicing_PC_CEA	Base	0.00035005	0.0534282	0.0946706	-124.354	73.1472	70
AUD_Splicing_PC_CEA	Base	0.00040005	0.0728085	0.049728	-145.93	72.7576	74
AUD_Splicing_PC_CEA	Base	0.00045005	0.0778351	0.0421551	-172.19	82.8009	84
AUD_Splicing_PC_CEA	Base	0.00050005	0.0809483	0.0380625	-179.302	84.3999	87
AUD_Splicing_PC_CEA	Base	0.00055005	0.0826054	0.0360504	-179.882	83.742	89
AUD_Splicing_PC_CEA	Base	0.00060005	0.0834787	0.0350335	-179.89	83.2658	91
AUD_Splicing_PC_CEA	Base	0.00065005	0.0673299	0.0595759	-157.491	81.9004	97
AUD_Splicing_PC_CEA	Base	0.00070005	0.0598915	0.0762514	-155.279	85.9671	103
AUD_Splicing_PC_CEA	Base	0.00075005	0.0627002	0.0694505	-174.718	94.3925	115
AUD_Splicing_PC_CEA	Base	0.00080005	0.0669722	0.0602845	-192.458	100.371	123
AUD_Splicing_PC_CEA	Base	0.00085005	0.0680403	0.0581939	-212.717	109.998	133
AUD_Splicing_PC_CEA	Base	0.00090005	0.0535986	0.0941294	-192.054	112.78	135
AUD_Splicing_PC_CEA	Base	0.00095005	0.0540654	0.0926634	-195.224	114.117	137
AUD_Splicing_PC_CEA	Base	0.00100005	0.053813	0.0934531	-194.208	113.804	138
AUD_Splicing_PC_CEA	Base	0.00105005	0.0445366	0.128042	-182.915	118.412	139
AUD_Splicing_PC_CEA	Base	0.00110005	0.0444783	0.128299	-187.772	121.639	142
AUD_Splicing_PC_CEA	Base	0.00115005	0.0460969	0.12138	-195.219	124.116	144
AUD_Splicing_PC_CEA	Base	0.00120005	0.0558798	0.0871892	-220.045	126.395	147
AUD_Splicing_PC_CEA	Base	0.00125005	0.0547436	0.0905762	-225.777	131.108	150
AUD_Splicing_PC_CEA	Base	0.00130005	0.0557697	0.0875114	-233.756	134.412	152
AUD_Splicing_PC_CEA	Base	0.00135005	0.0563536	0.0858163	-236.116	135.021	155
AUD_Splicing_PC_CEA	Base	0.00140005	0.0592367	0.0779342	-245.657	136.801	158
AUD_Splicing_PC_CEA	Base	0.00145005	0.0643795	0.0656871	-255.193	135.935	162
AUD_Splicing_PC_CEA	Base	0.00150005	0.0558172	0.0873723	-236.495	135.926	163
AUD_Splicing_PC_CEA	Base	0.00155005	0.055894	0.0871477	-242.89	139.499	168
AUD_Splicing_PC_CEA	Base	0.00160005	0.0602611	0.0753184	-252.847	139.525	169
AUD_Splicing_PC_CEA	Base	0.00165005	0.0243442	0.263328	-171.97	152.197	175
AUD_Splicing_PC_CEA	Base	0.00170005	0.0240655	0.266118	-172.023	153.146	176
AUD_Splicing_PC_CEA	Base	0.00175005	0.0236209	0.270642	-173.232	155.703	179
AUD_Splicing_PC_CEA	Base	0.00180005	0.02385	0.268299	-177.498	158.75	182
AUD_Splicing_PC_CEA	Base	0.00185005	0.0211079	0.298069	-169.385	161.265	185
AUD_Splicing_PC_CEA	Base	0.00190005	0.0191949	0.321312	-156.703	156.606	186
AUD_Splicing_PC_CEA	Base	0.00195005	0.0160192	0.365365	-143.348	157.076	188
AUD_Splicing_PC_CEA	Base	0.00200005	0.0194398	0.31821	-158.074	156.957	189
AUD_Splicing_PC_CEA	Base	0.00205005	0.0190683	0.322931	-161.68	162.125	191
AUD_Splicing_PC_CEA	Base	0.00210005	0.0232294	0.274703	-181.685	164.704	193
AUD_Splicing_PC_CEA	Base	0.00215005	0.0255371	0.251782	-188.56	162.834	194
AUD_Splicing_PC_CEA	Base	0.00220005	0.0255371	0.251782	-189.532	163.673	195
AUD_Splicing_PC_CEA	Base	0.00225005	0.0257076	0.250182	-188.912	162.581	198
AUD_Splicing_PC_CEA	Base	0.00230005	0.0193403	0.319466	-162.108	161.385	204
AUD_Splicing_PC_CEA	Base	0.00235005	0.0211005	0.298154	-171.953	163.739	206
AUD_Splicing_PC_CEA	Base	0.00240005	0.0103195	0.468245	-116.612	159.675	209
AUD_Splicing_PC_CEA	Base	0.00245005	0.0107154	0.459784	-119.116	160.029	210
AUD_Splicing_PC_CEA	Base	0.00250005	0.00477194	0.622395	-80.4412	162.441	213
AUD_Splicing_PC_CEA	Base	0.00255005	0.00725267	0.543489	-98.9951	161.948	214
AUD_Splicing_PC_CEA	Base	0.00270005	0.00362996	0.667654	-72.5435	168.061	217
AUD_Splicing_PC_CEA	Base	0.00275005	0.00135609	0.793115	-44.0786	167.266	219
AUD_Splicing_PC_CEA	Base	0.00280005	0.00139149	0.790492	-45.5991	170.818	222
AUD_Splicing_PC_CEA	Base	0.00285005	0.00077088	0.843274	-33.8818	170.58	223
AUD_Splicing_PC_CEA	Base	0.00290005	0.000409656	0.885414	-24.4649	168.994	224
AUD_Splicing_PC_CEA	Base	0.00295005	0.000433591	0.882137	25.2424	169.481	230
AUD_Splicing_PC_CEA	Base	0.00300005	0.000532727	0.869461	27.4235	166.103	235
AUD_Splicing_PC_CEA	Base	0.00305005	0.000968142	0.824644	37.6106	168.948	239
AUD_Splicing_PC_CEA	Base	0.00310005	0.000968142	0.824644	38.8695	174.603	247
AUD_Splicing_PC_CEA	Base	0.00315005	0.000882781	0.832437	36.1378	170.007	251
AUD_Splicing_PC_CEA	Base	0.00320005	0.000781532	0.842209	34.4348	172.178	256
AUD_Splicing_PC_CEA	Base	0.00325005	0.000383236	0.889146	24.5342	175.219	260
AUD_Splicing_PC_CEA	Base	0.00330005	0.000826079	0.837833	36.4907	177.466	265
AUD_Splicing_PC_CEA	Base	0.00335005	0.000489163	0.874868	28.2513	178.579	266
AUD_Splicing_PC_CEA	Base	0.00340005	0.000489163	0.874868	28.5699	180.593	269
AUD_Splicing_PC_CEA	Base	0.00345005	0.000444525	0.88067	26.9906	178.975	270
AUD_Splicing_PC_CEA	Base	0.00350005	0.00033087	0.896954	23.6148	181.514	273
AUD_Splicing_PC_CEA	Base	0.00355005	0.000544773	0.868006	30.3298	181.664	275
AUD_Splicing_PC_CEA	Base	0.00360005	0.00227105	0.73424	61.7495	180.985	279
AUD_Splicing_PC_CEA	Base	0.00365005	0.00241959	0.726015	64.5505	183.281	283
AUD_Splicing_PC_CEA	Base	0.00370005	0.00219821	0.738383	61.4474	183.066	287
AUD_Splicing_PC_CEA	Base	0.00375005	0.00219821	0.738383	61.6615	183.703	288
AUD_Splicing_PC_CEA	Base	0.00380005	0.00225868	0.734939	62.6049	183.995	291
AUD_Splicing_PC_CEA	Base	0.00385005	0.00245712	0.723981	66.4904	187.338	293
AUD_Splicing_PC_CEA	Base	0.00390005	0.00245712	0.723981	66.7173	187.978	294
AUD_Splicing_PC_CEA	Base	0.00395005	0.00361969	0.668097	79.5363	184.524	297
AUD_Splicing_PC_CEA	Base	0.00400005	0.00294764	0.698873	72.5569	186.6	300
AUD_Splicing_PC_CEA	Base	0.00405005	0.0030628	0.69333	75.2467	189.834	301
AUD_Splicing_PC_CEA	Base	0.00420005	0.0047486	0.62325	92.9104	188.084	303
AUD_Splicing_PC_CEA	Base	0.00425005	0.00440381	0.636189	89.8442	188.896	305
AUD_Splicing_PC_CEA	Base	0.00430005	0.0044128	0.635844	90.8137	190.739	308
AUD_Splicing_PC_CEA	Base	0.00445005	0.00363121	0.667599	82.8313	191.861	309
AUD_Splicing_PC_CEA	Base	0.00450005	0.00227899	0.733793	65.331	191.148	312
AUD_Splicing_PC_CEA	Base	0.00460005	0.00219596	0.738513	64.357	191.833	313
AUD_Splicing_PC_CEA	Base	0.00470005	0.0030548	0.693711	76.8683	194.18	314
AUD_Splicing_PC_CEA	Base	0.00475005	0.00262784	0.714945	72.7061	198.068	317
AUD_Splicing_PC_CEA	Base	0.00480005	0.00241762	0.726122	69.7725	198.189	318
AUD_Splicing_PC_CEA	Base	0.00485005	0.000893071	0.831477	42.3252	197.963	323
AUD_Splicing_PC_CEA	Base	0.00500005	0.000716713	0.848814	37.9204	198.001	324
AUD_Splicing_PC_CEA	Base	0.00510005	0.00203504	0.747949	63.7734	197.482	326
AUD_Splicing_PC_CEA	Base	0.00525005	0.00153009	0.780552	54.7268	195.492	330
AUD_Splicing_PC_CEA	Base	0.00530005	0.000769554	0.843407	38.0754	191.859	331
AUD_Splicing_PC_CEA	Base	0.00540005	0.0025792	0.717485	70.6289	194.22	332
AUD_Splicing_PC_CEA	Base	0.00545005	0.00202026	0.748836	62.5771	194.487	333
AUD_Splicing_PC_CEA	Base	0.00550005	0.00286633	0.702861	72.64	189.454	334
AUD_Splicing_PC_CEA	Base	0.00560005	0.00166209	0.771526	56.0957	192.248	336
AUD_Splicing_PC_CEA	Base	0.00565005	0.0014098	0.789149	51.4081	191.323	337
AUD_Splicing_PC_CEA	Base	0.00570005	0.0014547	0.785896	52.2438	191.405	338
AUD_Splicing_PC_CEA	Base	0.00575005	0.00231316	0.731879	65.6624	190.69	339
AUD_Splicing_PC_CEA	Base	0.00580005	0.00210028	0.744076	62.6854	191.068	340
AUD_Splicing_PC_CEA	Base	0.00590005	0.00248095	0.7227	68.1359	191.048	341
AUD_Splicing_PC_CEA	Base	0.00600005	0.00257903	0.717494	70.1978	193.041	344
AUD_Splicing_PC_CEA	Base	0.00625005	0.00241836	0.726082	67.1584	190.734	345
AUD_Splicing_PC_CEA	Base	0.00630005	0.00456793	0.629955	95.0117	196.122	350
AUD_Splicing_PC_CEA	Base	0.00635005	0.00402048	0.651321	89.9151	197.891	353
AUD_Splicing_PC_CEA	Base	0.00640005	0.00431459	0.639638	93.5813	198.786	356
AUD_Splicing_PC_CEA	Base	0.00645005	0.0036485	0.666855	86.3658	199.572	358
AUD_Splicing_PC_CEA	Base	0.00650005	0.0036485	0.666855	86.6071	200.13	359
AUD_Splicing_PC_CEA	Base	0.00655005	0.00471117	0.624626	99.5394	202.306	361
AUD_Splicing_PC_CEA	Base	0.00670005	0.00900665	0.498169	142.671	209.253	364
AUD_Splicing_PC_CEA	Base	0.00680005	0.0104926	0.464517	153.766	208.788	366
AUD_Splicing_PC_CEA	Base	0.00690005	0.00906158	0.496855	140.864	205.97	367
AUD_Splicing_PC_CEA	Base	0.00695005	0.0129676	0.415813	165.764	202.204	369
AUD_Splicing_PC_CEA	Base	0.00700005	0.0111199	0.451383	153.043	201.794	371
AUD_Splicing_PC_CEA	Base	0.00705005	0.0157674	0.369195	183.687	202.906	373
AUD_Splicing_PC_CEA	Base	0.00710005	0.0155818	0.372053	183.973	204.449	377
AUD_Splicing_PC_CEA	Base	0.00720005	0.0145361	0.388741	178.725	205.748	378
AUD_Splicing_PC_CEA	Base	0.00725005	0.0133815	0.408413	172.013	206.511	380
AUD_Splicing_PC_CEA	Base	0.00730005	0.0138285	0.400633	176.59	208.504	382
AUD_Splicing_PC_CEA	Base	0.00735005	0.0102833	0.469032	151.716	208.112	384
AUD_Splicing_PC_CEA	Base	0.00750005	0.0145629	0.3883	178.828	205.674	386
AUD_Splicing_PC_CEA	Base	0.00770005	0.0144605	0.389987	179.482	207.167	389
AUD_Splicing_PC_CEA	Base	0.00780005	0.0139496	0.398561	177.832	209.043	392
AUD_Splicing_PC_CEA	Base	0.00790005	0.0133453	0.409053	173.293	208.334	393
AUD_Splicing_PC_CEA	Base	0.00795005	0.0138226	0.400734	176.087	207.954	395
AUD_Splicing_PC_CEA	Base	0.00800005	0.0146622	0.386674	181.618	208.164	396
AUD_Splicing_PC_CEA	Base	0.00810005	0.0159671	0.366153	188.019	206.367	397
AUD_Splicing_PC_CEA	Base	0.00820005	0.0129393	0.416325	168.044	205.211	398
AUD_Splicing_PC_CEA	Base	0.00825005	0.0133039	0.409785	170.145	204.872	399
AUD_Splicing_PC_CEA	Base	0.00830005	0.0102699	0.469323	149.267	204.888	400
AUD_Splicing_PC_CEA	Base	0.00845005	0.00941206	0.488604	143.4	205.699	401
AUD_Splicing_PC_CEA	Base	0.00850005	0.00841771	0.512633	135.784	206.063	403
AUD_Splicing_PC_CEA	Base	0.00855005	0.00761884	0.533443	128.839	205.604	404
AUD_Splicing_PC_CEA	Base	0.00860005	0.00692272	0.552841	122.12	204.519	406
AUD_Splicing_PC_CEA	Base	0.00865005	0.0109752	0.454361	148.596	197.232	411
AUD_Splicing_PC_CEA	Base	0.00870005	0.013048	0.41436	160.314	194.944	412
AUD_Splicing_PC_CEA	Base	0.00875005	0.0135784	0.404959	164.653	196.216	416
AUD_Splicing_PC_CEA	Base	0.00880005	0.0134746	0.406774	162.544	194.458	419
AUD_Splicing_PC_CEA	Base	0.00885005	0.0139051	0.399321	166.196	195.682	420
AUD_Splicing_PC_CEA	Base	0.00890005	0.0135028	0.406281	164.129	196.147	423
AUD_Splicing_PC_CEA	Base	0.00900005	0.0155463	0.372604	175.37	195.115	424
AUD_Splicing_PC_CEA	Base	0.00905005	0.017704	0.341066	184.561	192.204	425
AUD_Splicing_PC_CEA	Base	0.00910005	0.0181741	0.334671	187.011	192.174	426
AUD_Splicing_PC_CEA	Base	0.00915005	0.0180036	0.336971	187.471	193.573	427
AUD_Splicing_PC_CEA	Base	0.00920005	0.0166848	0.355497	176.566	189.512	429
AUD_Splicing_PC_CEA	Base	0.00925005	0.0170661	0.350004	182.019	193.131	432
AUD_Splicing_PC_CEA	Base	0.00935005	0.0179111	0.338229	186.633	193.215	433
AUD_Splicing_PC_CEA	Base	0.00940005	0.0230879	0.27619	211.679	192.497	434
AUD_Splicing_PC_CEA	Base	0.00945005	0.0204524	0.305785	199.688	193.204	435
AUD_Splicing_PC_CEA	Base	0.00955005	0.0204348	0.305996	201.144	194.698	436
AUD_Splicing_PC_CEA	Base	0.00965005	0.0187431	0.327138	194.096	196.345	437
AUD_Splicing_PC_CEA	Base	0.00970005	0.0175363	0.343386	187.567	196.284	438
AUD_Splicing_PC_CEA	Base	0.00995005	0.0172177	0.347852	185.77	196.227	439
AUD_Splicing_PC_CEA	Base	0.01	0.01713	0.349095	186.402	197.406	441
AUD_Splicing_PC_CEA	Base	0.0102001	0.0182624	0.333487	192.391	197.215	442
AUD_Splicing_PC_CEA	Base	0.0102501	0.0179788	0.337308	191.11	197.469	444
AUD_Splicing_PC_CEA	Base	0.0103	0.0196319	0.315805	199.774	197.37	445
AUD_Splicing_PC_CEA	Base	0.0104501	0.0190176	0.323582	198.628	199.446	447
AUD_Splicing_PC_CEA	Base	0.01065	0.0217896	0.2903	209.834	196.555	449
AUD_Splicing_PC_CEA	Base	0.0107001	0.022739	0.279897	214.747	196.815	450
AUD_Splicing_PC_CEA	Base	0.0108001	0.0222676	0.285004	214.527	198.732	451
AUD_Splicing_PC_CEA	Base	0.01095	0.0218882	0.289198	215.993	201.857	453
AUD_Splicing_PC_CEA	Base	0.0110501	0.0234553	0.272351	219.737	198.216	455
AUD_Splicing_PC_CEA	Base	0.0111001	0.0227457	0.279825	216.311	198.219	456
AUD_Splicing_PC_CEA	Base	0.01115	0.0243296	0.263474	226.808	200.792	458
AUD_Splicing_PC_CEA	Base	0.0113001	0.0236529	0.270313	223.533	200.775	459
AUD_Splicing_PC_CEA	Base	0.0113501	0.0275336	0.233781	237.806	197.567	462
AUD_Splicing_PC_CEA	Base	0.01145	0.0261893	0.245726	231.747	197.553	463
AUD_Splicing_PC_CEA	Base	0.0115	0.0254983	0.252148	226.696	195.919	464
AUD_Splicing_PC_CEA	Base	0.0115501	0.0303993	0.210517	244.682	193.17	465
AUD_Splicing_PC_CEA	Base	0.0116001	0.0312177	0.204373	248.178	193.261	466
AUD_Splicing_PC_CEA	Base	0.0116501	0.0321799	0.197411	250.633	192.135	467
AUD_Splicing_PC_CEA	Base	0.0118501	0.0347695	0.179974	261.411	192.526	468
AUD_Splicing_PC_CEA	Base	0.0119001	0.0365721	0.16886	269.492	193.339	470
AUD_Splicing_PC_CEA	Base	0.01205	0.0300522	0.213186	245.369	194.863	474
AUD_Splicing_PC_CEA	Base	0.0121001	0.0304851	0.209863	247.798	195.346	475
AUD_Splicing_PC_CEA	Base	0.0121501	0.0294306	0.218066	244.18	196.02	476
AUD_Splicing_PC_CEA	Base	0.0122001	0.0280563	0.229322	239.863	197.357	477
AUD_Splicing_PC_CEA	Base	0.0123	0.0287619	0.22346	242.337	196.859	478
AUD_Splicing_PC_CEA	Base	0.0126	0.0292598	0.219429	243.82	196.32	479
AUD_Splicing_PC_CEA	Base	0.01265	0.0350104	0.178443	267.507	196.312	481
AUD_Splicing_PC_CEA	Base	0.0127001	0.0350104	0.178443	268.063	196.72	482
AUD_Splicing_PC_CEA	Base	0.0127501	0.0357875	0.1736	271.359	196.883	483
AUD_Splicing_PC_CEA	Base	0.0129	0.0378413	0.161494	280.193	197.483	484
AUD_Splicing_PC_CEA	Base	0.0129501	0.0344534	0.182007	267.632	198.043	485
AUD_Splicing_PC_CEA	Base	0.0130001	0.0368548	0.167188	276.668	197.695	486
AUD_Splicing_PC_CEA	Base	0.0130501	0.041753	0.14093	297.592	199.264	487
AUD_Splicing_PC_CEA	Base	0.01315	0.0412066	0.143622	298.261	201.09	489
AUD_Splicing_PC_CEA	Base	0.0132	0.0387373	0.156508	294.94	205.361	492
AUD_Splicing_PC_CEA	Base	0.0132501	0.0391591	0.154219	297.262	205.813	493
AUD_Splicing_PC_CEA	Base	0.0133001	0.041132	0.143993	304.804	205.696	494
AUD_Splicing_PC_CEA	Base	0.0133501	0.0384234	0.158235	295.69	206.757	495
AUD_Splicing_PC_CEA	Base	0.0134001	0.041895	0.14024	309.206	206.673	496
AUD_Splicing_PC_CEA	Base	0.0135	0.0346048	0.18103	279.889	206.643	497
AUD_Splicing_PC_CEA	Base	0.0137001	0.0357089	0.174084	283.633	206.024	498
AUD_Splicing_PC_CEA	Base	0.01375	0.038603	0.157244	293.789	204.929	499
AUD_Splicing_PC_CEA	Base	0.0138001	0.0380964	0.160057	295.464	207.52	500
AUD_Splicing_PC_CEA	Base	0.0138501	0.0403675	0.147865	307.579	209.61	501
AUD_Splicing_PC_CEA	Base	0.014	0.0372771	0.164723	291.278	206.906	502
AUD_Splicing_PC_CEA	Base	0.0141001	0.0368092	0.167456	291.288	208.276	503
AUD_Splicing_PC_CEA	Base	0.0141501	0.0363308	0.170302	289.181	208.179	504
AUD_Splicing_PC_CEA	Base	0.0142001	0.036754	0.167782	292.211	209.099	507
AUD_Splicing_PC_CEA	Base	0.0143	0.0380268	0.160447	298.412	209.79	508
AUD_Splicing_PC_CEA	Base	0.01435	0.0393181	0.153367	301.351	208.205	511
AUD_Splicing_PC_CEA	Base	0.0144001	0.0413582	0.142869	305.603	205.645	512
AUD_Splicing_PC_CEA	Base	0.0145001	0.040966	0.144825	301.235	203.717	513
AUD_Splicing_PC_CEA	Base	0.0145501	0.041455	0.142392	304.048	204.349	515
AUD_Splicing_PC_CEA	Base	0.0146	0.0468678	0.118227	318.279	200.6	517
AUD_Splicing_PC_CEA	Base	0.0147501	0.0505274	0.104405	333.364	201.958	518
AUD_Splicing_PC_CEA	Base	0.0148001	0.0504074	0.104831	334.571	202.943	519
AUD_Splicing_PC_CEA	Base	0.0148501	0.0520767	0.0990811	339.825	202.617	520
AUD_Splicing_PC_CEA	Base	0.0150001	0.0546431	0.0908822	343.794	199.834	522
AUD_Splicing_PC_CEA	Base	0.0151001	0.0578773	0.081552	352.416	198.691	523
AUD_Splicing_PC_CEA	Base	0.0153001	0.0565712	0.0851933	351.071	200.347	525
AUD_Splicing_PC_CEA	Base	0.01545	0.0551291	0.0894117	350.071	202.53	526
AUD_Splicing_PC_CEA	Base	0.0155501	0.059981	0.0760246	366.597	202.797	527
AUD_Splicing_PC_CEA	Base	0.0157501	0.0604603	0.0748205	366.702	201.997	529
AUD_Splicing_PC_CEA	Base	0.0158501	0.0606144	0.0744377	365.297	200.95	530
AUD_Splicing_PC_CEA	Base	0.0159001	0.0596606	0.0768404	361.961	200.804	531
AUD_Splicing_PC_CEA	Base	0.0161001	0.0551744	0.0892759	343.408	198.589	533
AUD_Splicing_PC_CEA	Base	0.0162001	0.0526402	0.0972164	338.315	200.573	536
AUD_Splicing_PC_CEA	Base	0.0163501	0.0519775	0.0994133	340.721	203.356	537
AUD_Splicing_PC_CEA	Base	0.0165001	0.0512264	0.101967	343.122	206.368	538
AUD_Splicing_PC_CEA	Base	0.0165501	0.0475313	0.115583	327.887	205.135	539
AUD_Splicing_PC_CEA	Base	0.0166501	0.0518876	0.0997152	345.978	206.682	540
AUD_Splicing_PC_CEA	Base	0.0167001	0.0483585	0.112375	337.336	209.141	541
AUD_Splicing_PC_CEA	Base	0.0167501	0.0506309	0.104041	349.05	211.232	543
AUD_Splicing_PC_CEA	Base	0.0169001	0.0506176	0.104088	347.761	210.481	544
AUD_Splicing_PC_CEA	Base	0.0169501	0.0480647	0.113503	336.961	209.579	545
AUD_Splicing_PC_CEA	Base	0.0170501	0.051098	0.10241	350.693	211.201	549
AUD_Splicing_PC_CEA	Base	0.0171001	0.0522816	0.0983989	358.567	213.349	550
AUD_Splicing_PC_CEA	Base	0.0172001	0.0550187	0.0897437	366.361	212.18	551
AUD_Splicing_PC_CEA	Base	0.0173501	0.0505006	0.1045	356.183	215.842	552
AUD_Splicing_PC_CEA	Base	0.0175501	0.0492997	0.10884	351.857	215.942	553
AUD_Splicing_PC_CEA	Base	0.0176001	0.0495253	0.10801	352.793	215.996	554
AUD_Splicing_PC_CEA	Base	0.0176501	0.0492471	0.109034	355.149	218.085	555
AUD_Splicing_PC_CEA	Base	0.0178001	0.0476349	0.115176	344.048	215	557
AUD_Splicing_PC_CEA	Base	0.0179001	0.043748	0.131559	328.519	214.668	559
AUD_Splicing_PC_CEA	Base	0.0179501	0.0450086	0.125986	333.452	214.674	560
AUD_Splicing_PC_CEA	Base	0.0180001	0.0498035	0.106996	348.811	212.929	562
AUD_Splicing_PC_CEA	Base	0.0180501	0.0504187	0.10479	348.565	211.407	563
AUD_Splicing_PC_CEA	Base	0.0182001	0.0481779	0.113067	340.149	211.3	564
AUD_Splicing_PC_CEA	Base	0.0182501	0.053329	0.0949874	358.6	211.143	565
AUD_Splicing_PC_CEA	Base	0.0183001	0.0477434	0.114751	339.257	211.752	567
AUD_Splicing_PC_CEA	Base	0.0184001	0.0481896	0.113022	341.207	211.93	568
AUD_Splicing_PC_CEA	Base	0.0185001	0.0490697	0.109693	344.885	212.184	569
AUD_Splicing_PC_CEA	Base	0.0185501	0.0494658	0.108228	345.989	211.965	570
AUD_Splicing_PC_CEA	Base	0.0186501	0.0455739	0.123571	331.814	212.226	571
AUD_Splicing_PC_CEA	Base	0.0187001	0.0456898	0.123082	333.645	213.113	572
AUD_Splicing_PC_CEA	Base	0.0187501	0.0392896	0.153519	310.804	214.817	575
AUD_Splicing_PC_CEA	Base	0.0188001	0.0412997	0.143159	319.556	215.194	576
AUD_Splicing_PC_CEA	Base	0.0189501	0.0413839	0.142742	320.524	215.616	577
AUD_Splicing_PC_CEA	Base	0.0190001	0.0403961	0.147718	316.086	215.328	578
AUD_Splicing_PC_CEA	Base	0.0190501	0.0386432	0.157023	312.295	217.721	580
AUD_Splicing_PC_CEA	Base	0.0191001	0.0388224	0.156043	310.904	216.229	581
AUD_Splicing_PC_CEA	Base	0.0191501	0.0373245	0.164449	307.419	218.228	583
AUD_Splicing_PC_CEA	Base	0.0193501	0.0357135	0.174055	303.347	220.329	584
AUD_Splicing_PC_CEA	Base	0.0196501	0.0358542	0.173192	304.978	221.062	586
AUD_Splicing_PC_CEA	Base	0.0198001	0.0360677	0.171891	307.886	222.483	587
AUD_Splicing_PC_CEA	Base	0.0199001	0.034729	0.180233	302.353	222.814	588
AUD_Splicing_PC_CEA	Base	0.0199501	0.0357464	0.173853	306.915	222.813	590
AUD_Splicing_PC_CEA	Base	0.0201501	0.0351929	0.177292	304.805	223.08	591
AUD_Splicing_PC_CEA	Base	0.0202001	0.0342853	0.183098	303.787	225.367	592
AUD_Splicing_PC_CEA	Base	0.0202501	0.0327396	0.193486	296.822	225.523	593
AUD_Splicing_PC_CEA	Base	0.0204501	0.0340612	0.184564	304.436	226.618	594
AUD_Splicing_PC_CEA	Base	0.0205001	0.0365582	0.168943	320.959	230.308	596
AUD_Splicing_PC_CEA	Base	0.0205501	0.0382551	0.159169	326.957	229.143	597
AUD_Splicing_PC_CEA	Base	0.0206001	0.0372925	0.164634	322.284	228.882	598
AUD_Splicing_PC_CEA	Base	0.0206501	0.039331	0.153297	331.739	229.161	599
AUD_Splicing_PC_CEA	Base	0.0208001	0.0377376	0.162082	324.761	229.222	600
AUD_Splicing_PC_CEA	Base	0.0210001	0.0408831	0.145242	338.5	229.16	601
AUD_Splicing_PC_CEA	Base	0.0210501	0.0411521	0.143893	337.977	228.024	602
AUD_Splicing_PC_CEA	Base	0.0211501	0.0390956	0.154561	336.653	233.284	604
AUD_Splicing_PC_CEA	Base	0.0212001	0.0363632	0.170108	324.349	233.388	605
AUD_Splicing_PC_CEA	Base	0.0213001	0.0356062	0.174717	320.108	232.865	607
AUD_Splicing_PC_CEA	Base	0.0215501	0.0334193	0.188838	307.011	230.797	608
AUD_Splicing_PC_CEA	Base	0.0216001	0.0334502	0.18863	306.022	229.943	609
AUD_Splicing_PC_CEA	Base	0.0220001	0.0350099	0.178446	309.83	227.372	610
AUD_Splicing_PC_CEA	Base	0.0220501	0.0375717	0.163028	325.976	230.608	612
AUD_Splicing_PC_CEA	Base	0.0221001	0.0329563	0.19199	302.78	229.266	614
AUD_Splicing_PC_CEA	Base	0.0222501	0.0359199	0.17279	315.857	228.73	616
AUD_Splicing_PC_CEA	Base	0.0225001	0.0368589	0.167163	322.636	230.528	617
AUD_Splicing_PC_CEA	Base	0.0225501	0.0373125	0.164519	327.127	232.257	619
AUD_Splicing_PC_CEA	Base	0.0227501	0.0409834	0.144738	341.975	231.217	621
AUD_Splicing_PC_CEA	Base	0.0228001	0.0377083	0.162248	333.727	235.645	622
AUD_Splicing_PC_CEA	Base	0.0229501	0.040638	0.146482	350.694	238.161	625
AUD_Splicing_PC_CEA	Base	0.0230001	0.0384304	0.158196	345.856	241.812	627
AUD_Splicing_PC_CEA	Base	0.0231001	0.0353103	0.176557	331.28	242.039	628
AUD_Splicing_PC_CEA	Base	0.0232501	0.035877	0.173052	337.447	244.516	629
AUD_Splicing_PC_CEA	Base	0.0234501	0.0361948	0.171121	340.091	245.305	630
AUD_Splicing_PC_CEA	Base	0.0235001	0.0390025	0.155065	350.997	243.526	631
AUD_Splicing_PC_CEA	Base	0.0236001	0.042245	0.138554	364.064	242.285	632
AUD_Splicing_PC_CEA	Base	0.0237001	0.0470698	0.117415	382.414	240.478	635
AUD_Splicing_PC_CEA	Base	0.0237501	0.0461619	0.121111	380.858	241.961	636
AUD_Splicing_PC_CEA	Base	0.0238501	0.0452967	0.124749	380.207	243.957	637
AUD_Splicing_PC_CEA	Base	0.0240001	0.0470627	0.117443	387.473	243.679	638
AUD_Splicing_PC_CEA	Base	0.0241501	0.0485935	0.111481	396.334	245.092	639
AUD_Splicing_PC_CEA	Base	0.0242001	0.0453581	0.124487	393.387	252.235	642
AUD_Splicing_PC_CEA	Base	0.0242501	0.0516933	0.100372	416.669	249.405	644
AUD_Splicing_PC_CEA	Base	0.0243501	0.0466931	0.118933	396.544	250.419	645
AUD_Splicing_PC_CEA	Base	0.0244001	0.0451686	0.125298	393.675	252.974	648
AUD_Splicing_PC_CEA	Base	0.0244501	0.0449309	0.126322	391.915	252.54	649
AUD_Splicing_PC_CEA	Base	0.0245001	0.0449309	0.126322	392.519	252.93	650
AUD_Splicing_PC_CEA	Base	0.0247001	0.0415573	0.141888	378.791	254.256	651
AUD_Splicing_PC_CEA	Base	0.0247501	0.0401872	0.148795	370.951	253.388	652
AUD_Splicing_PC_CEA	Base	0.0249501	0.0406586	0.146378	371.382	252.144	653
AUD_Splicing_PC_CEA	Base	0.0250501	0.0391391	0.154327	369.69	256.028	654
AUD_Splicing_PC_CEA	Base	0.0252001	0.0374079	0.163968	359.502	254.903	655
AUD_Splicing_PC_CEA	Base	0.0256501	0.0357267	0.173974	352.105	255.693	656
AUD_Splicing_PC_CEA	Base	0.0259001	0.0356015	0.174746	355.988	258.985	658
AUD_Splicing_PC_CEA	Base	0.0261001	0.031719	0.200712	336.207	259.664	660
AUD_Splicing_PC_CEA	Base	0.0262001	0.0308942	0.206777	332.408	260.248	661
AUD_Splicing_PC_CEA	Base	0.0262501	0.0287632	0.22345	324.121	263.289	663
AUD_Splicing_PC_CEA	Base	0.0263501	0.027716	0.232214	317.567	262.938	665
AUD_Splicing_PC_CEA	Base	0.0270001	0.0307654	0.207742	335.569	263.29	666
AUD_Splicing_PC_CEA	Base	0.0271001	0.0281712	0.228356	321.132	263.67	667
AUD_Splicing_PC_CEA	Base	0.0271501	0.0255114	0.252024	304.045	262.698	668
AUD_Splicing_PC_CEA	Base	0.0272501	0.0247167	0.259656	297.468	261.224	670
AUD_Splicing_PC_CEA	Base	0.0273001	0.0232193	0.274809	288.383	261.489	671
AUD_Splicing_PC_CEA	Base	0.0274001	0.0209805	0.299548	276.39	263.955	672
AUD_Splicing_PC_CEA	Base	0.0274501	0.0263791	0.243997	305.96	259.85	673
AUD_Splicing_PC_CEA	Base	0.0275501	0.0258609	0.248753	306.835	263.262	674
AUD_Splicing_PC_CEA	Base	0.0276001	0.0245439	0.261352	299.758	264.184	675
AUD_Splicing_PC_CEA	Base	0.0277001	0.0247924	0.258918	301.611	264.447	676
AUD_Splicing_PC_CEA	Base	0.0277501	0.0246104	0.260698	299.143	263.276	678
AUD_Splicing_PC_CEA	Base	0.0278501	0.0262358	0.245301	307.866	262.201	680
AUD_Splicing_PC_CEA	Base	0.0279001	0.0241882	0.264885	296.752	263.499	681
AUD_Splicing_PC_CEA	Base	0.0279501	0.0241882	0.264885	297.188	263.886	682
AUD_Splicing_PC_CEA	Base	0.0280501	0.0194689	0.317845	271.033	268.913	685
AUD_Splicing_PC_CEA	Base	0.0281001	0.0204796	0.30546	277.848	268.644	687
AUD_Splicing_PC_CEA	Base	0.0281501	0.0203511	0.307	277.338	269.014	688
AUD_Splicing_PC_CEA	Base	0.0285001	0.0222667	0.285014	289.043	267.768	689
AUD_Splicing_PC_CEA	Base	0.0286001	0.0217235	0.291042	282.148	264.704	691
AUD_Splicing_PC_CEA	Base	0.0286501	0.0217742	0.290473	281.498	263.779	693
AUD_Splicing_PC_CEA	Base	0.0287501	0.0214805	0.293791	282.162	266.244	694
AUD_Splicing_PC_CEA	Base	0.0288001	0.022671	0.280626	291.619	267.678	696
AUD_Splicing_PC_CEA	Base	0.0288501	0.0233971	0.272955	295.495	266.892	697
AUD_Splicing_PC_CEA	Base	0.0289501	0.023969	0.267092	298.122	265.954	698
AUD_Splicing_PC_CEA	Base	0.0291001	0.0222322	0.285392	287.577	266.621	700
AUD_Splicing_PC_CEA	Base	0.0292501	0.0214579	0.294048	283.273	267.436	701
AUD_Splicing_PC_CEA	Base	0.0293501	0.0210753	0.298446	281.561	268.275	702
AUD_Splicing_PC_CEA	Base	0.0294001	0.0217822	0.290384	291.409	273.016	704
AUD_Splicing_PC_CEA	Base	0.0294501	0.0209364	0.300064	284.056	271.569	706
AUD_Splicing_PC_CEA	Base	0.0296501	0.0209364	0.300064	284.458	271.954	707
AUD_Splicing_PC_CEA	Base	0.0298501	0.023521	0.271672	300.505	270.685	708
AUD_Splicing_PC_CEA	Base	0.0299001	0.023477	0.272126	298.152	268.822	710
AUD_Splicing_PC_CEA	Base	0.0299501	0.0228318	0.278905	294.469	269.318	711
AUD_Splicing_PC_CEA	Base	0.0300001	0.0221973	0.285775	290.536	269.582	712
AUD_Splicing_PC_CEA	Base	0.0300501	0.0202952	0.307674	279.742	271.728	713
AUD_Splicing_PC_CEA	Base	0.0302501	0.0196438	0.315656	275.341	271.943	714
AUD_Splicing_PC_CEA	Base	0.0304001	0.0183498	0.33232	264.882	270.863	716
AUD_Splicing_PC_CEA	Base	0.0304501	0.0188387	0.325894	268.779	271.189	718
AUD_Splicing_PC_CEA	Base	0.0305001	0.0179301	0.33797	265.201	274.405	719
AUD_Splicing_PC_CEA	Base	0.0306001	0.0166849	0.355496	255.79	274.543	720
AUD_Splicing_PC_CEA	Base	0.0308001	0.0195636	0.316658	278.053	275.196	722
AUD_Splicing_PC_CEA	Base	0.0311001	0.0207468	0.302288	286.979	275.641	723
AUD_Splicing_PC_CEA	Base	0.0311501	0.0219009	0.289057	297.958	278.376	725
AUD_Splicing_PC_CEA	Base	0.0312001	0.0207527	0.302218	290.758	279.231	726
AUD_Splicing_PC_CEA	Base	0.0313001	0.0219702	0.288285	301.746	281.46	727
AUD_Splicing_PC_CEA	Base	0.0315001	0.0209384	0.30004	300.218	287.006	731
AUD_Splicing_PC_CEA	Base	0.0315501	0.0182799	0.333252	285.552	292.568	733
AUD_Splicing_PC_CEA	Base	0.0318001	0.0193773	0.318999	289.04	287.47	735
AUD_Splicing_PC_CEA	Base	0.0319001	0.0179093	0.338253	277.949	287.765	736
AUD_Splicing_PC_CEA	Base	0.0319501	0.0178187	0.339491	279.181	289.789	737
AUD_Splicing_PC_CEA	Base	0.0320501	0.0180865	0.33585	281.108	289.58	738
AUD_Splicing_PC_CEA	Base	0.0321001	0.018361	0.332172	284.083	290.408	739
AUD_Splicing_PC_CEA	Base	0.0321501	0.0203902	0.306531	298.348	289.11	740
AUD_Splicing_PC_CEA	Base	0.0323001	0.0186593	0.328233	286.045	290.021	741
AUD_Splicing_PC_CEA	Base	0.0323501	0.0164928	0.358307	269.017	290.447	742
AUD_Splicing_PC_CEA	Base	0.0324	0.0180347	0.336551	279.853	288.709	743
AUD_Splicing_PC_CEA	Base	0.0325001	0.0156622	0.370812	262.617	291.083	744
AUD_Splicing_PC_CEA	Base	0.0325501	0.0148473	0.383668	254.269	289.583	745
AUD_Splicing_PC_CEA	Base	0.0327501	0.0125069	0.424281	234.29	291.079	746
AUD_Splicing_PC_CEA	Base	0.0328501	0.0109817	0.454226	220.537	292.632	747
AUD_Splicing_PC_CEA	Base	0.0329001	0.0126508	0.421607	237.029	292.78	749
AUD_Splicing_PC_CEA	Base	0.0329501	0.012502	0.424372	238.618	296.515	750
AUD_Splicing_PC_CEA	Base	0.0330501	0.0147976	0.384473	257.22	293.444	751
AUD_Splicing_PC_CEA	Base	0.0331001	0.0132958	0.409928	241.388	290.744	752
AUD_Splicing_PC_CEA	Base	0.0331501	0.0126538	0.421552	234.585	289.726	754
AUD_Splicing_PC_CEA	Base	0.0332001	0.0119474	0.434911	227.133	288.802	755
AUD_Splicing_PC_CEA	Base	0.0333001	0.0111847	0.450059	220.68	290.121	756
AUD_Splicing_PC_CEA	Base	0.0335501	0.0123378	0.427452	232.412	290.743	757
AUD_Splicing_PC_CEA	Base	0.0336001	0.0122617	0.42889	231.421	290.412	758
AUD_Splicing_PC_CEA	Base	0.0336501	0.0111957	0.449834	223.954	294.279	760
AUD_Splicing_PC_CEA	Base	0.0337001	0.0108424	0.457121	220.465	294.43	762
AUD_Splicing_PC_CEA	Base	0.0337501	0.00603482	0.579578	161.699	290.174	763
AUD_Splicing_PC_CEA	Base	0.0338001	0.00668702	0.559706	168.357	286.914	764
AUD_Splicing_PC_CEA	Base	0.0340501	0.00615367	0.575855	162.585	288.914	765
AUD_Splicing_PC_CEA	Base	0.0342001	0.00701134	0.5503	172.892	287.699	766
AUD_Splicing_PC_CEA	Base	0.0343001	0.00708344	0.548249	175.463	290.476	767
AUD_Splicing_PC_CEA	Base	0.0344501	0.0074037	0.539305	177.966	288.13	768
AUD_Splicing_PC_CEA	Base	0.0346501	0.00709622	0.547887	175.364	290.05	769
AUD_Splicing_PC_CEA	Base	0.0347501	0.00680946	0.55612	173.63	293.21	770
AUD_Splicing_PC_CEA	Base	0.0348001	0.0078725	0.526678	184.472	289.565	771
AUD_Splicing_PC_CEA	Base	0.0348501	0.00947664	0.487108	202.473	289.435	772
AUD_Splicing_PC_CEA	Base	0.0350001	0.00974829	0.480897	204.68	288.445	773
AUD_Splicing_PC_CEA	Base	0.0351001	0.0112301	0.449135	221.398	290.47	774
AUD_Splicing_PC_CEA	Base	0.0353001	0.0102832	0.469034	211.992	290.795	776
AUD_Splicing_PC_CEA	Base	0.0353501	0.00999323	0.475406	209.271	291.241	777
AUD_Splicing_PC_CEA	Base	0.0355001	0.00924243	0.492568	200.598	290.4	778
AUD_Splicing_PC_CEA	Base	0.03555	0.00925708	0.492224	199.09	287.987	779
AUD_Splicing_PC_CEA	Base	0.0356501	0.00886409	0.501606	194.055	286.918	780
AUD_Splicing_PC_CEA	Base	0.0357001	0.00759095	0.534197	179.364	286.762	781
AUD_Splicing_PC_CEA	Base	0.0357501	0.00766906	0.532092	180.173	286.573	782
AUD_Splicing_PC_CEA	Base	0.0362001	0.00718944	0.545259	174.711	287.075	785
AUD_Splicing_PC_CEA	Base	0.0365501	0.00781591	0.528174	181.865	286.512	788
AUD_Splicing_PC_CEA	Base	0.0366001	0.00724301	0.543759	175.406	287.142	789
AUD_Splicing_PC_CEA	Base	0.0369001	0.00644396	0.566956	165.574	287.479	790
AUD_Splicing_PC_CEA	Base	0.0369501	0.00720991	0.544685	176.515	289.625	793
AUD_Splicing_PC_CEA	Base	0.0370001	0.00978986	0.479958	207.742	292.131	794
AUD_Splicing_PC_CEA	Base	0.0371001	0.0110365	0.453096	221.063	292.592	796
AUD_Splicing_PC_CEA	Base	0.0371501	0.0105333	0.463645	216.085	292.831	797
AUD_Splicing_PC_CEA	Base	0.0372001	0.00866557	0.50646	196.613	294.041	798
AUD_Splicing_PC_CEA	Base	0.03725	0.00985561	0.478479	210.998	295.708	800
AUD_Splicing_PC_CEA	Base	0.0373501	0.00756778	0.534824	184.331	295.157	801
AUD_Splicing_PC_CEA	Base	0.0374501	0.00712519	0.547067	179.506	296.292	802
AUD_Splicing_PC_CEA	Base	0.0375001	0.00683535	0.555367	176.272	297.102	803
AUD_Splicing_PC_CEA	Base	0.0376501	0.00665127	0.560761	173.191	295.95	805
AUD_Splicing_PC_CEA	Base	0.0377001	0.00703539	0.549614	178.524	296.559	807
AUD_Splicing_PC_CEA	Base	0.0381501	0.00725487	0.543428	182.729	298.885	808
AUD_Splicing_PC_CEA	Base	0.0382001	0.00641587	0.567806	172.941	300.932	809
AUD_Splicing_PC_CEA	Base	0.0382501	0.00622016	0.573793	170.142	300.713	810
AUD_Splicing_PC_CEA	Base	0.0383501	0.00622016	0.573793	170.352	301.085	811
AUD_Splicing_PC_CEA	Base	0.0384501	0.00566065	0.591616	162.602	301.342	812
AUD_Splicing_PC_CEA	Base	0.0385501	0.00605881	0.578822	169.993	304.45	814
AUD_Splicing_PC_CEA	Base	0.0387001	0.00568695	0.590754	165.152	305.355	815
AUD_Splicing_PC_CEA	Base	0.0387501	0.00533688	0.602452	159.484	304.448	816
AUD_Splicing_PC_CEA	Base	0.0388001	0.00392845	0.655082	136.39	303.687	817
AUD_Splicing_PC_CEA	Base	0.0388501	0.00435272	0.638159	142.508	301.381	818
AUD_Splicing_PC_CEA	Base	0.0389001	0.00500992	0.613823	153.55	302.585	819
AUD_Splicing_PC_CEA	Base	0.0390001	0.00443141	0.635131	144.542	302.945	820
AUD_Splicing_PC_CEA	Base	0.0391501	0.00398869	0.652614	137.371	303.542	821
AUD_Splicing_PC_CEA	Base	0.0392001	0.00952379	0.486021	215.437	307.197	824
AUD_Splicing_PC_CEA	Base	0.0392501	0.0101314	0.472353	220.931	305.342	825
AUD_Splicing_PC_CEA	Base	0.0393001	0.0119773	0.434332	239.265	303.843	827
AUD_Splicing_PC_CEA	Base	0.0393501	0.0115151	0.4434	233.474	302.454	828
AUD_Splicing_PC_CEA	Base	0.0395001	0.0101837	0.471205	220.099	303.402	830
AUD_Splicing_PC_CEA	Base	0.0397501	0.0111158	0.451466	229.585	302.773	832
AUD_Splicing_PC_CEA	Base	0.0399501	0.0111158	0.451466	229.861	303.137	833
AUD_Splicing_PC_CEA	Base	0.0400001	0.00975919	0.480651	216.437	304.84	835
AUD_Splicing_PC_CEA	Base	0.0401501	0.008634	0.507239	205.615	308.07	838
AUD_Splicing_PC_CEA	Base	0.0402501	0.00808893	0.521023	199.143	308.35	839
AUD_Splicing_PC_CEA	Base	0.0405001	0.00890627	0.500585	209.04	308.335	840
AUD_Splicing_PC_CEA	Base	0.0405501	0.00890627	0.500585	209.289	308.702	841
AUD_Splicing_PC_CEA	Base	0.0406001	0.00890627	0.500585	209.538	309.069	842
AUD_Splicing_PC_CEA	Base	0.0407501	0.010083	0.473419	217.732	301.65	845
AUD_Splicing_PC_CEA	Base	0.0408001	0.00888936	0.500994	203.622	300.631	846
AUD_Splicing_PC_CEA	Base	0.0408501	0.010546	0.463375	224.26	303.725	847
AUD_Splicing_PC_CEA	Base	0.0409001	0.0103555	0.467467	221.239	302.407	848
AUD_Splicing_PC_CEA	Base	0.0410501	0.01006	0.473926	219.388	304.295	850
AUD_Splicing_PC_CEA	Base	0.0411001	0.00891605	0.500349	206.679	304.683	851
AUD_Splicing_PC_CEA	Base	0.0413501	0.00898494	0.49869	209.554	307.724	852
AUD_Splicing_PC_CEA	Base	0.0414001	0.00937554	0.489453	214.407	308.16	853
AUD_Splicing_PC_CEA	Base	0.0414501	0.00971008	0.481763	218.129	308.008	856
AUD_Splicing_PC_CEA	Base	0.0415501	0.0101378	0.472212	225.571	311.656	857
AUD_Splicing_PC_CEA	Base	0.0417001	0.0115232	0.443238	238.965	309.457	860
AUD_Splicing_PC_CEA	Base	0.0418001	0.0109711	0.454445	232.275	308.356	861
AUD_Splicing_PC_CEA	Base	0.0419001	0.0102249	0.470305	225.133	309.709	862
AUD_Splicing_PC_CEA	Base	0.0419501	0.010477	0.46485	228.337	310.274	863
AUD_Splicing_PC_CEA	Base	0.0420501	0.00995749	0.476201	221.205	308.407	864
AUD_Splicing_PC_CEA	Base	0.0422001	0.00982038	0.479271	220.791	309.993	865
AUD_Splicing_PC_CEA	Base	0.0424001	0.00915395	0.494658	212.166	308.642	866
AUD_Splicing_PC_CEA	Base	0.0424501	0.0101495	0.471955	224.904	310.553	867
AUD_Splicing_PC_CEA	Base	0.0427501	0.00888838	0.501018	210.872	311.351	868
AUD_Splicing_PC_CEA	Base	0.0428001	0.00865762	0.506656	208.945	312.628	869
AUD_Splicing_PC_CEA	Base	0.0429001	0.00789065	0.526199	199.704	313.11	870
AUD_Splicing_PC_CEA	Base	0.0430001	0.00841433	0.512718	205.384	311.75	871
AUD_Splicing_PC_CEA	Base	0.0431501	0.00660716	0.562069	183.751	315.048	873
AUD_Splicing_PC_CEA	Base	0.0434001	0.00660716	0.562069	183.961	315.409	874
AUD_Splicing_PC_CEA	Base	0.0435001	0.00638121	0.568857	179.284	312.821	875
AUD_Splicing_PC_CEA	Base	0.0439001	0.00546232	0.598205	163.7	308.866	876
AUD_Splicing_PC_CEA	Base	0.0441001	0.00530082	0.603684	161.216	308.804	877
AUD_Splicing_PC_CEA	Base	0.0441501	0.00564906	0.591997	167.602	310.928	878
AUD_Splicing_PC_CEA	Base	0.0442001	0.00517293	0.608097	160.245	310.736	879
AUD_Splicing_PC_CEA	Base	0.0442501	0.00483299	0.620171	155.201	311.414	880
AUD_Splicing_PC_CEA	Base	0.0443001	0.00473198	0.62386	153.482	311.249	881
AUD_Splicing_PC_CEA	Base	0.0444001	0.00318034	0.687795	126.097	312.168	882
AUD_Splicing_PC_CEA	Base	0.0444501	0.00255394	0.718815	112.583	311.12	884
AUD_Splicing_PC_CEA	Base	0.0446001	0.00243135	0.725376	109.464	310.052	885
AUD_Splicing_PC_CEA	Base	0.0446501	0.00290469	0.700971	119.638	309.957	886
AUD_Splicing_PC_CEA	Base	0.0455001	0.00276809	0.707767	116.38	308.887	887
AUD_Splicing_PC_CEA	Base	0.0457001	0.00325128	0.684512	128.185	313.843	889
AUD_Splicing_PC_CEA	Base	0.0457501	0.00362791	0.667742	136.032	315.233	890
AUD_Splicing_PC_CEA	Base	0.0460001	0.0036086	0.668576	136.317	316.742	891
AUD_Splicing_PC_CEA	Base	0.0460501	0.003437	0.676108	133.696	318.339	893
AUD_Splicing_PC_CEA	Base	0.0461001	0.00272663	0.709867	119.021	318.295	894
AUD_Splicing_PC_CEA	Base	0.0461501	0.00272663	0.709867	119.154	318.651	895
AUD_Splicing_PC_CEA	Base	0.0466001	0.00269207	0.711632	117.48	316.191	896
AUD_Splicing_PC_CEA	Base	0.0466501	0.00329768	0.682387	128.477	312.33	898
AUD_Splicing_PC_CEA	Base	0.0467501	0.00345485	0.675314	133.823	317.815	900
AUD_Splicing_PC_CEA	Base	0.0471501	0.0033044	0.68208	129.726	315.045	901
AUD_Splicing_PC_CEA	Base	0.0472001	0.00485654	0.619318	158.251	316.758	902
AUD_Splicing_PC_CEA	Base	0.0473001	0.00458071	0.629476	154.231	317.916	903
AUD_Splicing_PC_CEA	Base	0.0473501	0.00464886	0.626932	155.676	318.523	904
AUD_Splicing_PC_CEA	Base	0.0474501	0.00405368	0.649977	145.35	318.578	905
AUD_Splicing_PC_CEA	Base	0.0475001	0.00361007	0.668512	136.574	317.274	906
AUD_Splicing_PC_CEA	Base	0.0476001	0.00331509	0.681594	132.014	320.083	908
AUD_Splicing_PC_CEA	Base	0.0477501	0.00372892	0.66342	138.67	316.948	909
AUD_Splicing_PC_CEA	Base	0.0478501	0.00368214	0.665413	136.967	315.046	910
AUD_Splicing_PC_CEA	Base	0.0480501	0.00465425	0.626732	153.095	313.061	912
AUD_Splicing_PC_CEA	Base	0.0481501	0.00491547	0.617194	158.272	314.887	913
AUD_Splicing_PC_CEA	Base	0.0482001	0.00491547	0.617194	158.446	315.232	914
AUD_Splicing_PC_CEA	Base	0.0483001	0.00480299	0.621262	156.907	315.823	915
AUD_Splicing_PC_CEA	Base	0.0483501	0.00544313	0.598851	167.976	317.496	917
AUD_Splicing_PC_CEA	Base	0.0487501	0.00625015	0.572867	181.238	319.551	918
AUD_Splicing_PC_CEA	Base	0.0488501	0.00486823	0.618895	160.014	319.901	920
AUD_Splicing_PC_CEA	Base	0.0489501	0.00601875	0.580085	177.062	318.169	921
AUD_Splicing_PC_CEA	Base	0.0490001	0.00609737	0.577613	177.648	317.146	923
AUD_Splicing_PC_CEA	Base	0.0490501	0.00550699	0.596708	167.879	315.458	924
AUD_Splicing_PC_CEA	Base	0.0491001	0.00660648	0.562089	184.805	316.872	926
AUD_Splicing_PC_CEA	Base	0.0491501	0.00637415	0.569072	180.94	315.886	929
AUD_Splicing_PC_CEA	Base	0.0493001	0.00637415	0.569072	181.135	316.226	930
AUD_Splicing_PC_CEA	Base	0.0494001	0.00819904	0.518187	205.544	316.098	932
AUD_Splicing_PC_CEA	Base	0.0494501	0.00808881	0.521026	203.905	315.725	933
AUD_Splicing_PC_CEA	Base	0.0495001	0.00883948	0.502204	212.204	314.192	935
AUD_Splicing_PC_CEA	Base	0.0496501	0.00707552	0.548474	190.116	314.913	936
AUD_Splicing_PC_CEA	Base	0.0497001	0.00608466	0.578011	175.088	312.902	937
AUD_Splicing_PC_CEA	Base	0.0497501	0.00623264	0.573408	177.934	314.168	938
AUD_Splicing_PC_CEA	Base	0.0498001	0.00594271	0.582496	174.578	315.72	939
AUD_Splicing_PC_CEA	Base	0.0499501	0.00559045	0.593932	168.135	313.557	940
AUD_Splicing_PC_CEA	Base	0.0500501	0.00559045	0.593932	168.314	313.89	941
AUD_Splicing_PC_CEA	Base	0.0502501	0.00527588	0.604539	163.708	314.322	943
AUD_Splicing_PC_CEA	Base	0.0503001	0.00445475	0.63424	149.985	313.525	945
AUD_Splicing_PC_CEA	Base	0.0505501	0.00449869	0.632569	150.394	312.834	946
AUD_Splicing_PC_CEA	Base	0.0508001	0.00411656	0.64745	143.046	311.114	947
AUD_Splicing_PC_CEA	Base	0.0509501	0.00411656	0.64745	143.197	311.443	948
AUD_Splicing_PC_CEA	Base	0.0510501	0.00411656	0.64745	143.348	311.772	949
AUD_Splicing_PC_CEA	Base	0.0512001	0.0047564	0.622964	154.83	313.174	951
AUD_Splicing_PC_CEA	Base	0.0512501	0.00326095	0.684067	127.619	311.994	952
AUD_Splicing_PC_CEA	Base	0.0513501	0.00291003	0.700709	121.295	313.958	955
AUD_Splicing_PC_CEA	Base	0.0514001	0.00291003	0.700709	121.422	314.287	956
AUD_Splicing_PC_CEA	Base	0.0514501	0.00313305	0.690008	125.996	314.269	957
AUD_Splicing_PC_CEA	Base	0.0520001	0.002639	0.714366	115.507	314	958
AUD_Splicing_PC_CEA	Base	0.0520501	0.00229076	0.733132	108.47	316.547	959
AUD_Splicing_PC_CEA	Base	0.0521001	0.00298933	0.696852	123.853	316.288	960
AUD_Splicing_PC_CEA	Base	0.0521501	0.00374022	0.662941	138.311	315.649	961
AUD_Splicing_PC_CEA	Base	0.0522001	0.00493332	0.616554	157.838	313.452	962
AUD_Splicing_PC_CEA	Base	0.0522501	0.00509619	0.610779	160.281	313.149	963
AUD_Splicing_PC_CEA	Base	0.0523001	0.00568919	0.590681	169.666	313.639	964
AUD_Splicing_PC_CEA	Base	0.0526501	0.00729044	0.542437	192.151	313.521	966
AUD_Splicing_PC_CEA	Base	0.0528501	0.00845342	0.511736	207.068	313.573	967
AUD_Splicing_PC_CEA	Base	0.0529001	0.00770883	0.531026	196.831	312.254	969
AUD_Splicing_PC_CEA	Base	0.0529501	0.00823283	0.517322	204.614	314.016	970
AUD_Splicing_PC_CEA	Base	0.0530501	0.00698504	0.551052	188.469	314.214	971
AUD_Splicing_PC_CEA	Base	0.0531501	0.00510247	0.610558	159.591	311.609	972
AUD_Splicing_PC_CEA	Base	0.0532001	0.00543331	0.599182	164.697	311.58	973
AUD_Splicing_PC_CEA	Base	0.0533001	0.00521872	0.606509	161.083	310.979	974
AUD_Splicing_PC_CEA	Base	0.0534001	0.00546894	0.597983	165.818	312.673	975
AUD_Splicing_PC_CEA	Base	0.0534501	0.00489999	0.61775	156.83	312.513	976
AUD_Splicing_PC_CEA	Base	0.0535001	0.00375459	0.662333	136.813	311.63	977
AUD_Splicing_PC_CEA	Base	0.0535501	0.00369922	0.664683	136.076	312.269	978
AUD_Splicing_PC_CEA	Base	0.0536501	0.0038668	0.65763	138.728	311.354	981
AUD_Splicing_PC_CEA	Base	0.0537501	0.00416723	0.64543	144.503	312.358	982
AUD_Splicing_PC_CEA	Base	0.0538001	0.00408939	0.648539	143.487	313.113	984
AUD_Splicing_PC_CEA	Base	0.0539001	0.00384335	0.658606	138.775	312.412	986
AUD_Splicing_PC_CEA	Base	0.0540001	0.00237464	0.728473	110.099	315.561	987
AUD_Splicing_PC_CEA	Base	0.0542501	0.00286041	0.703154	121.473	317.144	989
AUD_Splicing_PC_CEA	Base	0.0543001	0.00257239	0.717843	115.278	317.42	991
AUD_Splicing_PC_CEA	Base	0.0543501	0.00201271	0.749291	102.162	318.11	992
AUD_Splicing_PC_CEA	Base	0.0545001	0.00177858	0.763877	96.1602	318.559	993
AUD_Splicing_PC_CEA	Base	0.0546001	0.00204891	0.74712	102.776	317.177	994
AUD_Splicing_PC_CEA	Base	0.0548001	0.00220173	0.738181	105.282	313.408	995
AUD_Splicing_PC_CEA	Base	0.0552501	0.00293453	0.699511	121.4	312.913	996
AUD_Splicing_PC_CEA	Base	0.0555001	0.00254452	0.719313	113.526	314.306	997
AUD_Splicing_PC_CEA	Base	0.0556501	0.00325523	0.68433	128.128	313.512	999
AUD_Splicing_PC_CEA	Base	0.0557501	0.00412154	0.64725	143.981	312.957	1001
AUD_Splicing_PC_CEA	Base	0.0559001	0.00530331	0.603599	162.648	311.474	1005
AUD_Splicing_PC_CEA	Base	0.0561001	0.00646478	0.566328	180.223	312.406	1008
AUD_Splicing_PC_CEA	Base	0.0561501	0.0047889	0.621775	157.102	316.684	1010
AUD_Splicing_PC_CEA	Base	0.0563501	0.00388017	0.657076	140.209	314.133	1012
AUD_Splicing_PC_CEA	Base	0.0565001	0.00373548	0.663142	137.083	313.045	1014
AUD_Splicing_PC_CEA	Base	0.0567501	0.00365166	0.666719	135.041	311.914	1016
AUD_Splicing_PC_CEA	Base	0.0568501	0.00349952	0.673339	132.078	311.656	1017
AUD_Splicing_PC_CEA	Base	0.0569501	0.0032023	0.686774	126.949	313.193	1018
AUD_Splicing_PC_CEA	Base	0.0571501	0.00245248	0.724232	111.185	313.563	1019
AUD_Splicing_PC_CEA	Base	0.0573001	0.00186292	0.758508	96.447	312.18	1022
AUD_Splicing_PC_CEA	Base	0.0573501	0.00155252	0.778989	88.3564	313.329	1023
AUD_Splicing_PC_CEA	Base	0.0574001	0.00408967	0.648528	148.194	323.372	1025
AUD_Splicing_PC_CEA	Base	0.0575001	0.00417386	0.645166	150.058	324.106	1026
AUD_Splicing_PC_CEA	Base	0.0577501	0.00448962	0.632913	155.228	323.216	1027
AUD_Splicing_PC_CEA	Base	0.0578501	0.00457074	0.62985	155.519	320.921	1028
AUD_Splicing_PC_CEA	Base	0.0579001	0.00554623	0.595399	172.934	323.798	1030
AUD_Splicing_PC_CEA	Base	0.0582001	0.00551639	0.596394	172.622	324.091	1031
AUD_Splicing_PC_CEA	Base	0.0585001	0.00620286	0.574328	183.915	325.512	1032
AUD_Splicing_PC_CEA	Base	0.0585501	0.00446558	0.633827	156.311	326.349	1033
AUD_Splicing_PC_CEA	Base	0.0586001	0.00583081	0.58608	179.769	328.229	1034
AUD_Splicing_PC_CEA	Base	0.0586501	0.00627325	0.572157	187.291	329.61	1035
AUD_Splicing_PC_CEA	Base	0.0587501	0.00521214	0.606737	169.969	328.343	1036
AUD_Splicing_PC_CEA	Base	0.0588501	0.00561314	0.593181	176.754	328.96	1038
AUD_Splicing_PC_CEA	Base	0.0589501	0.00561314	0.593181	176.924	329.277	1039
AUD_Splicing_PC_CEA	Base	0.0590001	0.00545482	0.598458	174.325	329.14	1040
AUD_Splicing_PC_CEA	Base	0.0591001	0.00453505	0.631194	159.464	330.362	1042
AUD_Splicing_PC_CEA	Base	0.0591501	0.00402098	0.651301	151.432	333.259	1044
AUD_Splicing_PC_CEA	Base	0.0594001	0.00315005	0.68921	135.26	336.462	1045
AUD_Splicing_PC_CEA	Base	0.0594501	0.00287241	0.702561	129.518	337.44	1046
AUD_Splicing_PC_CEA	Base	0.0595001	0.00257461	0.717726	122.615	337.476	1047
AUD_Splicing_PC_CEA	Base	0.0595501	0.00207813	0.745383	110.82	339.585	1048
AUD_Splicing_PC_CEA	Base	0.0597001	0.00216105	0.740526	110.754	332.793	1050
AUD_Splicing_PC_CEA	Base	0.0597501	0.00171165	0.768237	98.7219	333.39	1051
AUD_Splicing_PC_CEA	Base	0.0600001	0.00157714	0.777288	95.1496	334.771	1052
AUD_Splicing_PC_CEA	Base	0.0600501	0.00151664	0.781495	93.2654	334.634	1053
AUD_Splicing_PC_CEA	Base	0.0601501	0.00237701	0.728343	117.763	337.358	1056
AUD_Splicing_PC_CEA	Base	0.0602001	0.00242064	0.725958	118.054	335.124	1057
AUD_Splicing_PC_CEA	Base	0.0603001	0.00288097	0.702138	128.981	335.539	1058
AUD_Splicing_PC_CEA	Base	0.0604001	0.0031376	0.689794	134.386	334.953	1060
AUD_Splicing_PC_CEA	Base	0.0604501	0.00281914	0.705206	127.95	336.499	1061
AUD_Splicing_PC_CEA	Base	0.0605501	0.00352041	0.67242	143.796	338.294	1062
AUD_Splicing_PC_CEA	Base	0.0606501	0.00303345	0.694731	133.859	339.336	1063
AUD_Splicing_PC_CEA	Base	0.0609001	0.00348502	0.673979	143.862	340.171	1064
AUD_Splicing_PC_CEA	Base	0.0610001	0.00356364	0.670529	145.018	339.085	1065
AUD_Splicing_PC_CEA	Base	0.0612001	0.00306699	0.693131	134.869	340.018	1066
AUD_Splicing_PC_CEA	Base	0.0612501	0.00215242	0.741027	113.211	340.859	1067
AUD_Splicing_PC_CEA	Base	0.0613001	0.00200928	0.749497	108.567	338.343	1068
AUD_Splicing_PC_CEA	Base	0.0613501	0.000935342	0.827594	74.2959	339.546	1069
AUD_Splicing_PC_CEA	Base	0.0614501	0.00102945	0.819267	77.5203	337.684	1070
AUD_Splicing_PC_CEA	Base	0.0615001	0.000699721	0.850596	64.0968	338.724	1071
AUD_Splicing_PC_CEA	Base	0.0616501	0.000609866	0.860417	60.165	340.579	1072
AUD_Splicing_PC_CEA	Base	0.0618001	0.00116176	0.80821	83.1451	340.917	1073
AUD_Splicing_PC_CEA	Base	0.0620501	0.00121099	0.804266	84.1395	337.899	1075
AUD_Splicing_PC_CEA	Base	0.0621001	0.00130075	0.797289	87.1746	337.778	1076
AUD_Splicing_PC_CEA	Base	0.0622001	0.00132097	0.795753	88.0346	338.485	1077
AUD_Splicing_PC_CEA	Base	0.0622501	0.000883342	0.832384	72.8089	342.413	1079
AUD_Splicing_PC_CEA	Base	0.0625501	0.000957304	0.825613	75.5456	341.27	1080
AUD_Splicing_PC_CEA	Base	0.06265	0.000686261	0.852024	64.0452	341.756	1081
AUD_Splicing_PC_CEA	Base	0.0632501	0.000809913	0.839406	70.0451	344.038	1082
AUD_Splicing_PC_CEA	Base	0.0635001	0.00088399	0.832324	73.3293	344.734	1083
AUD_Splicing_PC_CEA	Base	0.0635501	0.00105563	0.817022	80.1351	344.714	1084
AUD_Splicing_PC_CEA	Base	0.0637001	0.00158846	0.776511	99.4456	348.636	1086
AUD_Splicing_PC_CEA	Base	0.0637501	0.00139232	0.790431	92.2074	345.313	1087
AUD_Splicing_PC_CEA	Base	0.0638001	0.00070361	0.850187	65.1304	343.232	1088
AUD_Splicing_PC_CEA	Base	0.0639	0.000882241	0.832487	72.4987	341.167	1089
AUD_Splicing_PC_CEA	Base	0.0639501	0.00114771	0.809351	82.2325	339.233	1090
AUD_Splicing_PC_CEA	Base	0.0640501	0.000922909	0.828726	74.1581	341.194	1091
AUD_Splicing_PC_CEA	Base	0.0641001	0.000724381	0.848017	65.8736	342.132	1092
AUD_Splicing_PC_CEA	Base	0.0642001	0.000341953	0.895252	45.7	345.529	1093
AUD_Splicing_PC_CEA	Base	0.0642501	0.000201104	0.919579	35.0015	345.111	1094
AUD_Splicing_PC_CEA	Base	0.0645001	1.16397e-05	0.980622	8.48443	347.758	1096
AUD_Splicing_PC_CEA	Base	0.06455	2.61447e-07	0.997096	1.28193	350.589	1097
AUD_Splicing_PC_CEA	Base	0.0647501	8.79599e-07	0.994673	2.35833	351.632	1098
AUD_Splicing_PC_CEA	Base	0.0648501	7.87999e-05	0.949608	22.2859	351.056	1099
AUD_Splicing_PC_CEA	Base	0.0649001	8.4656e-05	0.947772	23.1082	351.193	1100
AUD_Splicing_PC_CEA	Base	0.0650001	2.47262e-05	0.97176	12.5139	351.913	1101
AUD_Splicing_PC_CEA	Base	0.0651001	4.53489e-06	0.987904	5.39315	354.148	1102
AUD_Splicing_PC_CEA	Base	0.0651501	2.41776e-06	0.991168	-3.94608	354.884	1103
AUD_Splicing_PC_CEA	Base	0.0661001	1.86566e-06	0.992241	-3.47739	356.011	1104
AUD_Splicing_PC_CEA	Base	0.0662501	6.84359e-08	0.998514	-0.665124	355.539	1105
AUD_Splicing_PC_CEA	Base	0.06655	3.42497e-06	0.989488	-4.72788	357.244	1106
AUD_Splicing_PC_CEA	Base	0.0670001	3.97472e-05	0.9642	-16.0636	356.294	1107
AUD_Splicing_PC_CEA	Base	0.06705	0.000104856	0.941884	-25.9172	353.912	1108
AUD_Splicing_PC_CEA	Base	0.0672001	0.000292055	0.903156	-43.3673	354.807	1109
AUD_Splicing_PC_CEA	Base	0.0673501	0.000284109	0.904476	-43.0874	357.414	1110
AUD_Splicing_PC_CEA	Base	0.0674501	0.000269406	0.90697	-42.1154	358.76	1111
AUD_Splicing_PC_CEA	Base	0.0676501	0.000127617	0.935897	-29.2559	362.125	1113
AUD_Splicing_PC_CEA	Base	0.0679001	0.000291308	0.903279	-44.4203	363.888	1116
AUD_Splicing_PC_CEA	Base	0.0680501	7.69101e-05	0.950216	-22.5307	359.246	1117
AUD_Splicing_PC_CEA	Base	0.0681001	8.67869e-05	0.94712	-23.9009	358.752	1118
AUD_Splicing_PC_CEA	Base	0.0683001	3.40075e-07	0.996687	-1.49425	358.313	1119
AUD_Splicing_PC_CEA	Base	0.0683501	7.18771e-05	0.95187	-21.6607	357.263	1121
AUD_Splicing_PC_CEA	Base	0.06845	0.000469562	0.877381	-55.3352	357.008	1122
AUD_Splicing_PC_CEA	Base	0.0685501	0.000282508	0.904745	-42.9603	357.369	1123
AUD_Splicing_PC_CEA	Base	0.0686001	8.9534e-05	0.946291	-24.1619	357.062	1124
AUD_Splicing_PC_CEA	Base	0.0687	4.21952e-05	0.963114	-16.6071	357.503	1125
AUD_Splicing_PC_CEA	Base	0.0690501	4.21952e-05	0.963114	-16.6219	357.821	1126
AUD_Splicing_PC_CEA	Base	0.0691501	2.06769e-05	0.974175	-11.6301	357.653	1127
AUD_Splicing_PC_CEA	Base	0.06945	6.00968e-05	0.955986	-19.886	358.703	1128
AUD_Splicing_PC_CEA	Base	0.0695001	8.35228e-05	0.948122	-23.2453	355.664	1130
AUD_Splicing_PC_CEA	Base	0.0698501	5.02906e-05	0.959734	-18.1988	358.851	1131
AUD_Splicing_PC_CEA	Base	0.0700001	3.22497e-05	0.967751	-14.6233	360.083	1132
AUD_Splicing_PC_CEA	Base	0.0702	4.84174e-05	0.96049	-17.8676	359.073	1133
AUD_Splicing_PC_CEA	Base	0.0705001	1.59873e-05	0.977291	-10.3462	361.842	1134
AUD_Splicing_PC_CEA	Base	0.0705501	1.34991e-07	0.997913	-0.957334	364.367	1135
AUD_Splicing_PC_CEA	Base	0.0707501	2.53762e-05	0.971391	-13.042	362.037	1136
AUD_Splicing_PC_CEA	Base	0.0708001	1.29197e-05	0.979585	-9.35477	363.941	1137
AUD_Splicing_PC_CEA	Base	0.0710001	3.89427e-07	0.996455	1.62553	364.258	1139
AUD_Splicing_PC_CEA	Base	0.0712001	4.61094e-06	0.987803	5.60696	365.139	1140
AUD_Splicing_PC_CEA	Base	0.07135	1.71754e-05	0.976462	10.8603	366.447	1141
AUD_Splicing_PC_CEA	Base	0.0714001	1.47189e-06	0.993109	-3.19642	368.428	1143
AUD_Splicing_PC_CEA	Base	0.0714501	4.13808e-06	0.988445	-5.40762	371.735	1144
AUD_Splicing_PC_CEA	Base	0.0715001	0.00023682	0.912754	-41.2205	374.523	1145
AUD_Splicing_PC_CEA	Base	0.0715501	0.000566992	0.865366	-63.7325	374.174	1146
AUD_Splicing_PC_CEA	Base	0.0718001	0.000651231	0.855809	-68.2816	374.041	1147
AUD_Splicing_PC_CEA	Base	0.0719001	0.000543548	0.868153	-62.5967	375.352	1148
AUD_Splicing_PC_CEA	Base	0.0722001	0.000736307	0.846786	-73.0779	376.461	1149
AUD_Splicing_PC_CEA	Base	0.0722501	0.0012578	0.800594	-95.2319	375.253	1150
AUD_Splicing_PC_CEA	Base	0.07235	0.00143637	0.787218	-101.648	374.779	1151
AUD_Splicing_PC_CEA	Base	0.0724001	0.00111802	0.811787	-90.3325	377.57	1153
AUD_Splicing_PC_CEA	Base	0.0724501	0.000842713	0.83623	-78.4111	377.553	1155
AUD_Splicing_PC_CEA	Base	0.0725501	0.00140196	0.789723	-102.654	383.112	1156
AUD_Splicing_PC_CEA	Base	0.07285	0.00149272	0.783183	-106.194	384.065	1157
AUD_Splicing_PC_CEA	Base	0.0729001	0.00126177	0.800286	-97.0381	381.767	1158
AUD_Splicing_PC_CEA	Base	0.0729501	0.00328159	0.683121	-157.042	382.712	1160
AUD_Splicing_PC_CEA	Base	0.0730501	0.00290531	0.700941	-147.072	380.992	1161
AUD_Splicing_PC_CEA	Base	0.0731501	0.00274404	0.708983	-143.399	382.268	1162
AUD_Splicing_PC_CEA	Base	0.0732001	0.00290348	0.701031	-147.563	382.384	1163
AUD_Splicing_PC_CEA	Base	0.0733001	0.00371426	0.664043	-168.249	385.317	1164
AUD_Splicing_PC_CEA	Base	0.07335	0.00324982	0.684579	-157.795	386.428	1165
AUD_Splicing_PC_CEA	Base	0.0734501	0.00364437	0.667033	-167.68	387.691	1166
AUD_Splicing_PC_CEA	Base	0.0738001	0.00414942	0.646138	-178.254	386.145	1167
AUD_Splicing_PC_CEA	Base	0.0738501	0.0043466	0.638396	-182.951	387.187	1168
AUD_Splicing_PC_CEA	Base	0.0739001	0.00488392	0.618329	-194.982	389.18	1169
AUD_Splicing_PC_CEA	Base	0.0742001	0.00438641	0.636859	-185.607	391.013	1172
AUD_Splicing_PC_CEA	Base	0.0743001	0.00419647	0.644271	-181.357	390.648	1173
AUD_Splicing_PC_CEA	Base	0.0744001	0.00400062	0.652128	-176.375	389.144	1174
AUD_Splicing_PC_CEA	Base	0.0746001	0.00408899	0.648555	-177.516	387.389	1175
AUD_Splicing_PC_CEA	Base	0.0746501	0.00405862	0.649778	-177.309	388.387	1176
AUD_Splicing_PC_CEA	Base	0.07475	0.00320797	0.686511	-156.643	386.108	1177
AUD_Splicing_PC_CEA	Base	0.0748501	0.00315692	0.688888	-155.439	386.235	1178
AUD_Splicing_PC_CEA	Base	0.075	0.00366902	0.665974	-166.401	383.435	1180
AUD_Splicing_PC_CEA	Base	0.0754001	0.00476854	0.622519	-190.746	385.326	1181
AUD_Splicing_PC_CEA	Base	0.0754501	0.0052666	0.604858	-201.466	387.159	1182
AUD_Splicing_PC_CEA	Base	0.0759501	0.00564208	0.592227	-206.682	383.666	1183
AUD_Splicing_PC_CEA	Base	0.076	0.00595751	0.582025	-214.743	387.871	1184
AUD_Splicing_PC_CEA	Base	0.0760501	0.00535864	0.60171	-204.444	389.477	1185
AUD_Splicing_PC_CEA	Base	0.0763001	0.00639097	0.568561	-223.313	389.344	1186
AUD_Splicing_PC_CEA	Base	0.0763501	0.00609201	0.577781	-217.295	388.097	1187
AUD_Splicing_PC_CEA	Base	0.0766001	0.00712482	0.547078	-234.236	386.639	1188
AUD_Splicing_PC_CEA	Base	0.0768501	0.00709369	0.547958	-234.333	387.653	1190
AUD_Splicing_PC_CEA	Base	0.0769001	0.00707497	0.548489	-236.045	391.005	1191
AUD_Splicing_PC_CEA	Base	0.0770501	0.00716391	0.545976	-237.581	391.081	1192
AUD_Splicing_PC_CEA	Base	0.0772501	0.00696627	0.551589	-234.621	391.688	1193
AUD_Splicing_PC_CEA	Base	0.0773501	0.00729634	0.542273	-240.745	392.649	1194
AUD_Splicing_PC_CEA	Base	0.0774001	0.00869079	0.505839	-263.908	394.104	1196
AUD_Splicing_PC_CEA	Base	0.0775501	0.00827453	0.516258	-257.424	394.057	1198
AUD_Splicing_PC_CEA	Base	0.0778501	0.0091594	0.494529	-268.349	390.257	1199
AUD_Splicing_PC_CEA	Base	0.0780001	0.00788188	0.52643	-249.574	391.52	1200
AUD_Splicing_PC_CEA	Base	0.0781001	0.00910054	0.495926	-269.361	393.005	1202
AUD_Splicing_PC_CEA	Base	0.0782501	0.00902827	0.497651	-268.205	392.896	1203
AUD_Splicing_PC_CEA	Base	0.0783001	0.00902353	0.497764	-267.824	392.442	1204
AUD_Splicing_PC_CEA	Base	0.0784501	0.0107121	0.459853	-291.073	391.11	1205
AUD_Splicing_PC_CEA	Base	0.0787001	0.00997677	0.475772	-281.431	391.991	1206
AUD_Splicing_PC_CEA	Base	0.0787501	0.0108457	0.457052	-291.254	388.91	1207
AUD_Splicing_PC_CEA	Base	0.0790001	0.0110462	0.452896	-294.57	389.711	1209
AUD_Splicing_PC_CEA	Base	0.0790501	0.0116769	0.440194	-306.15	393.812	1212
AUD_Splicing_PC_CEA	Base	0.07915	0.011663	0.440468	-304.774	392.279	1213
AUD_Splicing_PC_CEA	Base	0.0792001	0.0103841	0.466848	-290.691	396.785	1215
AUD_Splicing_PC_CEA	Base	0.0794501	0.0111884	0.449983	-301.667	396.526	1217
AUD_Splicing_PC_CEA	Base	0.0795001	0.0100406	0.474355	-287.526	399.192	1218
AUD_Splicing_PC_CEA	Base	0.0800501	0.00995454	0.476267	-286.573	399.604	1219
AUD_Splicing_PC_CEA	Base	0.0802501	0.00995454	0.476267	-286.808	399.932	1220
AUD_Splicing_PC_CEA	Base	0.0803501	0.0109086	0.455742	-298.852	397.891	1221
AUD_Splicing_PC_CEA	Base	0.0808501	0.0101565	0.471801	-286.946	396.084	1223
AUD_Splicing_PC_CEA	Base	0.0809001	0.00823678	0.517221	-256.062	392.877	1224
AUD_Splicing_PC_CEA	Base	0.0809501	0.00831785	0.515157	-258.219	394.235	1225
AUD_Splicing_PC_CEA	Base	0.08105	0.00790242	0.525889	-254.569	398.832	1226
AUD_Splicing_PC_CEA	Base	0.08155	0.00790242	0.525889	-254.776	399.157	1227
AUD_Splicing_PC_CEA	Base	0.0816001	0.00845185	0.511775	-262.144	397.015	1228
AUD_Splicing_PC_CEA	Base	0.0816501	0.00657036	0.563164	-230.135	395.686	1229
AUD_Splicing_PC_CEA	Base	0.0817001	0.00657036	0.563164	-230.322	396.008	1230
AUD_Splicing_PC_CEA	Base	0.0819501	0.00633421	0.570289	-226.665	396.966	1231
AUD_Splicing_PC_CEA	Base	0.0820001	0.00667626	0.560023	-232.895	397.222	1233
AUD_Splicing_PC_CEA	Base	0.0824501	0.00780363	0.528499	-251.916	397.187	1234
AUD_Splicing_PC_CEA	Base	0.0826501	0.00858722	0.508398	-264.966	398.085	1235
AUD_Splicing_PC_CEA	Base	0.0827001	0.0110651	0.452507	-300.381	397.055	1237
AUD_Splicing_PC_CEA	Base	0.0828001	0.0116788	0.440157	-310.858	399.836	1238
AUD_Splicing_PC_CEA	Base	0.0828501	0.0095624	0.485133	-281.332	400.34	1239
AUD_Splicing_PC_CEA	Base	0.0836501	0.00823823	0.517184	-261.043	400.484	1241
AUD_Splicing_PC_CEA	Base	0.0839501	0.00808016	0.52125	-258.932	401.145	1242
AUD_Splicing_PC_CEA	Base	0.0841001	0.00829512	0.515734	-262.215	400.889	1243
AUD_Splicing_PC_CEA	Base	0.0844001	0.0070392	0.549506	-240.309	399.085	1244
AUD_Splicing_PC_CEA	Base	0.0845501	0.00716488	0.545949	-241.499	397.503	1245
AUD_Splicing_PC_CEA	Base	0.0848001	0.00770478	0.531134	-250.068	396.815	1246
AUD_Splicing_PC_CEA	Base	0.0848501	0.0078776	0.526543	-253.955	398.502	1247
AUD_Splicing_PC_CEA	Base	0.0850501	0.00801316	0.52299	-257.08	399.951	1248
AUD_Splicing_PC_CEA	Base	0.0851001	0.00683755	0.555303	-237.162	399.667	1250
AUD_Splicing_PC_CEA	Base	0.0852	0.00683755	0.555303	-237.352	399.987	1251
AUD_Splicing_PC_CEA	Base	0.0853001	0.00683755	0.555303	-237.542	400.307	1252
AUD_Splicing_PC_CEA	Base	0.08545	0.00758932	0.534241	-250.056	399.827	1254
AUD_Splicing_PC_CEA	Base	0.0858001	0.00661988	0.561691	-233.887	400.62	1255
AUD_Splicing_PC_CEA	Base	0.0858501	0.00787656	0.52657	-255.212	400.5	1256
AUD_Splicing_PC_CEA	Base	0.0859001	0.00912346	0.495381	-274.781	400.403	1258
AUD_Splicing_PC_CEA	Base	0.0861001	0.0107677	0.458685	-297.245	398.36	1260
AUD_Splicing_PC_CEA	Base	0.0861501	0.0108797	0.456343	-299.514	399.306	1262
AUD_Splicing_PC_CEA	Base	0.0864501	0.00972197	0.481493	-281.926	397.846	1264
AUD_Splicing_PC_CEA	Base	0.0866001	0.0100071	0.475098	-286.575	398.544	1265
AUD_Splicing_PC_CEA	Base	0.0867501	0.0123809	0.426641	-316.02	394.638	1268
AUD_Splicing_PC_CEA	Base	0.0868001	0.0111523	0.45072	-300.417	395.53	1269
AUD_Splicing_PC_CEA	Base	0.0871501	0.011335	0.447012	-303.788	396.694	1270
AUD_Splicing_PC_CEA	Base	0.0873001	0.0115372	0.44296	-309.657	400.756	1273
AUD_Splicing_PC_CEA	Base	0.0875001	0.0109242	0.455418	-300.364	399.614	1274
AUD_Splicing_PC_CEA	Base	0.0875501	0.0100245	0.474712	-287.282	399.178	1275
AUD_Splicing_PC_CEA	Base	0.0876	0.0103852	0.466825	-291.512	397.885	1276
AUD_Splicing_PC_CEA	Base	0.0876501	0.0108611	0.456731	-299.857	400.11	1277
AUD_Splicing_PC_CEA	Base	0.0878001	0.00959278	0.484437	-280.09	397.934	1278
AUD_Splicing_PC_CEA	Base	0.0880001	0.00942031	0.488412	-277.661	398.114	1279
AUD_Splicing_PC_CEA	Base	0.0880501	0.0111412	0.450947	-302.447	398.403	1280
AUD_Splicing_PC_CEA	Base	0.0882001	0.0104596	0.465223	-292.303	397.527	1281
AUD_Splicing_PC_CEA	Base	0.0884001	0.00927474	0.491809	-275.222	397.731	1282
AUD_Splicing_PC_CEA	Base	0.0884501	0.0102117	0.470592	-287.214	395.37	1283
AUD_Splicing_PC_CEA	Base	0.0885501	0.00934195	0.490236	-275.486	396.665	1284
AUD_Splicing_PC_CEA	Base	0.0886501	0.0104974	0.464414	-289.7	393.271	1285
AUD_Splicing_PC_CEA	Base	0.0888001	0.0103532	0.467515	-286.839	392.117	1286
AUD_Splicing_PC_CEA	Base	0.08885	0.0105836	0.462575	-288.528	390.065	1287
AUD_Splicing_PC_CEA	Base	0.0889001	0.0101378	0.472212	-282.285	390.014	1289
AUD_Splicing_PC_CEA	Base	0.0890501	0.0119386	0.435082	-304.787	387.685	1290
AUD_Splicing_PC_CEA	Base	0.0891501	0.0131598	0.412352	-321.324	389.047	1291
AUD_Splicing_PC_CEA	Base	0.0893501	0.0131325	0.412841	-321.537	389.716	1292
AUD_Splicing_PC_CEA	Base	0.0895001	0.0132207	0.411265	-324.678	392.19	1293
AUD_Splicing_PC_CEA	Base	0.0896501	0.0129736	0.415704	-322.272	393.024	1294
AUD_Splicing_PC_CEA	Base	0.0898001	0.0131953	0.411718	-328.555	397.26	1295
AUD_Splicing_PC_CEA	Base	0.0899001	0.0129814	0.415563	-325.784	397.186	1296
AUD_Splicing_PC_CEA	Base	0.0903501	0.013676	0.403263	-335.09	397.878	1297
AUD_Splicing_PC_CEA	Base	0.0904001	0.0129912	0.415385	-323.146	393.82	1298
AUD_Splicing_PC_CEA	Base	0.0904501	0.012664	0.421365	-318.969	393.785	1299
AUD_Splicing_PC_CEA	Base	0.0905501	0.0111775	0.450206	-299.668	394.093	1300
AUD_Splicing_PC_CEA	Base	0.0907001	0.0106737	0.460664	-291.452	392.331	1301
AUD_Splicing_PC_CEA	Base	0.091	0.0104684	0.465034	-287.191	390.409	1302
AUD_Splicing_PC_CEA	Base	0.0913001	0.00918053	0.494029	-268.655	390.247	1303
AUD_Splicing_PC_CEA	Base	0.0913501	0.00927548	0.491792	-269.592	389.58	1304
AUD_Splicing_PC_CEA	Base	0.0914001	0.00927548	0.491792	-269.799	389.879	1305
AUD_Splicing_PC_CEA	Base	0.0919001	0.00940888	0.488678	-271.297	389.228	1307
AUD_Splicing_PC_CEA	Base	0.0920501	0.00979229	0.479903	-276.522	388.802	1309
AUD_Splicing_PC_CEA	Base	0.0925001	0.0091758	0.494141	-268.184	389.664	1310
AUD_Splicing_PC_CEA	Base	0.0928001	0.0091758	0.494141	-268.388	389.961	1311
AUD_Splicing_PC_CEA	Base	0.0928501	0.00846072	0.511553	-259.297	392.495	1312
AUD_Splicing_PC_CEA	Base	0.0930001	0.00873462	0.504763	-263.977	393.208	1313
AUD_Splicing_PC_CEA	Base	0.0930501	0.00811862	0.520256	-253.622	391.979	1314
AUD_Splicing_PC_CEA	Base	0.0932501	0.0082402	0.517134	-255.784	392.368	1315
AUD_Splicing_PC_CEA	Base	0.0934001	0.00903898	0.497395	-267.88	392.185	1316
AUD_Splicing_PC_CEA	Base	0.0938001	0.00915224	0.494698	-268.658	390.86	1317
AUD_Splicing_PC_CEA	Base	0.0939001	0.00945573	0.487591	-274.001	392.122	1318
AUD_Splicing_PC_CEA	Base	0.0943001	0.00903161	0.497571	-269.557	394.803	1319
AUD_Splicing_PC_CEA	Base	0.0944501	0.00812543	0.52008	-257.285	397.472	1320
AUD_Splicing_PC_CEA	Base	0.0946001	0.0077875	0.528928	-249.214	393.336	1321
AUD_Splicing_PC_CEA	Base	0.09465	0.00823827	0.517183	-256.651	393.745	1322
AUD_Splicing_PC_CEA	Base	0.0947001	0.00830223	0.515553	-257.03	392.791	1323
AUD_Splicing_PC_CEA	Base	0.0948001	0.00851468	0.510203	-260.08	392.42	1324
AUD_Splicing_PC_CEA	Base	0.0953501	0.00938121	0.489321	-273.5	392.972	1325
AUD_Splicing_PC_CEA	Base	0.0954501	0.010261	0.469518	-285.459	391.999	1327
AUD_Splicing_PC_CEA	Base	0.0956001	0.0103297	0.468024	-286.387	391.949	1328
AUD_Splicing_PC_CEA	Base	0.0957001	0.0103297	0.468024	-286.602	392.244	1329
AUD_Splicing_PC_CEA	Base	0.0957501	0.011555	0.442607	-302.352	390.998	1331
AUD_Splicing_PC_CEA	Base	0.0961501	0.01134	0.44691	-301.456	393.56	1332
AUD_Splicing_PC_CEA	Base	0.0962001	0.0101098	0.472828	-288.24	398.797	1334
AUD_Splicing_PC_CEA	Base	0.0964001	0.00965096	0.483107	-281.216	398.315	1335
AUD_Splicing_PC_CEA	Base	0.0966001	0.00950745	0.486397	-280.013	399.624	1336
AUD_Splicing_PC_CEA	Base	0.0966501	0.0101303	0.472378	-288.146	398.261	1337
AUD_Splicing_PC_CEA	Base	0.0968501	0.00806686	0.521595	-259.433	402.255	1339
AUD_Splicing_PC_CEA	Base	0.0969001	0.00752097	0.536095	-249.879	401.368	1340
AUD_Splicing_PC_CEA	Base	0.0969501	0.00777722	0.529201	-256.55	405.184	1341
AUD_Splicing_PC_CEA	Base	0.0971501	0.00777722	0.529201	-256.741	405.486	1342
AUD_Splicing_PC_CEA	Base	0.0972001	0.00783836	0.527579	-259.113	407.621	1343
AUD_Splicing_PC_CEA	Base	0.0974001	0.00853286	0.509749	-269.631	406.393	1344
AUD_Splicing_PC_CEA	Base	0.09755	0.00807387	0.521413	-262.679	407.11	1345
AUD_Splicing_PC_CEA	Base	0.0976001	0.00840551	0.51294	-267.478	406.217	1346
AUD_Splicing_PC_CEA	Base	0.0976501	0.00919903	0.493592	-281.248	408.125	1347
AUD_Splicing_PC_CEA	Base	0.0979001	0.00792596	0.525271	-262.348	410.403	1349
AUD_Splicing_PC_CEA	Base	0.0979501	0.00759242	0.534157	-256.136	409.464	1350
AUD_Splicing_PC_CEA	Base	0.0981001	0.0092147	0.493222	-281.71	408.444	1351
AUD_Splicing_PC_CEA	Base	0.0983	0.0092147	0.493222	-281.919	408.747	1352
AUD_Splicing_PC_CEA	Base	0.0986001	0.00891906	0.500276	-276.203	407.104	1354
AUD_Splicing_PC_CEA	Base	0.0986501	0.00832291	0.515028	-267.583	408.405	1355
AUD_Splicing_PC_CEA	Base	0.0987501	0.00843382	0.512228	-270.073	409.463	1357
AUD_Splicing_PC_CEA	Base	0.0990001	0.00833276	0.514779	-268.207	409.114	1358
AUD_Splicing_PC_CEA	Base	0.0993501	0.00915626	0.494603	-280.768	408.388	1359
AUD_Splicing_PC_CEA	Base	0.0994501	0.00806928	0.521532	-266.591	413.291	1361
AUD_Splicing_PC_CEA	Base	0.0995001	0.00885376	0.501857	-279.79	413.924	1362
AUD_Splicing_PC_CEA	Base	0.0995501	0.0078899	0.526219	-264.673	414.994	1363
AUD_Splicing_PC_CEA	Base	0.0996501	0.00843399	0.512224	-271.286	411.298	1368
AUD_Splicing_PC_CEA	Base	0.0999001	0.00833603	0.514696	-270.699	412.833	1369
AUD_Splicing_PC_CEA	Base	0.1001	0.00695069	0.552037	-247.279	413.286	1370
AUD_Splicing_PC_CEA	Base	0.1002	0.00717446	0.545679	-250.295	411.704	1371
AUD_Splicing_PC_CEA	Base	0.1006	0.00692494	0.552777	-245.006	410.254	1372
AUD_Splicing_PC_CEA	Base	0.1009	0.00773719	0.530268	-259.464	410.854	1373
AUD_Splicing_PC_CEA	Base	0.101	0.00830238	0.51555	-271.707	415.217	1375
AUD_Splicing_PC_CEA	Base	0.1011	0.00837458	0.51372	-273.193	415.669	1378
AUD_Splicing_PC_CEA	Base	0.1013	0.00837458	0.51372	-273.59	416.272	1380
AUD_Splicing_PC_CEA	Base	0.1014	0.00919972	0.493575	-287.931	417.806	1381
AUD_Splicing_PC_CEA	Base	0.1016	0.00848848	0.510858	-276.783	418.272	1382
AUD_Splicing_PC_CEA	Base	0.1017	0.00811867	0.520254	-270.759	418.464	1383
AUD_Splicing_PC_CEA	Base	0.1019	0.00932759	0.490571	-291.564	420.141	1384
AUD_Splicing_PC_CEA	Base	0.102	0.0101182	0.472644	-301.966	417.615	1385
AUD_Splicing_PC_CEA	Base	0.1022	0.00978316	0.480109	-297.001	417.794	1387
AUD_Splicing_PC_CEA	Base	0.1023	0.0118022	0.437735	-326.983	418.344	1390
AUD_Splicing_PC_CEA	Base	0.1027	0.0142135	0.3941	-361.814	421.291	1394
AUD_Splicing_PC_CEA	Base	0.1028	0.0142135	0.3941	-362.074	421.593	1395
AUD_Splicing_PC_CEA	Base	0.1031	0.0132047	0.41155	-347.122	419.558	1396
AUD_Splicing_PC_CEA	Base	0.1032	0.016355	0.360341	-389.782	422.631	1398
AUD_Splicing_PC_CEA	Base	0.1034	0.0168482	0.353128	-395.333	422.22	1400
AUD_Splicing_PC_CEA	Base	0.1035	0.0157927	0.368808	-380.766	420.263	1402
AUD_Splicing_PC_CEA	Base	0.1036	0.0155231	0.372964	-379.861	422.949	1403
AUD_Splicing_PC_CEA	Base	0.1037	0.0147026	0.386015	-368.848	422.169	1404
AUD_Splicing_PC_CEA	Base	0.1039	0.0150678	0.380129	-370.582	418.903	1406
AUD_Splicing_PC_CEA	Base	0.104	0.0147691	0.384935	-366.463	418.482	1407
AUD_Splicing_PC_CEA	Base	0.1042	0.01757	0.342919	-402.546	420.843	1408
AUD_Splicing_PC_CEA	Base	0.1043	0.0161875	0.362836	-384.508	419.1	1409
AUD_Splicing_PC_CEA	Base	0.1045	0.014281	0.39297	-362.799	421.424	1410
AUD_Splicing_PC_CEA	Base	0.1046	0.0139851	0.397956	-356.324	418.322	1411
AUD_Splicing_PC_CEA	Base	0.1047	0.0149738	0.381633	-366.992	416.166	1412
AUD_Splicing_PC_CEA	Base	0.1048	0.0156036	0.371715	-374.134	415.478	1413
AUD_Splicing_PC_CEA	Base	0.105	0.015235	0.377476	-370.717	416.714	1414
AUD_Splicing_PC_CEA	Base	0.1051	0.0171397	0.348958	-396.932	420.244	1416
AUD_Splicing_PC_CEA	Base	0.1052	0.01574	0.369615	-379.233	419.282	1417
AUD_Splicing_PC_CEA	Base	0.1053	0.0166755	0.355632	-394.002	423.01	1418
AUD_Splicing_PC_CEA	Base	0.1054	0.0176744	0.341474	-406.156	423.337	1419
AUD_Splicing_PC_CEA	Base	0.1058	0.0191614	0.32174	-421.797	421.91	1420
AUD_Splicing_PC_CEA	Base	0.106	0.0188165	0.326183	-419.382	423.397	1422
AUD_Splicing_PC_CEA	Base	0.1061	0.0199866	0.311423	-429.606	420.575	1424
AUD_Splicing_PC_CEA	Base	0.1062	0.019745	0.314399	-428.382	421.988	1425
AUD_Splicing_PC_CEA	Base	0.1064	0.0206593	0.303322	-440.625	424.132	1426
AUD_Splicing_PC_CEA	Base	0.1065	0.0260085	0.247388	-501.149	428.729	1428
AUD_Splicing_PC_CEA	Base	0.1068	0.0259565	0.247868	-501.655	429.602	1429
AUD_Splicing_PC_CEA	Base	0.1069	0.0266609	0.241455	-510.071	430.841	1430
AUD_Splicing_PC_CEA	Base	0.1071	0.0266609	0.241455	-510.428	431.142	1431
AUD_Splicing_PC_CEA	Base	0.1075	0.0258279	0.24906	-503.44	432.232	1432
AUD_Splicing_PC_CEA	Base	0.1076	0.0253943	0.253132	-497.934	431.238	1433
AUD_Splicing_PC_CEA	Base	0.1078	0.0261885	0.245734	-506.146	431.472	1434
AUD_Splicing_PC_CEA	Base	0.108	0.0292594	0.219432	-532.545	428.798	1436
AUD_Splicing_PC_CEA	Base	0.1082	0.0281249	0.228745	-526.067	432.3	1437
AUD_Splicing_PC_CEA	Base	0.1083	0.0285587	0.225131	-529.551	431.746	1438
AUD_Splicing_PC_CEA	Base	0.1084	0.0313956	0.203065	-550.75	427.623	1440
AUD_Splicing_PC_CEA	Base	0.1085	0.0311673	0.204746	-548.185	427.238	1441
AUD_Splicing_PC_CEA	Base	0.1086	0.031254	0.204105	-548.561	426.918	1443
AUD_Splicing_PC_CEA	Base	0.1088	0.0293742	0.218515	-531.881	427.4	1444
AUD_Splicing_PC_CEA	Base	0.1089	0.0293978	0.218327	-530.848	426.393	1445
AUD_Splicing_PC_CEA	Base	0.109	0.0341456	0.18401	-570.579	424.186	1447
AUD_Splicing_PC_CEA	Base	0.1092	0.0352079	0.177198	-580.478	424.745	1448
AUD_Splicing_PC_CEA	Base	0.1093	0.034369	0.182553	-573.462	424.891	1449
AUD_Splicing_PC_CEA	Base	0.1094	0.0328051	0.193032	-560.99	425.795	1450
AUD_Splicing_PC_CEA	Base	0.1095	0.0347809	0.179901	-570.923	420.406	1452
AUD_Splicing_PC_CEA	Base	0.1097	0.0336187	0.187498	-561.303	420.665	1453
AUD_Splicing_PC_CEA	Base	0.1099	0.0329247	0.192207	-557.42	422.29	1454
AUD_Splicing_PC_CEA	Base	0.11	0.0331753	0.190492	-566.311	427.345	1455
AUD_Splicing_PC_CEA	Base	0.1102	0.0316416	0.201272	-552.803	427.489	1458
AUD_Splicing_PC_CEA	Base	0.1103	0.0319042	0.199378	-555.246	427.548	1459
AUD_Splicing_PC_CEA	Base	0.1104	0.0338899	0.185694	-569.513	425.046	1460
AUD_Splicing_PC_CEA	Base	0.1108	0.0327739	0.193248	-561.057	426.055	1461
AUD_Splicing_PC_CEA	Base	0.1109	0.0381448	0.159785	-605.058	424.683	1462
AUD_Splicing_PC_CEA	Base	0.111	0.0369344	0.16672	-596.852	426.006	1463
AUD_Splicing_PC_CEA	Base	0.1113	0.0370272	0.166176	-596.571	425.251	1464
AUD_Splicing_PC_CEA	Base	0.1116	0.0353038	0.176597	-583.286	426.199	1466
AUD_Splicing_PC_CEA	Base	0.1118	0.0347302	0.180226	-578.667	426.431	1467
AUD_Splicing_PC_CEA	Base	0.1121	0.0353921	0.176046	-582.322	424.943	1468
AUD_Splicing_PC_CEA	Base	0.1126	0.0345342	0.181484	-576.56	426.126	1469
AUD_Splicing_PC_CEA	Base	0.1127	0.0345342	0.181484	-576.952	426.416	1470
AUD_Splicing_PC_CEA	Base	0.1128	0.0336829	0.187069	-570.152	426.875	1471
AUD_Splicing_PC_CEA	Base	0.1129	0.0329411	0.192095	-565.382	428.212	1472
AUD_Splicing_PC_CEA	Base	0.113	0.0342241	0.183497	-572.541	425.139	1473
AUD_Splicing_PC_CEA	Base	0.1131	0.0339437	0.185338	-575.152	428.902	1475
AUD_Splicing_PC_CEA	Base	0.1132	0.0365846	0.168786	-595.03	426.812	1476
AUD_Splicing_PC_CEA	Base	0.1134	0.0359122	0.172837	-589.239	426.748	1477
AUD_Splicing_PC_CEA	Base	0.1135	0.0337309	0.186749	-570.292	426.665	1479
AUD_Splicing_PC_CEA	Base	0.1136	0.0338861	0.185719	-568.984	424.675	1480
AUD_Splicing_PC_CEA	Base	0.1137	0.0330028	0.191671	-562.059	425.283	1481
AUD_Splicing_PC_CEA	Base	0.1139	0.0316694	0.20107	-552.262	426.877	1482
AUD_Splicing_PC_CEA	Base	0.1146	0.0310378	0.205706	-548.74	428.591	1483
AUD_Splicing_PC_CEA	Base	0.1147	0.0335214	0.188151	-568.935	427.025	1485
AUD_Splicing_PC_CEA	Base	0.1149	0.034355	0.182644	-577.829	428.217	1486
AUD_Splicing_PC_CEA	Base	0.1152	0.0339186	0.185504	-573.796	428.055	1487
AUD_Splicing_PC_CEA	Base	0.1153	0.0326253	0.19428	-560.041	426.285	1488
AUD_Splicing_PC_CEA	Base	0.1158	0.0335651	0.187857	-568.233	426.211	1490
AUD_Splicing_PC_CEA	Base	0.1161	0.0356753	0.174291	-590.022	428.786	1491
AUD_Splicing_PC_CEA	Base	0.1163	0.0332965	0.189668	-568.196	427.959	1493
AUD_Splicing_PC_CEA	Base	0.1164	0.0357579	0.173782	-586.208	425.503	1494
AUD_Splicing_PC_CEA	Base	0.1166	0.0376825	0.162396	-606.862	428.66	1495
AUD_Splicing_PC_CEA	Base	0.1168	0.0375107	0.163377	-607.277	429.974	1496
AUD_Splicing_PC_CEA	Base	0.1172	0.0358477	0.173231	-598.328	433.735	1499
AUD_Splicing_PC_CEA	Base	0.1174	0.0353963	0.176019	-596.878	435.539	1501
AUD_Splicing_PC_CEA	Base	0.1175	0.03586	0.173156	-602.586	436.745	1502
AUD_Splicing_PC_CEA	Base	0.1177	0.0373028	0.164575	-614.287	436.195	1503
AUD_Splicing_PC_CEA	Base	0.1178	0.0357208	0.17401	-596.227	433.008	1504
AUD_Splicing_PC_CEA	Base	0.1179	0.0357208	0.17401	-596.623	433.296	1505
AUD_Splicing_PC_CEA	Base	0.1182	0.034903	0.179124	-591.998	435.133	1506
AUD_Splicing_PC_CEA	Base	0.1185	0.0375672	0.163054	-610.015	431.574	1507
AUD_Splicing_PC_CEA	Base	0.1186	0.0395561	0.152099	-629.105	433.287	1508
AUD_Splicing_PC_CEA	Base	0.1189	0.0406356	0.146495	-635.324	431.471	1509
AUD_Splicing_PC_CEA	Base	0.1194	0.0392151	0.153919	-623.72	431.521	1510
AUD_Splicing_PC_CEA	Base	0.1198	0.0401134	0.149177	-627.755	429.216	1512
AUD_Splicing_PC_CEA	Base	0.1199	0.0405693	0.146832	-630.277	428.408	1513
AUD_Splicing_PC_CEA	Base	0.12	0.0420511	0.139485	-641.164	427.722	1514
AUD_Splicing_PC_CEA	Base	0.1204	0.0420511	0.139485	-641.588	428.005	1515
AUD_Splicing_PC_CEA	Base	0.1205	0.0390902	0.154591	-615.511	426.549	1517
AUD_Splicing_PC_CEA	Base	0.1207	0.0386603	0.15693	-615.377	428.919	1518
AUD_Splicing_PC_CEA	Base	0.121	0.0380231	0.160468	-607.918	427.401	1520
AUD_Splicing_PC_CEA	Base	0.1211	0.0363843	0.169981	-593.285	426.775	1522
AUD_Splicing_PC_CEA	Base	0.1215	0.0348536	0.179438	-580.348	426.884	1523
AUD_Splicing_PC_CEA	Base	0.1217	0.0341582	0.183928	-572.416	425.471	1524
AUD_Splicing_PC_CEA	Base	0.1219	0.0337135	0.186865	-569.163	425.934	1526
AUD_Splicing_PC_CEA	Base	0.122	0.0314369	0.202762	-545.878	423.551	1527
AUD_Splicing_PC_CEA	Base	0.1223	0.0345364	0.18147	-569.608	420.974	1528
AUD_Splicing_PC_CEA	Base	0.1225	0.0333745	0.18914	-557.315	419.255	1529
AUD_Splicing_PC_CEA	Base	0.1228	0.0322888	0.196641	-550.201	421.047	1530
AUD_Splicing_PC_CEA	Base	0.1229	0.0348491	0.179467	-571.674	420.532	1531
AUD_Splicing_PC_CEA	Base	0.1231	0.0339035	0.185604	-565.684	422.1	1532
AUD_Splicing_PC_CEA	Base	0.1233	0.0355111	0.175306	-579.803	422.369	1534
AUD_Splicing_PC_CEA	Base	0.1235	0.0362418	0.170838	-587.231	423.281	1535
AUD_Splicing_PC_CEA	Base	0.1237	0.0390761	0.154667	-603.538	418.33	1537
AUD_Splicing_PC_CEA	Base	0.124	0.0411907	0.143701	-617.948	416.71	1538
AUD_Splicing_PC_CEA	Base	0.1242	0.0424846	0.137412	-625.834	415.264	1539
AUD_Splicing_PC_CEA	Base	0.1244	0.0412704	0.143305	-614.864	414.211	1541
AUD_Splicing_PC_CEA	Base	0.1245	0.0382142	0.159398	-596.629	418.372	1543
AUD_Splicing_PC_CEA	Base	0.1248	0.0395856	0.151943	-608.146	418.689	1544
AUD_Splicing_PC_CEA	Base	0.1249	0.0470135	0.11764	-668.343	420.547	1546
AUD_Splicing_PC_CEA	Base	0.125	0.0473833	0.116167	-678.365	425.1	1547
AUD_Splicing_PC_CEA	Base	0.1251	0.0523697	0.0981068	-710.645	422.46	1548
AUD_Splicing_PC_CEA	Base	0.1255	0.0517954	0.100026	-704.897	421.491	1549
AUD_Splicing_PC_CEA	Base	0.1256	0.0512118	0.102017	-700.238	421.217	1550
AUD_Splicing_PC_CEA	Base	0.1257	0.0519717	0.0994329	-706.032	421.412	1551
AUD_Splicing_PC_CEA	Base	0.1259	0.0527113	0.0969839	-713.308	422.589	1552
AUD_Splicing_PC_CEA	Base	0.126	0.0541614	0.0923651	-724.702	423.221	1554
AUD_Splicing_PC_CEA	Base	0.1262	0.0544032	0.0916177	-726.516	423.281	1555
AUD_Splicing_PC_CEA	Base	0.1264	0.0531937	0.0954208	-723.152	426.363	1556
AUD_Splicing_PC_CEA	Base	0.1265	0.0527924	0.0967192	-721.431	427.054	1557
AUD_Splicing_PC_CEA	Base	0.1268	0.0520075	0.0993126	-717.356	428.016	1558
AUD_Splicing_PC_CEA	Base	0.1269	0.0558852	0.0871733	-737.031	423.335	1559
AUD_Splicing_PC_CEA	Base	0.1273	0.0537407	0.0936806	-723.019	423.984	1560
AUD_Splicing_PC_CEA	Base	0.1274	0.0554439	0.0884726	-733.621	423.151	1561
AUD_Splicing_PC_CEA	Base	0.1275	0.0546727	0.0907921	-726.54	422.189	1562
AUD_Splicing_PC_CEA	Base	0.1276	0.0553583	0.0887269	-722.27	416.945	1564
AUD_Splicing_PC_CEA	Base	0.1278	0.0556111	0.0879779	-727.631	419.027	1565
AUD_Splicing_PC_CEA	Base	0.1279	0.0535314	0.0943426	-717.542	421.642	1566
AUD_Splicing_PC_CEA	Base	0.128	0.0543302	0.0918424	-726.527	423.588	1568
AUD_Splicing_PC_CEA	Base	0.1282	0.0538467	0.0933472	-723.142	423.614	1569
AUD_Splicing_PC_CEA	Base	0.1283	0.0592079	0.0780091	-762.143	424.531	1570
AUD_Splicing_PC_CEA	Base	0.1287	0.0592079	0.0780091	-762.628	424.801	1571
AUD_Splicing_PC_CEA	Base	0.1288	0.0549478	0.0899574	-741.503	429.739	1573
AUD_Splicing_PC_CEA	Base	0.129	0.0546544	0.0908478	-742.89	431.766	1574
AUD_Splicing_PC_CEA	Base	0.1292	0.0558607	0.087245	-752.028	432.049	1576
AUD_Splicing_PC_CEA	Base	0.1293	0.0532231	0.0953265	-737.958	434.965	1578
AUD_Splicing_PC_CEA	Base	0.1299	0.0509975	0.102759	-723.35	436.083	1579
AUD_Splicing_PC_CEA	Base	0.1301	0.053064	0.0958386	-740.792	437.327	1581
AUD_Splicing_PC_CEA	Base	0.1306	0.0524061	0.0979866	-738.795	439.034	1582
AUD_Splicing_PC_CEA	Base	0.1309	0.054585	0.0910599	-756.19	439.792	1583
AUD_Splicing_PC_CEA	Base	0.131	0.054585	0.0910599	-756.668	440.07	1584
AUD_Splicing_PC_CEA	Base	0.1311	0.0547581	0.0905322	-755.897	438.885	1585
AUD_Splicing_PC_CEA	Base	0.1312	0.0562502	0.0861139	-768.308	439.779	1586
AUD_Splicing_PC_CEA	Base	0.1313	0.0524519	0.0978353	-731.532	434.516	1587
AUD_Splicing_PC_CEA	Base	0.1314	0.0518605	0.0998066	-728.584	435.366	1589
AUD_Splicing_PC_CEA	Base	0.1318	0.051248	0.101892	-727.194	437.268	1591
AUD_Splicing_PC_CEA	Base	0.132	0.0508223	0.103369	-718.712	434.074	1594
AUD_Splicing_PC_CEA	Base	0.1321	0.0506595	0.10394	-723.595	437.763	1596
AUD_Splicing_PC_CEA	Base	0.1323	0.0518842	0.0997267	-736.244	439.837	1597
AUD_Splicing_PC_CEA	Base	0.1325	0.0543363	0.0918239	-753.939	439.544	1598
AUD_Splicing_PC_CEA	Base	0.1328	0.055541	0.0881849	-763.991	440.26	1600
AUD_Splicing_PC_CEA	Base	0.1331	0.0546772	0.0907784	-758.376	440.669	1601
AUD_Splicing_PC_CEA	Base	0.1334	0.0558764	0.087199	-768.526	441.462	1602
AUD_Splicing_PC_CEA	Base	0.1336	0.057662	0.082141	-780.462	440.895	1603
AUD_Splicing_PC_CEA	Base	0.1338	0.0602282	0.0754011	-796.733	439.779	1604
AUD_Splicing_PC_CEA	Base	0.1339	0.0634719	0.0676943	-818.918	439.543	1606
AUD_Splicing_PC_CEA	Base	0.134	0.0647905	0.0647987	-821.436	436.071	1609
AUD_Splicing_PC_CEA	Base	0.1344	0.0638248	0.0669063	-815.48	436.402	1610
AUD_Splicing_PC_CEA	Base	0.1347	0.0672473	0.0597387	-836.098	435.084	1612
AUD_Splicing_PC_CEA	Base	0.1349	0.0671913	0.0598496	-833.88	434.124	1614
AUD_Splicing_PC_CEA	Base	0.135	0.0663668	0.0615037	-830.903	435.45	1615
AUD_Splicing_PC_CEA	Base	0.1351	0.0656931	0.0628904	-828.166	436.397	1616
AUD_Splicing_PC_CEA	Base	0.1352	0.0653125	0.0636878	-827.01	437.147	1617
AUD_Splicing_PC_CEA	Base	0.1353	0.0670853	0.0600595	-833.551	434.321	1620
AUD_Splicing_PC_CEA	Base	0.1355	0.0696907	0.0551082	-853.163	435.527	1621
AUD_Splicing_PC_CEA	Base	0.1357	0.0713799	0.0521233	-863.86	435.333	1622
AUD_Splicing_PC_CEA	Base	0.1362	0.0727649	0.0497994	-868.465	433.137	1623
AUD_Splicing_PC_CEA	Base	0.1363	0.0714397	0.0520207	-865.356	435.889	1624
AUD_Splicing_PC_CEA	Base	0.1366	0.0714397	0.0520207	-865.889	436.158	1625
AUD_Splicing_PC_CEA	Base	0.137	0.0694585	0.055532	-854.417	436.951	1627
AUD_Splicing_PC_CEA	Base	0.1378	0.0689249	0.0565187	-850.897	436.961	1628
AUD_Splicing_PC_CEA	Base	0.138	0.0703263	0.053965	-858.793	436.262	1629
AUD_Splicing_PC_CEA	Base	0.1382	0.0743618	0.0472506	-883.862	435.672	1630
AUD_Splicing_PC_CEA	Base	0.1383	0.0727832	0.0497694	-879.529	438.595	1631
AUD_Splicing_PC_CEA	Base	0.1384	0.0758407	0.0450086	-903.364	440.561	1632
AUD_Splicing_PC_CEA	Base	0.1388	0.0719001	0.0512377	-878.624	441.042	1633
AUD_Splicing_PC_CEA	Base	0.1398	0.0703353	0.053949	-871.734	442.806	1634
AUD_Splicing_PC_CEA	Base	0.1402	0.0662651	0.0617111	-846.281	443.874	1637
AUD_Splicing_PC_CEA	Base	0.1403	0.0632019	0.0683034	-825.99	444.351	1638
AUD_Splicing_PC_CEA	Base	0.1404	0.0607146	0.0741897	-805.396	442.659	1642
AUD_Splicing_PC_CEA	Base	0.1411	0.0622811	0.0704241	-817.428	443.206	1643
AUD_Splicing_PC_CEA	Base	0.1413	0.0624901	0.069937	-823.239	445.56	1644
AUD_Splicing_PC_CEA	Base	0.1418	0.0592784	0.0778258	-802.751	446.867	1645
AUD_Splicing_PC_CEA	Base	0.1419	0.0592788	0.0778249	-803.556	447.314	1646
AUD_Splicing_PC_CEA	Base	0.142	0.053243	0.0952626	-756.528	445.822	1647
AUD_Splicing_PC_CEA	Base	0.1423	0.0533192	0.0950187	-755.429	444.839	1648
AUD_Splicing_PC_CEA	Base	0.1424	0.0520837	0.0990579	-747.225	445.493	1649
AUD_Splicing_PC_CEA	Base	0.1428	0.0485688	0.111574	-721.319	446.182	1651
AUD_Splicing_PC_CEA	Base	0.1429	0.0485034	0.111823	-716.386	443.445	1652
AUD_Splicing_PC_CEA	Base	0.1432	0.0477262	0.114818	-715.595	446.734	1654
AUD_Splicing_PC_CEA	Base	0.1433	0.0459605	0.121947	-703.872	448.201	1655
AUD_Splicing_PC_CEA	Base	0.1435	0.047082	0.117366	-716.343	450.406	1656
AUD_Splicing_PC_CEA	Base	0.1436	0.0492918	0.108869	-733.653	450.296	1657
AUD_Splicing_PC_CEA	Base	0.1437	0.0501612	0.105708	-741.451	450.909	1658
AUD_Splicing_PC_CEA	Base	0.1438	0.0487932	0.110727	-732.441	451.964	1659
AUD_Splicing_PC_CEA	Base	0.1439	0.0509418	0.102952	-746.384	450.229	1660
AUD_Splicing_PC_CEA	Base	0.1444	0.0537031	0.0937991	-759.78	445.706	1661
AUD_Splicing_PC_CEA	Base	0.1446	0.0529605	0.096173	-754.973	446.159	1662
AUD_Splicing_PC_CEA	Base	0.1447	0.0523697	0.0981068	-756.079	449.469	1664
AUD_Splicing_PC_CEA	Base	0.1448	0.053207	0.0953782	-764.336	450.585	1666
AUD_Splicing_PC_CEA	Base	0.1453	0.0546231	0.0909434	-771.426	448.487	1668
AUD_Splicing_PC_CEA	Base	0.1454	0.0510695	0.102509	-743.102	447.657	1671
AUD_Splicing_PC_CEA	Base	0.1455	0.0505901	0.104184	-742.821	449.719	1672
AUD_Splicing_PC_CEA	Base	0.1457	0.0487245	0.110986	-724.929	447.661	1673
AUD_Splicing_PC_CEA	Base	0.1458	0.0481743	0.113081	-733.717	455.802	1675
AUD_Splicing_PC_CEA	Base	0.146	0.0502367	0.105438	-746.644	453.708	1676
AUD_Splicing_PC_CEA	Base	0.1462	0.0516306	0.100584	-762.235	456.543	1678
AUD_Splicing_PC_CEA	Base	0.1463	0.0537393	0.0936852	-773.796	453.766	1679
AUD_Splicing_PC_CEA	Base	0.1465	0.0569187	0.0842081	-796.434	453.029	1681
AUD_Splicing_PC_CEA	Base	0.1471	0.0548084	0.0903795	-782.233	453.955	1682
AUD_Splicing_PC_CEA	Base	0.1473	0.0540041	0.0928548	-774.781	453.164	1683
AUD_Splicing_PC_CEA	Base	0.1475	0.0541221	0.092487	-772.663	451.403	1684
AUD_Splicing_PC_CEA	Base	0.1477	0.0530146	0.0959982	-764.172	451.352	1685
AUD_Splicing_PC_CEA	Base	0.1478	0.0497428	0.107217	-745.361	455.292	1686
AUD_Splicing_PC_CEA	Base	0.1479	0.0514745	0.101116	-758.647	455.121	1687
AUD_Splicing_PC_CEA	Base	0.1481	0.0488288	0.110593	-742.456	457.968	1688
AUD_Splicing_PC_CEA	Base	0.1482	0.0476653	0.115057	-730.57	456.389	1689
AUD_Splicing_PC_CEA	Base	0.1488	0.0465731	0.119422	-723.487	457.501	1690
AUD_Splicing_PC_CEA	Base	0.1489	0.0477647	0.114668	-734.829	458.547	1691
AUD_Splicing_PC_CEA	Base	0.1493	0.0459538	0.121975	-720.744	458.98	1692
AUD_Splicing_PC_CEA	Base	0.1498	0.043017	0.134911	-689.252	454.375	1693
AUD_Splicing_PC_CEA	Base	0.1501	0.0441592	0.129712	-699.622	454.929	1694
AUD_Splicing_PC_CEA	Base	0.1503	0.0425258	0.137217	-682.455	452.604	1695
AUD_Splicing_PC_CEA	Base	0.1504	0.0416517	0.141425	-680.439	456.191	1696
AUD_Splicing_PC_CEA	Base	0.1512	0.0383346	0.158727	-650.747	455.574	1697
AUD_Splicing_PC_CEA	Base	0.1516	0.0392518	0.153722	-659.986	456.389	1699
AUD_Splicing_PC_CEA	Base	0.1517	0.0384552	0.158059	-652.037	455.731	1700
AUD_Splicing_PC_CEA	Base	0.1518	0.0375734	0.163018	-645.624	456.727	1701
AUD_Splicing_PC_CEA	Base	0.152	0.0378968	0.16118	-648.169	456.489	1702
AUD_Splicing_PC_CEA	Base	0.1527	0.0367868	0.167588	-643.093	459.968	1704
AUD_Splicing_PC_CEA	Base	0.1531	0.0381681	0.159655	-654.067	458.936	1705
AUD_Splicing_PC_CEA	Base	0.1532	0.036243	0.170831	-640.75	461.851	1707
AUD_Splicing_PC_CEA	Base	0.1533	0.0368436	0.167254	-644.505	460.608	1709
AUD_Splicing_PC_CEA	Base	0.1541	0.03533	0.176433	-632.415	461.919	1710
AUD_Splicing_PC_CEA	Base	0.1542	0.0359727	0.172468	-637.641	461.4	1711
AUD_Splicing_PC_CEA	Base	0.1543	0.0357497	0.173833	-634.645	460.716	1712
AUD_Splicing_PC_CEA	Base	0.1544	0.0345466	0.181405	-623.389	460.651	1713
AUD_Splicing_PC_CEA	Base	0.1547	0.0345475	0.181399	-620.802	458.733	1714
AUD_Splicing_PC_CEA	Base	0.1548	0.0357266	0.173974	-632.133	459.046	1715
AUD_Splicing_PC_CEA	Base	0.1549	0.04037	0.147852	-669.143	455.996	1717
AUD_Splicing_PC_CEA	Base	0.155	0.0411978	0.143665	-671.291	452.64	1718
AUD_Splicing_PC_CEA	Base	0.1552	0.044041	0.13024	-693.121	451.336	1719
AUD_Splicing_PC_CEA	Base	0.1553	0.0422252	0.138648	-677.651	451.088	1720
AUD_Splicing_PC_CEA	Base	0.1555	0.0425642	0.137035	-681.34	451.652	1721
AUD_Splicing_PC_CEA	Base	0.1557	0.0427182	0.136309	-681.699	451.038	1722
AUD_Splicing_PC_CEA	Base	0.1567	0.0431439	0.134323	-682.808	449.434	1723
AUD_Splicing_PC_CEA	Base	0.1568	0.0432234	0.133956	-686.507	451.434	1724
AUD_Splicing_PC_CEA	Base	0.157	0.042765	0.136089	-679.852	449.558	1725
AUD_Splicing_PC_CEA	Base	0.1571	0.043749	0.131554	-687.424	449.187	1726
AUD_Splicing_PC_CEA	Base	0.1574	0.0439232	0.130769	-691.418	450.858	1728
AUD_Splicing_PC_CEA	Base	0.1575	0.0438596	0.131055	-688.008	448.975	1729
AUD_Splicing_PC_CEA	Base	0.1576	0.0405383	0.14699	-661.147	449.57	1730
AUD_Splicing_PC_CEA	Base	0.1579	0.040497	0.147201	-660.798	449.571	1731
AUD_Splicing_PC_CEA	Base	0.1583	0.0420768	0.139361	-675.105	450.221	1732
AUD_Splicing_PC_CEA	Base	0.1584	0.0437447	0.131574	-690.815	451.426	1734
AUD_Splicing_PC_CEA	Base	0.1587	0.0430132	0.134929	-687.522	453.256	1735
AUD_Splicing_PC_CEA	Base	0.1594	0.0426519	0.136621	-685.314	453.798	1736
AUD_Splicing_PC_CEA	Base	0.1595	0.0432951	0.133626	-685.058	450.091	1738
AUD_Splicing_PC_CEA	Base	0.1596	0.0450648	0.125744	-696.995	448.426	1740
AUD_Splicing_PC_CEA	Base	0.1599	0.0446221	0.127667	-693.76	448.661	1742
AUD_Splicing_PC_CEA	Base	0.1601	0.0454957	0.123902	-703.492	450.354	1744
AUD_Splicing_PC_CEA	Base	0.1602	0.0452528	0.124937	-707.141	453.963	1745
AUD_Splicing_PC_CEA	Base	0.1604	0.0446765	0.127429	-700.671	452.841	1747
AUD_Splicing_PC_CEA	Base	0.1608	0.0449004	0.126454	-701.969	452.493	1749
AUD_Splicing_PC_CEA	Base	0.1609	0.046202	0.120945	-710.466	451.158	1750
AUD_Splicing_PC_CEA	Base	0.161	0.0449203	0.126368	-692.989	446.6	1751
AUD_Splicing_PC_CEA	Base	0.1613	0.0449203	0.126368	-693.385	446.855	1752
AUD_Splicing_PC_CEA	Base	0.1614	0.0449203	0.126368	-693.78	447.11	1753
AUD_Splicing_PC_CEA	Base	0.1616	0.0449203	0.126368	-694.176	447.366	1754
AUD_Splicing_PC_CEA	Base	0.1617	0.045191	0.125202	-699.431	449.335	1756
AUD_Splicing_PC_CEA	Base	0.1626	0.0449109	0.126409	-696.423	448.863	1759
AUD_Splicing_PC_CEA	Base	0.1628	0.0418053	0.140675	-670.021	448.344	1761
AUD_Splicing_PC_CEA	Base	0.1629	0.041599	0.141683	-668.379	448.402	1762
AUD_Splicing_PC_CEA	Base	0.1635	0.0409944	0.144682	-664.917	449.501	1763
AUD_Splicing_PC_CEA	Base	0.1638	0.0427634	0.136097	-676.904	447.617	1765
AUD_Splicing_PC_CEA	Base	0.1639	0.0427634	0.136097	-677.287	447.871	1766
AUD_Splicing_PC_CEA	Base	0.1641	0.0441797	0.129621	-684.603	445.055	1767
AUD_Splicing_PC_CEA	Base	0.1642	0.0434376	0.132971	-677.121	444.112	1768
AUD_Splicing_PC_CEA	Base	0.1644	0.0441592	0.129712	-683.043	444.149	1769
AUD_Splicing_PC_CEA	Base	0.1646	0.0438689	0.131013	-680.589	444.084	1770
AUD_Splicing_PC_CEA	Base	0.1651	0.0435744	0.132347	-677.421	443.578	1771
AUD_Splicing_PC_CEA	Base	0.1654	0.0435744	0.132347	-677.803	443.829	1772
AUD_Splicing_PC_CEA	Base	0.1659	0.0428507	0.135687	-672.191	444.027	1773
AUD_Splicing_PC_CEA	Base	0.166	0.0428507	0.135687	-672.57	444.277	1774
AUD_Splicing_PC_CEA	Base	0.1661	0.0442974	0.129098	-685.481	445.006	1775
AUD_Splicing_PC_CEA	Base	0.1665	0.0422122	0.13871	-662.742	441.234	1777
AUD_Splicing_PC_CEA	Base	0.1666	0.0407153	0.14609	-652.963	442.997	1778
AUD_Splicing_PC_CEA	Base	0.1667	0.0394225	0.152809	-643.383	443.903	1779
AUD_Splicing_PC_CEA	Base	0.1668	0.0411797	0.143756	-656.258	442.605	1780
AUD_Splicing_PC_CEA	Base	0.1672	0.0417856	0.140771	-662.334	443.309	1782
AUD_Splicing_PC_CEA	Base	0.1673	0.0420159	0.139655	-665.272	443.999	1784
AUD_Splicing_PC_CEA	Base	0.1675	0.0437363	0.131612	-682.9	446.299	1785
AUD_Splicing_PC_CEA	Base	0.1676	0.0449926	0.126056	-694.48	447.185	1786
AUD_Splicing_PC_CEA	Base	0.1679	0.042677	0.136503	-675.548	447.193	1790
AUD_Splicing_PC_CEA	Base	0.168	0.0448129	0.126834	-689.494	444.906	1791
AUD_Splicing_PC_CEA	Base	0.1681	0.043259	0.133791	-677.202	445.123	1792
AUD_Splicing_PC_CEA	Base	0.1683	0.0424211	0.137714	-671.87	446.159	1793
AUD_Splicing_PC_CEA	Base	0.1687	0.043126	0.134406	-677.982	446.355	1794
AUD_Splicing_PC_CEA	Base	0.1689	0.0489548	0.110121	-715.833	440.948	1795
AUD_Splicing_PC_CEA	Base	0.1694	0.0460616	0.121526	-702.302	446.686	1796
AUD_Splicing_PC_CEA	Base	0.1695	0.0453013	0.124729	-692.2	444.121	1797
AUD_Splicing_PC_CEA	Base	0.1696	0.0433256	0.133485	-672.867	441.918	1798
AUD_Splicing_PC_CEA	Base	0.1697	0.0440054	0.1304	-686.068	446.932	1800
AUD_Splicing_PC_CEA	Base	0.1702	0.0440054	0.1304	-686.45	447.181	1801
AUD_Splicing_PC_CEA	Base	0.1703	0.0433904	0.133188	-681.168	447.021	1802
AUD_Splicing_PC_CEA	Base	0.1705	0.0467833	0.118568	-702.776	443.355	1803
AUD_Splicing_PC_CEA	Base	0.1706	0.0464156	0.120065	-699.318	443.005	1804
AUD_Splicing_PC_CEA	Base	0.1707	0.0464156	0.120065	-699.705	443.25	1805
AUD_Splicing_PC_CEA	Base	0.1709	0.0440804	0.130064	-683.728	445.011	1806
AUD_Splicing_PC_CEA	Base	0.1711	0.0481972	0.112993	-715.809	444.566	1807
AUD_Splicing_PC_CEA	Base	0.1714	0.049837	0.106875	-725.556	442.753	1808
AUD_Splicing_PC_CEA	Base	0.172	0.0502808	0.105281	-724.33	439.945	1809
AUD_Splicing_PC_CEA	Base	0.1722	0.0491868	0.109258	-716.316	440.149	1811
AUD_Splicing_PC_CEA	Base	0.1723	0.0507468	0.103633	-727.328	439.622	1812
AUD_Splicing_PC_CEA	Base	0.1725	0.0492566	0.108999	-718.84	441.37	1813
AUD_Splicing_PC_CEA	Base	0.1726	0.0496791	0.107449	-719.64	439.878	1815
AUD_Splicing_PC_CEA	Base	0.1727	0.0466222	0.119222	-697.934	441.099	1817
AUD_Splicing_PC_CEA	Base	0.1728	0.0458998	0.122201	-697.672	444.562	1818
AUD_Splicing_PC_CEA	Base	0.1729	0.041131	0.143999	-663.421	447.712	1821
AUD_Splicing_PC_CEA	Base	0.1738	0.0359215	0.172781	-617.372	447.064	1822
AUD_Splicing_PC_CEA	Base	0.1741	0.0378141	0.161648	-630.881	444.819	1823
AUD_Splicing_PC_CEA	Base	0.1745	0.0405355	0.147005	-649.528	441.685	1824
AUD_Splicing_PC_CEA	Base	0.1746	0.0429197	0.135365	-663.001	437.588	1825
AUD_Splicing_PC_CEA	Base	0.1753	0.0424153	0.137741	-658.429	437.265	1826
AUD_Splicing_PC_CEA	Base	0.1754	0.0404412	0.147487	-640.514	436.085	1827
AUD_Splicing_PC_CEA	Base	0.1756	0.0381647	0.159674	-621.382	436.023	1828
AUD_Splicing_PC_CEA	Base	0.1758	0.0385806	0.157367	-626.957	437.46	1830
AUD_Splicing_PC_CEA	Base	0.1762	0.0373463	0.164323	-615.2	436.579	1831
AUD_Splicing_PC_CEA	Base	0.1764	0.0351463	0.177585	-595.941	436.457	1833
AUD_Splicing_PC_CEA	Base	0.1765	0.0348868	0.179227	-592.501	435.608	1834
AUD_Splicing_PC_CEA	Base	0.1771	0.0353935	0.176037	-597.011	435.654	1835
AUD_Splicing_PC_CEA	Base	0.1773	0.0360781	0.171828	-606.582	438.259	1836
AUD_Splicing_PC_CEA	Base	0.1775	0.0365916	0.168744	-611.935	438.894	1837
AUD_Splicing_PC_CEA	Base	0.1779	0.0338361	0.18605	-589.809	440.555	1838
AUD_Splicing_PC_CEA	Base	0.178	0.0330966	0.191029	-581.924	439.668	1839
AUD_Splicing_PC_CEA	Base	0.1783	0.0353329	0.176415	-602.493	440.045	1840
AUD_Splicing_PC_CEA	Base	0.1785	0.0324377	0.195592	-578.62	441.742	1841
AUD_Splicing_PC_CEA	Base	0.1788	0.0325775	0.194613	-582.034	443.361	1842
AUD_Splicing_PC_CEA	Base	0.1789	0.0327542	0.193385	-584.906	444.305	1844
AUD_Splicing_PC_CEA	Base	0.1801	0.0327542	0.193385	-585.224	444.546	1845
AUD_Splicing_PC_CEA	Base	0.1802	0.0308512	0.207098	-565.29	442.895	1846
AUD_Splicing_PC_CEA	Base	0.1814	0.0310086	0.205923	-564.371	441.014	1848
AUD_Splicing_PC_CEA	Base	0.1817	0.0284705	0.22586	-546.917	446.616	1850
AUD_Splicing_PC_CEA	Base	0.182	0.0292014	0.219898	-553.889	446.44	1851
AUD_Splicing_PC_CEA	Base	0.1821	0.0286159	0.224659	-548.43	446.677	1852
AUD_Splicing_PC_CEA	Base	0.1824	0.0275255	0.233851	-542.599	450.855	1853
AUD_Splicing_PC_CEA	Base	0.1826	0.0286578	0.224314	-551.953	449.208	1854
AUD_Splicing_PC_CEA	Base	0.1829	0.0274852	0.234199	-539.165	448.341	1855
AUD_Splicing_PC_CEA	Base	0.183	0.0273188	0.235643	-540.493	450.851	1856
AUD_Splicing_PC_CEA	Base	0.1833	0.0290047	0.221484	-560.44	453.297	1857
AUD_Splicing_PC_CEA	Base	0.1839	0.0294505	0.217907	-566.624	454.71	1858
AUD_Splicing_PC_CEA	Base	0.1845	0.0294936	0.217565	-568.366	455.765	1859
AUD_Splicing_PC_CEA	Base	0.1846	0.0294415	0.217979	-568.866	456.581	1860
AUD_Splicing_PC_CEA	Base	0.1849	0.0299318	0.214122	-573.932	456.74	1861
AUD_Splicing_PC_CEA	Base	0.185	0.0307199	0.208085	-581.59	456.669	1862
AUD_Splicing_PC_CEA	Base	0.1851	0.0294262	0.218101	-561.259	450.596	1864
AUD_Splicing_PC_CEA	Base	0.1852	0.0289216	0.222158	-556.278	450.597	1865
AUD_Splicing_PC_CEA	Base	0.1854	0.0320435	0.198382	-585.242	449.632	1866
AUD_Splicing_PC_CEA	Base	0.1855	0.0307319	0.207994	-573.38	450.132	1867
AUD_Splicing_PC_CEA	Base	0.1857	0.030883	0.20686	-576.69	451.585	1868
AUD_Splicing_PC_CEA	Base	0.1858	0.0302335	0.211787	-574.117	454.53	1869
AUD_Splicing_PC_CEA	Base	0.1859	0.0302335	0.211787	-574.424	454.773	1870
AUD_Splicing_PC_CEA	Base	0.1863	0.029548	0.217134	-566.633	453.943	1871
AUD_Splicing_PC_CEA	Base	0.1865	0.0292731	0.219322	-566.278	455.85	1872
AUD_Splicing_PC_CEA	Base	0.187	0.028619	0.224633	-559.217	455.438	1873
AUD_Splicing_PC_CEA	Base	0.1871	0.0280638	0.229259	-552.163	454.252	1874
AUD_Splicing_PC_CEA	Base	0.1873	0.0291963	0.219939	-561.527	452.638	1875
AUD_Splicing_PC_CEA	Base	0.1875	0.030007	0.213537	-568.56	451.88	1876
AUD_Splicing_PC_CEA	Base	0.1876	0.0331526	0.190647	-600.307	453.16	1877
AUD_Splicing_PC_CEA	Base	0.1877	0.0356537	0.174424	-623.138	452.995	1878
AUD_Splicing_PC_CEA	Base	0.1878	0.0360196	0.172183	-627.3	453.609	1879
AUD_Splicing_PC_CEA	Base	0.1879	0.0348234	0.179631	-615.685	453.08	1880
AUD_Splicing_PC_CEA	Base	0.1883	0.0339657	0.185193	-614.102	457.794	1882
AUD_Splicing_PC_CEA	Base	0.1884	0.0341918	0.183708	-614.591	456.586	1883
AUD_Splicing_PC_CEA	Base	0.1885	0.0336506	0.187285	-604.909	453.123	1884
AUD_Splicing_PC_CEA	Base	0.1887	0.0336506	0.187285	-605.23	453.363	1885
AUD_Splicing_PC_CEA	Base	0.1892	0.0336506	0.187285	-605.551	453.604	1886
AUD_Splicing_PC_CEA	Base	0.1894	0.0320767	0.198144	-590.266	453.248	1887
AUD_Splicing_PC_CEA	Base	0.1896	0.0335427	0.188008	-601.843	451.576	1889
AUD_Splicing_PC_CEA	Base	0.1897	0.0319856	0.198795	-588.585	452.623	1890
AUD_Splicing_PC_CEA	Base	0.1899	0.0310977	0.205261	-580.733	453.128	1892
AUD_Splicing_PC_CEA	Base	0.19	0.0310187	0.205848	-583.056	455.539	1894
AUD_Splicing_PC_CEA	Base	0.1904	0.0310187	0.205848	-583.364	455.78	1895
AUD_Splicing_PC_CEA	Base	0.1905	0.0333268	0.189463	-602.435	453.534	1897
AUD_Splicing_PC_CEA	Base	0.1906	0.0325623	0.194719	-592.675	451.576	1899
AUD_Splicing_PC_CEA	Base	0.1915	0.0318869	0.199502	-587.217	452.293	1900
AUD_Splicing_PC_CEA	Base	0.1917	0.0316892	0.200927	-584.423	451.589	1901
AUD_Splicing_PC_CEA	Base	0.1918	0.0342756	0.183161	-605.365	449.162	1903
AUD_Splicing_PC_CEA	Base	0.1921	0.0326955	0.193792	-590.65	449.084	1904
AUD_Splicing_PC_CEA	Base	0.1922	0.0326724	0.193953	-589.137	448.098	1905
AUD_Splicing_PC_CEA	Base	0.1923	0.0339002	0.185626	-600.35	447.99	1907
AUD_Splicing_PC_CEA	Base	0.1925	0.0333355	0.189404	-597.605	449.837	1908
AUD_Splicing_PC_CEA	Base	0.1928	0.0333355	0.189404	-597.918	450.073	1909
AUD_Splicing_PC_CEA	Base	0.1929	0.0325194	0.195019	-592.072	451.425	1910
AUD_Splicing_PC_CEA	Base	0.1931	0.0331642	0.190567	-597.443	450.916	1911
AUD_Splicing_PC_CEA	Base	0.1933	0.0324334	0.195622	-591.544	451.64	1913
AUD_Splicing_PC_CEA	Base	0.1934	0.0342818	0.183121	-606.97	450.311	1914
AUD_Splicing_PC_CEA	Base	0.1938	0.0333619	0.189225	-592.414	445.746	1915
AUD_Splicing_PC_CEA	Base	0.1941	0.0345798	0.181191	-598.838	442.29	1916
AUD_Splicing_PC_CEA	Base	0.1942	0.0349431	0.178869	-602.664	442.71	1917
AUD_Splicing_PC_CEA	Base	0.1947	0.0349431	0.178869	-602.979	442.941	1918
AUD_Splicing_PC_CEA	Base	0.1949	0.0320065	0.198645	-579.729	445.662	1920
AUD_Splicing_PC_CEA	Base	0.1952	0.0317353	0.200594	-579.152	447.181	1921
AUD_Splicing_PC_CEA	Base	0.1957	0.0317353	0.200594	-579.454	447.414	1922
AUD_Splicing_PC_CEA	Base	0.1961	0.0315353	0.202045	-576.967	446.952	1924
AUD_Splicing_PC_CEA	Base	0.1967	0.0335312	0.188085	-594.393	446.066	1926
AUD_Splicing_PC_CEA	Base	0.1968	0.030684	0.208356	-569.17	447.187	1927
AUD_Splicing_PC_CEA	Base	0.1971	0.0303977	0.210529	-567.04	447.675	1928
AUD_Splicing_PC_CEA	Base	0.1972	0.0339576	0.185247	-598.361	446.114	1929
AUD_Splicing_PC_CEA	Base	0.1975	0.0341644	0.183887	-598.464	444.789	1930
AUD_Splicing_PC_CEA	Base	0.1978	0.0353801	0.17612	-609.268	444.685	1932
AUD_Splicing_PC_CEA	Base	0.1985	0.0341005	0.184306	-597.309	444.362	1934
AUD_Splicing_PC_CEA	Base	0.199	0.0342654	0.183227	-599.675	445.008	1935
AUD_Splicing_PC_CEA	Base	0.1993	0.0341961	0.18368	-601.699	446.98	1936
AUD_Splicing_PC_CEA	Base	0.1999	0.0334652	0.188529	-595.351	447.241	1937
AUD_Splicing_PC_CEA	Base	0.2004	0.0328245	0.192898	-590.628	448.153	1938
AUD_Splicing_PC_CEA	Base	0.2005	0.0321917	0.197327	-580.824	445.174	1939
AUD_Splicing_PC_CEA	Base	0.2006	0.0331213	0.19086	-587.948	444.047	1940
AUD_Splicing_PC_CEA	Base	0.2008	0.0312678	0.204004	-569.335	442.985	1941
AUD_Splicing_PC_CEA	Base	0.2009	0.0314409	0.202734	-572.487	444.169	1942
AUD_Splicing_PC_CEA	Base	0.201	0.0301328	0.212563	-559.847	443.996	1943
AUD_Splicing_PC_CEA	Base	0.2013	0.0305932	0.209042	-565.152	444.71	1944
AUD_Splicing_PC_CEA	Base	0.2015	0.0313876	0.203124	-573.027	444.977	1945
AUD_Splicing_PC_CEA	Base	0.2018	0.0303729	0.210718	-561.08	443.156	1946
AUD_Splicing_PC_CEA	Base	0.2019	0.0343821	0.182468	-600.24	444.643	1948
AUD_Splicing_PC_CEA	Base	0.2021	0.0365088	0.169237	-618.659	444.239	1949
AUD_Splicing_PC_CEA	Base	0.2022	0.0365088	0.169237	-618.976	444.467	1950
AUD_Splicing_PC_CEA	Base	0.2023	0.0369039	0.166899	-623.665	445.335	1951
AUD_Splicing_PC_CEA	Base	0.2024	0.0361923	0.171137	-615.819	444.203	1952
AUD_Splicing_PC_CEA	Base	0.2026	0.0356681	0.174335	-612.739	445.341	1953
AUD_Splicing_PC_CEA	Base	0.2027	0.036279	0.170614	-618.898	445.87	1954
AUD_Splicing_PC_CEA	Base	0.203	0.0355842	0.174853	-611.321	444.854	1955
AUD_Splicing_PC_CEA	Base	0.2032	0.0351827	0.177356	-605.627	443.312	1956
AUD_Splicing_PC_CEA	Base	0.2034	0.0346735	0.180589	-602.389	444.288	1957
AUD_Splicing_PC_CEA	Base	0.2035	0.0340209	0.184829	-598.354	445.679	1958
AUD_Splicing_PC_CEA	Base	0.2036	0.0335945	0.187661	-594.12	445.426	1959
AUD_Splicing_PC_CEA	Base	0.2041	0.0343758	0.182509	-601.998	445.988	1961
AUD_Splicing_PC_CEA	Base	0.2043	0.0307204	0.208081	-572.652	449.647	1963
AUD_Splicing_PC_CEA	Base	0.2045	0.0306294	0.208768	-570.567	448.697	1964
AUD_Splicing_PC_CEA	Base	0.2046	0.0284901	0.225697	-550.855	449.672	1965
AUD_Splicing_PC_CEA	Base	0.2048	0.0315488	0.201946	-580.578	449.649	1966
AUD_Splicing_PC_CEA	Base	0.2051	0.031646	0.20124	-581.628	449.748	1967
AUD_Splicing_PC_CEA	Base	0.2054	0.0316292	0.201362	-585.535	452.893	1969
AUD_Splicing_PC_CEA	Base	0.2056	0.032663	0.194018	-595.075	452.681	1970
AUD_Splicing_PC_CEA	Base	0.206	0.0327539	0.193387	-598.656	454.752	1973
AUD_Splicing_PC_CEA	Base	0.2063	0.0348157	0.17968	-617.091	454.167	1975
AUD_Splicing_PC_CEA	Base	0.2064	0.0360027	0.172286	-625.56	452.461	1977
AUD_Splicing_PC_CEA	Base	0.2066	0.0365093	0.169234	-633.793	455.103	1978
AUD_Splicing_PC_CEA	Base	0.2067	0.0355353	0.175156	-622.709	453.464	1979
AUD_Splicing_PC_CEA	Base	0.2069	0.0365939	0.16873	-635.236	455.591	1980
AUD_Splicing_PC_CEA	Base	0.2071	0.0374705	0.163608	-643.786	456.077	1981
AUD_Splicing_PC_CEA	Base	0.2073	0.0364389	0.169654	-637.576	458.278	1982
AUD_Splicing_PC_CEA	Base	0.2075	0.0373952	0.164041	-643.851	456.601	1983
AUD_Splicing_PC_CEA	Base	0.2076	0.0386216	0.157142	-652.519	455.044	1984
AUD_Splicing_PC_CEA	Base	0.2079	0.0384302	0.158197	-649.022	453.777	1985
AUD_Splicing_PC_CEA	Base	0.2081	0.0381789	0.159595	-651.338	456.954	1986
AUD_Splicing_PC_CEA	Base	0.2083	0.0381789	0.159595	-651.666	457.184	1987
AUD_Splicing_PC_CEA	Base	0.2089	0.0368292	0.167338	-641.606	458.629	1988
AUD_Splicing_PC_CEA	Base	0.209	0.0354561	0.175648	-625.417	455.965	1989
AUD_Splicing_PC_CEA	Base	0.2094	0.0376916	0.162343	-646.024	456.264	1991
AUD_Splicing_PC_CEA	Base	0.2096	0.038424	0.158232	-654.708	457.792	1994
AUD_Splicing_PC_CEA	Base	0.2097	0.0337896	0.186359	-619.29	462.905	1997
AUD_Splicing_PC_CEA	Base	0.2098	0.035372	0.176171	-633.364	462.327	1998
AUD_Splicing_PC_CEA	Base	0.2099	0.030316	0.211154	-586.451	463.643	2001
AUD_Splicing_PC_CEA	Base	0.21	0.0299767	0.213772	-585.585	465.654	2003
AUD_Splicing_PC_CEA	Base	0.2102	0.0299767	0.213772	-585.877	465.887	2004
AUD_Splicing_PC_CEA	Base	0.2103	0.029874	0.214572	-583.404	464.742	2005
AUD_Splicing_PC_CEA	Base	0.2107	0.026653	0.241526	-550.085	464.71	2006
AUD_Splicing_PC_CEA	Base	0.2108	0.0263064	0.244657	-545.969	464.346	2007
AUD_Splicing_PC_CEA	Base	0.2109	0.02579	0.249413	-540.089	464.047	2008
AUD_Splicing_PC_CEA	Base	0.2112	0.0262549	0.245126	-544.24	463.342	2009
AUD_Splicing_PC_CEA	Base	0.2116	0.0275351	0.233768	-558.819	464.249	2011
AUD_Splicing_PC_CEA	Base	0.2121	0.0278673	0.230923	-557.751	460.512	2013
AUD_Splicing_PC_CEA	Base	0.2125	0.0275864	0.233326	-554.725	460.408	2014
AUD_Splicing_PC_CEA	Base	0.213	0.0268629	0.239653	-548.61	461.599	2015
AUD_Splicing_PC_CEA	Base	0.2132	0.028322	0.227094	-561.655	459.888	2016
AUD_Splicing_PC_CEA	Base	0.2133	0.0280777	0.229142	-556.245	457.494	2017
AUD_Splicing_PC_CEA	Base	0.2135	0.0321709	0.197475	-597.315	457.966	2020
AUD_Splicing_PC_CEA	Base	0.2141	0.034466	0.181925	-614.248	454.446	2022
AUD_Splicing_PC_CEA	Base	0.2144	0.0356015	0.174746	-626.952	456.114	2023
AUD_Splicing_PC_CEA	Base	0.2147	0.0342719	0.183185	-615.906	457.009	2024
AUD_Splicing_PC_CEA	Base	0.2148	0.0342719	0.183185	-616.21	457.234	2025
AUD_Splicing_PC_CEA	Base	0.2149	0.0337663	0.186514	-612.265	457.818	2027
AUD_Splicing_PC_CEA	Base	0.2154	0.0349292	0.178957	-622.143	457.113	2028
AUD_Splicing_PC_CEA	Base	0.2155	0.034063	0.184552	-614.653	457.526	2029
AUD_Splicing_PC_CEA	Base	0.2157	0.0350972	0.177895	-621.978	455.857	2030
AUD_Splicing_PC_CEA	Base	0.2166	0.036803	0.167493	-635.88	454.704	2031
AUD_Splicing_PC_CEA	Base	0.217	0.0363918	0.169937	-629.541	452.807	2032
AUD_Splicing_PC_CEA	Base	0.2171	0.0358791	0.17304	-624.878	452.776	2033
AUD_Splicing_PC_CEA	Base	0.2174	0.0348427	0.179508	-613.932	451.661	2034
AUD_Splicing_PC_CEA	Base	0.2176	0.0331893	0.190397	-596.291	449.87	2035
AUD_Splicing_PC_CEA	Base	0.2178	0.0351753	0.177403	-611.011	447.303	2036
AUD_Splicing_PC_CEA	Base	0.2179	0.0359637	0.172523	-618.221	447.404	2037
AUD_Splicing_PC_CEA	Base	0.2181	0.0340158	0.184863	-600.876	447.592	2038
AUD_Splicing_PC_CEA	Base	0.2182	0.0336199	0.187491	-596.831	447.283	2039
AUD_Splicing_PC_CEA	Base	0.2184	0.0325413	0.194866	-593.118	452.064	2041
AUD_Splicing_PC_CEA	Base	0.2186	0.0330717	0.191199	-596.918	451.172	2042
AUD_Splicing_PC_CEA	Base	0.2189	0.0345192	0.181581	-608.995	450.2	2043
AUD_Splicing_PC_CEA	Base	0.219	0.0363012	0.17048	-622.811	448.546	2045
AUD_Splicing_PC_CEA	Base	0.2192	0.0360066	0.172262	-625.368	452.297	2046
AUD_Splicing_PC_CEA	Base	0.2193	0.0335068	0.188249	-605.762	454.769	2047
AUD_Splicing_PC_CEA	Base	0.2194	0.0329031	0.192356	-601.892	456.135	2048
AUD_Splicing_PC_CEA	Base	0.2197	0.0339719	0.185152	-610.43	455.013	2049
AUD_Splicing_PC_CEA	Base	0.2198	0.0332241	0.19016	-602.345	454.191	2050
AUD_Splicing_PC_CEA	Base	0.22	0.0353789	0.176128	-618.602	451.505	2051
AUD_Splicing_PC_CEA	Base	0.2201	0.0332718	0.189836	-602.358	453.864	2054
AUD_Splicing_PC_CEA	Base	0.2205	0.0304919	0.209811	-575.074	453.293	2055
AUD_Splicing_PC_CEA	Base	0.2206	0.0297854	0.215265	-567.03	452.391	2056
AUD_Splicing_PC_CEA	Base	0.2209	0.0291967	0.219935	-562.438	453.369	2057
AUD_Splicing_PC_CEA	Base	0.2213	0.0311136	0.205143	-579.152	451.775	2058
AUD_Splicing_PC_CEA	Base	0.2217	0.0300172	0.213458	-569.098	452.228	2060
AUD_Splicing_PC_CEA	Base	0.2221	0.0288418	0.222808	-558.697	453.201	2062
AUD_Splicing_PC_CEA	Base	0.2223	0.0325188	0.195023	-588.274	448.533	2063
AUD_Splicing_PC_CEA	Base	0.2224	0.0348912	0.179199	-610.829	449.054	2065
AUD_Splicing_PC_CEA	Base	0.2228	0.036272	0.170656	-624.613	450.032	2066
AUD_Splicing_PC_CEA	Base	0.2235	0.0363971	0.169905	-628.531	452.046	2067
AUD_Splicing_PC_CEA	Base	0.2236	0.0355482	0.175075	-620.771	451.968	2068
AUD_Splicing_PC_CEA	Base	0.2238	0.0328062	0.193025	-596.674	452.872	2069
AUD_Splicing_PC_CEA	Base	0.2241	0.0341754	0.183815	-607.497	451.428	2070
AUD_Splicing_PC_CEA	Base	0.2242	0.0350054	0.178474	-615.54	451.75	2071
AUD_Splicing_PC_CEA	Base	0.2243	0.033427	0.188786	-602.424	452.821	2072
AUD_Splicing_PC_CEA	Base	0.2248	0.0340463	0.184662	-608.222	452.854	2073
AUD_Splicing_PC_CEA	Base	0.225	0.0337738	0.186464	-606.733	453.629	2074
AUD_Splicing_PC_CEA	Base	0.2257	0.0322208	0.197121	-595.064	455.875	2075
AUD_Splicing_PC_CEA	Base	0.2258	0.0322208	0.197121	-595.35	456.095	2076
AUD_Splicing_PC_CEA	Base	0.226	0.0287897	0.223233	-559.038	453.9	2077
AUD_Splicing_PC_CEA	Base	0.2271	0.0270568	0.237937	-537.597	450.663	2079
AUD_Splicing_PC_CEA	Base	0.2282	0.0273855	0.235063	-540.317	450.139	2080
AUD_Splicing_PC_CEA	Base	0.2286	0.0281534	0.228505	-546.934	449.213	2081
AUD_Splicing_PC_CEA	Base	0.2287	0.0277663	0.231784	-543.516	449.598	2082
AUD_Splicing_PC_CEA	Base	0.2293	0.0275919	0.233279	-543.624	451.148	2084
AUD_Splicing_PC_CEA	Base	0.2297	0.0279323	0.230371	-547.612	451.599	2085
AUD_Splicing_PC_CEA	Base	0.2298	0.0277008	0.232344	-546.031	452.228	2086
AUD_Splicing_PC_CEA	Base	0.23	0.0277008	0.232344	-546.293	452.445	2087
AUD_Splicing_PC_CEA	Base	0.2301	0.026755	0.240613	-536.463	452.313	2088
AUD_Splicing_PC_CEA	Base	0.231	0.0261331	0.246241	-531.357	453.456	2089
AUD_Splicing_PC_CEA	Base	0.2311	0.0274112	0.23484	-537.991	447.985	2090
AUD_Splicing_PC_CEA	Base	0.2312	0.0268073	0.240147	-534.793	450.453	2091
AUD_Splicing_PC_CEA	Base	0.2314	0.026003	0.247439	-526.538	450.497	2092
AUD_Splicing_PC_CEA	Base	0.2318	0.0257276	0.249995	-524.001	450.784	2093
AUD_Splicing_PC_CEA	Base	0.2319	0.0218847	0.289237	-480.91	449.474	2096
AUD_Splicing_PC_CEA	Base	0.2324	0.0218847	0.289237	-481.139	449.688	2097
AUD_Splicing_PC_CEA	Base	0.2325	0.0218847	0.289237	-481.368	449.903	2098
AUD_Splicing_PC_CEA	Base	0.2333	0.0213901	0.294821	-474.414	448.616	2099
AUD_Splicing_PC_CEA	Base	0.2341	0.0213729	0.295019	-474.383	448.771	2100
AUD_Splicing_PC_CEA	Base	0.2342	0.0213729	0.295019	-474.608	448.985	2101
AUD_Splicing_PC_CEA	Base	0.2343	0.0210753	0.298446	-471.759	449.499	2102
AUD_Splicing_PC_CEA	Base	0.2344	0.0206916	0.302941	-468.726	450.821	2103
AUD_Splicing_PC_CEA	Base	0.2345	0.0201163	0.30984	-458.09	446.982	2104
AUD_Splicing_PC_CEA	Base	0.235	0.0204281	0.306077	-462.8	448.045	2105
AUD_Splicing_PC_CEA	Base	0.2351	0.0201886	0.308961	-460.188	448.206	2106
AUD_Splicing_PC_CEA	Base	0.2352	0.0215422	0.29309	-472.984	445.646	2107
AUD_Splicing_PC_CEA	Base	0.2357	0.021613	0.292289	-474.029	445.883	2108
AUD_Splicing_PC_CEA	Base	0.2358	0.0208395	0.301198	-465.766	446.348	2109
AUD_Splicing_PC_CEA	Base	0.2362	0.0191684	0.32165	-446.13	446.165	2110
AUD_Splicing_PC_CEA	Base	0.2371	0.0186224	0.328717	-436.774	443.293	2111
AUD_Splicing_PC_CEA	Base	0.2373	0.018591	0.32913	-436.484	443.38	2112
AUD_Splicing_PC_CEA	Base	0.2379	0.018591	0.32913	-436.691	443.589	2113
AUD_Splicing_PC_CEA	Base	0.2381	0.018814	0.326215	-439.965	444.208	2114
AUD_Splicing_PC_CEA	Base	0.2386	0.0209978	0.299347	-460.643	439.735	2116
AUD_Splicing_PC_CEA	Base	0.2389	0.0210932	0.298239	-462.552	440.535	2117
AUD_Splicing_PC_CEA	Base	0.2391	0.0210932	0.298239	-462.771	440.743	2118
AUD_Splicing_PC_CEA	Base	0.2395	0.0210475	0.298769	-464.058	442.459	2119
AUD_Splicing_PC_CEA	Base	0.24	0.0207456	0.302302	-459.511	441.37	2120
AUD_Splicing_PC_CEA	Base	0.2403	0.0211448	0.297641	-462.795	440.217	2121
AUD_Splicing_PC_CEA	Base	0.2406	0.0214926	0.293653	-466.551	440.103	2122
AUD_Splicing_PC_CEA	Base	0.241	0.021306	0.295784	-466.005	441.552	2123
AUD_Splicing_PC_CEA	Base	0.2411	0.02139	0.294823	-466.15	440.803	2124
AUD_Splicing_PC_CEA	Base	0.2418	0.0196442	0.315652	-444.571	439.081	2126
AUD_Splicing_PC_CEA	Base	0.2421	0.0200749	0.310344	-449.307	438.873	2129
AUD_Splicing_PC_CEA	Base	0.2426	0.020186	0.308994	-450.92	439.209	2130
AUD_Splicing_PC_CEA	Base	0.2427	0.0215627	0.292858	-467.621	440.38	2132
AUD_Splicing_PC_CEA	Base	0.2432	0.0209031	0.300453	-462.85	442.863	2134
AUD_Splicing_PC_CEA	Base	0.2447	0.0209916	0.299419	-466.169	445.077	2137
AUD_Splicing_PC_CEA	Base	0.2452	0.0207327	0.302455	-464.073	445.894	2138
AUD_Splicing_PC_CEA	Base	0.2454	0.0193854	0.318896	-447.855	445.326	2139
AUD_Splicing_PC_CEA	Base	0.2459	0.0202748	0.30792	-458.709	445.796	2140
AUD_Splicing_PC_CEA	Base	0.2462	0.0207258	0.302536	-463.246	445.174	2141
AUD_Splicing_PC_CEA	Base	0.2463	0.0225148	0.282312	-482.208	444.191	2142
AUD_Splicing_PC_CEA	Base	0.2466	0.0225148	0.282312	-482.433	444.398	2143
AUD_Splicing_PC_CEA	Base	0.2467	0.0225148	0.282312	-482.659	444.605	2144
AUD_Splicing_PC_CEA	Base	0.2468	0.0228546	0.278662	-487.514	445.647	2145
AUD_Splicing_PC_CEA	Base	0.2469	0.022746	0.279822	-485.039	444.468	2146
AUD_Splicing_PC_CEA	Base	0.2486	0.0225049	0.282419	-483.018	445.036	2147
AUD_Splicing_PC_CEA	Base	0.2488	0.0228488	0.278723	-486.527	444.803	2150
AUD_Splicing_PC_CEA	Base	0.2491	0.0228488	0.278723	-486.753	445.01	2151
AUD_Splicing_PC_CEA	Base	0.2496	0.0234066	0.272856	-491.398	443.741	2152
AUD_Splicing_PC_CEA	Base	0.25	0.021836	0.289781	-478.242	447.491	2154
AUD_Splicing_PC_CEA	Base	0.2501	0.0226266	0.281104	-485.714	446.287	2156
AUD_Splicing_PC_CEA	Base	0.2502	0.0215553	0.292942	-474.409	446.851	2157
AUD_Splicing_PC_CEA	Base	0.2503	0.0207474	0.302282	-465.817	447.407	2158
AUD_Splicing_PC_CEA	Base	0.2504	0.0206111	0.303894	-466.038	449.129	2159
AUD_Splicing_PC_CEA	Base	0.2507	0.0206111	0.303894	-466.253	449.337	2160
AUD_Splicing_PC_CEA	Base	0.2509	0.0243309	0.263461	-506.328	448.237	2162
AUD_Splicing_PC_CEA	Base	0.251	0.0251397	0.25556	-514.987	448.319	2163
AUD_Splicing_PC_CEA	Base	0.2516	0.0261166	0.246393	-522.543	446.079	2165
AUD_Splicing_PC_CEA	Base	0.2517	0.0258379	0.248967	-519.442	445.882	2166
AUD_Splicing_PC_CEA	Base	0.2519	0.0262894	0.244812	-523.843	445.676	2167
AUD_Splicing_PC_CEA	Base	0.2521	0.0262894	0.244812	-524.084	445.881	2168
AUD_Splicing_PC_CEA	Base	0.2526	0.0279228	0.230451	-537.934	443.695	2169
AUD_Splicing_PC_CEA	Base	0.2527	0.0279228	0.230451	-538.182	443.899	2170
AUD_Splicing_PC_CEA	Base	0.2528	0.0261354	0.24622	-518.753	442.68	2171
AUD_Splicing_PC_CEA	Base	0.2534	0.0265248	0.242679	-523.085	442.998	2172
AUD_Splicing_PC_CEA	Base	0.2538	0.0248496	0.25836	-509.94	446.576	2174
AUD_Splicing_PC_CEA	Base	0.2543	0.0241642	0.265125	-504.11	447.849	2175
AUD_Splicing_PC_CEA	Base	0.2544	0.0242319	0.264449	-504.622	447.662	2176
AUD_Splicing_PC_CEA	Base	0.2545	0.0240955	0.265816	-503.082	447.589	2178
AUD_Splicing_PC_CEA	Base	0.2551	0.0230011	0.277107	-491.552	447.871	2179
AUD_Splicing_PC_CEA	Base	0.2552	0.0231098	0.275959	-494.373	449.355	2180
AUD_Splicing_PC_CEA	Base	0.2558	0.0236239	0.270611	-493.948	443.937	2182
AUD_Splicing_PC_CEA	Base	0.2559	0.0236239	0.270611	-494.174	444.14	2183
AUD_Splicing_PC_CEA	Base	0.256	0.0235909	0.270951	-494.002	444.304	2184
AUD_Splicing_PC_CEA	Base	0.2562	0.0237553	0.269265	-496.153	444.654	2185
AUD_Splicing_PC_CEA	Base	0.2569	0.0231954	0.27506	-491.167	445.596	2186
AUD_Splicing_PC_CEA	Base	0.257	0.0238694	0.268102	-498.968	446.079	2188
AUD_Splicing_PC_CEA	Base	0.2572	0.0242017	0.26475	-501.063	444.789	2189
AUD_Splicing_PC_CEA	Base	0.2575	0.0235917	0.270942	-494.954	445.153	2190
AUD_Splicing_PC_CEA	Base	0.2582	0.0232943	0.274025	-491.781	445.182	2191
AUD_Splicing_PC_CEA	Base	0.2585	0.024141	0.265359	-499.961	444.382	2192
AUD_Splicing_PC_CEA	Base	0.2587	0.0250824	0.25611	-510.8	445.195	2195
AUD_Splicing_PC_CEA	Base	0.2588	0.0246662	0.26015	-508.325	446.858	2197
AUD_Splicing_PC_CEA	Base	0.259	0.0235115	0.271769	-495.594	446.506	2199
AUD_Splicing_PC_CEA	Base	0.2592	0.0231418	0.275623	-493.416	448.167	2200
AUD_Splicing_PC_CEA	Base	0.2593	0.0261047	0.246501	-518.467	442.703	2202
AUD_Splicing_PC_CEA	Base	0.2594	0.0266534	0.241522	-522.752	441.616	2203
AUD_Splicing_PC_CEA	Base	0.2597	0.0266803	0.241281	-522.844	441.464	2204
AUD_Splicing_PC_CEA	Base	0.2598	0.0241741	0.265027	-503.08	446.841	2205
AUD_Splicing_PC_CEA	Base	0.2599	0.0249924	0.256978	-514.013	448.823	2206
AUD_Splicing_PC_CEA	Base	0.2601	0.0261293	0.246276	-526.473	449.321	2207
AUD_Splicing_PC_CEA	Base	0.2604	0.025892	0.248465	-528.582	453.24	2209
AUD_Splicing_PC_CEA	Base	0.2607	0.0251748	0.255223	-519.764	452.154	2211
AUD_Splicing_PC_CEA	Base	0.261	0.024781	0.259029	-514.958	451.612	2212
AUD_Splicing_PC_CEA	Base	0.2611	0.0254954	0.252176	-522.791	451.842	2213
AUD_Splicing_PC_CEA	Base	0.2612	0.0264115	0.243703	-532.331	451.821	2214
AUD_Splicing_PC_CEA	Base	0.2613	0.0254362	0.252735	-523.712	453.179	2216
AUD_Splicing_PC_CEA	Base	0.2614	0.0259038	0.248356	-531.079	455.275	2217
AUD_Splicing_PC_CEA	Base	0.2619	0.0262146	0.245494	-530.252	451.789	2218
AUD_Splicing_PC_CEA	Base	0.2622	0.0263068	0.244654	-532.177	452.612	2219
AUD_Splicing_PC_CEA	Base	0.2623	0.024677	0.260044	-517.542	454.858	2221
AUD_Splicing_PC_CEA	Base	0.2625	0.024677	0.260044	-517.775	455.062	2222
AUD_Splicing_PC_CEA	Base	0.2627	0.02595	0.247928	-527.909	452.144	2223
AUD_Splicing_PC_CEA	Base	0.2628	0.0256165	0.251035	-522.899	450.837	2224
AUD_Splicing_PC_CEA	Base	0.2629	0.02916	0.220231	-560.235	451.887	2227
AUD_Splicing_PC_CEA	Base	0.2631	0.0297386	0.215632	-565.129	451.24	2228
AUD_Splicing_PC_CEA	Base	0.2637	0.0302542	0.211628	-569.983	451.098	2229
AUD_Splicing_PC_CEA	Base	0.2641	0.0319086	0.199346	-585.848	451.08	2230
AUD_Splicing_PC_CEA	Base	0.2645	0.0320974	0.197997	-588.826	451.992	2231
AUD_Splicing_PC_CEA	Base	0.2648	0.0320974	0.197997	-589.09	452.195	2232
AUD_Splicing_PC_CEA	Base	0.2651	0.0320974	0.197997	-589.354	452.397	2233
AUD_Splicing_PC_CEA	Base	0.2652	0.0309315	0.206498	-579.443	453.374	2234
AUD_Splicing_PC_CEA	Base	0.2654	0.032165	0.197517	-592.779	454.532	2235
AUD_Splicing_PC_CEA	Base	0.2655	0.032406	0.195815	-595.682	454.999	2236
AUD_Splicing_PC_CEA	Base	0.2657	0.0329647	0.191932	-598.906	453.434	2237
AUD_Splicing_PC_CEA	Base	0.2658	0.0320707	0.198187	-589.133	452.423	2239
AUD_Splicing_PC_CEA	Base	0.2659	0.0321529	0.197603	-589.678	452.243	2240
AUD_Splicing_PC_CEA	Base	0.2661	0.0320749	0.198157	-586.792	450.594	2241
AUD_Splicing_PC_CEA	Base	0.2664	0.0319805	0.198831	-586.448	451.017	2242
AUD_Splicing_PC_CEA	Base	0.2665	0.0325308	0.19494	-594.286	453.031	2243
AUD_Splicing_PC_CEA	Base	0.2666	0.0321469	0.197645	-591.582	453.746	2244
AUD_Splicing_PC_CEA	Base	0.2669	0.0311076	0.205188	-583.324	455.075	2245
AUD_Splicing_PC_CEA	Base	0.2675	0.0319167	0.199288	-588.916	453.383	2248
AUD_Splicing_PC_CEA	Base	0.2679	0.0327154	0.193653	-597.164	453.893	2249
AUD_Splicing_PC_CEA	Base	0.2685	0.032476	0.195324	-592.771	452.27	2250
AUD_Splicing_PC_CEA	Base	0.2686	0.0330098	0.191623	-597.747	452.236	2251
AUD_Splicing_PC_CEA	Base	0.2687	0.0332125	0.190238	-600.778	453.091	2252
AUD_Splicing_PC_CEA	Base	0.2691	0.0344814	0.181826	-613.693	453.931	2253
AUD_Splicing_PC_CEA	Base	0.2693	0.0333892	0.189041	-605.281	455.235	2254
AUD_Splicing_PC_CEA	Base	0.2699	0.0324917	0.195213	-599.482	457.276	2256
AUD_Splicing_PC_CEA	Base	0.2705	0.0319978	0.198708	-595.875	458.139	2257
AUD_Splicing_PC_CEA	Base	0.2709	0.0326785	0.19391	-599.456	455.902	2258
AUD_Splicing_PC_CEA	Base	0.2715	0.0326113	0.194377	-595.16	453.117	2262
AUD_Splicing_PC_CEA	Base	0.2721	0.039045	0.154835	-648.859	449.93	2263
AUD_Splicing_PC_CEA	Base	0.2726	0.0392939	0.153496	-652.913	451.245	2264
AUD_Splicing_PC_CEA	Base	0.2728	0.0392939	0.153496	-653.201	451.445	2265
AUD_Splicing_PC_CEA	Base	0.2732	0.0388357	0.15597	-647.308	450.113	2267
AUD_Splicing_PC_CEA	Base	0.2734	0.0398414	0.150595	-654.591	449.154	2268
AUD_Splicing_PC_CEA	Base	0.2736	0.0410104	0.144602	-664.249	448.959	2269
AUD_Splicing_PC_CEA	Base	0.2739	0.0410104	0.144602	-664.542	449.157	2270
AUD_Splicing_PC_CEA	Base	0.2741	0.0416287	0.141538	-672.276	450.848	2271
AUD_Splicing_PC_CEA	Base	0.2742	0.0416333	0.141515	-674.268	452.158	2272
AUD_Splicing_PC_CEA	Base	0.2746	0.0436352	0.13207	-688.991	450.825	2273
AUD_Splicing_PC_CEA	Base	0.2747	0.0440251	0.130311	-691.434	450.322	2274
AUD_Splicing_PC_CEA	Base	0.2748	0.0408897	0.145209	-669.363	453.112	2275
AUD_Splicing_PC_CEA	Base	0.2749	0.040219	0.14863	-659.776	450.492	2276
AUD_Splicing_PC_CEA	Base	0.275	0.0400596	0.149457	-657.371	449.78	2277
AUD_Splicing_PC_CEA	Base	0.2751	0.0383588	0.158593	-636.958	445.774	2280
AUD_Splicing_PC_CEA	Base	0.2752	0.0381386	0.15982	-637.12	447.225	2281
AUD_Splicing_PC_CEA	Base	0.2754	0.040507	0.14715	-659.941	448.93	2282
AUD_Splicing_PC_CEA	Base	0.2757	0.0413576	0.142872	-664.078	446.872	2283
AUD_Splicing_PC_CEA	Base	0.2758	0.0440974	0.129988	-683.395	444.704	2284
AUD_Splicing_PC_CEA	Base	0.2762	0.0425531	0.137087	-672.283	445.709	2285
AUD_Splicing_PC_CEA	Base	0.2767	0.0434499	0.132915	-680.957	446.562	2286
AUD_Splicing_PC_CEA	Base	0.2769	0.0423267	0.138163	-673.078	447.482	2287
AUD_Splicing_PC_CEA	Base	0.277	0.0429444	0.13525	-678.157	447.456	2288
AUD_Splicing_PC_CEA	Base	0.2774	0.0427792	0.136022	-676.49	447.257	2289
AUD_Splicing_PC_CEA	Base	0.278	0.0444862	0.128264	-690.498	447.266	2290
AUD_Splicing_PC_CEA	Base	0.2782	0.0459701	0.121907	-699.837	445.583	2292
AUD_Splicing_PC_CEA	Base	0.2783	0.0440764	0.130082	-688.026	447.829	2293
AUD_Splicing_PC_CEA	Base	0.2799	0.0440764	0.130082	-688.326	448.024	2294
AUD_Splicing_PC_CEA	Base	0.2801	0.0439121	0.130818	-688.216	448.83	2295
AUD_Splicing_PC_CEA	Base	0.2808	0.0429279	0.135327	-679.826	448.648	2296
AUD_Splicing_PC_CEA	Base	0.2812	0.0434981	0.132695	-682.159	447.091	2297
AUD_Splicing_PC_CEA	Base	0.2815	0.04575	0.122828	-703.714	449.181	2299
AUD_Splicing_PC_CEA	Base	0.2819	0.04575	0.122828	-704.02	449.377	2300
AUD_Splicing_PC_CEA	Base	0.282	0.0447451	0.12713	-696.397	449.717	2301
AUD_Splicing_PC_CEA	Base	0.2823	0.0456922	0.123071	-703.478	449.329	2304
AUD_Splicing_PC_CEA	Base	0.2826	0.0430143	0.134924	-679.421	447.909	2305
AUD_Splicing_PC_CEA	Base	0.2828	0.0409707	0.144801	-661.941	447.625	2307
AUD_Splicing_PC_CEA	Base	0.2829	0.0405528	0.146917	-661.021	449.401	2308
AUD_Splicing_PC_CEA	Base	0.283	0.0397831	0.150901	-653.882	449.011	2309
AUD_Splicing_PC_CEA	Base	0.2831	0.0397205	0.151231	-649.791	446.568	2311
AUD_Splicing_PC_CEA	Base	0.2835	0.0407055	0.14614	-657.626	446.216	2312
AUD_Splicing_PC_CEA	Base	0.2839	0.0411922	0.143694	-659.46	444.694	2313
AUD_Splicing_PC_CEA	Base	0.284	0.0405417	0.146973	-653.642	444.447	2314
AUD_Splicing_PC_CEA	Base	0.2847	0.0397288	0.151187	-649.72	446.471	2315
AUD_Splicing_PC_CEA	Base	0.2848	0.0396128	0.151799	-648.089	446.029	2316
AUD_Splicing_PC_CEA	Base	0.2856	0.0405148	0.147111	-656.786	446.74	2317
AUD_Splicing_PC_CEA	Base	0.2859	0.0411719	0.143795	-661.645	446.282	2319
AUD_Splicing_PC_CEA	Base	0.2862	0.041349	0.142915	-661.46	445.159	2320
AUD_Splicing_PC_CEA	Base	0.2866	0.0439387	0.130699	-680.108	443.401	2321
AUD_Splicing_PC_CEA	Base	0.2868	0.0421778	0.138875	-667.386	444.515	2323
AUD_Splicing_PC_CEA	Base	0.2869	0.0419477	0.139984	-665.19	444.321	2324
AUD_Splicing_PC_CEA	Base	0.287	0.0432686	0.133747	-679.67	446.694	2326
AUD_Splicing_PC_CEA	Base	0.2875	0.0438847	0.130942	-684.094	446.287	2327
AUD_Splicing_PC_CEA	Base	0.2879	0.0453173	0.124661	-699.06	448.44	2330
AUD_Splicing_PC_CEA	Base	0.2886	0.0446089	0.127725	-691.908	447.532	2331
AUD_Splicing_PC_CEA	Base	0.2888	0.0452376	0.125002	-697.311	447.731	2332
AUD_Splicing_PC_CEA	Base	0.289	0.0458086	0.122583	-699.69	446.313	2333
AUD_Splicing_PC_CEA	Base	0.2898	0.0451666	0.125306	-692.91	445.271	2335
AUD_Splicing_PC_CEA	Base	0.2899	0.0463763	0.120227	-702.66	445.32	2336
AUD_Splicing_PC_CEA	Base	0.2902	0.0457948	0.12264	-701.117	447.294	2337
AUD_Splicing_PC_CEA	Base	0.2912	0.0474934	0.115732	-714.265	447.052	2338
AUD_Splicing_PC_CEA	Base	0.2916	0.0463839	0.120195	-704.547	446.478	2339
AUD_Splicing_PC_CEA	Base	0.2923	0.0443749	0.128755	-694.939	450.733	2340
AUD_Splicing_PC_CEA	Base	0.2924	0.0417128	0.141126	-676.454	453.172	2341
AUD_Splicing_PC_CEA	Base	0.2925	0.0408045	0.145638	-672.718	455.878	2343
AUD_Splicing_PC_CEA	Base	0.2926	0.0423101	0.138242	-682.701	453.973	2344
AUD_Splicing_PC_CEA	Base	0.2927	0.0431998	0.134065	-687.842	452.441	2345
AUD_Splicing_PC_CEA	Base	0.293	0.0439521	0.130639	-694.317	452.593	2346
AUD_Splicing_PC_CEA	Base	0.2931	0.0458584	0.122374	-712.294	454.094	2347
AUD_Splicing_PC_CEA	Base	0.2932	0.0472005	0.116893	-724.06	454.657	2348
AUD_Splicing_PC_CEA	Base	0.2933	0.0462456	0.120765	-718.249	455.875	2349
AUD_Splicing_PC_CEA	Base	0.2934	0.0462666	0.120678	-717.855	455.516	2350
AUD_Splicing_PC_CEA	Base	0.2935	0.0460336	0.121643	-718.072	456.862	2351
AUD_Splicing_PC_CEA	Base	0.2936	0.0468665	0.118232	-723.59	456.06	2352
AUD_Splicing_PC_CEA	Base	0.2939	0.0468665	0.118232	-723.897	456.254	2353
AUD_Splicing_PC_CEA	Base	0.294	0.0468665	0.118232	-724.205	456.448	2354
AUD_Splicing_PC_CEA	Base	0.2941	0.0484819	0.111904	-735.503	455.384	2355
AUD_Splicing_PC_CEA	Base	0.2942	0.0474184	0.116028	-727.317	455.598	2356
AUD_Splicing_PC_CEA	Base	0.2944	0.0477229	0.114831	-729.429	455.387	2358
AUD_Splicing_PC_CEA	Base	0.2947	0.0495849	0.107792	-743.093	454.668	2360
AUD_Splicing_PC_CEA	Base	0.2948	0.0501017	0.105921	-749.733	456.232	2361
AUD_Splicing_PC_CEA	Base	0.2951	0.0500941	0.105948	-749.348	456.034	2362
AUD_Splicing_PC_CEA	Base	0.2957	0.0522341	0.0985566	-769.71	458.2	2363
AUD_Splicing_PC_CEA	Base	0.2958	0.0534876	0.0944817	-780.328	458.735	2364
AUD_Splicing_PC_CEA	Base	0.2959	0.0535557	0.0942655	-780.15	458.321	2365
AUD_Splicing_PC_CEA	Base	0.2966	0.0535557	0.0942655	-780.48	458.515	2366
AUD_Splicing_PC_CEA	Base	0.2975	0.0531478	0.0955684	-777.155	458.412	2368
AUD_Splicing_PC_CEA	Base	0.2982	0.0520568	0.0991478	-769.442	458.864	2370
AUD_Splicing_PC_CEA	Base	0.2984	0.05262	0.0972826	-774.229	459.101	2371
AUD_Splicing_PC_CEA	Base	0.2985	0.050718	0.103735	-756.97	457.676	2372
AUD_Splicing_PC_CEA	Base	0.2989	0.050718	0.103735	-757.289	457.869	2373
AUD_Splicing_PC_CEA	Base	0.2991	0.050718	0.103735	-757.609	458.062	2374
AUD_Splicing_PC_CEA	Base	0.2997	0.0512472	0.101895	-762.796	458.68	2375
AUD_Splicing_PC_CEA	Base	0.3001	0.050276	0.105298	-754.095	458.047	2376
AUD_Splicing_PC_CEA	Base	0.3004	0.0501824	0.105632	-756.128	459.733	2377
AUD_Splicing_PC_CEA	Base	0.3006	0.0496547	0.107538	-750.05	458.585	2378
AUD_Splicing_PC_CEA	Base	0.3007	0.0497454	0.107207	-751.925	459.289	2379
AUD_Splicing_PC_CEA	Base	0.3008	0.0486613	0.111224	-744.152	459.845	2380
AUD_Splicing_PC_CEA	Base	0.3009	0.0485336	0.111708	-744.534	460.718	2381
AUD_Splicing_PC_CEA	Base	0.301	0.0486463	0.111281	-748.21	462.428	2382
AUD_Splicing_PC_CEA	Base	0.3017	0.0465043	0.119702	-727.929	460.667	2383
AUD_Splicing_PC_CEA	Base	0.3018	0.0465482	0.119523	-726.978	459.838	2384
AUD_Splicing_PC_CEA	Base	0.3021	0.0465482	0.119523	-727.282	460.031	2385
AUD_Splicing_PC_CEA	Base	0.3032	0.0469576	0.117865	-729.215	459.136	2386
AUD_Splicing_PC_CEA	Base	0.3035	0.0473291	0.116382	-732.973	459.597	2387
AUD_Splicing_PC_CEA	Base	0.3036	0.0489738	0.11005	-741.435	456.625	2389
AUD_Splicing_PC_CEA	Base	0.3039	0.0492478	0.109032	-740.36	454.626	2390
AUD_Splicing_PC_CEA	Base	0.304	0.049394	0.108492	-746.723	457.818	2392
AUD_Splicing_PC_CEA	Base	0.3042	0.0481956	0.112999	-734.359	456.095	2393
AUD_Splicing_PC_CEA	Base	0.3043	0.0481956	0.112999	-734.972	456.476	2395
AUD_Splicing_PC_CEA	Base	0.3044	0.0484542	0.11201	-739.031	457.706	2396
AUD_Splicing_PC_CEA	Base	0.3048	0.0480781	0.113451	-738.383	459.184	2397
AUD_Splicing_PC_CEA	Base	0.3054	0.0488647	0.110459	-746.856	460.504	2398
AUD_Splicing_PC_CEA	Base	0.3055	0.0472078	0.116864	-736.267	462.285	2399
AUD_Splicing_PC_CEA	Base	0.3056	0.0472078	0.116864	-736.574	462.477	2400
AUD_Splicing_PC_CEA	Base	0.3059	0.047657	0.115089	-743.676	464.619	2401
AUD_Splicing_PC_CEA	Base	0.3061	0.0476375	0.115165	-747.025	466.811	2404
AUD_Splicing_PC_CEA	Base	0.3065	0.0481116	0.113322	-750.744	466.699	2405
AUD_Splicing_PC_CEA	Base	0.3066	0.0476933	0.114947	-747.969	467.113	2407
AUD_Splicing_PC_CEA	Base	0.3069	0.0477236	0.114828	-749.434	467.873	2408
AUD_Splicing_PC_CEA	Base	0.307	0.0464251	0.120026	-738.588	467.831	2409
AUD_Splicing_PC_CEA	Base	0.3077	0.0479592	0.113911	-750.94	467.6	2410
AUD_Splicing_PC_CEA	Base	0.3082	0.0490225	0.109868	-760.994	468.426	2411
AUD_Splicing_PC_CEA	Base	0.3084	0.0473726	0.116209	-750.035	470.068	2412
AUD_Splicing_PC_CEA	Base	0.3086	0.0490975	0.109589	-758.427	466.47	2414
AUD_Splicing_PC_CEA	Base	0.3094	0.0488416	0.110545	-757.744	467.334	2415
AUD_Splicing_PC_CEA	Base	0.3096	0.0483745	0.112314	-749.239	464.431	2416
AUD_Splicing_PC_CEA	Base	0.3097	0.0491831	0.109271	-756.433	464.817	2417
AUD_Splicing_PC_CEA	Base	0.3103	0.0502918	0.105241	-763.686	463.796	2419
AUD_Splicing_PC_CEA	Base	0.3112	0.0502427	0.105417	-766.883	465.977	2420
AUD_Splicing_PC_CEA	Base	0.3114	0.0493047	0.108821	-762.847	468.15	2421
AUD_Splicing_PC_CEA	Base	0.3122	0.0495479	0.107927	-765.302	468.441	2422
AUD_Splicing_PC_CEA	Base	0.3124	0.04986	0.106792	-767.159	468.027	2423
AUD_Splicing_PC_CEA	Base	0.3125	0.0489708	0.110061	-760.435	468.341	2425
AUD_Splicing_PC_CEA	Base	0.3126	0.0479993	0.113756	-756.358	470.768	2426
AUD_Splicing_PC_CEA	Base	0.3128	0.0479315	0.114019	-756.937	471.478	2427
AUD_Splicing_PC_CEA	Base	0.3132	0.0483353	0.112463	-757.484	469.742	2428
AUD_Splicing_PC_CEA	Base	0.3133	0.0475011	0.115702	-749.721	469.203	2429
AUD_Splicing_PC_CEA	Base	0.3134	0.0468615	0.118252	-744.443	469.229	2430
AUD_Splicing_PC_CEA	Base	0.3137	0.0463559	0.120311	-738.137	467.912	2431
AUD_Splicing_PC_CEA	Base	0.3139	0.0481738	0.113083	-752.116	467.234	2433
AUD_Splicing_PC_CEA	Base	0.3142	0.0484338	0.112087	-756.476	468.614	2434
AUD_Splicing_PC_CEA	Base	0.3143	0.0482795	0.112677	-758.102	470.411	2435
AUD_Splicing_PC_CEA	Base	0.3151	0.0487687	0.110819	-761.289	469.889	2436
AUD_Splicing_PC_CEA	Base	0.3156	0.0475	0.115706	-750.487	469.688	2437
AUD_Splicing_PC_CEA	Base	0.3158	0.0449361	0.1263	-724.656	466.922	2439
AUD_Splicing_PC_CEA	Base	0.3159	0.0450834	0.125664	-722.347	464.637	2440
AUD_Splicing_PC_CEA	Base	0.3168	0.0436265	0.13211	-711.08	465.327	2441
AUD_Splicing_PC_CEA	Base	0.3169	0.0451851	0.125227	-721.792	463.732	2442
AUD_Splicing_PC_CEA	Base	0.3171	0.0456857	0.123099	-724.209	462.605	2443
AUD_Splicing_PC_CEA	Base	0.3172	0.0470728	0.117403	-735.911	462.757	2444
AUD_Splicing_PC_CEA	Base	0.3174	0.0487521	0.110882	-748.646	462.169	2445
AUD_Splicing_PC_CEA	Base	0.3178	0.0494591	0.108253	-752.199	460.855	2446
AUD_Splicing_PC_CEA	Base	0.318	0.0505465	0.104338	-759.625	460.102	2447
AUD_Splicing_PC_CEA	Base	0.3184	0.050825	0.10336	-760.967	459.582	2448
AUD_Splicing_PC_CEA	Base	0.3188	0.0520845	0.0990549	-767.38	457.505	2449
AUD_Splicing_PC_CEA	Base	0.3189	0.050452	0.104672	-757.813	459.458	2450
AUD_Splicing_PC_CEA	Base	0.319	0.050452	0.104672	-758.122	459.645	2451
AUD_Splicing_PC_CEA	Base	0.3191	0.051862	0.0998016	-769.446	459.776	2452
AUD_Splicing_PC_CEA	Base	0.3196	0.0519797	0.0994061	-772.054	460.782	2453
AUD_Splicing_PC_CEA	Base	0.3206	0.0525544	0.0974981	-774.426	459.521	2454
AUD_Splicing_PC_CEA	Base	0.3207	0.0541438	0.0924195	-781.919	456.714	2455
AUD_Splicing_PC_CEA	Base	0.321	0.0532502	0.0952396	-775.867	457.186	2456
AUD_Splicing_PC_CEA	Base	0.3211	0.0532502	0.0952396	-776.183	457.372	2457
AUD_Splicing_PC_CEA	Base	0.3213	0.0509478	0.102931	-761.314	459.206	2459
AUD_Splicing_PC_CEA	Base	0.3215	0.0494346	0.108343	-746.176	457.284	2460
AUD_Splicing_PC_CEA	Base	0.3222	0.0498805	0.106718	-745.816	454.907	2461
AUD_Splicing_PC_CEA	Base	0.3229	0.0497519	0.107184	-745.037	455.05	2462
AUD_Splicing_PC_CEA	Base	0.3231	0.0494909	0.108136	-743.148	455.156	2463
AUD_Splicing_PC_CEA	Base	0.324	0.0490636	0.109715	-739.515	455.004	2464
AUD_Splicing_PC_CEA	Base	0.3243	0.0518904	0.0997058	-766.359	457.798	2466
AUD_Splicing_PC_CEA	Base	0.3254	0.0518901	0.0997068	-765.556	457.32	2467
AUD_Splicing_PC_CEA	Base	0.3255	0.0518901	0.0997068	-765.866	457.505	2468
AUD_Splicing_PC_CEA	Base	0.3259	0.051647	0.100529	-764.733	457.963	2469
AUD_Splicing_PC_CEA	Base	0.3262	0.0535588	0.0942555	-778.414	457.287	2470
AUD_Splicing_PC_CEA	Base	0.3265	0.0539897	0.0928997	-779.477	455.975	2471
AUD_Splicing_PC_CEA	Base	0.3266	0.0558893	0.0871614	-792.287	455.055	2472
AUD_Splicing_PC_CEA	Base	0.3268	0.0548336	0.0903028	-787.781	457.063	2473
AUD_Splicing_PC_CEA	Base	0.3275	0.0536502	0.0939662	-780.538	458.122	2474
AUD_Splicing_PC_CEA	Base	0.3279	0.0544045	0.0916136	-786.954	458.487	2475
AUD_Splicing_PC_CEA	Base	0.328	0.0526023	0.0973408	-775.992	460.228	2476
AUD_Splicing_PC_CEA	Base	0.3285	0.0529829	0.0961004	-777.442	459.335	2477
AUD_Splicing_PC_CEA	Base	0.3294	0.0531254	0.0956404	-775.805	457.717	2478
AUD_Splicing_PC_CEA	Base	0.3297	0.0555543	0.0881458	-795.538	458.381	2479
AUD_Splicing_PC_CEA	Base	0.3313	0.0566655	0.0849248	-805.981	459.545	2481
AUD_Splicing_PC_CEA	Base	0.3319	0.0566802	0.084883	-805.755	459.353	2482
AUD_Splicing_PC_CEA	Base	0.3321	0.0590968	0.0782986	-824.501	459.725	2484
AUD_Splicing_PC_CEA	Base	0.3323	0.0597804	0.0765343	-828.613	459.198	2485
AUD_Splicing_PC_CEA	Base	0.3324	0.0587611	0.0791804	-822.646	460.083	2487
AUD_Splicing_PC_CEA	Base	0.3326	0.058399	0.0801434	-819.579	459.877	2488
AUD_Splicing_PC_CEA	Base	0.3328	0.0591192	0.0782401	-827.465	461.285	2489
AUD_Splicing_PC_CEA	Base	0.3331	0.0598076	0.076465	-836.685	463.558	2490
AUD_Splicing_PC_CEA	Base	0.3337	0.0597565	0.0765953	-835.167	462.928	2491
AUD_Splicing_PC_CEA	Base	0.334	0.0589511	0.0786803	-836.076	466.792	2492
AUD_Splicing_PC_CEA	Base	0.3341	0.0607179	0.0741817	-852.282	468.415	2493
AUD_Splicing_PC_CEA	Base	0.3342	0.0638428	0.0668665	-875.932	468.682	2495
AUD_Splicing_PC_CEA	Base	0.3345	0.0651474	0.064037	-882.302	467.006	2496
AUD_Splicing_PC_CEA	Base	0.3346	0.0635917	0.0674258	-868.109	465.477	2497
AUD_Splicing_PC_CEA	Base	0.3347	0.063495	0.0676423	-871.101	467.461	2498
AUD_Splicing_PC_CEA	Base	0.3348	0.0642468	0.0659767	-879.7	469.112	2499
AUD_Splicing_PC_CEA	Base	0.3349	0.0643445	0.0657635	-880.022	468.903	2500
AUD_Splicing_PC_CEA	Base	0.3351	0.064461	0.0655101	-877.405	467.056	2501
AUD_Splicing_PC_CEA	Base	0.3356	0.0645209	0.06538	-875.206	465.654	2502
AUD_Splicing_PC_CEA	Base	0.3358	0.0647196	0.064951	-875.219	464.895	2503
AUD_Splicing_PC_CEA	Base	0.3367	0.0630252	0.0687051	-860.011	463.346	2504
AUD_Splicing_PC_CEA	Base	0.3368	0.0628569	0.0690901	-855.909	461.795	2505
AUD_Splicing_PC_CEA	Base	0.3372	0.0592373	0.0779326	-829.7	462.039	2506
AUD_Splicing_PC_CEA	Base	0.3373	0.0592373	0.0779326	-830.031	462.224	2507
AUD_Splicing_PC_CEA	Base	0.3378	0.0609979	0.0734936	-843.833	462.635	2509
AUD_Splicing_PC_CEA	Base	0.3383	0.0609756	0.0735481	-842.575	462.035	2510
AUD_Splicing_PC_CEA	Base	0.3388	0.0600466	0.0758586	-833.078	460.581	2511
AUD_Splicing_PC_CEA	Base	0.339	0.0576863	0.0820743	-816.305	461.039	2512
AUD_Splicing_PC_CEA	Base	0.3394	0.0573755	0.0829313	-812.354	460.127	2513
AUD_Splicing_PC_CEA	Base	0.3396	0.0565713	0.0851929	-806.831	460.436	2515
AUD_Splicing_PC_CEA	Base	0.3403	0.055387	0.0886416	-802.525	463.147	2516
AUD_Splicing_PC_CEA	Base	0.3405	0.055387	0.0886416	-802.844	463.331	2517
AUD_Splicing_PC_CEA	Base	0.3411	0.0552757	0.0889732	-800.083	462.23	2518
AUD_Splicing_PC_CEA	Base	0.3413	0.0558156	0.087377	-803.082	461.578	2519
AUD_Splicing_PC_CEA	Base	0.3417	0.0573817	0.0829143	-817.471	462.998	2520
AUD_Splicing_PC_CEA	Base	0.3426	0.0559366	0.0870235	-798.511	458.424	2521
AUD_Splicing_PC_CEA	Base	0.3427	0.0563358	0.0858673	-799.785	457.427	2523
AUD_Splicing_PC_CEA	Base	0.3436	0.0590817	0.078338	-816.045	455.072	2525
AUD_Splicing_PC_CEA	Base	0.3437	0.0571763	0.0834856	-808.408	458.738	2527
AUD_Splicing_PC_CEA	Base	0.3439	0.0558467	0.0872858	-802.302	460.993	2528
AUD_Splicing_PC_CEA	Base	0.3441	0.0547992	0.0904073	-795.63	461.771	2530
AUD_Splicing_PC_CEA	Base	0.3443	0.0554335	0.0885035	-801.265	462.214	2531
AUD_Splicing_PC_CEA	Base	0.3444	0.0537395	0.0936844	-792.778	464.897	2533
AUD_Splicing_PC_CEA	Base	0.3445	0.0529181	0.0963107	-789.545	466.787	2534
AUD_Splicing_PC_CEA	Base	0.3446	0.0513378	0.101584	-777.945	467.353	2535
AUD_Splicing_PC_CEA	Base	0.345	0.0534569	0.0945794	-795.712	467.921	2536
AUD_Splicing_PC_CEA	Base	0.3453	0.0534569	0.0945794	-796.026	468.105	2537
AUD_Splicing_PC_CEA	Base	0.3454	0.0554611	0.0884215	-814.29	469.604	2539
AUD_Splicing_PC_CEA	Base	0.346	0.0563035	0.0859604	-818.22	468.113	2540
AUD_Splicing_PC_CEA	Base	0.3461	0.0543698	0.0917206	-802.674	467.804	2541
AUD_Splicing_PC_CEA	Base	0.3462	0.0543208	0.0918717	-804.932	469.344	2542
AUD_Splicing_PC_CEA	Base	0.3466	0.0542492	0.0920928	-803.994	469.124	2543
AUD_Splicing_PC_CEA	Base	0.3469	0.0566651	0.084926	-818.393	466.624	2544
AUD_Splicing_PC_CEA	Base	0.347	0.0577624	0.0818657	-824.342	465.253	2545
AUD_Splicing_PC_CEA	Base	0.3472	0.0583708	0.0802189	-828.586	465.051	2546
AUD_Splicing_PC_CEA	Base	0.348	0.0581427	0.0808321	-812.793	457.137	2548
AUD_Splicing_PC_CEA	Base	0.3481	0.058407	0.080122	-813.968	456.696	2549
AUD_Splicing_PC_CEA	Base	0.3482	0.0580785	0.0810057	-807.964	454.688	2550
AUD_Splicing_PC_CEA	Base	0.3483	0.0584518	0.0800022	-813.185	456.071	2551
AUD_Splicing_PC_CEA	Base	0.3486	0.0580264	0.0811469	-807.089	454.413	2552
AUD_Splicing_PC_CEA	Base	0.3489	0.0560395	0.0867239	-798.01	457.691	2554
AUD_Splicing_PC_CEA	Base	0.3491	0.0564193	0.0856277	-801.616	458.114	2555
AUD_Splicing_PC_CEA	Base	0.3495	0.0546541	0.0908488	-787.369	457.619	2556
AUD_Splicing_PC_CEA	Base	0.3498	0.0546541	0.0908488	-787.677	457.798	2557
AUD_Splicing_PC_CEA	Base	0.3499	0.056831	0.0844557	-802.441	456.819	2558
AUD_Splicing_PC_CEA	Base	0.3503	0.0572972	0.0831488	-806.292	457.025	2559
AUD_Splicing_PC_CEA	Base	0.3505	0.0612912	0.0727799	-832.893	455.47	2560
AUD_Splicing_PC_CEA	Base	0.3516	0.060731	0.0741493	-832.001	457.215	2561
AUD_Splicing_PC_CEA	Base	0.3519	0.0610121	0.0734588	-836.496	458.555	2562
AUD_Splicing_PC_CEA	Base	0.352	0.0585168	0.0798287	-819.804	459.51	2563
AUD_Splicing_PC_CEA	Base	0.3523	0.0583731	0.0802127	-819.252	459.802	2564
AUD_Splicing_PC_CEA	Base	0.3527	0.0566072	0.0850906	-812.648	463.6	2565
AUD_Splicing_PC_CEA	Base	0.3536	0.0567763	0.0846102	-812.346	462.694	2566
AUD_Splicing_PC_CEA	Base	0.3541	0.0578691	0.0815743	-821.694	463.303	2567
AUD_Splicing_PC_CEA	Base	0.3544	0.0571183	0.0836476	-818.019	464.442	2568
AUD_Splicing_PC_CEA	Base	0.3545	0.0575027	0.0825793	-817.284	462.375	2569
AUD_Splicing_PC_CEA	Base	0.3551	0.0594973	0.07726	-833.878	463.285	2570
AUD_Splicing_PC_CEA	Base	0.3552	0.0586712	0.0794184	-829.561	464.328	2571
AUD_Splicing_PC_CEA	Base	0.3563	0.0586751	0.0794082	-828.95	463.97	2572
AUD_Splicing_PC_CEA	Base	0.3564	0.0579831	0.0812642	-825.503	464.965	2573
AUD_Splicing_PC_CEA	Base	0.3565	0.0611103	0.0732193	-846.194	463.474	2574
AUD_Splicing_PC_CEA	Base	0.3569	0.0618178	0.0715167	-848.735	462.019	2575
AUD_Splicing_PC_CEA	Base	0.3578	0.0611934	0.0730171	-845.475	462.744	2576
AUD_Splicing_PC_CEA	Base	0.3582	0.0602203	0.0754208	-839.655	463.503	2577
AUD_Splicing_PC_CEA	Base	0.3585	0.0563639	0.0857864	-813.203	464.978	2578
AUD_Splicing_PC_CEA	Base	0.3587	0.0559247	0.0870581	-811.504	465.936	2579
AUD_Splicing_PC_CEA	Base	0.3593	0.0556352	0.0879069	-809.52	466.078	2580
AUD_Splicing_PC_CEA	Base	0.3596	0.0576942	0.0820524	-822.563	464.54	2581
AUD_Splicing_PC_CEA	Base	0.3602	0.0576008	0.082309	-821.245	464.195	2582
AUD_Splicing_PC_CEA	Base	0.3607	0.0571247	0.0836299	-819.452	465.228	2583
AUD_Splicing_PC_CEA	Base	0.3612	0.0564145	0.0856413	-821.314	469.392	2584
AUD_Splicing_PC_CEA	Base	0.3614	0.0575996	0.0823124	-829.396	468.808	2585
AUD_Splicing_PC_CEA	Base	0.3615	0.057513	0.082551	-827.01	467.833	2586
AUD_Splicing_PC_CEA	Base	0.3618	0.057513	0.082551	-827.329	468.013	2587
AUD_Splicing_PC_CEA	Base	0.362	0.056739	0.0847162	-822.777	468.8	2588
AUD_Splicing_PC_CEA	Base	0.3625	0.0553195	0.0888424	-814.852	470.565	2589
AUD_Splicing_PC_CEA	Base	0.3637	0.0538884	0.0932164	-803.082	470.25	2590
AUD_Splicing_PC_CEA	Base	0.3638	0.0544583	0.0914481	-805.676	469.149	2591
AUD_Splicing_PC_CEA	Base	0.3642	0.0561164	0.0865006	-818.401	469.044	2592
AUD_Splicing_PC_CEA	Base	0.3644	0.0542582	0.0920651	-808.408	471.659	2595
AUD_Splicing_PC_CEA	Base	0.3645	0.0548176	0.0903516	-813.421	472.013	2596
AUD_Splicing_PC_CEA	Base	0.3646	0.0549061	0.0900834	-813.062	471.401	2597
AUD_Splicing_PC_CEA	Base	0.3654	0.0561008	0.0865459	-818.452	469.143	2598
AUD_Splicing_PC_CEA	Base	0.3655	0.0521242	0.0989226	-790.09	470.856	2599
AUD_Splicing_PC_CEA	Base	0.3659	0.0494861	0.108154	-768.991	471.008	2601
AUD_Splicing_PC_CEA	Base	0.366	0.0510847	0.102456	-778.62	468.98	2602
AUD_Splicing_PC_CEA	Base	0.3662	0.0506599	0.103938	-778.265	470.835	2603
AUD_Splicing_PC_CEA	Base	0.3674	0.0498248	0.106919	-774.208	472.503	2604
AUD_Splicing_PC_CEA	Base	0.3675	0.0497963	0.107023	-774.525	472.839	2605
AUD_Splicing_PC_CEA	Base	0.3683	0.0488523	0.110505	-769.129	474.301	2607
AUD_Splicing_PC_CEA	Base	0.3684	0.0494523	0.108278	-775.674	475.273	2608
AUD_Splicing_PC_CEA	Base	0.3688	0.0517772	0.100088	-793.784	474.729	2609
AUD_Splicing_PC_CEA	Base	0.3694	0.0537224	0.0937384	-807.666	473.707	2611
AUD_Splicing_PC_CEA	Base	0.3697	0.0537224	0.0937384	-807.975	473.888	2612
AUD_Splicing_PC_CEA	Base	0.3708	0.054643	0.0908825	-813.347	472.768	2613
AUD_Splicing_PC_CEA	Base	0.371	0.0553497	0.0887524	-817.117	471.736	2614
AUD_Splicing_PC_CEA	Base	0.3711	0.0553963	0.088614	-818.027	472.051	2615
AUD_Splicing_PC_CEA	Base	0.3716	0.053777	0.0935664	-803.91	471.25	2616
AUD_Splicing_PC_CEA	Base	0.3724	0.0516187	0.100625	-790.296	473.408	2617
AUD_Splicing_PC_CEA	Base	0.3727	0.0522924	0.0983629	-797.808	474.647	2618
AUD_Splicing_PC_CEA	Base	0.3733	0.0522924	0.0983629	-798.113	474.828	2619
AUD_Splicing_PC_CEA	Base	0.3734	0.0522312	0.0985661	-798.573	475.396	2620
AUD_Splicing_PC_CEA	Base	0.3739	0.0519568	0.0994826	-797.152	475.872	2621
AUD_Splicing_PC_CEA	Base	0.3746	0.0483979	0.112224	-770.149	477.271	2624
AUD_Splicing_PC_CEA	Base	0.3747	0.0492413	0.109056	-773.448	474.977	2625
AUD_Splicing_PC_CEA	Base	0.3748	0.0500162	0.106228	-778.797	474.344	2626
AUD_Splicing_PC_CEA	Base	0.375	0.0500162	0.106228	-779.094	474.525	2627
AUD_Splicing_PC_CEA	Base	0.3752	0.0512837	0.10177	-791.345	475.668	2629
AUD_Splicing_PC_CEA	Base	0.3753	0.0489607	0.110099	-765.529	471.53	2630
AUD_Splicing_PC_CEA	Base	0.3754	0.0495982	0.107743	-776.795	475.221	2631
AUD_Splicing_PC_CEA	Base	0.3757	0.0498253	0.106917	-775.882	473.522	2632
AUD_Splicing_PC_CEA	Base	0.3758	0.0485368	0.111696	-767.042	474.629	2634
AUD_Splicing_PC_CEA	Base	0.376	0.0485368	0.111696	-767.333	474.81	2635
AUD_Splicing_PC_CEA	Base	0.377	0.0478933	0.114167	-757.786	472.205	2636
AUD_Splicing_PC_CEA	Base	0.3773	0.0464366	0.119979	-745.548	472.179	2637
AUD_Splicing_PC_CEA	Base	0.3791	0.0468755	0.118196	-747.627	471.163	2638
AUD_Splicing_PC_CEA	Base	0.3796	0.0487095	0.111042	-760.942	469.975	2639
AUD_Splicing_PC_CEA	Base	0.3797	0.0461722	0.121068	-738.619	469.195	2640
AUD_Splicing_PC_CEA	Base	0.3807	0.0461722	0.121068	-738.899	469.373	2641
AUD_Splicing_PC_CEA	Base	0.3814	0.0474135	0.116047	-748.835	469.103	2642
AUD_Splicing_PC_CEA	Base	0.3817	0.047727	0.114815	-751.992	469.452	2643
AUD_Splicing_PC_CEA	Base	0.3824	0.047329	0.116382	-753.285	472.333	2644
AUD_Splicing_PC_CEA	Base	0.3827	0.0476388	0.11516	-754.358	471.387	2646
AUD_Splicing_PC_CEA	Base	0.3828	0.0465681	0.119442	-748.942	473.625	2647
AUD_Splicing_PC_CEA	Base	0.3831	0.0476687	0.115043	-759.708	474.574	2648
AUD_Splicing_PC_CEA	Base	0.3837	0.0479986	0.113759	-761.865	474.198	2649
AUD_Splicing_PC_CEA	Base	0.3839	0.0465961	0.119328	-749.811	474.025	2650
AUD_Splicing_PC_CEA	Base	0.384	0.0465961	0.119328	-750.094	474.203	2651
AUD_Splicing_PC_CEA	Base	0.3842	0.0463661	0.120268	-749.463	475.037	2652
AUD_Splicing_PC_CEA	Base	0.3848	0.0454148	0.124245	-739.369	473.763	2653
AUD_Splicing_PC_CEA	Base	0.3853	0.0451211	0.125502	-735.667	472.997	2654
AUD_Splicing_PC_CEA	Base	0.3855	0.0438815	0.130956	-727.807	474.823	2655
AUD_Splicing_PC_CEA	Base	0.3857	0.0447155	0.127259	-734.699	474.616	2656
AUD_Splicing_PC_CEA	Base	0.3865	0.0447155	0.127259	-734.976	474.795	2657
AUD_Splicing_PC_CEA	Base	0.3868	0.0434934	0.132716	-727.6	476.9	2658
AUD_Splicing_PC_CEA	Base	0.3871	0.0423341	0.138128	-720.238	478.791	2659
AUD_Splicing_PC_CEA	Base	0.3884	0.0432131	0.134003	-724.685	476.598	2660
AUD_Splicing_PC_CEA	Base	0.3886	0.0436399	0.132049	-729.686	477.426	2661
AUD_Splicing_PC_CEA	Base	0.389	0.0446731	0.127444	-738.514	477.318	2662
AUD_Splicing_PC_CEA	Base	0.3894	0.0452695	0.124865	-741.013	475.615	2663
AUD_Splicing_PC_CEA	Base	0.39	0.0452695	0.124865	-741.291	475.794	2664
AUD_Splicing_PC_CEA	Base	0.3902	0.0458623	0.122358	-742.042	473.038	2665
AUD_Splicing_PC_CEA	Base	0.3907	0.0454594	0.124056	-739.752	473.765	2667
AUD_Splicing_PC_CEA	Base	0.3909	0.0454594	0.124056	-740.029	473.942	2668
AUD_Splicing_PC_CEA	Base	0.391	0.0476162	0.115249	-754.748	471.748	2670
AUD_Splicing_PC_CEA	Base	0.3923	0.0485286	0.111727	-761.128	471.012	2671
AUD_Splicing_PC_CEA	Base	0.3924	0.0479004	0.114139	-756.816	471.564	2672
AUD_Splicing_PC_CEA	Base	0.3926	0.0475753	0.11541	-753.946	471.46	2673
AUD_Splicing_PC_CEA	Base	0.3929	0.0475753	0.11541	-754.228	471.636	2674
AUD_Splicing_PC_CEA	Base	0.3944	0.0470808	0.117371	-747.799	470.19	2675
AUD_Splicing_PC_CEA	Base	0.3946	0.0465576	0.119485	-746.332	472.03	2677
AUD_Splicing_PC_CEA	Base	0.3948	0.0451143	0.125531	-732.424	470.95	2680
AUD_Splicing_PC_CEA	Base	0.395	0.0451143	0.125531	-732.697	471.125	2681
AUD_Splicing_PC_CEA	Base	0.3953	0.0481446	0.113195	-755.687	469.603	2682
AUD_Splicing_PC_CEA	Base	0.3962	0.0482576	0.112761	-757.964	470.438	2683
AUD_Splicing_PC_CEA	Base	0.3966	0.0482576	0.112761	-758.247	470.613	2684
AUD_Splicing_PC_CEA	Base	0.3973	0.0489042	0.11031	-758.051	467.208	2685
AUD_Splicing_PC_CEA	Base	0.3975	0.0495154	0.108047	-762.771	467.053	2686
AUD_Splicing_PC_CEA	Base	0.3977	0.0483184	0.112528	-756.651	469.312	2687
AUD_Splicing_PC_CEA	Base	0.3983	0.0480267	0.11365	-755.255	469.94	2688
AUD_Splicing_PC_CEA	Base	0.3985	0.0487922	0.110731	-763.429	471.091	2689
AUD_Splicing_PC_CEA	Base	0.3986	0.0485398	0.111685	-756.259	467.942	2690
AUD_Splicing_PC_CEA	Base	0.3988	0.0498232	0.106925	-768.244	468.871	2691
AUD_Splicing_PC_CEA	Base	0.399	0.0479759	0.113846	-752.277	468.347	2692
AUD_Splicing_PC_CEA	Base	0.3991	0.0479759	0.113846	-752.556	468.521	2693
AUD_Splicing_PC_CEA	Base	0.4007	0.0470438	0.117519	-744.394	468.243	2694
AUD_Splicing_PC_CEA	Base	0.4009	0.0462616	0.120699	-735.234	466.571	2695
AUD_Splicing_PC_CEA	Base	0.4013	0.0468383	0.118346	-739.651	466.33	2696
AUD_Splicing_PC_CEA	Base	0.4019	0.0468942	0.11812	-742.974	468.132	2697
AUD_Splicing_PC_CEA	Base	0.4025	0.0473342	0.116361	-745.001	467.112	2698
AUD_Splicing_PC_CEA	Base	0.4027	0.0473342	0.116361	-745.277	467.285	2699
AUD_Splicing_PC_CEA	Base	0.4029	0.0497635	0.107142	-762.781	465.831	2701
AUD_Splicing_PC_CEA	Base	0.403	0.0501208	0.105852	-766.157	466.132	2702
AUD_Splicing_PC_CEA	Base	0.4034	0.0497495	0.107192	-762.914	465.981	2703
AUD_Splicing_PC_CEA	Base	0.4035	0.0508496	0.103274	-772.403	466.369	2704
AUD_Splicing_PC_CEA	Base	0.4045	0.0518685	0.0997797	-780.555	466.383	2705
AUD_Splicing_PC_CEA	Base	0.4047	0.0518685	0.0997797	-780.843	466.555	2706
AUD_Splicing_PC_CEA	Base	0.4048	0.0526951	0.0970368	-790.111	468.166	2707
AUD_Splicing_PC_CEA	Base	0.405	0.0526951	0.0970368	-790.402	468.339	2708
AUD_Splicing_PC_CEA	Base	0.4055	0.0509408	0.102956	-773.499	466.589	2710
AUD_Splicing_PC_CEA	Base	0.4057	0.049517	0.108041	-764.912	468.356	2711
AUD_Splicing_PC_CEA	Base	0.4059	0.0496008	0.107734	-765.132	468.074	2712
AUD_Splicing_PC_CEA	Base	0.4062	0.0496008	0.107734	-765.415	468.246	2713
AUD_Splicing_PC_CEA	Base	0.4066	0.0495414	0.107951	-766.513	469.214	2714
AUD_Splicing_PC_CEA	Base	0.4071	0.0493103	0.108801	-764.465	469.114	2715
AUD_Splicing_PC_CEA	Base	0.4079	0.0493508	0.108651	-765.727	469.686	2716
AUD_Splicing_PC_CEA	Base	0.408	0.050218	0.105505	-773.58	470.168	2717
AUD_Splicing_PC_CEA	Base	0.4081	0.0506591	0.103941	-777.732	470.517	2718
AUD_Splicing_PC_CEA	Base	0.4085	0.0488237	0.110613	-767.341	473.344	2719
AUD_Splicing_PC_CEA	Base	0.4095	0.0488237	0.110613	-767.623	473.518	2720
AUD_Splicing_PC_CEA	Base	0.4096	0.0496963	0.107386	-777.895	475.399	2721
AUD_Splicing_PC_CEA	Base	0.4097	0.0486294	0.111345	-770.61	476.359	2722
AUD_Splicing_PC_CEA	Base	0.41	0.0491884	0.109252	-779.427	478.92	2723
AUD_Splicing_PC_CEA	Base	0.4104	0.0505867	0.104196	-788.249	477.24	2724
AUD_Splicing_PC_CEA	Base	0.4106	0.0505867	0.104196	-788.538	477.415	2725
AUD_Splicing_PC_CEA	Base	0.4108	0.0533498	0.0949208	-812.768	478.457	2727
AUD_Splicing_PC_CEA	Base	0.411	0.0533498	0.0949208	-813.066	478.633	2728
AUD_Splicing_PC_CEA	Base	0.4115	0.0533571	0.0948975	-809.233	476.342	2729
AUD_Splicing_PC_CEA	Base	0.4116	0.0564274	0.0856045	-834.477	476.858	2731
AUD_Splicing_PC_CEA	Base	0.4118	0.0554185	0.0885479	-825.045	476	2732
AUD_Splicing_PC_CEA	Base	0.4128	0.0551904	0.0892282	-823.138	475.939	2733
AUD_Splicing_PC_CEA	Base	0.413	0.0551904	0.0892282	-823.439	476.113	2734
AUD_Splicing_PC_CEA	Base	0.4135	0.0543476	0.0917888	-812.898	473.865	2735
AUD_Splicing_PC_CEA	Base	0.4146	0.0543476	0.0917888	-813.195	474.038	2736
AUD_Splicing_PC_CEA	Base	0.4148	0.0534762	0.0945178	-809.927	476.188	2737
AUD_Splicing_PC_CEA	Base	0.415	0.0534762	0.0945178	-810.222	476.362	2738
AUD_Splicing_PC_CEA	Base	0.4151	0.0537742	0.0935752	-814.506	477.475	2739
AUD_Splicing_PC_CEA	Base	0.4157	0.0556965	0.0877264	-828.417	476.679	2740
AUD_Splicing_PC_CEA	Base	0.4163	0.0555832	0.0880604	-825.017	475.236	2741
AUD_Splicing_PC_CEA	Base	0.4164	0.0555832	0.0880604	-825.318	475.409	2742
AUD_Splicing_PC_CEA	Base	0.4167	0.0555832	0.0880604	-825.619	475.583	2743
AUD_Splicing_PC_CEA	Base	0.4168	0.055792	0.0874462	-828.5	476.294	2744
AUD_Splicing_PC_CEA	Base	0.4171	0.055792	0.0874462	-828.802	476.468	2745
AUD_Splicing_PC_CEA	Base	0.4176	0.0544834	0.0913711	-824.199	479.818	2746
AUD_Splicing_PC_CEA	Base	0.4182	0.0552446	0.0890661	-830.765	480.099	2747
AUD_Splicing_PC_CEA	Base	0.4191	0.0536708	0.0939011	-824.672	483.927	2749
AUD_Splicing_PC_CEA	Base	0.4192	0.0539475	0.0930316	-824.44	482.477	2750
AUD_Splicing_PC_CEA	Base	0.4193	0.0539475	0.0930316	-824.74	482.652	2751
AUD_Splicing_PC_CEA	Base	0.4194	0.053496	0.094455	-817.602	480.607	2752
AUD_Splicing_PC_CEA	Base	0.4203	0.0560084	0.0868141	-834.781	478.921	2753
AUD_Splicing_PC_CEA	Base	0.4205	0.0556856	0.0877584	-832.104	478.851	2754
AUD_Splicing_PC_CEA	Base	0.4209	0.0557028	0.0877078	-830.731	477.982	2755
AUD_Splicing_PC_CEA	Base	0.4215	0.0557028	0.0877078	-831.033	478.156	2756
AUD_Splicing_PC_CEA	Base	0.4219	0.0560742	0.086623	-833.445	477.856	2757
AUD_Splicing_PC_CEA	Base	0.4224	0.0577243	0.0819701	-842.899	475.893	2759
AUD_Splicing_PC_CEA	Base	0.4239	0.059948	0.0761081	-859.5	475.605	2760
AUD_Splicing_PC_CEA	Base	0.4241	0.0598291	0.0764103	-863.178	478.145	2761
AUD_Splicing_PC_CEA	Base	0.4242	0.0583728	0.0802134	-851.58	477.947	2762
AUD_Splicing_PC_CEA	Base	0.4244	0.0589799	0.0786045	-854.736	477.085	2763
AUD_Splicing_PC_CEA	Base	0.4247	0.0580365	0.0811194	-847.628	477.193	2764
AUD_Splicing_PC_CEA	Base	0.4252	0.0568145	0.0845024	-834.707	475.261	2765
AUD_Splicing_PC_CEA	Base	0.4256	0.0543298	0.0918437	-816.202	475.873	2766
AUD_Splicing_PC_CEA	Base	0.4262	0.0540683	0.0926544	-812.645	475.011	2767
AUD_Splicing_PC_CEA	Base	0.4264	0.0543144	0.0918913	-812.852	473.991	2768
AUD_Splicing_PC_CEA	Base	0.4268	0.0543144	0.0918913	-813.146	474.163	2769
AUD_Splicing_PC_CEA	Base	0.427	0.0553283	0.0888162	-815.796	471.07	2771
AUD_Splicing_PC_CEA	Base	0.4275	0.0522326	0.0985616	-790.983	470.871	2773
AUD_Splicing_PC_CEA	Base	0.4286	0.0521108	0.0989674	-791.411	471.707	2774
AUD_Splicing_PC_CEA	Base	0.4288	0.0512604	0.10185	-786.616	472.939	2775
[truncated: 5,474 more rows]
