# Supplementary material for: Genome- and transcriptome-wide splicing associations with alcohol use disorder
Source: Sci Rep. 2023 Mar 9;13:3950. doi: 10.1038/s41598-023-30926-z (PMC9998611; doi:10.1038/s41598-023-30926-z)
Supplement: Supplementary file 5 — Supplementary Information 5. [file 41598_2023_30926_MOESM5_ESM.xlsx]

## Sheet: Sheet1
Supplementary File S4 Differentially Spliced Genes Associated with AUD by Brain Region
Splicing_Coordinates	Splicing_Cluster	Gene	Delta PSI	Padj	Brain	Splicing_Event
chr1:34935587:35007182	chr1:clu_49927_NA	SMIM12	0.00474381	4.44e-06	BLA	NA
chr1:34935587:35013180	chr1:clu_49927_NA	SMIM12	0.0100802	4.44e-06	BLA	NA
chr1:34935587:35024715	chr1:clu_49927_NA	SMIM12	-0.0125514	4.44e-06	BLA	NA
chr1:34935587:35150766	chr1:clu_49927_NA	SMIM12	-0.0140663	4.44e-06	BLA	NA
chr1:34935587:35183869	chr1:clu_49927_NA	SMIM12	-0.00296317	4.44e-06	BLA	NA
chr1:35007289:35013180	chr1:clu_49927_NA	SMIM12	0.0149353	4.44e-06	BLA	NA
chr1:35007289:35024715	chr1:clu_49927_NA	SMIM12	-0.0055996	4.44e-06	BLA	NA
chr1:35013230:35024715	chr1:clu_49927_NA	SMIM12	0.0152147	4.44e-06	BLA	NA
chr1:35013233:35024715	chr1:clu_49927_NA	SMIM12	1.26e-05	4.44e-06	BLA	NA
chr1:35024848:35026558	chr1:clu_49927_NA	SMIM12	-0.00469214	4.44e-06	BLA	NA
chr1:35024848:35150766	chr1:clu_49927_NA	SMIM12	0.0110769	4.44e-06	BLA	NA
chr1:35024848:35183869	chr1:clu_49927_NA	SMIM12	0.00597117	4.44e-06	BLA	NA
chr1:35026669:35150766	chr1:clu_49927_NA	SMIM12	0.00131683	4.44e-06	BLA	NA
chr1:35026684:35150766	chr1:clu_49927_NA	SMIM12	0.0003099	4.44e-06	BLA	NA
chr1:35026684:35183869	chr1:clu_49927_NA	SMIM12	-0.0016598	4.44e-06	BLA	NA
chr1:35106615:35150766	chr1:clu_49927_NA	SMIM12	0.000814464	4.44e-06	BLA	NA
chr1:35130741:35150766	chr1:clu_49927_NA	SMIM12	-0.00200451	4.44e-06	BLA	NA
chr1:35151346:35183869	chr1:clu_49927_NA	SMIM12	0.0218448	4.44e-06	BLA	NA
chr1:35151346:35198442	chr1:clu_49927_NA	SMIM12	0.000789017	4.44e-06	BLA	NA
chr1:35175807:35176747	chr1:clu_49927_NA	SMIM12	0.00428484	4.44e-06	BLA	NA
chr1:35175807:35177053	chr1:clu_49927_NA	SMIM12	0.00324246	4.44e-06	BLA	NA
chr1:35175807:35183869	chr1:clu_49927_NA	SMIM12	0.00161575	4.44e-06	BLA	NA
chr1:35176810:35177053	chr1:clu_49927_NA	SMIM12	0.00139025	4.44e-06	BLA	NA
chr1:35176810:35183869	chr1:clu_49927_NA	SMIM12	0.00140486	4.44e-06	BLA	NA
chr1:35177171:35183869	chr1:clu_49927_NA	SMIM12	-0.0295992	4.44e-06	BLA	NA
chr1:35180221:35181770	chr1:clu_49927_NA	SMIM12	-0.00409536	4.44e-06	BLA	NA
chr1:35180221:35181965	chr1:clu_49927_NA	SMIM12	-0.0023249	4.44e-06	BLA	NA
chr1:35180221:35183869	chr1:clu_49927_NA	SMIM12	0.000386898	4.44e-06	BLA	NA
chr1:35182090:35183869	chr1:clu_49927_NA	SMIM12	-0.032657	4.44e-06	BLA	HsaEX6029905
chr1:35182093:35182704	chr1:clu_49927_NA	SMIM12	-0.00122375	4.44e-06	BLA	HsaEX6029905
chr1:35182093:35183869	chr1:clu_49927_NA	SMIM12	0.00616463	4.44e-06	BLA	HsaEX6029905
chr1:35182757:35183869	chr1:clu_49927_NA	SMIM12	-0.0025023	4.44e-06	BLA	HsaEX6029905
chr1:35184010:35184381	chr1:clu_49927_NA	SMIM12	0.000270799	4.44e-06	BLA	NA
chr1:35184010:35186635	chr1:clu_49927_NA	SMIM12	0.00318489	4.44e-06	BLA	NA
chr1:35184010:35189750	chr1:clu_49927_NA	SMIM12	0.0170942	4.44e-06	BLA	NA
chr1:35184010:35198442	chr1:clu_49927_NA	SMIM12	-0.0239278	4.44e-06	BLA	NA
chr1:35184010:35208027	chr1:clu_49927_NA	SMIM12	-0.00198059	4.44e-06	BLA	NA
chr1:35184010:35321372	chr1:clu_49927_NA	SMIM12	0.0102291	4.44e-06	BLA	NA
chr1:35186750:35189750	chr1:clu_49927_NA	SMIM12	0.00639621	4.44e-06	BLA	NA
chr1:35189845:35198442	chr1:clu_49927_NA	SMIM12	-0.000926771	4.44e-06	BLA	NA
chr1:48771550:48780731	chr1:clu_50913_NA	SPATA6	0.00156244	0.0321582	BLA	HsaEX0061276; HsaEX0061278; HsaALTD0006158-2/2; HsaINT0157513; HsaEX0061272; HsaEX0061277; HsaALTD0006158-1/2; HsaINT0157512
chr1:48771550:48791735	chr1:clu_50913_NA	SPATA6	0.0104888	0.0321582	BLA	HsaEX0061276; HsaEX0061278; HsaALTD0006158-2/2; HsaINT0157513; HsaEX0061272; HsaEX0061277; HsaALTD0006158-1/2; HsaINT0157512
chr1:48771550:48821342	chr1:clu_50913_NA	SPATA6	-0.047615	0.0321582	BLA	HsaEX0061276; HsaEX0061278; HsaALTD0006158-2/2; HsaINT0157513; HsaEX0061272; HsaEX0061277; HsaALTD0006158-1/2; HsaINT0157512
chr1:48771550:48821390	chr1:clu_50913_NA	SPATA6	0.0234088	0.0321582	BLA	HsaEX0061276; HsaEX0061278; HsaALTD0006158-2/2; HsaINT0157513; HsaEX0061272; HsaEX0061277; HsaALTD0006158-1/2; HsaINT0157512
chr1:48771550:48850981	chr1:clu_50913_NA	SPATA6	-0.00230627	0.0321582	BLA	HsaEX0061276; HsaEX0061278; HsaALTD0006158-2/2; HsaINT0157513; HsaEX0061272; HsaEX0061277; HsaALTD0006158-1/2; HsaINT0157512
chr1:48825442:48827799	chr1:clu_50913_NA	SPATA6	0.00171138	0.0321582	BLA	HsaEX0061278; HsaINT0157511; HsaINT0157521; HsaEX0061270
chr1:48825442:48844930	chr1:clu_50913_NA	SPATA6	0.00691404	0.0321582	BLA	HsaEX0061278; HsaINT0157511; HsaINT0157521; HsaEX0061270
chr1:48825442:48850981	chr1:clu_50913_NA	SPATA6	-0.0077137	0.0321582	BLA	HsaEX0061278; HsaINT0157511; HsaINT0157521; HsaEX0061270
chr1:48845007:48850981	chr1:clu_50913_NA	SPATA6	0.0135495	0.0321582	BLA	NA
chr1:78444977:78478735	chr1:clu_51872_NA	DNAJB4,GIPC2	-0.0115243	0.0438458	BLA	HsaEX6031744; HsaEX0020252; HsaINT0066530; HsaEX6031727; HsaEX6031745
chr1:78444977:78546359	chr1:clu_51872_NA	DNAJB4,GIPC2	0.000546709	0.0438458	BLA	HsaEX6031744; HsaEX0020252; HsaINT0066530; HsaEX6031727; HsaEX6031745
chr1:78444982:78478735	chr1:clu_51872_NA	DNAJB4,GIPC2	0.00051294	0.0438458	BLA	HsaEX6031744; HsaEX0020252; HsaINT0066530; HsaEX6031727; HsaEX6031745
chr1:78445303:78478735	chr1:clu_51872_NA	DNAJB4,GIPC2	0.000899886	0.0438458	BLA	HsaEX6031744; HsaEX0020252; HsaINT0066530; HsaEX6031727; HsaEX6031745
chr1:78458550:78478735	chr1:clu_51872_NA	DNAJB4,GIPC2	-0.000711703	0.0438458	BLA	NA
chr1:78471005:78478735	chr1:clu_51872_NA	DNAJB4,GIPC2	0.0283606	0.0438458	BLA	HsaINT0050220; HsaEX0020251
chr1:78471005:78481698	chr1:clu_51872_NA	DNAJB4,GIPC2	-0.00176733	0.0438458	BLA	HsaINT0050220; HsaEX0020251
chr1:78479303:78481698	chr1:clu_51872_NA	DNAJB4,GIPC2	-0.0257822	0.0438458	BLA	HsaEX6031744; HsaEX0020252; HsaINT0050220; HsaINT0050221
chr1:78479303:78490702	chr1:clu_51872_NA	DNAJB4,GIPC2	0.0012169	0.0438458	BLA	HsaEX6031744; HsaEX0020252; HsaINT0050220; HsaINT0050221
chr1:78479303:78546359	chr1:clu_51872_NA	DNAJB4,GIPC2	0.00276572	0.0438458	BLA	HsaEX6031744; HsaEX0020252; HsaINT0050220; HsaINT0050221
chr1:78490797:78492158	chr1:clu_51872_NA	DNAJB4,GIPC2	-0.000195267	0.0438458	BLA	NA
chr1:78490797:78546359	chr1:clu_51872_NA	DNAJB4,GIPC2	0.00279278	0.0438458	BLA	NA
chr1:78512018:78546359	chr1:clu_51872_NA	DNAJB4,GIPC2	0.00288528	0.0438458	BLA	HsaINT0069135
chr1:84544054:84644860	chr1:clu_51955_NA	PRKACB	0.00319642	0.0455363	BLA	HsaEX0050095; HsaEX0050097; HsaEX0050093; HsaEX0050094; HsaINT0131811
chr1:84610231:84644860	chr1:clu_51955_NA	PRKACB	0.00236608	0.0455363	BLA	HsaEX6031797
chr1:84630105:84639012	chr1:clu_51955_NA	PRKACB	-0.00287916	0.0455363	BLA	NA
chr1:84630105:84640716	chr1:clu_51955_NA	PRKACB	0.00226024	0.0455363	BLA	NA
chr1:84630105:84644860	chr1:clu_51955_NA	PRKACB	0.0093139	0.0455363	BLA	NA
chr1:84630696:84639012	chr1:clu_51955_NA	PRKACB	-0.00807463	0.0455363	BLA	NA
chr1:84630696:84640716	chr1:clu_51955_NA	PRKACB	0.00100744	0.0455363	BLA	NA
chr1:84630696:84644860	chr1:clu_51955_NA	PRKACB	0.00319432	0.0455363	BLA	NA
chr1:84639035:84640716	chr1:clu_51955_NA	PRKACB	-0.0201792	0.0455363	BLA	NA
chr1:84640739:84641482	chr1:clu_51955_NA	PRKACB	0.00485452	0.0455363	BLA	HsaEX0050092
chr1:84640739:84644860	chr1:clu_51955_NA	PRKACB	-0.00388868	0.0455363	BLA	HsaEX0050092
chr1:84641490:84644860	chr1:clu_51955_NA	PRKACB	0.00882874	0.0455363	BLA	HsaEX0050092
chr1:89535098:89564190	chr1:clu_52171_NA	NA	-0.0103773	0.00286001	BLA	NA
chr1:89535098:89579076	chr1:clu_52171_NA	NA	0.00619016	0.00286001	BLA	NA
chr1:89535098:89583327	chr1:clu_52171_NA	NA	0.0249751	0.00286001	BLA	NA
chr1:89535098:89585828	chr1:clu_52171_NA	NA	0.00237273	0.00286001	BLA	NA
chr1:89535098:89614270	chr1:clu_52171_NA	NA	-0.00487077	0.00286001	BLA	NA
chr1:89535098:89614274	chr1:clu_52171_NA	NA	0.00312357	0.00286001	BLA	NA
chr1:89564248:89583327	chr1:clu_52171_NA	NA	-0.0400915	0.00286001	BLA	NA
chr1:89564248:89614274	chr1:clu_52171_NA	NA	0.002294	0.00286001	BLA	NA
chr1:89583412:89583587	chr1:clu_52171_NA	NA	-0.00264936	0.00286001	BLA	HsaINT0068110; HsaEX6032011; HsaINT0068109; HsaINT0068111; HsaEX6032010; HsaEX6032012; HsaEX0027162
chr1:89583412:89584594	chr1:clu_52171_NA	NA	0.0106981	0.00286001	BLA	HsaINT0068110; HsaEX6032011; HsaINT0068109; HsaINT0068111; HsaEX6032010; HsaEX6032012; HsaEX0027162
chr1:89583412:89585828	chr1:clu_52171_NA	NA	0.0205221	0.00286001	BLA	HsaINT0068110; HsaEX6032011; HsaINT0068109; HsaINT0068111; HsaEX6032010; HsaEX6032012; HsaEX0027162
chr1:89584995:89585828	chr1:clu_52171_NA	NA	-0.00217997	0.00286001	BLA	HsaEX6032009; HsaEX6032011; HsaINT0068109; HsaINT0068108
chr1:89585973:89614270	chr1:clu_52171_NA	NA	-0.00219163	0.00286001	BLA	HsaINT0068108; HsaEX6032009; HsaEX6032011; HsaINT0068107; HsaINT0068109; HsaEX6032008; HsaEX6032010
chr1:89585973:89614274	chr1:clu_52171_NA	NA	-0.00690778	0.00286001	BLA	HsaINT0068108; HsaEX6032009; HsaEX6032011; HsaINT0068107; HsaINT0068109; HsaEX6032008; HsaEX6032010
chr1:89586087:89586844	chr1:clu_52171_NA	NA	-0.0051882	0.00286001	BLA	HsaINT0068108; HsaEX6032009; HsaEX6032011; HsaINT0068107; HsaINT0068109; HsaEX6032008; HsaEX6032010
chr1:89586087:89614270	chr1:clu_52171_NA	NA	0.00491556	0.00286001	BLA	HsaINT0068108; HsaEX6032009; HsaEX6032011; HsaINT0068107; HsaINT0068109; HsaEX6032008; HsaEX6032010
chr1:89586087:89614274	chr1:clu_52171_NA	NA	0.00878414	0.00286001	BLA	HsaINT0068108; HsaEX6032009; HsaEX6032011; HsaINT0068107; HsaINT0068109; HsaEX6032008; HsaEX6032010
chr1:89594327:89614274	chr1:clu_52171_NA	NA	-0.0127875	0.00286001	BLA	NA
chr1:89614363:89615015	chr1:clu_52171_NA	NA	0.00495236	0.00286001	BLA	HsaINT0068163; HsaINT0068164; HsaEX0027173
chr1:89615229:89616044	chr1:clu_52171_NA	NA	-0.00705143	0.00286001	BLA	HsaINT0068162; HsaEX6032019; HsaINT0068163; HsaINT0068164
chr1:89615229:89645002	chr1:clu_52171_NA	NA	0.00546773	0.00286001	BLA	HsaINT0068162; HsaEX6032019; HsaINT0068163; HsaINT0068164
chr1:100435718:100440527	chr1:clu_52498_NA	SLC35A3	0.0455755	0.0430069	BLA	HsaEX0059384; HsaEX6032335; HsaINT0152545
chr1:100435718:100459093	chr1:clu_52498_NA	SLC35A3	-0.221031	0.0430069	BLA	HsaEX0059384; HsaEX6032335; HsaINT0152545
chr1:100436200:100459093	chr1:clu_52498_NA	SLC35A3	8.43e-05	0.0430069	BLA	HsaEX0059384; HsaEX6032335; HsaINT0152545
chr1:100440625:100459093	chr1:clu_52498_NA	SLC35A3	0.175371	0.0430069	BLA	NA
chr1:109359799:109363167	chr1:clu_52684_NA	AKNAD1	0.0869393	0.021057	BLA	HsaALTD0000233-1/2; HsaEX0003458; HsaINT0006447; HsaALTD0000233-2/2; HsaEX0003459; HsaEX0003460
chr1:109359799:109365992	chr1:clu_52684_NA	AKNAD1	0.0754041	0.021057	BLA	HsaALTD0000233-1/2; HsaEX0003458; HsaINT0006447; HsaALTD0000233-2/2; HsaEX0003459; HsaEX0003460
chr1:109359799:109369827	chr1:clu_52684_NA	AKNAD1	-0.0779068	0.021057	BLA	HsaALTD0000233-1/2; HsaEX0003458; HsaINT0006447; HsaALTD0000233-2/2; HsaEX0003459; HsaEX0003460
chr1:109363248:109365992	chr1:clu_52684_NA	AKNAD1	-0.00719577	0.021057	BLA	NA
chr1:109366310:109369827	chr1:clu_52684_NA	AKNAD1	-0.0662161	0.021057	BLA	HsaINT0006444; HsaEX6032543; HsaEX0003458; HsaEX6032542; HsaINT0006443; HsaEX0003460
chr1:109369924:109373181	chr1:clu_52684_NA	AKNAD1	-0.0110248	0.021057	BLA	HsaEX6032541; HsaINT0006442; HsaINT0006443; HsaEX0003459
chr1:112031489:112032089	chr1:clu_52925_NA	ADORA3	0.0711897	0.0383971	BLA	HsaALTA0000251-1/2; HsaEX0002847; HsaINT0004932; HsaALTA0000251-2/2; HsaINT0004931
chr1:112031489:112032324	chr1:clu_52925_NA	ADORA3	-0.00659285	0.0383971	BLA	HsaALTA0000251-1/2; HsaEX0002847; HsaINT0004932; HsaALTA0000251-2/2; HsaINT0004931
chr1:112031646:112032089	chr1:clu_52925_NA	ADORA3	0.0241154	0.0383971	BLA	HsaALTA0000251-1/2; HsaEX0002847; HsaINT0004932; HsaALTA0000251-2/2; HsaINT0004931
chr1:112031646:112033278	chr1:clu_52925_NA	ADORA3	0.00845407	0.0383971	BLA	HsaALTA0000251-1/2; HsaEX0002847; HsaINT0004932; HsaALTA0000251-2/2; HsaINT0004931
chr1:112033384:112045627	chr1:clu_52925_NA	ADORA3	-0.0374088	0.0383971	BLA	HsaALTA0000251-1/2; HsaALTA0000251-2/2; HsaINT0004931
chr1:112043178:112045627	chr1:clu_52925_NA	ADORA3	-0.0597575	0.0383971	BLA	NA
chr1:115282511:115284148	chr1:clu_53074_NA	CSDE1	0.0154049	0.0149183	BLA	HsaALTA0002190-2/2; HsaALTA0002191-1/2; HsaEX6032928; HsaALTD0001692-2/2; HsaALTD0001693-1/2; HsaEX0017423; HsaINT0041937; HsaALTA0002190-1/2; HsaALTA0002191-2/2; HsaINT0041938; HsaALTD0001692-1/2; HsaALTD0001693-2/2; HsaEX0017427
chr1:115282511:115292442	chr1:clu_53074_NA	CSDE1	-0.0272406	0.0149183	BLA	HsaALTA0002190-2/2; HsaALTA0002191-1/2; HsaEX6032928; HsaALTD0001692-2/2; HsaALTD0001693-1/2; HsaEX0017423; HsaINT0041937; HsaALTA0002190-1/2; HsaALTA0002191-2/2; HsaINT0041938; HsaALTD0001692-1/2; HsaALTD0001693-2/2; HsaEX0017427
chr1:115284294:115292442	chr1:clu_53074_NA	CSDE1	0.0118357	0.0149183	BLA	HsaINT0041937; HsaEX6032927; HsaINT0041936
chr1:151694638:151696615	chr1:clu_54129_NA	RIIAD1,AL589765.1	0.0200249	0.00286001	BLA	HsaINT0022406; HsaEX0010247; HsaEX6033533; HsaEX6033534; HsaINT0022407
chr1:151694638:151700051	chr1:clu_54129_NA	RIIAD1,AL589765.1	0.0381342	0.00286001	BLA	HsaINT0022406; HsaEX0010247; HsaEX6033533; HsaEX6033534; HsaINT0022407
chr1:151694638:151701242	chr1:clu_54129_NA	RIIAD1,AL589765.1	-0.0119686	0.00286001	BLA	HsaINT0022406; HsaEX0010247; HsaEX6033533; HsaEX6033534; HsaINT0022407
chr1:151694638:151728018	chr1:clu_54129_NA	RIIAD1,AL589765.1	9.66e-05	0.00286001	BLA	HsaINT0022406; HsaEX0010247; HsaEX6033533; HsaEX6033534; HsaINT0022407
chr1:151696714:151700051	chr1:clu_54129_NA	RIIAD1,AL589765.1	0.0053312	0.00286001	BLA	NA
chr1:151700097:151701242	chr1:clu_54129_NA	RIIAD1,AL589765.1	0.0613726	0.00286001	BLA	HsaEX6033532; HsaALTD0000909-2/2; HsaINT0022408; HsaEX6033533; HsaINT0022407; HsaALTD0000909-1/2
chr1:151700939:151701242	chr1:clu_54129_NA	RIIAD1,AL589765.1	-0.0609412	0.00286001	BLA	HsaALTD0000909-2/2; HsaINT0022408; HsaALTD0000909-1/2; HsaEX6033532; HsaEX0010247; HsaEX6033533; HsaINT0022407; HsaINT0022409
chr1:151700951:151701242	chr1:clu_54129_NA	RIIAD1,AL589765.1	-0.0611203	0.00286001	BLA	HsaALTD0000909-2/2; HsaINT0022408; HsaALTD0000909-1/2; HsaEX6033532; HsaEX0010247; HsaEX6033533; HsaINT0022407; HsaINT0022409
chr1:151702545:151707958	chr1:clu_54129_NA	RIIAD1,AL589765.1	0.00211857	0.00286001	BLA	HsaEX6033532; HsaINT0022409
chr1:151702545:151728018	chr1:clu_54129_NA	RIIAD1,AL589765.1	-0.00249585	0.00286001	BLA	HsaEX6033532; HsaINT0022409
chr1:151706925:151707958	chr1:clu_54129_NA	RIIAD1,AL589765.1	-0.000836996	0.00286001	BLA	NA
chr1:151708056:151728018	chr1:clu_54129_NA	RIIAD1,AL589765.1	0.0102848	0.00286001	BLA	NA
chr1:179956421:179959642	chr1:clu_55651_NA	CEP350	-0.0111321	0.0430069	BLA	HsaALTA0001804-2/2; HsaEX0014805; HsaINT0033795; HsaEX6035238; HsaALTA0001804-1/2; HsaINT0033806; HsaEX0014806
chr1:179956421:179961197	chr1:clu_55651_NA	CEP350	-0.00626491	0.0430069	BLA	HsaALTA0001804-2/2; HsaEX0014805; HsaINT0033795; HsaEX6035238; HsaALTA0001804-1/2; HsaINT0033806; HsaEX0014806
chr1:179959756:179959877	chr1:clu_55651_NA	CEP350	0.00925284	0.0430069	BLA	HsaEX6035237; HsaINT0033806; HsaINT0033815; HsaEX0014798
chr1:179959756:179961197	chr1:clu_55651_NA	CEP350	0.00814413	0.0430069	BLA	HsaEX6035237; HsaINT0033806; HsaINT0033815; HsaEX0014798
chr1:182027208:182037452	chr1:clu_55727_NA	ZNF648,RP11-538D16.2,GS1-122H1.2	0.0341287	0.0477842	BLA	NA
chr1:182037505:182038205	chr1:clu_55727_NA	ZNF648,RP11-538D16.2,GS1-122H1.2	0.539058	0.0477842	BLA	NA
chr1:182069838:182136221	chr1:clu_55727_NA	ZNF648,RP11-538D16.2,GS1-122H1.2	0.252724	0.0477842	BLA	NA
chr1:182136359:182247069	chr1:clu_55727_NA	ZNF648,RP11-538D16.2,GS1-122H1.2	-0.825911	0.0477842	BLA	NA
chr1:201682047:201687518	chr1:clu_56186_NA	NAV1	-0.0180561	0.0375275	BLA	HsaEX0041744; HsaEX6036017
chr1:201685030:201687518	chr1:clu_56186_NA	NAV1	0.0180561	0.0375275	BLA	NA
chr1:229738666:229741866	chr1:clu_57389_NA	TAF5L	-0.00428502	0.0430069	BLA	HsaEX0063509; HsaEX0063511; HsaINT0163508; HsaEX0063508; HsaEX0063510
chr1:229738666:229743521	chr1:clu_57389_NA	TAF5L	0.00540408	0.0430069	BLA	HsaEX0063509; HsaEX0063511; HsaINT0163508; HsaEX0063508; HsaEX0063510
chr1:229738666:229745853	chr1:clu_57389_NA	TAF5L	-0.0576314	0.0430069	BLA	HsaEX0063509; HsaEX0063511; HsaINT0163508; HsaEX0063508; HsaEX0063510
chr1:229741940:229742451	chr1:clu_57389_NA	TAF5L	0.00708102	0.0430069	BLA	NA
chr1:229741940:229743521	chr1:clu_57389_NA	TAF5L	-0.00461772	0.0430069	BLA	NA
chr1:229741940:229745853	chr1:clu_57389_NA	TAF5L	0.0253365	0.0430069	BLA	NA
chr1:229742623:229743521	chr1:clu_57389_NA	TAF5L	0.0131739	0.0430069	BLA	NA
chr1:229743582:229745853	chr1:clu_57389_NA	TAF5L	0.0155386	0.0430069	BLA	NA
chr10:20357168:20432224	chr10:clu_70563_NA	PLXDC2	0.0159659	0.0353288	BLA	HsaEX6087790; HsaINT0127891; HsaEX0048533; HsaEX0048530; HsaINT0127892
chr10:20394299:20432224	chr10:clu_70563_NA	PLXDC2	-0.0159659	0.0353288	BLA	NA
chr10:31750166:31784705	chr10:clu_70910_NA	ZEB1	0.0193501	0.0157262	BLA	HsaALTA0009672-1/2; HsaEX0072566; HsaEX0072568; HsaEX0072565; HsaEX0072567; HsaEX0072569; HsaEX0072571; HsaALTA0009672-2/2; HsaEX6088047; HsaINT0185317
chr10:31750166:31784708	chr10:clu_70910_NA	ZEB1	0.0278907	0.0157262	BLA	HsaALTA0009672-1/2; HsaEX0072566; HsaEX0072568; HsaEX0072565; HsaEX0072567; HsaEX0072569; HsaEX0072571; HsaALTA0009672-2/2; HsaEX6088047; HsaINT0185317
chr10:31750166:31791276	chr10:clu_70910_NA	ZEB1	0.00281526	0.0157262	BLA	HsaALTA0009672-1/2; HsaEX0072566; HsaEX0072568; HsaEX0072565; HsaEX0072567; HsaEX0072569; HsaEX0072571; HsaALTA0009672-2/2; HsaEX6088047; HsaINT0185317
chr10:31750166:31799601	chr10:clu_70910_NA	ZEB1	0.00336415	0.0157262	BLA	HsaALTA0009672-1/2; HsaEX0072566; HsaEX0072568; HsaEX0072565; HsaEX0072567; HsaEX0072569; HsaEX0072571; HsaALTA0009672-2/2; HsaEX6088047; HsaINT0185317
chr10:31784767:31791276	chr10:clu_70910_NA	ZEB1	0.0183196	0.0157262	BLA	HsaALTA0009672-1/2; HsaEX0072564; HsaEX0072570; HsaINT0185318; HsaALTA0009672-2/2
chr10:31791437:31799601	chr10:clu_70910_NA	ZEB1	-0.0717398	0.0157262	BLA	HsaEX6088046; HsaINT0185318; HsaEX0072571; HsaINT0185319
chr10:35360267:35363120	chr10:clu_71029_NA	CUL2,RP11-297A16.2	-0.000203186	0.0100027	BLA	HsaALTA0002258-2/2; HsaEX6088140; HsaINT0043333; HsaALTA0002258-1/2; HsaINT0043344; HsaEX0017991
chr10:35360267:35378824	chr10:clu_71029_NA	CUL2,RP11-297A16.2	-0.0242612	0.0100027	BLA	HsaALTA0002258-2/2; HsaEX6088140; HsaINT0043333; HsaALTA0002258-1/2; HsaINT0043344; HsaEX0017991
chr10:35360267:35379107	chr10:clu_71029_NA	CUL2,RP11-297A16.2	0.0512131	0.0100027	BLA	HsaALTA0002258-2/2; HsaEX6088140; HsaINT0043333; HsaALTA0002258-1/2; HsaINT0043344; HsaEX0017991
chr10:35360267:35379358	chr10:clu_71029_NA	CUL2,RP11-297A16.2	-0.0410465	0.0100027	BLA	HsaALTA0002258-2/2; HsaEX6088140; HsaINT0043333; HsaALTA0002258-1/2; HsaINT0043344; HsaEX0017991
chr10:35360267:35389772	chr10:clu_71029_NA	CUL2,RP11-297A16.2	0.00453198	0.0100027	BLA	HsaALTA0002258-2/2; HsaEX6088140; HsaINT0043333; HsaALTA0002258-1/2; HsaINT0043344; HsaEX0017991
chr10:35378929:35379107	chr10:clu_71029_NA	CUL2,RP11-297A16.2	0.00976578	0.0100027	BLA	HsaINT0043333; HsaEX6088139; HsaEX0017991
chr10:46143982:46144411	chr10:clu_71288_NA	ZFAND4	0.0206289	0.015626	BLA	HsaEX0004713; HsaEX0004714; HsaEX0004718; HsaINT0009623; HsaINT0009622; HsaEX0004708; HsaEX0004719
chr10:46143982:46147414	chr10:clu_71288_NA	ZFAND4	0.0386798	0.015626	BLA	HsaEX0004713; HsaEX0004714; HsaEX0004718; HsaINT0009623; HsaINT0009622; HsaEX0004708; HsaEX0004719
chr10:46143982:46158990	chr10:clu_71288_NA	ZFAND4	-0.0105215	0.015626	BLA	HsaEX0004713; HsaEX0004714; HsaEX0004718; HsaINT0009623; HsaINT0009622; HsaEX0004708; HsaEX0004719
chr10:46144550:46147414	chr10:clu_71288_NA	ZFAND4	0.00859343	0.015626	BLA	HsaEX0004713; HsaEX0004714; HsaEX0004718; HsaINT0009623; HsaINT0009622; HsaEX0004708; HsaEX0004719
chr10:46147073:46147414	chr10:clu_71288_NA	ZFAND4	-0.00382921	0.015626	BLA	HsaEX6088244; HsaINT0009621; HsaINT0009622; HsaEX0004717; HsaEX0004719
chr10:46147481:46148432	chr10:clu_71288_NA	ZFAND4	-0.0140849	0.015626	BLA	HsaEX6088244; HsaEX0004711; HsaEX0004716; HsaINT0009621; HsaINT0009620; HsaINT0009622; HsaEX0004712; HsaEX0004717; HsaEX0004719
chr10:46147481:46158990	chr10:clu_71288_NA	ZFAND4	0.014468	0.015626	BLA	HsaEX6088244; HsaEX0004711; HsaEX0004716; HsaINT0009621; HsaINT0009620; HsaINT0009622; HsaEX0004712; HsaEX0004717; HsaEX0004719
chr10:46148507:46158028	chr10:clu_71288_NA	ZFAND4	-0.0111695	0.015626	BLA	HsaEX0004711; HsaEX0004716; HsaEX0004718; HsaINT0009621; HsaINT0009620; HsaEX0004712
chr10:46148507:46158990	chr10:clu_71288_NA	ZFAND4	-0.0150412	0.015626	BLA	HsaEX0004711; HsaEX0004716; HsaEX0004718; HsaINT0009621; HsaINT0009620; HsaEX0004712
chr10:46151674:46158990	chr10:clu_71288_NA	ZFAND4	0.000290204	0.015626	BLA	NA
chr10:46158129:46158990	chr10:clu_71288_NA	ZFAND4	-0.028014	0.015626	BLA	HsaALTD0000348-1/2; HsaALTD0000348-2/2; HsaEX0004712
chr10:71017182:71018532	chr10:clu_71882_NA	HKDC1	0.696797	0.0455363	BLA	HsaINT0076410; HsaEX6088709; HsaEX0030081; HsaINT0076409; HsaINT0076411; HsaEX6088710; HsaEX0030082
chr10:71018715:71020895	chr10:clu_71882_NA	HKDC1	-0.696797	0.0455363	BLA	HsaEX6088709; HsaINT0076411; HsaINT0076412; HsaEX6088708
chr10:79844296:79844569	chr10:clu_72338_NA	LINC00856,LINC00595	0.00559862	0.00805514	BLA	NA
chr10:79939003:79950906	chr10:clu_72338_NA	LINC00856,LINC00595	0.0240581	0.00805514	BLA	NA
chr10:79939003:79973571	chr10:clu_72338_NA	LINC00856,LINC00595	0.00577107	0.00805514	BLA	NA
chr10:79939003:80133677	chr10:clu_72338_NA	LINC00856,LINC00595	-0.00350743	0.00805514	BLA	NA
chr10:79939003:80140150	chr10:clu_72338_NA	LINC00856,LINC00595	-0.0110711	0.00805514	BLA	NA
chr10:79950989:79951628	chr10:clu_72338_NA	LINC00856,LINC00595	0.0232682	0.00805514	BLA	NA
chr10:79951689:79952484	chr10:clu_72338_NA	LINC00856,LINC00595	0.0223761	0.00805514	BLA	NA
chr10:79957817:79958281	chr10:clu_72338_NA	LINC00856,LINC00595	0.00143145	0.00805514	BLA	NA
chr10:79970755:79973571	chr10:clu_72338_NA	LINC00856,LINC00595	0.00549394	0.00805514	BLA	NA
chr10:79970755:79992315	chr10:clu_72338_NA	LINC00856,LINC00595	0.000123356	0.00805514	BLA	NA
chr10:79992407:79992683	chr10:clu_72338_NA	LINC00856,LINC00595	-0.0243279	0.00805514	BLA	NA
chr10:79993010:79993284	chr10:clu_72338_NA	LINC00856,LINC00595	0.0276501	0.00805514	BLA	NA
chr10:80008827:80010034	chr10:clu_72338_NA	LINC00856,LINC00595	0.084663	0.00805514	BLA	NA
chr10:80008827:80140150	chr10:clu_72338_NA	LINC00856,LINC00595	0.00261724	0.00805514	BLA	NA
chr10:80008827:80225751	chr10:clu_72338_NA	LINC00856,LINC00595	-0.00224433	0.00805514	BLA	NA
chr10:80008827:80230960	chr10:clu_72338_NA	LINC00856,LINC00595	-0.00615725	0.00805514	BLA	NA
chr10:80008827:80285087	chr10:clu_72338_NA	LINC00856,LINC00595	-0.00891304	0.00805514	BLA	NA
chr10:80010208:80156168	chr10:clu_72338_NA	LINC00856,LINC00595	-0.0176306	0.00805514	BLA	NA
chr10:80010208:80285087	chr10:clu_72338_NA	LINC00856,LINC00595	-0.0220493	0.00805514	BLA	NA
chr10:80011453:80225751	chr10:clu_72338_NA	LINC00856,LINC00595	-0.00644416	0.00805514	BLA	NA
chr10:80011453:80230960	chr10:clu_72338_NA	LINC00856,LINC00595	0.00151731	0.00805514	BLA	NA
chr10:80039251:80039352	chr10:clu_72338_NA	LINC00856,LINC00595	0.0191051	0.00805514	BLA	NA
chr10:80089008:80089850	chr10:clu_72338_NA	LINC00856,LINC00595	-0.0142972	0.00805514	BLA	NA
chr10:80133799:80140150	chr10:clu_72338_NA	LINC00856,LINC00595	0.00520291	0.00805514	BLA	NA
chr10:80133799:80156168	chr10:clu_72338_NA	LINC00856,LINC00595	-0.00736621	0.00805514	BLA	NA
chr10:80140511:80146750	chr10:clu_72338_NA	LINC00856,LINC00595	-0.0133577	0.00805514	BLA	NA
chr10:80140511:80156168	chr10:clu_72338_NA	LINC00856,LINC00595	-0.0874821	0.00805514	BLA	NA
chr10:80146872:80156168	chr10:clu_72338_NA	LINC00856,LINC00595	0.00279469	0.00805514	BLA	NA
chr10:80225935:80226424	chr10:clu_72338_NA	LINC00856,LINC00595	0.0011409	0.00805514	BLA	NA
chr10:80225935:80230960	chr10:clu_72338_NA	LINC00856,LINC00595	-0.00796375	0.00805514	BLA	NA
chr10:97605353:97605840	chr10:clu_72937_NA	ENTPD1	0.00283644	0.0235551	BLA	HsaEX6089675; HsaEX0022528; HsaINT0056482; HsaINT0056483; HsaINT0056484; HsaEX6089674
chr10:97605353:97607203	chr10:clu_72937_NA	ENTPD1	-0.00981958	0.0235551	BLA	HsaEX6089675; HsaEX0022528; HsaINT0056482; HsaINT0056483; HsaINT0056484; HsaEX6089674
chr10:97605353:97607326	chr10:clu_72937_NA	ENTPD1	0.0132833	0.0235551	BLA	HsaEX6089675; HsaEX0022528; HsaINT0056482; HsaINT0056483; HsaINT0056484; HsaEX6089674
chr10:97605353:97607329	chr10:clu_72937_NA	ENTPD1	-0.00630018	0.0235551	BLA	HsaEX6089675; HsaEX0022528; HsaINT0056482; HsaINT0056483; HsaINT0056484; HsaEX6089674
chr10:125426591:125433826	chr10:clu_74106_NA	GPR26	0.00264179	0.0458015	BLA	HsaINT0071655; HsaEX0028397
chr10:125426591:125434334	chr10:clu_74106_NA	GPR26	-0.0772132	0.0458015	BLA	HsaINT0071655; HsaEX0028397
chr10:125426591:125447445	chr10:clu_74106_NA	GPR26	-0.00815331	0.0458015	BLA	HsaINT0071655; HsaEX0028397
chr10:125433950:125434334	chr10:clu_74106_NA	GPR26	-0.000170865	0.0458015	BLA	HsaINT0071655; HsaINT0071656
chr10:125434447:125447445	chr10:clu_74106_NA	GPR26	0.0828956	0.0458015	BLA	HsaINT0071655; HsaINT0071656
chr11:5667093:5680440	chr11:clu_108833_NA	TRIM5	-0.00787343	0.0132556	BLA	HsaEX6000543
chr11:5667093:5686886	chr11:clu_108833_NA	TRIM5	0.00133225	0.0132556	BLA	HsaEX6000543
chr11:5667093:5699434	chr11:clu_108833_NA	TRIM5	-0.00744369	0.0132556	BLA	HsaEX6000543
chr11:5680548:5686886	chr11:clu_108833_NA	TRIM5	-0.0107972	0.0132556	BLA	NA
chr11:5686625:5686886	chr11:clu_108833_NA	TRIM5	0.0418604	0.0132556	BLA	HsaINT0172420; HsaEX0067152; HsaEX0067149; HsaEX0067151
chr11:5686912:5687211	chr11:clu_108833_NA	TRIM5	-0.0808244	0.0132556	BLA	HsaINT0172420; HsaEX0067152; HsaEX0067149; HsaEX0067151
chr11:5686912:5688919	chr11:clu_108833_NA	TRIM5	0.0304569	0.0132556	BLA	HsaINT0172420; HsaEX0067152; HsaEX0067149; HsaEX0067151
chr11:5687311:5688919	chr11:clu_108833_NA	TRIM5	-0.00612343	0.0132556	BLA	HsaINT0172420; HsaEX0067152; HsaEX0067149; HsaEX0067151
chr11:5687311:5699434	chr11:clu_108833_NA	TRIM5	0.00356725	0.0132556	BLA	HsaINT0172420; HsaEX0067152; HsaEX0067149; HsaEX0067151
chr11:5688941:5699434	chr11:clu_108833_NA	TRIM5	0.0358453	0.0132556	BLA	HsaEX0067152; HsaALTA0008987-1/2; HsaALTA0008987-2/2; HsaINT0172419
chr11:71185572:71186541	chr11:clu_111854_NA	NADSYN1	-0.0126988	0.0321582	BLA	HsaINT0109746; HsaEX0041562; HsaEX0041563; HsaEX0041564; HsaEX6003589; HsaALTD0004160-2/2; HsaINT0109745; HsaINT0109747; HsaEX6003588; HsaEX6003590; HsaALTD0004160-1/2
chr11:71185572:71187079	chr11:clu_111854_NA	NADSYN1	-0.000623358	0.0321582	BLA	HsaINT0109746; HsaEX0041562; HsaEX0041563; HsaEX0041564; HsaEX6003589; HsaALTD0004160-2/2; HsaINT0109745; HsaINT0109747; HsaEX6003588; HsaEX6003590; HsaALTD0004160-1/2
chr11:71185572:71187247	chr11:clu_111854_NA	NADSYN1	-0.0102372	0.0321582	BLA	HsaINT0109746; HsaEX0041562; HsaEX0041563; HsaEX0041564; HsaEX6003589; HsaALTD0004160-2/2; HsaINT0109745; HsaINT0109747; HsaEX6003588; HsaEX6003590; HsaALTD0004160-1/2
chr11:71185572:71187314	chr11:clu_111854_NA	NADSYN1	0.000289254	0.0321582	BLA	HsaINT0109746; HsaEX0041562; HsaEX0041563; HsaEX0041564; HsaEX6003589; HsaALTD0004160-2/2; HsaINT0109745; HsaINT0109747; HsaEX6003588; HsaEX6003590; HsaALTD0004160-1/2
chr11:71185572:71187491	chr11:clu_111854_NA	NADSYN1	0.00831107	0.0321582	BLA	HsaINT0109746; HsaEX0041562; HsaEX0041563; HsaEX0041564; HsaEX6003589; HsaALTD0004160-2/2; HsaINT0109745; HsaINT0109747; HsaEX6003588; HsaEX6003590; HsaALTD0004160-1/2
chr11:71185572:71187496	chr11:clu_111854_NA	NADSYN1	0.00320997	0.0321582	BLA	HsaINT0109746; HsaEX0041562; HsaEX0041563; HsaEX0041564; HsaEX6003589; HsaALTD0004160-2/2; HsaINT0109745; HsaINT0109747; HsaEX6003588; HsaEX6003590; HsaALTD0004160-1/2
chr11:71185572:71188391	chr11:clu_111854_NA	NADSYN1	0.00324941	0.0321582	BLA	HsaINT0109746; HsaEX0041562; HsaEX0041563; HsaEX0041564; HsaEX6003589; HsaALTD0004160-2/2; HsaINT0109745; HsaINT0109747; HsaEX6003588; HsaEX6003590; HsaALTD0004160-1/2
chr11:71185572:71189441	chr11:clu_111854_NA	NADSYN1	0.0952094	0.0321582	BLA	HsaINT0109746; HsaEX0041562; HsaEX0041563; HsaEX0041564; HsaEX6003589; HsaALTD0004160-2/2; HsaINT0109745; HsaINT0109747; HsaEX6003588; HsaEX6003590; HsaALTD0004160-1/2
chr11:71186668:71187079	chr11:clu_111854_NA	NADSYN1	-0.00204869	0.0321582	BLA	NA
chr11:71186668:71187228	chr11:clu_111854_NA	NADSYN1	0.000205532	0.0321582	BLA	NA
chr11:71186668:71187247	chr11:clu_111854_NA	NADSYN1	-0.0561176	0.0321582	BLA	NA
chr11:71188484:71189188	chr11:clu_111854_NA	NADSYN1	-0.00148795	0.0321582	BLA	HsaEX6003587; HsaALTA0005540-1/3; HsaALTA0005540-3/3; HsaINT0109729; HsaALTA0005540-2/3; HsaEX0041560
chr11:71188484:71189441	chr11:clu_111854_NA	NADSYN1	-0.0207155	0.0321582	BLA	HsaEX6003587; HsaALTA0005540-1/3; HsaALTA0005540-3/3; HsaINT0109729; HsaALTA0005540-2/3; HsaEX0041560
chr11:71189350:71189441	chr11:clu_111854_NA	NADSYN1	-0.00654565	0.0321582	BLA	HsaEX0041564; HsaEX6003587; HsaEX6003589; HsaALTA0005540-1/3; HsaALTA0005540-3/3; HsaALTD0004160-2/2; HsaINT0109729; HsaINT0109747; HsaALTA0005540-2/3; HsaALTD0004160-1/2; HsaEX0041560
chr12:176602:208312	chr12:clu_63664_NA	IQSEC3	-0.0397985	0.0341523	BLA	NA
chr12:176602:247433	chr12:clu_63664_NA	IQSEC3	0.0126782	0.0341523	BLA	NA
chr12:208380:208524	chr12:clu_63664_NA	IQSEC3	0.000957835	0.0341523	BLA	HsaEX6064384; HsaINT0081922; HsaEX0032171
chr12:208380:234799	chr12:clu_63664_NA	IQSEC3	0.0153747	0.0341523	BLA	HsaEX6064384; HsaINT0081922; HsaEX0032171
chr12:208380:246722	chr12:clu_63664_NA	IQSEC3	-0.00457186	0.0341523	BLA	HsaEX6064384; HsaINT0081922; HsaEX0032171
chr12:208380:247433	chr12:clu_63664_NA	IQSEC3	-0.0198261	0.0341523	BLA	HsaEX6064384; HsaINT0081922; HsaEX0032171
chr12:235078:247433	chr12:clu_63664_NA	IQSEC3	0.0351859	0.0341523	BLA	HsaEX6064385
chr12:3310422:3380888	chr12:clu_63873_NA	TSPAN9	-0.0490463	0.0321582	BLA	HsaEX0067685; HsaEX0067689; HsaINT0173887; HsaEX0067683; HsaEX0067686; HsaEX0067688; HsaINT0173888
chr12:3310422:3387587	chr12:clu_63873_NA	TSPAN9	0.0922742	0.0321582	BLA	HsaEX0067685; HsaEX0067689; HsaINT0173887; HsaEX0067683; HsaEX0067686; HsaEX0067688; HsaINT0173888
chr12:3382412:3387587	chr12:clu_63873_NA	TSPAN9	-0.0432279	0.0321582	BLA	NA
chr12:11001006:11001973	chr12:clu_64448_NA	PRR4,PRH1,TAS2R14,RP11-785H5.2	-0.00334773	0.0477842	BLA	HsaEX6065188; HsaINT0132837; HsaEX6065187; HsaEX6065189
chr12:11001006:11008607	chr12:clu_64448_NA	PRR4,PRH1,TAS2R14,RP11-785H5.2	0.00132092	0.0477842	BLA	HsaEX6065188; HsaINT0132837; HsaEX6065187; HsaEX6065189
chr12:11001006:11011545	chr12:clu_64448_NA	PRR4,PRH1,TAS2R14,RP11-785H5.2	-0.00419563	0.0477842	BLA	HsaEX6065188; HsaINT0132837; HsaEX6065187; HsaEX6065189
chr12:11001006:11030477	chr12:clu_64448_NA	PRR4,PRH1,TAS2R14,RP11-785H5.2	0.00145515	0.0477842	BLA	HsaEX6065188; HsaINT0132837; HsaEX6065187; HsaEX6065189
chr12:11001006:11034816	chr12:clu_64448_NA	PRR4,PRH1,TAS2R14,RP11-785H5.2	-0.0072027	0.0477842	BLA	HsaEX6065188; HsaINT0132837; HsaEX6065187; HsaEX6065189
chr12:11001006:11126254	chr12:clu_64448_NA	PRR4,PRH1,TAS2R14,RP11-785H5.2	-0.0121632	0.0477842	BLA	HsaEX6065188; HsaINT0132837; HsaEX6065187; HsaEX6065189
chr12:11001006:11187381	chr12:clu_64448_NA	PRR4,PRH1,TAS2R14,RP11-785H5.2	-0.00070728	0.0477842	BLA	HsaEX6065188; HsaINT0132837; HsaEX6065187; HsaEX6065189
chr12:11001006:11199619	chr12:clu_64448_NA	PRR4,PRH1,TAS2R14,RP11-785H5.2	0.00157935	0.0477842	BLA	HsaEX6065188; HsaINT0132837; HsaEX6065187; HsaEX6065189
chr12:11001006:11324021	chr12:clu_64448_NA	PRR4,PRH1,TAS2R14,RP11-785H5.2	0.00195048	0.0477842	BLA	HsaEX6065188; HsaINT0132837; HsaEX6065187; HsaEX6065189
chr12:11011697:11034816	chr12:clu_64448_NA	PRR4,PRH1,TAS2R14,RP11-785H5.2	-0.000873695	0.0477842	BLA	NA
chr12:11033655:11034816	chr12:clu_64448_NA	PRR4,PRH1,TAS2R14,RP11-785H5.2	-0.00270491	0.0477842	BLA	NA
chr12:11035297:11035660	chr12:clu_64448_NA	PRR4,PRH1,TAS2R14,RP11-785H5.2	-0.000914042	0.0477842	BLA	HsaEX6065190; HsaINT0131686
chr12:11035297:11126254	chr12:clu_64448_NA	PRR4,PRH1,TAS2R14,RP11-785H5.2	-0.00189437	0.0477842	BLA	HsaEX6065190; HsaINT0131686
chr12:11035695:11036753	chr12:clu_64448_NA	PRR4,PRH1,TAS2R14,RP11-785H5.2	-0.00528412	0.0477842	BLA	HsaEX6065190; HsaINT0131686
chr12:11035695:11126254	chr12:clu_64448_NA	PRR4,PRH1,TAS2R14,RP11-785H5.2	0.00114775	0.0477842	BLA	HsaEX6065190; HsaINT0131686
chr12:11035695:11199619	chr12:clu_64448_NA	PRR4,PRH1,TAS2R14,RP11-785H5.2	-0.000455379	0.0477842	BLA	HsaEX6065190; HsaINT0131686
chr12:11036874:11126254	chr12:clu_64448_NA	PRR4,PRH1,TAS2R14,RP11-785H5.2	2.9e-05	0.0477842	BLA	HsaEX6065190; HsaINT0131686
chr12:11047928:11126254	chr12:clu_64448_NA	PRR4,PRH1,TAS2R14,RP11-785H5.2	0.000121036	0.0477842	BLA	NA
chr12:11088592:11126254	chr12:clu_64448_NA	PRR4,PRH1,TAS2R14,RP11-785H5.2	-0.000923491	0.0477842	BLA	NA
chr12:11091176:11126254	chr12:clu_64448_NA	PRR4,PRH1,TAS2R14,RP11-785H5.2	-0.00276097	0.0477842	BLA	NA
chr12:11117193:11126254	chr12:clu_64448_NA	PRR4,PRH1,TAS2R14,RP11-785H5.2	0.0017594	0.0477842	BLA	NA
chr12:11117330:11126254	chr12:clu_64448_NA	PRR4,PRH1,TAS2R14,RP11-785H5.2	-0.00534931	0.0477842	BLA	NA
chr12:11126320:11127347	chr12:clu_64448_NA	PRR4,PRH1,TAS2R14,RP11-785H5.2	0.00132006	0.0477842	BLA	NA
chr12:11126320:11181000	chr12:clu_64448_NA	PRR4,PRH1,TAS2R14,RP11-785H5.2	-0.00609813	0.0477842	BLA	NA
chr12:11126320:11187381	chr12:clu_64448_NA	PRR4,PRH1,TAS2R14,RP11-785H5.2	-0.00460993	0.0477842	BLA	NA
chr12:11126320:11199619	chr12:clu_64448_NA	PRR4,PRH1,TAS2R14,RP11-785H5.2	-0.0223167	0.0477842	BLA	NA
chr12:11126320:11324021	chr12:clu_64448_NA	PRR4,PRH1,TAS2R14,RP11-785H5.2	0.00050142	0.0477842	BLA	NA
chr12:11127391:11199619	chr12:clu_64448_NA	PRR4,PRH1,TAS2R14,RP11-785H5.2	0.000114091	0.0477842	BLA	NA
chr12:11148924:11199619	chr12:clu_64448_NA	PRR4,PRH1,TAS2R14,RP11-785H5.2	0.00047429	0.0477842	BLA	NA
chr12:11174293:11199619	chr12:clu_64448_NA	PRR4,PRH1,TAS2R14,RP11-785H5.2	0.000683358	0.0477842	BLA	NA
chr12:11180380:11181000	chr12:clu_64448_NA	PRR4,PRH1,TAS2R14,RP11-785H5.2	-0.00115651	0.0477842	BLA	NA
chr12:11181114:11187381	chr12:clu_64448_NA	PRR4,PRH1,TAS2R14,RP11-785H5.2	-0.00115978	0.0477842	BLA	NA
chr12:11181114:11199619	chr12:clu_64448_NA	PRR4,PRH1,TAS2R14,RP11-785H5.2	0.00535249	0.0477842	BLA	NA
chr12:11187484:11199619	chr12:clu_64448_NA	PRR4,PRH1,TAS2R14,RP11-785H5.2	-0.021482	0.0477842	BLA	HsaEX0063682
chr12:11199787:11248297	chr12:clu_64448_NA	PRR4,PRH1,TAS2R14,RP11-785H5.2	0.0076334	0.0477842	BLA	HsaEX0063680; HsaINT0131682; HsaEX0063681
chr12:11199787:11273609	chr12:clu_64448_NA	PRR4,PRH1,TAS2R14,RP11-785H5.2	0.0163413	0.0477842	BLA	HsaEX0063680; HsaINT0131682; HsaEX0063681
chr12:11199787:11323866	chr12:clu_64448_NA	PRR4,PRH1,TAS2R14,RP11-785H5.2	9.55e-05	0.0477842	BLA	HsaEX0063680; HsaINT0131682; HsaEX0063681
chr12:11199787:11324021	chr12:clu_64448_NA	PRR4,PRH1,TAS2R14,RP11-785H5.2	-0.00506808	0.0477842	BLA	HsaEX0063680; HsaINT0131682; HsaEX0063681
chr12:11203483:11273609	chr12:clu_64448_NA	PRR4,PRH1,TAS2R14,RP11-785H5.2	-0.000845846	0.0477842	BLA	NA
chr12:11248400:11273609	chr12:clu_64448_NA	PRR4,PRH1,TAS2R14,RP11-785H5.2	0.0288221	0.0477842	BLA	NA
chr12:11248400:11324021	chr12:clu_64448_NA	PRR4,PRH1,TAS2R14,RP11-785H5.2	0.00355378	0.0477842	BLA	NA
chr12:11273779:11276670	chr12:clu_64448_NA	PRR4,PRH1,TAS2R14,RP11-785H5.2	0.0144226	0.0477842	BLA	NA
chr12:11273779:11324021	chr12:clu_64448_NA	PRR4,PRH1,TAS2R14,RP11-785H5.2	0.0228364	0.0477842	BLA	NA
chr12:17237242:17267598	chr12:clu_64674_NA	NA	0.00244182	0.0341523	BLA	NA
chr12:17237242:17281926	chr12:clu_64674_NA	NA	0.0320432	0.0341523	BLA	NA
chr12:17237242:17299800	chr12:clu_64674_NA	NA	0.00151695	0.0341523	BLA	NA
chr12:17250029:17267598	chr12:clu_64674_NA	NA	-0.00901203	0.0341523	BLA	NA
chr12:17250029:17274899	chr12:clu_64674_NA	NA	-0.0149154	0.0341523	BLA	NA
chr12:17250029:17281926	chr12:clu_64674_NA	NA	-0.0509807	0.0341523	BLA	NA
chr12:17250029:17299800	chr12:clu_64674_NA	NA	-0.0115575	0.0341523	BLA	NA
chr12:17267635:17281926	chr12:clu_64674_NA	NA	-0.0816046	0.0341523	BLA	NA
chr12:17268866:17274899	chr12:clu_64674_NA	NA	5.54e-06	0.0341523	BLA	NA
chr12:17275086:17281926	chr12:clu_64674_NA	NA	0.0159447	0.0341523	BLA	NA
chr12:17282028:17299751	chr12:clu_64674_NA	NA	0.0127174	0.0341523	BLA	NA
chr12:17282028:17299800	chr12:clu_64674_NA	NA	-0.0076233	0.0341523	BLA	NA
chr12:17299924:17309657	chr12:clu_64674_NA	NA	0.043439	0.0341523	BLA	NA
chr12:17309808:17312353	chr12:clu_64674_NA	NA	0.0335633	0.0341523	BLA	NA
chr12:17309808:17312596	chr12:clu_64674_NA	NA	0.00349241	0.0341523	BLA	NA
chr12:17309808:17317578	chr12:clu_64674_NA	NA	-0.00238489	0.0341523	BLA	NA
chr12:17318077:17319393	chr12:clu_64674_NA	NA	0.0278452	0.0341523	BLA	NA
chr12:17318077:17320594	chr12:clu_64674_NA	NA	0.00884725	0.0341523	BLA	NA
chr12:17319435:17320594	chr12:clu_64674_NA	NA	-0.0115653	0.0341523	BLA	NA
chr12:17319438:17320594	chr12:clu_64674_NA	NA	0.0077868	0.0341523	BLA	NA
chr12:39373200:39373919	chr12:clu_65269_NA	RP11-554L12.3	0.000629247	0.0428815	BLA	NA
chr12:39390681:39404315	chr12:clu_65269_NA	RP11-554L12.3	-0.0282272	0.0428815	BLA	NA
chr12:39404470:39407616	chr12:clu_65269_NA	RP11-554L12.3	0.0306479	0.0428815	BLA	NA
chr12:39404470:39409500	chr12:clu_65269_NA	RP11-554L12.3	0.0288557	0.0428815	BLA	NA
chr12:39404470:39412253	chr12:clu_65269_NA	RP11-554L12.3	-0.008687	0.0428815	BLA	NA
chr12:39407717:39409500	chr12:clu_65269_NA	RP11-554L12.3	-0.0208935	0.0428815	BLA	NA
chr12:39409616:39412253	chr12:clu_65269_NA	RP11-554L12.3	-0.00856172	0.0428815	BLA	NA
chr12:39412367:39418739	chr12:clu_65269_NA	RP11-554L12.3	-0.00363835	0.0428815	BLA	NA
chr12:39412367:39419102	chr12:clu_65269_NA	RP11-554L12.3	0.00883061	0.0428815	BLA	NA
chr12:39412367:39451791	chr12:clu_65269_NA	RP11-554L12.3	-0.00070327	0.0428815	BLA	NA
chr12:39412407:39419102	chr12:clu_65269_NA	RP11-554L12.3	0.00528803	0.0428815	BLA	NA
chr12:39418772:39419102	chr12:clu_65269_NA	RP11-554L12.3	-0.00592094	0.0428815	BLA	NA
chr12:39419232:39438367	chr12:clu_65269_NA	RP11-554L12.3	-0.00474837	0.0428815	BLA	NA
chr12:39419232:39451791	chr12:clu_65269_NA	RP11-554L12.3	0.0107973	0.0428815	BLA	NA
chr12:39438461:39451791	chr12:clu_65269_NA	RP11-554L12.3	-0.00366839	0.0428815	BLA	NA
chr12:52374983:52376470	chr12:clu_66030_NA	ACVR1B	0.000345096	0.00798368	BLA	HsaEX6066598; HsaINT0003350; HsaEX0002203; HsaEX0002202; HsaINT0003349
chr12:52374983:52377783	chr12:clu_66030_NA	ACVR1B	0.0472678	0.00798368	BLA	HsaEX6066598; HsaINT0003350; HsaEX0002203; HsaEX0002202; HsaINT0003349
chr12:52374983:52385647	chr12:clu_66030_NA	ACVR1B	0.00132401	0.00798368	BLA	HsaEX6066598; HsaINT0003350; HsaEX0002203; HsaEX0002202; HsaINT0003349
chr12:52376592:52377783	chr12:clu_66030_NA	ACVR1B	0.00134577	0.00798368	BLA	NA
chr12:52379132:52380602	chr12:clu_66030_NA	ACVR1B	-0.0159093	0.00798368	BLA	HsaINT0003352; HsaEX0002205; HsaINT0003351
chr12:52379132:52385647	chr12:clu_66030_NA	ACVR1B	-0.000376327	0.00798368	BLA	HsaINT0003352; HsaEX0002205; HsaINT0003351
chr12:52380726:52385647	chr12:clu_66030_NA	ACVR1B	-0.033997	0.00798368	BLA	HsaINT0003352; HsaEX6066597; HsaINT0003353
chr12:102091912:102107868	chr12:clu_68020_NA	CHPT1	-0.0178816	0.0307291	BLA	HsaINT0035089; HsaEX0015278; HsaEX0015277; HsaEX0015279
chr12:102091912:102116946	chr12:clu_68020_NA	CHPT1	0.000124002	0.0307291	BLA	HsaINT0035089; HsaEX0015278; HsaEX0015277; HsaEX0015279
chr12:102110590:102113268	chr12:clu_68020_NA	CHPT1	0.00251841	0.0307291	BLA	HsaINT0035091; HsaEX0015276; HsaEX0015280; HsaEX0015275; HsaINT0035092
chr12:102110590:102113901	chr12:clu_68020_NA	CHPT1	0.0197777	0.0307291	BLA	HsaINT0035091; HsaEX0015276; HsaEX0015280; HsaEX0015275; HsaINT0035092
chr12:102110590:102114015	chr12:clu_68020_NA	CHPT1	4.47e-05	0.0307291	BLA	HsaINT0035091; HsaEX0015276; HsaEX0015280; HsaEX0015275; HsaINT0035092
chr12:102110590:102116946	chr12:clu_68020_NA	CHPT1	-0.0235016	0.0307291	BLA	HsaINT0035091; HsaEX0015276; HsaEX0015280; HsaEX0015275; HsaINT0035092
chr12:102113294:102113901	chr12:clu_68020_NA	CHPT1	0.00110488	0.0307291	BLA	HsaINT0035093; HsaEX0015276; HsaEX6068629; HsaINT0035092
chr12:102113952:102116946	chr12:clu_68020_NA	CHPT1	0.00195576	0.0307291	BLA	HsaINT0035093; HsaEX0015276; HsaEX6068629; HsaINT0035092
chr12:102114032:102116946	chr12:clu_68020_NA	CHPT1	0.0158578	0.0307291	BLA	HsaINT0035093; HsaEX0015276; HsaEX6068629; HsaINT0035092
chr12:102517819:102542008	chr12:clu_68043_NA	PARPBP	-0.0743743	0.0383971	BLA	HsaEX6068665; HsaEX6068667; HsaINT0020124; HsaEX0009199; HsaEX6068666; HsaEX0009198; HsaINT0020122
chr12:102517819:102542013	chr12:clu_68043_NA	PARPBP	-0.00926358	0.0383971	BLA	HsaEX6068665; HsaEX6068667; HsaINT0020124; HsaEX0009199; HsaEX6068666; HsaEX0009198; HsaINT0020122
chr12:102517819:102547647	chr12:clu_68043_NA	PARPBP	-0.0363869	0.0383971	BLA	HsaEX6068665; HsaEX6068667; HsaINT0020124; HsaEX0009199; HsaEX6068666; HsaEX0009198; HsaINT0020122
chr12:102542241:102544042	chr12:clu_68043_NA	PARPBP	0.00300752	0.0383971	BLA	HsaEX6068665; HsaEX6068667; HsaINT0020124; HsaEX0009192; HsaEX0009200; HsaEX0009202; HsaEX6068666; HsaEX0009198; HsaEX0009201; HsaINT0020125
chr12:102542241:102545348	chr12:clu_68043_NA	PARPBP	-0.00174845	0.0383971	BLA	HsaEX6068665; HsaEX6068667; HsaINT0020124; HsaEX0009192; HsaEX0009200; HsaEX0009202; HsaEX6068666; HsaEX0009198; HsaEX0009201; HsaINT0020125
chr12:102542241:102547647	chr12:clu_68043_NA	PARPBP	0.0289239	0.0383971	BLA	HsaEX6068665; HsaEX6068667; HsaINT0020124; HsaEX0009192; HsaEX0009200; HsaEX0009202; HsaEX6068666; HsaEX0009198; HsaEX0009201; HsaINT0020125
chr12:102547754:102548605	chr12:clu_68043_NA	PARPBP	0.00150529	0.0383971	BLA	HsaINT0020126; HsaEX0009199; HsaEX0009200; HsaEX0009201; HsaEX0009203; HsaEX0009204; HsaINT0020125
chr12:102547754:102558216	chr12:clu_68043_NA	PARPBP	-0.0300393	0.0383971	BLA	HsaINT0020126; HsaEX0009199; HsaEX0009200; HsaEX0009201; HsaEX0009203; HsaEX0009204; HsaINT0020125
chr12:102547767:102558216	chr12:clu_68043_NA	PARPBP	0.00260837	0.0383971	BLA	HsaINT0020126; HsaEX0009199; HsaEX0009200; HsaEX0009201; HsaEX0009203; HsaEX0009204; HsaINT0020125
chr12:102558386:102559507	chr12:clu_68043_NA	PARPBP	0.115767	0.0383971	BLA	HsaINT0020126; HsaEX0009202; HsaEX0009193; HsaEX0009203; HsaINT0020127
chr12:120499630:120500556	chr12:clu_68918_NA	CCDC64	0.0906221	1.27e-05	BLA	HsaINT0029798; HsaEX0013370; HsaEX0013372; HsaEX0013367; HsaEX0013373; HsaINT0029799
chr12:120499630:120502537	chr12:clu_68918_NA	CCDC64	-0.178493	1.27e-05	BLA	HsaINT0029798; HsaEX0013370; HsaEX0013372; HsaEX0013367; HsaEX0013373; HsaINT0029799
chr12:120500567:120502537	chr12:clu_68918_NA	CCDC64	0.0878706	1.27e-05	BLA	HsaINT0029798; HsaEX0013367; HsaEX0013373
chr13:24242221:24242831	chr13:clu_29012_NA	TNFRSF19	0.0957113	0.0375275	BLA	HsaEX0066196; HsaEX0066198; HsaINT0170042; HsaINT0170041
chr13:24243236:24247511	chr13:clu_29012_NA	TNFRSF19	-0.0957113	0.0375275	BLA	HsaINT0170042
chr13:25500032:25502504	chr13:clu_29070_NA	TPTE2P1	0.00207139	0.0375275	BLA	HsaEX0066768; HsaEX0066770; HsaEX0066772; HsaEX0066769; HsaEX0066771
chr13:25500032:25507633	chr13:clu_29070_NA	TPTE2P1	-0.000821545	0.0375275	BLA	HsaEX0066768; HsaEX0066770; HsaEX0066772; HsaEX0066769; HsaEX0066771
chr13:25500032:25514615	chr13:clu_29070_NA	TPTE2P1	-0.00471173	0.0375275	BLA	HsaEX0066768; HsaEX0066770; HsaEX0066772; HsaEX0066769; HsaEX0066771
chr13:25500032:25514645	chr13:clu_29070_NA	TPTE2P1	-0.000756171	0.0375275	BLA	HsaEX0066768; HsaEX0066770; HsaEX0066772; HsaEX0066769; HsaEX0066771
chr13:25500032:25525535	chr13:clu_29070_NA	TPTE2P1	-0.0071016	0.0375275	BLA	HsaEX0066768; HsaEX0066770; HsaEX0066772; HsaEX0066769; HsaEX0066771
chr13:25507674:25511715	chr13:clu_29070_NA	TPTE2P1	-0.005068	0.0375275	BLA	NA
chr13:25507674:25514615	chr13:clu_29070_NA	TPTE2P1	-0.00917267	0.0375275	BLA	NA
chr13:25507674:25514645	chr13:clu_29070_NA	TPTE2P1	-0.0031966	0.0375275	BLA	NA
chr13:25508801:25511715	chr13:clu_29070_NA	TPTE2P1	-0.0178715	0.0375275	BLA	NA
chr13:25508801:25514615	chr13:clu_29070_NA	TPTE2P1	-0.00378368	0.0375275	BLA	NA
chr13:25508801:25514645	chr13:clu_29070_NA	TPTE2P1	-0.000561622	0.0375275	BLA	NA
chr13:25511877:25514615	chr13:clu_29070_NA	TPTE2P1	-0.00438267	0.0375275	BLA	NA
chr13:25511877:25514645	chr13:clu_29070_NA	TPTE2P1	0.00103918	0.0375275	BLA	NA
chr13:25511908:25514615	chr13:clu_29070_NA	TPTE2P1	-0.0104214	0.0375275	BLA	NA
chr13:25511908:25514645	chr13:clu_29070_NA	TPTE2P1	-0.0223412	0.0375275	BLA	NA
chr13:25514923:25516125	chr13:clu_29070_NA	TPTE2P1	0.00859932	0.0375275	BLA	HsaEX0066770; HsaEX0066772; HsaEX0066771
chr13:25514923:25525535	chr13:clu_29070_NA	TPTE2P1	0.00266154	0.0375275	BLA	HsaEX0066770; HsaEX0066772; HsaEX0066771
chr13:25516246:25517070	chr13:clu_29070_NA	TPTE2P1	0.00340216	0.0375275	BLA	HsaINT0171599
chr13:25516246:25525535	chr13:clu_29070_NA	TPTE2P1	-0.00510638	0.0375275	BLA	HsaINT0171599
chr13:25517159:25517631	chr13:clu_29070_NA	TPTE2P1	0.00375239	0.0375275	BLA	HsaINT0171599
chr13:25517159:25525535	chr13:clu_29070_NA	TPTE2P1	0.0779999	0.0375275	BLA	HsaINT0171599
chr13:25517825:25525535	chr13:clu_29070_NA	TPTE2P1	-0.00422922	0.0375275	BLA	HsaINT0171599
chr13:39627465:39655365	chr13:clu_29543_NA	NA	-0.0181598	0.0383971	BLA	NA
chr13:39627465:39655397	chr13:clu_29543_NA	NA	-0.0239641	0.0383971	BLA	NA
chr13:39627465:39656578	chr13:clu_29543_NA	NA	0.00532928	0.0383971	BLA	NA
chr13:39627465:39659264	chr13:clu_29543_NA	NA	0.0361482	0.0383971	BLA	NA
chr13:39627465:39693368	chr13:clu_29543_NA	NA	0.0147132	0.0383971	BLA	NA
chr13:39627465:39743528	chr13:clu_29543_NA	NA	-0.00510155	0.0383971	BLA	NA
chr13:39627465:39765740	chr13:clu_29543_NA	NA	0.000226702	0.0383971	BLA	NA
chr13:39655500:39656578	chr13:clu_29543_NA	NA	0.00416571	0.0383971	BLA	NA
chr13:39656665:39659264	chr13:clu_29543_NA	NA	-0.0326676	0.0383971	BLA	NA
chr13:39659391:39662919	chr13:clu_29543_NA	NA	0.01931	0.0383971	BLA	NA
chr13:42780282:42783083	chr13:clu_29655_NA	DGKH	0.0486433	0.0308215	BLA	HsaEX6040137; HsaEX0019433; HsaINT0047303; HsaINT0047304
chr13:42780282:42783095	chr13:clu_29655_NA	DGKH	-0.0486433	0.0308215	BLA	HsaEX6040137; HsaEX0019433; HsaINT0047303; HsaINT0047304
chr13:79980432:79994895	chr13:clu_30377_NA	RBM26-AS1,RBM26	-0.00278798	0.0121722	BLA	HsaEX0054615; HsaEX0054617; HsaEX0054616; HsaEX6040678; HsaINT0138428
chr13:79980437:79980562	chr13:clu_30377_NA	RBM26-AS1,RBM26	-0.000978715	0.0121722	BLA	HsaEX0054615; HsaEX0054617; HsaEX0054616; HsaEX6040678; HsaINT0138428
chr13:79980437:79994895	chr13:clu_30377_NA	RBM26-AS1,RBM26	-0.0104655	0.0121722	BLA	HsaEX0054615; HsaEX0054617; HsaEX0054616; HsaEX6040678; HsaINT0138428
chr13:79980612:79986817	chr13:clu_30377_NA	RBM26-AS1,RBM26	0.0068936	0.0121722	BLA	HsaEX0054615; HsaEX0054617; HsaEX0054616; HsaEX6040678; HsaINT0138428
chr13:79980612:79991970	chr13:clu_30377_NA	RBM26-AS1,RBM26	-0.00467235	0.0121722	BLA	HsaEX0054615; HsaEX0054617; HsaEX0054616; HsaEX6040678; HsaINT0138428
chr13:79980612:79994895	chr13:clu_30377_NA	RBM26-AS1,RBM26	-0.00628142	0.0121722	BLA	HsaEX0054615; HsaEX0054617; HsaEX0054616; HsaEX6040678; HsaINT0138428
chr13:79980612:79996122	chr13:clu_30377_NA	RBM26-AS1,RBM26	-0.0022903	0.0121722	BLA	HsaEX0054615; HsaEX0054617; HsaEX0054616; HsaEX6040678; HsaINT0138428
chr13:79980717:79991970	chr13:clu_30377_NA	RBM26-AS1,RBM26	0.000251244	0.0121722	BLA	HsaEX0054615; HsaEX0054617; HsaEX0054616; HsaEX6040678; HsaINT0138428
chr13:79980717:79994895	chr13:clu_30377_NA	RBM26-AS1,RBM26	-0.00570329	0.0121722	BLA	HsaEX0054615; HsaEX0054617; HsaEX0054616; HsaEX6040678; HsaINT0138428
chr13:79980918:79991970	chr13:clu_30377_NA	RBM26-AS1,RBM26	0.000104742	0.0121722	BLA	HsaEX0054615; HsaEX0054617; HsaEX0054616; HsaEX6040678; HsaINT0138428
chr13:79980918:79994895	chr13:clu_30377_NA	RBM26-AS1,RBM26	0.0124487	0.0121722	BLA	HsaEX0054615; HsaEX0054617; HsaEX0054616; HsaEX6040678; HsaINT0138428
chr13:79987042:79989246	chr13:clu_30377_NA	RBM26-AS1,RBM26	-0.00290958	0.0121722	BLA	NA
chr13:79987042:79989397	chr13:clu_30377_NA	RBM26-AS1,RBM26	-0.000858655	0.0121722	BLA	NA
chr13:79987042:79991970	chr13:clu_30377_NA	RBM26-AS1,RBM26	0.00549734	0.0121722	BLA	NA
chr13:79987042:79994895	chr13:clu_30377_NA	RBM26-AS1,RBM26	0.0159413	0.0121722	BLA	NA
chr13:79989499:79991970	chr13:clu_30377_NA	RBM26-AS1,RBM26	0.0122378	0.0121722	BLA	NA
chr13:79989499:79994895	chr13:clu_30377_NA	RBM26-AS1,RBM26	-0.00419624	0.0121722	BLA	NA
chr13:79992051:79994895	chr13:clu_30377_NA	RBM26-AS1,RBM26	0.00652831	0.0121722	BLA	HsaEX0054615; HsaEX0054616; HsaEX0054618
chr13:79994937:79996122	chr13:clu_30377_NA	RBM26-AS1,RBM26	-0.000606949	0.0121722	BLA	HsaEX0054617
chr13:79994950:79996122	chr13:clu_30377_NA	RBM26-AS1,RBM26	-0.0181521	0.0121722	BLA	HsaEX0054617
chr14:74340917:74341287	chr14:clu_2209_NA	PTGR2,RP5-1021I20.4	-0.0290777	0.0430069	BLA	HsaALTA0006809-1/2; HsaINT0134052; HsaEX0050814; HsaEX0050816; HsaEX0050815; HsaALTA0006809-2/2; HsaEX6072105; HsaINT0134053
chr14:74340917:74343701	chr14:clu_2209_NA	PTGR2,RP5-1021I20.4	-0.0197679	0.0430069	BLA	HsaALTA0006809-1/2; HsaINT0134052; HsaEX0050814; HsaEX0050816; HsaEX0050815; HsaALTA0006809-2/2; HsaEX6072105; HsaINT0134053
chr14:74340917:74345799	chr14:clu_2209_NA	PTGR2,RP5-1021I20.4	0.00710213	0.0430069	BLA	HsaALTA0006809-1/2; HsaINT0134052; HsaEX0050814; HsaEX0050816; HsaEX0050815; HsaALTA0006809-2/2; HsaEX6072105; HsaINT0134053
chr14:74343871:74345799	chr14:clu_2209_NA	PTGR2,RP5-1021I20.4	0.0417435	0.0430069	BLA	HsaALTA0006809-1/2; HsaEX6072104; HsaALTD0005143-1/2; HsaEX0050815; HsaEX0050817; HsaALTA0006809-2/2; HsaALTD0005143-2/2; HsaINT0134053; HsaINT0134054
chr14:101296086:101297758	chr14:clu_3144_NA	MEG3	0.0261754	0.0321582	BLA	HsaINT0101749; HsaEX0038718; HsaEX0038721; HsaEX0038719; HsaEX0038720; HsaINT0101750
chr14:101296124:101297758	chr14:clu_3144_NA	MEG3	-0.012806	0.0321582	BLA	HsaINT0101749; HsaEX0038718; HsaEX0038721; HsaEX0038719; HsaEX0038720; HsaINT0101750
chr14:101297431:101297758	chr14:clu_3144_NA	MEG3	-0.0133694	0.0321582	BLA	HsaINT0101751; HsaEX0038718; HsaINT0101750
chr15:23021429:23021835	chr15:clu_24751_NA	NIPA2	0.00644092	0.0467866	BLA	HsaALTD0004311-1/2; HsaINT0113593; HsaEX0042957; HsaEX0042959; HsaEX0042960; HsaEX0042962; HsaEX0042954; HsaEX0042958; HsaEX0042961; HsaEX0042963; HsaALTD0004311-2/2
chr15:23021429:23026022	chr15:clu_24751_NA	NIPA2	0.00201498	0.0467866	BLA	HsaALTD0004311-1/2; HsaINT0113593; HsaEX0042957; HsaEX0042959; HsaEX0042960; HsaEX0042962; HsaEX0042954; HsaEX0042958; HsaEX0042961; HsaEX0042963; HsaALTD0004311-2/2
chr15:23021429:23027801	chr15:clu_24751_NA	NIPA2	0.00899596	0.0467866	BLA	HsaALTD0004311-1/2; HsaINT0113593; HsaEX0042957; HsaEX0042959; HsaEX0042960; HsaEX0042962; HsaEX0042954; HsaEX0042958; HsaEX0042961; HsaEX0042963; HsaALTD0004311-2/2
chr15:23021429:23029840	chr15:clu_24751_NA	NIPA2	-3.7e-06	0.0467866	BLA	HsaALTD0004311-1/2; HsaINT0113593; HsaEX0042957; HsaEX0042959; HsaEX0042960; HsaEX0042962; HsaEX0042954; HsaEX0042958; HsaEX0042961; HsaEX0042963; HsaALTD0004311-2/2
chr15:23021429:23033278	chr15:clu_24751_NA	NIPA2	0.00340909	0.0467866	BLA	HsaALTD0004311-1/2; HsaINT0113593; HsaEX0042957; HsaEX0042959; HsaEX0042960; HsaEX0042962; HsaEX0042954; HsaEX0042958; HsaEX0042961; HsaEX0042963; HsaALTD0004311-2/2
chr15:23021429:23033894	chr15:clu_24751_NA	NIPA2	0.00354546	0.0467866	BLA	HsaALTD0004311-1/2; HsaINT0113593; HsaEX0042957; HsaEX0042959; HsaEX0042960; HsaEX0042962; HsaEX0042954; HsaEX0042958; HsaEX0042961; HsaEX0042963; HsaALTD0004311-2/2
chr15:23021429:23034147	chr15:clu_24751_NA	NIPA2	0.00261793	0.0467866	BLA	HsaALTD0004311-1/2; HsaINT0113593; HsaEX0042957; HsaEX0042959; HsaEX0042960; HsaEX0042962; HsaEX0042954; HsaEX0042958; HsaEX0042961; HsaEX0042963; HsaALTD0004311-2/2
chr15:23022128:23027801	chr15:clu_24751_NA	NIPA2	-0.00131911	0.0467866	BLA	HsaALTD0004311-1/2; HsaINT0113593; HsaEX0042957; HsaEX0042959; HsaEX0042960; HsaEX0042962; HsaEX0042954; HsaEX0042958; HsaEX0042961; HsaEX0042963; HsaALTD0004311-2/2
chr15:23026119:23027801	chr15:clu_24751_NA	NIPA2	0.00260826	0.0467866	BLA	NA
chr15:23027922:23029747	chr15:clu_24751_NA	NIPA2	0.00206634	0.0467866	BLA	HsaEX6073329
chr15:23027922:23029779	chr15:clu_24751_NA	NIPA2	0.005418	0.0467866	BLA	HsaEX6073329
chr15:23027922:23029840	chr15:clu_24751_NA	NIPA2	-0.00531725	0.0467866	BLA	HsaEX6073329
chr15:23027922:23033278	chr15:clu_24751_NA	NIPA2	-0.0277086	0.0467866	BLA	HsaEX6073329
chr15:23029966:23033278	chr15:clu_24751_NA	NIPA2	0.00388631	0.0467866	BLA	HsaINT0113589
chr15:23033413:23033894	chr15:clu_24751_NA	NIPA2	-0.00655892	0.0467866	BLA	HsaALTD0004311-1/2; HsaINT0113589; HsaEX0042957; HsaEX0042959; HsaEX0042960; HsaEX0042962; HsaEX0042954; HsaEX0042958; HsaEX0042961; HsaALTD0004311-2/2
chr15:23033413:23034121	chr15:clu_24751_NA	NIPA2	-0.00327088	0.0467866	BLA	HsaALTD0004311-1/2; HsaINT0113589; HsaEX0042957; HsaEX0042959; HsaEX0042960; HsaEX0042962; HsaEX0042954; HsaEX0042958; HsaEX0042961; HsaALTD0004311-2/2
chr15:23033413:23034147	chr15:clu_24751_NA	NIPA2	0.00317517	0.0467866	BLA	HsaALTD0004311-1/2; HsaINT0113589; HsaEX0042957; HsaEX0042959; HsaEX0042960; HsaEX0042962; HsaEX0042954; HsaEX0042958; HsaEX0042961; HsaALTD0004311-2/2
chr15:40849566:40854971	chr15:clu_25595_NA	C15orf57	0.000627836	0.0401565	BLA	HsaEX0009595; HsaINT0021007; HsaINT0021006; HsaEX0009596
chr15:40849571:40854971	chr15:clu_25595_NA	C15orf57	0.00915349	0.0401565	BLA	HsaEX0009595; HsaINT0021007; HsaINT0021006; HsaEX0009596
chr15:40849571:40857175	chr15:clu_25595_NA	C15orf57	0.0119557	0.0401565	BLA	HsaEX0009595; HsaINT0021007; HsaINT0021006; HsaEX0009596
chr15:40849589:40854971	chr15:clu_25595_NA	C15orf57	0.0125192	0.0401565	BLA	HsaEX0009595; HsaINT0021007; HsaINT0021006; HsaEX0009596
chr15:40854206:40854971	chr15:clu_25595_NA	C15orf57	-0.00174537	0.0401565	BLA	HsaALTD0000839-1/3; HsaALTD0000839-3/3; HsaALTD0000839-2/3
chr15:40855221:40857175	chr15:clu_25595_NA	C15orf57	0.00188994	0.0401565	BLA	HsaEX6073853; HsaALTD0000839-1/3; HsaALTD0000839-3/3; HsaINT0021006; HsaALTD0000839-2/3
chr15:40855226:40856965	chr15:clu_25595_NA	C15orf57	-0.00612622	0.0401565	BLA	HsaEX6073853; HsaALTD0000839-1/3; HsaALTD0000839-3/3; HsaINT0021006; HsaALTD0000839-2/3
chr15:40855226:40856990	chr15:clu_25595_NA	C15orf57	0.00650274	0.0401565	BLA	HsaEX6073853; HsaALTD0000839-1/3; HsaALTD0000839-3/3; HsaINT0021006; HsaALTD0000839-2/3
chr15:40855226:40857175	chr15:clu_25595_NA	C15orf57	-0.0347773	0.0401565	BLA	HsaEX6073853; HsaALTD0000839-1/3; HsaALTD0000839-3/3; HsaINT0021006; HsaALTD0000839-2/3
chr15:41191196:41191342	chr15:clu_25665_NA	VPS18,RP11-540O11.1	-0.0297453	0.0194255	BLA	HsaALTA0009426-2/2; HsaALTA0009426-1/2; HsaEX6073895; HsaEX6073897; HsaEX0070538; HsaINT0180698; HsaEX0070539; HsaINT0180699; HsaINT0180700
chr15:41191196:41191370	chr15:clu_25665_NA	VPS18,RP11-540O11.1	0.00254841	0.0194255	BLA	HsaALTA0009426-2/2; HsaALTA0009426-1/2; HsaEX6073895; HsaEX6073897; HsaEX0070538; HsaINT0180698; HsaEX0070539; HsaINT0180699; HsaINT0180700
chr15:41191196:41194814	chr15:clu_25665_NA	VPS18,RP11-540O11.1	0.00557761	0.0194255	BLA	HsaALTA0009426-2/2; HsaALTA0009426-1/2; HsaEX6073895; HsaEX6073897; HsaEX0070538; HsaINT0180698; HsaEX0070539; HsaINT0180699; HsaINT0180700
chr15:41191406:41192038	chr15:clu_25665_NA	VPS18,RP11-540O11.1	-0.0056278	0.0194255	BLA	HsaALTA0009426-2/2; HsaALTA0009426-1/2; HsaEX6073895; HsaEX6073897; HsaEX0070538; HsaINT0180698; HsaEX0070539; HsaINT0180699; HsaINT0180700
chr15:41191406:41194814	chr15:clu_25665_NA	VPS18,RP11-540O11.1	-0.000317798	0.0194255	BLA	HsaALTA0009426-2/2; HsaALTA0009426-1/2; HsaEX6073895; HsaEX6073897; HsaEX0070538; HsaINT0180698; HsaEX0070539; HsaINT0180699; HsaINT0180700
chr15:41193212:41194814	chr15:clu_25665_NA	VPS18,RP11-540O11.1	0.0186251	0.0194255	BLA	HsaEX6073896; HsaINT0180699
chr15:41196029:41201027	chr15:clu_25665_NA	VPS18,RP11-540O11.1	0.00226274	0.0194255	BLA	HsaEX6073895; HsaINT0180700
chr15:41196029:41210230	chr15:clu_25665_NA	VPS18,RP11-540O11.1	0.00667703	0.0194255	BLA	HsaEX6073895; HsaINT0180700
chr15:57182365:57184331	chr15:clu_26739_NA	ZNF280D	-0.000193505	0.0121722	BLA	NA
chr15:57182365:57197946	chr15:clu_26739_NA	ZNF280D	-0.00244925	0.0121722	BLA	NA
chr15:57182365:57209263	chr15:clu_26739_NA	ZNF280D	0.0311923	0.0121722	BLA	NA
chr15:57182365:57209345	chr15:clu_26739_NA	ZNF280D	-0.00408922	0.0121722	BLA	NA
chr15:57182365:57209738	chr15:clu_26739_NA	ZNF280D	-0.014259	0.0121722	BLA	NA
chr15:57198063:57209263	chr15:clu_26739_NA	ZNF280D	-0.0189018	0.0121722	BLA	NA
chr15:57198063:57209345	chr15:clu_26739_NA	ZNF280D	0.0062634	0.0121722	BLA	NA
chr15:57198063:57209738	chr15:clu_26739_NA	ZNF280D	-0.0145244	0.0121722	BLA	NA
chr15:57209410:57209738	chr15:clu_26739_NA	ZNF280D	0.0169614	0.0121722	BLA	NA
chr15:81436161:81439636	chr15:clu_27961_NA	C15orf26,IL16	-0.171161	0.0315129	BLA	HsaINT0020877; HsaEX6076113; HsaEX6076114; HsaINT0020878
chr15:81436161:81440199	chr15:clu_27961_NA	C15orf26,IL16	-0.173354	0.0315129	BLA	HsaINT0020877; HsaEX6076113; HsaEX6076114; HsaINT0020878
chr15:81436161:81456224	chr15:clu_27961_NA	C15orf26,IL16	-0.00774599	0.0315129	BLA	HsaINT0020877; HsaEX6076113; HsaEX6076114; HsaINT0020878
chr15:81436161:81517640	chr15:clu_27961_NA	C15orf26,IL16	0.313059	0.0315129	BLA	HsaINT0020877; HsaEX6076113; HsaEX6076114; HsaINT0020878
chr15:81440272:81440679	chr15:clu_27961_NA	C15orf26,IL16	-0.00364219	0.0315129	BLA	HsaINT0020879; HsaINT0020878
chr15:81456325:81517640	chr15:clu_27961_NA	C15orf26,IL16	0.042845	0.0315129	BLA	NA
chr16:22545901:22546028	chr16:clu_76404_NA	NA	-5.34e-35	0.0243428	BLA	NA
chr16:22545901:22546132	chr16:clu_76404_NA	NA	0	0.0243428	BLA	NA
chr16:47162361:47163135	chr16:clu_77289_NA	NETO2	0.0422619	0.0243428	BLA	HsaINT0112781; HsaEX6043558; HsaINT0112780; HsaINT0112782; HsaEX0042601
chr16:47162484:47163135	chr16:clu_77289_NA	NETO2	-0.0422619	0.0243428	BLA	HsaINT0112781; HsaEX6043558; HsaINT0112780; HsaINT0112782; HsaEX0042601
chr16:70070481:70072808	chr16:clu_78266_NA	PDXDC2P	-0.0329985	0.0182623	BLA	NA
chr16:70070481:70072876	chr16:clu_78266_NA	PDXDC2P	0.0329985	0.0182623	BLA	NA
chr16:87454322:87457416	chr16:clu_78978_NA	ZCCHC14	-0.00979617	0.0338886	BLA	HsaINT0184964; HsaEX0072339; HsaEX6045268; HsaINT0184963; HsaEX6045267; HsaINT0184965
chr16:87454322:87466734	chr16:clu_78978_NA	ZCCHC14	-0.00128747	0.0338886	BLA	HsaINT0184964; HsaEX0072339; HsaEX6045268; HsaINT0184963; HsaEX6045267; HsaINT0184965
chr16:87457487:87466734	chr16:clu_78978_NA	ZCCHC14	0.00299364	0.0338886	BLA	HsaEX0072337; HsaINT0184963; HsaEX0072338
chr16:87457487:87493614	chr16:clu_78978_NA	ZCCHC14	-0.0072808	0.0338886	BLA	HsaEX0072337; HsaINT0184963; HsaEX0072338
chr16:87466807:87493614	chr16:clu_78978_NA	ZCCHC14	0.0153708	0.0338886	BLA	HsaEX6045266; HsaINT0184961; HsaEX6045267
chr17:9480082:9489090	chr17:clu_4806_NA	WDR16	0.0298628	0.0375275	BLA	HsaALTA0009481-2/2; HsaEX0062721; HsaINT0161374; HsaEX0062722; HsaEX0070959; HsaEX0070960; HsaALTA0009481-1/2
chr17:9480082:9490015	chr17:clu_4806_NA	WDR16	0.0769539	0.0375275	BLA	HsaALTA0009481-2/2; HsaEX0062721; HsaINT0161374; HsaEX0062722; HsaEX0070959; HsaEX0070960; HsaALTA0009481-1/2
chr17:9480082:9490019	chr17:clu_4806_NA	WDR16	-0.00984152	0.0375275	BLA	HsaALTA0009481-2/2; HsaEX0062721; HsaINT0161374; HsaEX0062722; HsaEX0070959; HsaEX0070960; HsaALTA0009481-1/2
chr17:9480082:9497510	chr17:clu_4806_NA	WDR16	0.0241522	0.0375275	BLA	HsaALTA0009481-2/2; HsaEX0062721; HsaINT0161374; HsaEX0062722; HsaEX0070959; HsaEX0070960; HsaALTA0009481-1/2
chr17:9489289:9490015	chr17:clu_4806_NA	WDR16	-0.170272	0.0375275	BLA	HsaALTA0009481-2/2; HsaEX0070961; HsaINT0181826; HsaEX0070959; HsaALTA0009481-1/2
chr17:9489289:9490019	chr17:clu_4806_NA	WDR16	0.04078	0.0375275	BLA	HsaALTA0009481-2/2; HsaEX0070961; HsaINT0181826; HsaEX0070959; HsaALTA0009481-1/2
chr17:9490151:9497510	chr17:clu_4806_NA	WDR16	0.00836446	0.0375275	BLA	HsaALTA0009481-2/2; HsaEX0070961; HsaINT0181826; HsaEX0070959; HsaALTA0009481-1/2
chr17:18250970:18251639	chr17:clu_5208_NA	SHMT1	-0.0142485	0.0228347	BLA	HsaINT0149702; HsaEX0058205; HsaEX6021426; HsaEX0058201; HsaEX0058203; HsaEX0058204; HsaEX6021425; HsaEX6021427; HsaINT0149701
chr17:18250970:18256986	chr17:clu_5208_NA	SHMT1	0.0065542	0.0228347	BLA	HsaINT0149702; HsaEX0058205; HsaEX6021426; HsaEX0058201; HsaEX0058203; HsaEX0058204; HsaEX6021425; HsaEX6021427; HsaINT0149701
chr17:18251754:18256310	chr17:clu_5208_NA	SHMT1	-0.00298568	0.0228347	BLA	HsaINT0149702; HsaEX0058205; HsaEX6021426; HsaEX0058201; HsaEX0058203; HsaEX0058204; HsaEX6021425; HsaEX6021427; HsaINT0149701
chr17:18251754:18256986	chr17:clu_5208_NA	SHMT1	0.0131931	0.0228347	BLA	HsaINT0149702; HsaEX0058205; HsaEX6021426; HsaEX0058201; HsaEX0058203; HsaEX0058204; HsaEX6021425; HsaEX6021427; HsaINT0149701
chr17:18256401:18256986	chr17:clu_5208_NA	SHMT1	0.00740249	0.0228347	BLA	HsaEX0058200; HsaEX0058202; HsaEX0058205; HsaEX6021426; HsaINT0149700; HsaEX0058203; HsaEX6021425; HsaEX6021427; HsaINT0149701
chr17:18257131:18259200	chr17:clu_5208_NA	SHMT1	-0.00991559	0.0228347	BLA	HsaEX0058200; HsaEX0058202; HsaEX0058205; HsaEX6021426; HsaINT0149700; HsaEX0058203; HsaEX6021425; HsaEX6021427; HsaINT0149701
chr17:26676188:26676523	chr17:clu_5474_NA	POLDIP2	-0.0567697	0.0197399	BLA	HsaEX0048899; HsaEX0048900; HsaINT0128925; HsaINT0128933
chr17:26676188:26677464	chr17:clu_5474_NA	POLDIP2	0.0567697	0.0197399	BLA	HsaEX0048899; HsaEX0048900; HsaINT0128925; HsaINT0128933
chr17:43322783:43322999	chr17:clu_6962_NA	FMNL1	0.0211859	0.000750501	BLA	HsaEX6023160; HsaEX0026030; HsaINT0065108; HsaINT0065110; HsaINT0065112; HsaEX6023161; HsaINT0065109; HsaINT0065111; HsaEX0026031; HsaEX6023159; HsaEX6023162; HsaEX0026024; HsaINT0065106; HsaINT0065113; HsaEX0026025
chr17:43322783:43323245	chr17:clu_6962_NA	FMNL1	0.0195854	0.000750501	BLA	HsaEX6023160; HsaEX0026030; HsaINT0065108; HsaINT0065110; HsaINT0065112; HsaEX6023161; HsaINT0065109; HsaINT0065111; HsaEX0026031; HsaEX6023159; HsaEX6023162; HsaEX0026024; HsaINT0065106; HsaINT0065113; HsaEX0026025
chr17:43323100:43323245	chr17:clu_6962_NA	FMNL1	-0.0407713	0.000750501	BLA	HsaEX6023160; HsaEX0026030; HsaINT0065108; HsaINT0065110; HsaINT0065112; HsaEX6023161; HsaINT0065109; HsaINT0065111; HsaEX0026031; HsaEX6023159; HsaEX6023162; HsaEX0026024; HsaINT0065106; HsaINT0065113; HsaEX0026025
chr17:48694932:48695220	chr17:clu_7455_NA	CACNA1G	-0.0396985	0.0488085	BLA	HsaALTA0001408-2/2; HsaALTD0001110-1/2; HsaEX0011984; HsaINT0026257; HsaEX6023560; HsaALTA0001408-1/2; HsaINT0026256; HsaINT0026258; HsaALTD0001110-2/2; HsaEX6023558; HsaEX6023561; HsaINT0026255; HsaINT0026260; HsaEX6023559; HsaEX6023562
chr17:48694932:48695458	chr17:clu_7455_NA	CACNA1G	-0.001036	0.0488085	BLA	HsaALTA0001408-2/2; HsaALTD0001110-1/2; HsaEX0011984; HsaINT0026257; HsaEX6023560; HsaALTA0001408-1/2; HsaINT0026256; HsaINT0026258; HsaALTD0001110-2/2; HsaEX6023558; HsaEX6023561; HsaINT0026255; HsaINT0026260; HsaEX6023559; HsaEX6023562
chr17:48695269:48695409	chr17:clu_7455_NA	CACNA1G	6.82e-05	0.0488085	BLA	HsaALTA0001408-2/2; HsaALTD0001110-1/2; HsaEX0011984; HsaINT0026257; HsaEX6023560; HsaALTA0001408-1/2; HsaINT0026256; HsaINT0026258; HsaALTD0001110-2/2; HsaEX6023558; HsaEX6023561; HsaEX0011986; HsaINT0026255; HsaINT0026260; HsaEX6023557; HsaEX6023559; HsaEX6023562; HsaINT0026261; HsaEX0011985
chr17:48695290:48695409	chr17:clu_7455_NA	CACNA1G	0.0208336	0.0488085	BLA	HsaALTA0001408-2/2; HsaALTD0001110-1/2; HsaEX0011984; HsaINT0026257; HsaEX6023560; HsaALTA0001408-1/2; HsaINT0026256; HsaINT0026258; HsaALTD0001110-2/2; HsaEX6023558; HsaEX6023561; HsaEX0011986; HsaINT0026255; HsaINT0026260; HsaEX6023557; HsaEX6023559; HsaEX6023562; HsaINT0026261; HsaEX0011985
chr17:48695290:48695458	chr17:clu_7455_NA	CACNA1G	0.0198327	0.0488085	BLA	HsaALTA0001408-2/2; HsaALTD0001110-1/2; HsaEX0011984; HsaINT0026257; HsaEX6023560; HsaALTA0001408-1/2; HsaINT0026256; HsaINT0026258; HsaALTD0001110-2/2; HsaEX6023558; HsaEX6023561; HsaEX0011986; HsaINT0026255; HsaINT0026260; HsaEX6023557; HsaEX6023559; HsaEX6023562; HsaINT0026261; HsaEX0011985
chr18:12432999:12435948	chr18:clu_31532_NA	RP11-861E21.1,RP11-861E21.2	0.096894	0.0078302	BLA	HsaINT0154625
chr18:12432999:12437571	chr18:clu_31532_NA	RP11-861E21.1,RP11-861E21.2	0.0198193	0.0078302	BLA	HsaINT0154625
chr18:12432999:12437574	chr18:clu_31532_NA	RP11-861E21.1,RP11-861E21.2	-0.0103123	0.0078302	BLA	HsaINT0154625
chr18:12437727:12438889	chr18:clu_31532_NA	RP11-861E21.1,RP11-861E21.2	-0.201175	0.0078302	BLA	NA
chr18:12438623:12438889	chr18:clu_31532_NA	RP11-861E21.1,RP11-861E21.2	0.0672864	0.0078302	BLA	NA
chr18:12438623:12447543	chr18:clu_31532_NA	RP11-861E21.1,RP11-861E21.2	-0.00317885	0.0078302	BLA	NA
chr18:12439019:12447543	chr18:clu_31532_NA	RP11-861E21.1,RP11-861E21.2	-0.0104822	0.0078302	BLA	NA
chr18:12439083:12447543	chr18:clu_31532_NA	RP11-861E21.1,RP11-861E21.2	-0.0709317	0.0078302	BLA	NA
chr18:12439105:12443392	chr18:clu_31532_NA	RP11-861E21.1,RP11-861E21.2	-0.0556647	0.0078302	BLA	NA
chr18:12439105:12447543	chr18:clu_31532_NA	RP11-861E21.1,RP11-861E21.2	0.0706046	0.0078302	BLA	NA
chr18:12443271:12443392	chr18:clu_31532_NA	RP11-861E21.1,RP11-861E21.2	0.167828	0.0078302	BLA	NA
chr18:12443574:12447543	chr18:clu_31532_NA	RP11-861E21.1,RP11-861E21.2	-0.0706871	0.0078302	BLA	NA
chr19:2109124:2109872	chr19:clu_58409_NA	AP3D1	0.00246891	0.047745	BLA	HsaINT0010181; HsaEX6091679; HsaINT0010180; HsaEX6091678; HsaINT0010179; HsaEX0004961; HsaEX6091677; HsaINT0010182
chr19:2109206:2109872	chr19:clu_58409_NA	AP3D1	-0.00246891	0.047745	BLA	HsaINT0010181; HsaEX6091679; HsaINT0010180; HsaEX6091676; HsaEX6091678; HsaINT0010179; HsaEX0004961; HsaEX6091677; HsaINT0010178; HsaINT0010182
chr19:13372325:13373548	chr19:clu_59814_NA	CACNA1A	0.00146861	0.0277745	BLA	HsaEX6093326; HsaEX6093328; HsaINT0025959; HsaINT0025960
chr19:13372424:13373548	chr19:clu_59814_NA	CACNA1A	-0.00146861	0.0277745	BLA	HsaEX6093326; HsaEX6093328; HsaINT0025959; HsaINT0025960
chr19:42364359:42364845	chr19:clu_61844_NA	RPS19	0.0185427	0.0430069	BLA	HsaALTA0007371-1/2; HsaINT0142909; HsaALTA0007371-2/2; HsaINT0142908; HsaEX6095312; HsaEX6095311; HsaINT0142910; HsaEX6095310
chr19:42364515:42364845	chr19:clu_61844_NA	RPS19	-0.0185427	0.0430069	BLA	HsaALTA0007371-1/2; HsaINT0142909; HsaALTA0007371-2/2; HsaINT0142908; HsaEX6095312; HsaEX6095311; HsaINT0142910; HsaEX6095310
chr2:11300820:11304330	chr2:clu_84777_NA	PQLC3	0.0476094	0.0403941	BLA	HsaINT0131239; HsaALTD0005026-2/2; HsaEX0049871; HsaALTD0005026-1/2; HsaINT0131238; HsaINT0131240
chr2:11300874:11312051	chr2:clu_84777_NA	PQLC3	-0.0035783	0.0403941	BLA	HsaINT0131239; HsaALTD0005026-2/2; HsaEX0049871; HsaALTD0005026-1/2; HsaINT0131238; HsaINT0131240
chr2:11300874:11317863	chr2:clu_84777_NA	PQLC3	0.00338348	0.0403941	BLA	HsaINT0131239; HsaALTD0005026-2/2; HsaEX0049871; HsaALTD0005026-1/2; HsaINT0131238; HsaINT0131240
chr2:11304387:11312051	chr2:clu_84777_NA	PQLC3	-0.0719759	0.0403941	BLA	HsaINT0131241; HsaEX0049872; HsaINT0131240
chr2:11304387:11315094	chr2:clu_84777_NA	PQLC3	-0.00399274	0.0403941	BLA	HsaINT0131241; HsaEX0049872; HsaINT0131240
chr2:11304387:11317863	chr2:clu_84777_NA	PQLC3	0.00288647	0.0403941	BLA	HsaINT0131241; HsaEX0049872; HsaINT0131240
chr2:11312171:11312877	chr2:clu_84777_NA	PQLC3	0.010033	0.0403941	BLA	HsaALTD0005026-2/2; HsaINT0131241; HsaEX0049873; HsaEX0049874; HsaALTD0005026-1/2; HsaINT0131242
chr2:11312171:11315094	chr2:clu_84777_NA	PQLC3	0.016922	0.0403941	BLA	HsaALTD0005026-2/2; HsaINT0131241; HsaEX0049873; HsaEX0049874; HsaALTD0005026-1/2; HsaINT0131242
chr2:11312171:11317863	chr2:clu_84777_NA	PQLC3	0.0109997	0.0403941	BLA	HsaALTD0005026-2/2; HsaINT0131241; HsaEX0049873; HsaEX0049874; HsaALTD0005026-1/2; HsaINT0131242
chr2:11312950:11315094	chr2:clu_84777_NA	PQLC3	-0.00171217	0.0403941	BLA	HsaALTD0005026-2/2; HsaINT0131241; HsaEX0049873; HsaEX0049874; HsaALTD0005026-1/2; HsaINT0131242
chr2:11315135:11317863	chr2:clu_84777_NA	PQLC3	-0.0105749	0.0403941	BLA	HsaINT0131243; HsaEX0049873; HsaINT0131242
chr2:38303210:38358653	chr2:clu_85799_NA	CYP1B1-AS1	0.00456119	0.0430069	BLA	HsaALTD0001773-2/2; HsaINT0044136; HsaINT0044137; HsaALTD0001773-1/2
chr2:38349367:38358062	chr2:clu_85799_NA	CYP1B1-AS1	-0.00778796	0.0430069	BLA	NA
chr2:38349367:38358653	chr2:clu_85799_NA	CYP1B1-AS1	0.165635	0.0430069	BLA	NA
chr2:38358332:38358653	chr2:clu_85799_NA	CYP1B1-AS1	-0.162408	0.0430069	BLA	HsaINT0023505
chr2:51605311:51632727	chr2:clu_86346_NA	AC007682.1	0.442062	0.0174485	BLA	NA
chr2:51605311:51754740	chr2:clu_86346_NA	AC007682.1	-0.313638	0.0174485	BLA	NA
chr2:51754798:51989227	chr2:clu_86346_NA	AC007682.1	-0.128423	0.0174485	BLA	NA
chr2:86737602:86756341	chr2:clu_87573_NA	CHMP3,RNF103-CHMP3,RNF103	-0.051641	0.0457093	BLA	HsaEX6014356; HsaINT0180705; HsaINT0180707
chr2:86737602:86790427	chr2:clu_87573_NA	CHMP3,RNF103-CHMP3,RNF103	0.000352725	0.0457093	BLA	HsaEX6014356; HsaINT0180705; HsaINT0180707
chr2:86754364:86756341	chr2:clu_87573_NA	CHMP3,RNF103-CHMP3,RNF103	0.00041359	0.0457093	BLA	NA
chr2:86756520:86768240	chr2:clu_87573_NA	CHMP3,RNF103-CHMP3,RNF103	0.00384078	0.0457093	BLA	HsaEX0070540; HsaINT0180704; HsaEX6014355
chr2:86756520:86769375	chr2:clu_87573_NA	CHMP3,RNF103-CHMP3,RNF103	0.0281775	0.0457093	BLA	HsaEX0070540; HsaINT0180704; HsaEX6014355
chr2:86756520:86790427	chr2:clu_87573_NA	CHMP3,RNF103-CHMP3,RNF103	-0.000201506	0.0457093	BLA	HsaEX0070540; HsaINT0180704; HsaEX6014355
chr2:86768487:86769375	chr2:clu_87573_NA	CHMP3,RNF103-CHMP3,RNF103	0.00157157	0.0457093	BLA	HsaEX0070540; HsaINT0180703; HsaINT0180704
chr2:86769435:86790427	chr2:clu_87573_NA	CHMP3,RNF103-CHMP3,RNF103	0.015428	0.0457093	BLA	HsaEX0070540; HsaINT0180703; HsaINT0180704
chr2:86769435:86847453	chr2:clu_87573_NA	CHMP3,RNF103-CHMP3,RNF103	0.00372916	0.0457093	BLA	HsaEX0070540; HsaINT0180703; HsaINT0180704
chr2:86839397:86847453	chr2:clu_87573_NA	CHMP3,RNF103-CHMP3,RNF103	-0.00167076	0.0457093	BLA	HsaINT0141169; HsaEX6014357; HsaINT0141168
chr2:135705469:135710211	chr2:clu_89369_NA	CCNT2	-0.0543767	0.0430069	BLA	HsaINT0030531; HsaINT0030532; HsaEX0013681; HsaEX0013683
chr2:135705469:135710800	chr2:clu_89369_NA	CCNT2	0.00557366	0.0430069	BLA	HsaINT0030531; HsaINT0030532; HsaEX0013681; HsaEX0013683
chr2:135710281:135710800	chr2:clu_89369_NA	CCNT2	0.0488031	0.0430069	BLA	HsaEX6015587; HsaINT0030525; HsaEX6015586; HsaINT0030532
chr2:152646396:152648272	chr2:clu_89763_NA	ARL5A	0.171907	0.0403941	BLA	HsaEX6016018
chr2:152646396:152659521	chr2:clu_89763_NA	ARL5A	0.107138	0.0403941	BLA	HsaEX6016018
chr2:152648422:152659521	chr2:clu_89763_NA	ARL5A	-0.279044	0.0403941	BLA	HsaEX6016018
chr2:173329302:173330552	chr2:clu_90450_NA	AC093818.1,AC078883.3	-0.0144954	0.0309622	BLA	HsaINT0082509; HsaEX0032365
chr2:173329302:173360103	chr2:clu_90450_NA	AC093818.1,AC078883.3	0.445657	0.0309622	BLA	HsaINT0082509; HsaEX0032365
chr2:173345749:173360103	chr2:clu_90450_NA	AC093818.1,AC078883.3	-0.409055	0.0309622	BLA	HsaEX6016739; HsaINT0082499
chr2:173356399:173360103	chr2:clu_90450_NA	AC093818.1,AC078883.3	-0.0221064	0.0309622	BLA	HsaINT0082511; HsaEX6016729; HsaINT0082512; HsaEX6016728; HsaEX6016730; HsaINT0082513; HsaEX0032369; HsaEX6016727; HsaINT0082510
chr2:192109983:192141613	chr2:clu_91087_NA	MYO1B	0.0144139	0.00805514	BLA	HsaALTD0004130-1/2; HsaEX0041098; HsaEX0041097; HsaEX6017531; HsaALTD0004130-2/2; HsaINT0108491
chr2:192110337:192141613	chr2:clu_91087_NA	MYO1B	0.0459445	0.00805514	BLA	HsaALTD0004130-1/2; HsaEX0041098; HsaEX0041097; HsaEX6017531; HsaALTD0004130-2/2; HsaINT0108491
chr2:192110352:192141613	chr2:clu_91087_NA	MYO1B	-0.194709	0.00805514	BLA	HsaALTD0004130-1/2; HsaEX0041098; HsaEX0041097; HsaEX6017531; HsaALTD0004130-2/2; HsaINT0108491
chr2:192112734:192141613	chr2:clu_91087_NA	MYO1B	0.0431777	0.00805514	BLA	NA
chr2:192128114:192141613	chr2:clu_91087_NA	MYO1B	0.0911726	0.00805514	BLA	NA
chr20:19662635:19664554	chr20:clu_93949_NA	SLC24A3	0.0057095	0.0427127	BLA	HsaEX6077360; HsaEX6077362; HsaINT0151542; HsaINT0151556
chr20:19662635:19664557	chr20:clu_93949_NA	SLC24A3	0.00969819	0.0427127	BLA	HsaEX6077360; HsaEX6077362; HsaINT0151542; HsaINT0151556
chr20:19662635:19664820	chr20:clu_93949_NA	SLC24A3	-0.0248549	0.0427127	BLA	HsaEX6077360; HsaEX6077362; HsaINT0151542; HsaINT0151556
chr20:19664604:19664820	chr20:clu_93949_NA	SLC24A3	0.00944717	0.0427127	BLA	HsaEX6077359; HsaINT0151542; HsaEX6077361; HsaINT0151543
chr20:30204651:30217324	chr20:clu_94227_NA	NA	0.295595	0.0191153	BLA	NA
chr20:30204651:30273127	chr20:clu_94227_NA	NA	-0.647744	0.0191153	BLA	NA
chr20:30204651:30276171	chr20:clu_94227_NA	NA	0.346493	0.0191153	BLA	NA
chr20:30204651:30376145	chr20:clu_94227_NA	NA	0.00565647	0.0191153	BLA	NA
chr20:60314146:60330048	chr20:clu_95638_NA	RP11-429E11.2	-0.112231	0.0194255	BLA	NA
chr20:60328730:60330048	chr20:clu_95638_NA	RP11-429E11.2	0.432658	0.0194255	BLA	NA
chr20:60329256:60330048	chr20:clu_95638_NA	RP11-429E11.2	-0.320426	0.0194255	BLA	NA
chr21:9835432:9896738	chr21:clu_43675_NA	TEKT4P2	0.00812793	0.0445206	BLA	NA
chr21:9835432:9966322	chr21:clu_43675_NA	TEKT4P2	0.00613175	0.0445206	BLA	NA
chr21:9896772:9966322	chr21:clu_43675_NA	TEKT4P2	0.0154995	0.0445206	BLA	NA
chr21:9909277:9913948	chr21:clu_43675_NA	TEKT4P2	-0.002975	0.0445206	BLA	NA
chr21:9909277:9966322	chr21:clu_43675_NA	TEKT4P2	0.0051183	0.0445206	BLA	NA
chr21:9912598:9913948	chr21:clu_43675_NA	TEKT4P2	0.00106656	0.0445206	BLA	NA
chr21:9914174:9966322	chr21:clu_43675_NA	TEKT4P2	-0.0220828	0.0445206	BLA	HsaEX0017117
chr21:9916547:9963195	chr21:clu_43675_NA	TEKT4P2	0.00259813	0.0445206	BLA	NA
chr21:9916547:9966322	chr21:clu_43675_NA	TEKT4P2	-0.013653	0.0445206	BLA	NA
chr21:9920634:9966322	chr21:clu_43675_NA	TEKT4P2	0.000348525	0.0445206	BLA	NA
chr21:9922805:9966322	chr21:clu_43675_NA	TEKT4P2	-0.00181767	0.0445206	BLA	NA
chr21:9960211:9966322	chr21:clu_43675_NA	TEKT4P2	-0.00603335	0.0445206	BLA	NA
chr21:9963254:9966322	chr21:clu_43675_NA	TEKT4P2	0.00767123	0.0445206	BLA	NA
chr21:15282870:15283280	chr21:clu_43771_NA	ANKRD20A11P	0.00164583	0.013326	BLA	HsaEX0004833; HsaEX0004832
chr21:15282870:15284039	chr21:clu_43771_NA	ANKRD20A11P	-0.00430832	0.013326	BLA	HsaEX0004833; HsaEX0004832
chr21:15282870:15289068	chr21:clu_43771_NA	ANKRD20A11P	0.000525443	0.013326	BLA	HsaEX0004833; HsaEX0004832
chr21:15282870:15289876	chr21:clu_43771_NA	ANKRD20A11P	0.00427712	0.013326	BLA	HsaEX0004833; HsaEX0004832
chr21:15284084:15287508	chr21:clu_43771_NA	ANKRD20A11P	0.0396281	0.013326	BLA	NA
chr21:15284084:15289068	chr21:clu_43771_NA	ANKRD20A11P	-0.00264139	0.013326	BLA	NA
chr21:15284084:15289876	chr21:clu_43771_NA	ANKRD20A11P	-0.00256424	0.013326	BLA	NA
chr21:15287730:15289068	chr21:clu_43771_NA	ANKRD20A11P	-0.0270697	0.013326	BLA	HsaEX0004831; HsaEX0004833; HsaEX0004834
chr21:15287730:15289876	chr21:clu_43771_NA	ANKRD20A11P	0.0452222	0.013326	BLA	HsaEX0004831; HsaEX0004833; HsaEX0004834
chr21:15289279:15289876	chr21:clu_43771_NA	ANKRD20A11P	-0.054715	0.013326	BLA	HsaEX0004831; HsaEX0004832
chr21:16197945:16225595	chr21:clu_43827_NA	AF127936.7,NRIP1	0.00190119	0.0383971	BLA	HsaEX0002909
chr21:16197945:16229863	chr21:clu_43827_NA	AF127936.7,NRIP1	-0.00409961	0.0383971	BLA	HsaEX0002909
chr21:16197945:16290492	chr21:clu_43827_NA	AF127936.7,NRIP1	8.7e-05	0.0383971	BLA	HsaEX0002909
chr21:16225752:16229863	chr21:clu_43827_NA	AF127936.7,NRIP1	0.00328121	0.0383971	BLA	NA
chr21:16230029:16290492	chr21:clu_43827_NA	AF127936.7,NRIP1	-0.00159719	0.0383971	BLA	HsaEX0002909
chr21:16230029:16386665	chr21:clu_43827_NA	AF127936.7,NRIP1	-0.00136237	0.0383971	BLA	HsaEX0002909
chr21:16230029:16415816	chr21:clu_43827_NA	AF127936.7,NRIP1	0.000592981	0.0383971	BLA	HsaEX0002909
chr21:16340847:16351522	chr21:clu_43827_NA	AF127936.7,NRIP1	0.000809999	0.0383971	BLA	NA
chr21:16340847:16363522	chr21:clu_43827_NA	AF127936.7,NRIP1	0.00186303	0.0383971	BLA	NA
chr21:16340847:16386665	chr21:clu_43827_NA	AF127936.7,NRIP1	0.00103989	0.0383971	BLA	NA
chr21:16340847:16415816	chr21:clu_43827_NA	AF127936.7,NRIP1	0.00662436	0.0383971	BLA	NA
chr21:16340847:16437066	chr21:clu_43827_NA	AF127936.7,NRIP1	-0.000564415	0.0383971	BLA	NA
chr21:16351591:16386665	chr21:clu_43827_NA	AF127936.7,NRIP1	0.00120169	0.0383971	BLA	NA
chr21:16351728:16386665	chr21:clu_43827_NA	AF127936.7,NRIP1	0.000423304	0.0383971	BLA	NA
chr21:16363627:16386665	chr21:clu_43827_NA	AF127936.7,NRIP1	0.00274463	0.0383971	BLA	HsaEX0043831
chr21:16386787:16387466	chr21:clu_43827_NA	AF127936.7,NRIP1	-0.0105322	0.0383971	BLA	HsaINT0115905; HsaEX0043827; HsaEX0043829; HsaEX0043826; HsaEX0043830; HsaINT0115904
chr21:16386787:16412684	chr21:clu_43827_NA	AF127936.7,NRIP1	0.00595361	0.0383971	BLA	HsaINT0115905; HsaEX0043827; HsaEX0043829; HsaEX0043826; HsaEX0043830; HsaINT0115904
chr21:16386787:16415816	chr21:clu_43827_NA	AF127936.7,NRIP1	-0.00995216	0.0383971	BLA	HsaINT0115905; HsaEX0043827; HsaEX0043829; HsaEX0043826; HsaEX0043830; HsaINT0115904
chr21:16387546:16412684	chr21:clu_43827_NA	AF127936.7,NRIP1	0.00551208	0.0383971	BLA	HsaINT0115905; HsaEX0043827; HsaEX0043829; HsaEX0043826; HsaEX0043830; HsaINT0115904
chr21:16387546:16415816	chr21:clu_43827_NA	AF127936.7,NRIP1	-0.0103457	0.0383971	BLA	HsaINT0115905; HsaEX0043827; HsaEX0043829; HsaEX0043826; HsaEX0043830; HsaINT0115904
chr21:16412737:16415816	chr21:clu_43827_NA	AF127936.7,NRIP1	0.0168984	0.0383971	BLA	HsaEX0043829
chr21:16415895:16417613	chr21:clu_43827_NA	AF127936.7,NRIP1	0.000885328	0.0383971	BLA	HsaEX0043827; HsaEX0043828; HsaINT0115903; HsaINT0115904
chr21:16415895:16436146	chr21:clu_43827_NA	AF127936.7,NRIP1	0.00095057	0.0383971	BLA	HsaEX0043827; HsaEX0043828; HsaINT0115903; HsaINT0115904
chr21:16415895:16436158	chr21:clu_43827_NA	AF127936.7,NRIP1	-0.0170132	0.0383971	BLA	HsaEX0043827; HsaEX0043828; HsaINT0115903; HsaINT0115904
chr21:16415895:16437066	chr21:clu_43827_NA	AF127936.7,NRIP1	0.00773341	0.0383971	BLA	HsaEX0043827; HsaEX0043828; HsaINT0115903; HsaINT0115904
chr21:16415895:16438046	chr21:clu_43827_NA	AF127936.7,NRIP1	-0.00303596	0.0383971	BLA	HsaEX0043827; HsaEX0043828; HsaINT0115903; HsaINT0115904
chr21:16403319:16403518	chr21:clu_43832_NA	NA	0.219703	0.0401565	BLA	NA
chr21:16403319:16403568	chr21:clu_43832_NA	NA	0.06121	0.0401565	BLA	NA
chr21:16403367:16403518	chr21:clu_43832_NA	NA	-0.17787	0.0401565	BLA	NA
chr21:16403367:16403968	chr21:clu_43832_NA	NA	-0.253686	0.0401565	BLA	NA
chr21:16403617:16403968	chr21:clu_43832_NA	NA	0.0327937	0.0401565	BLA	NA
chr21:16403817:16403868	chr21:clu_43832_NA	NA	-0.00879855	0.0401565	BLA	NA
chr21:16403867:16403968	chr21:clu_43832_NA	NA	0.126648	0.0401565	BLA	NA
chr21:22150865:22150961	chr21:clu_43908_NA	LINC00320	-0.00446833	0.0308215	BLA	HsaEX0010536; HsaEX0010537
chr21:22150865:22153667	chr21:clu_43908_NA	LINC00320	0.00804072	0.0308215	BLA	HsaEX0010536; HsaEX0010537
chr21:22151080:22153129	chr21:clu_43908_NA	LINC00320	-0.00325242	0.0308215	BLA	HsaEX0010536; HsaEX0010537
chr21:22151080:22153667	chr21:clu_43908_NA	LINC00320	0.038441	0.0308215	BLA	HsaEX0010536; HsaEX0010537
chr21:22151114:22153667	chr21:clu_43908_NA	LINC00320	-0.0290697	0.0308215	BLA	HsaEX0010536; HsaEX0010537
chr21:22153225:22153667	chr21:clu_43908_NA	LINC00320	-0.00969125	0.0308215	BLA	HsaEX0010537
chr21:43414217:43417230	chr21:clu_44601_NA	ZBTB21	0.00237492	0.0308215	BLA	HsaINT0186794
chr21:43414217:43422459	chr21:clu_44601_NA	ZBTB21	0.0157194	0.0308215	BLA	HsaINT0186794
chr21:43414217:43423006	chr21:clu_44601_NA	ZBTB21	0.048327	0.0308215	BLA	HsaINT0186794
chr21:43414217:43430361	chr21:clu_44601_NA	ZBTB21	-0.135237	0.0308215	BLA	HsaINT0186794
chr21:43422612:43423006	chr21:clu_44601_NA	ZBTB21	0.000865047	0.0308215	BLA	HsaEX0073374; HsaEX0073376; HsaEX0073377
chr21:43422672:43423006	chr21:clu_44601_NA	ZBTB21	0.00766126	0.0308215	BLA	HsaEX0073374; HsaEX0073376; HsaEX0073377
chr21:43423070:43427929	chr21:clu_44601_NA	ZBTB21	0.011851	0.0308215	BLA	HsaEX0073374; HsaEX0073376; HsaEX0073377
chr21:43423070:43430361	chr21:clu_44601_NA	ZBTB21	0.0484383	0.0308215	BLA	HsaEX0073374; HsaEX0073376; HsaEX0073377
chr21:43896157:43897401	chr21:clu_44630_NA	RSPH1	-0.0107095	0.0308215	BLA	HsaEX0055807; HsaINT0143597; HsaEX0055806; HsaEX0055808; HsaINT0143598
chr21:43896157:43906481	chr21:clu_44630_NA	RSPH1	0.00882418	0.0308215	BLA	HsaEX0055807; HsaINT0143597; HsaEX0055806; HsaEX0055808; HsaINT0143598
chr21:43896157:43916925	chr21:clu_44630_NA	RSPH1	0.01121	0.0308215	BLA	HsaEX0055807; HsaINT0143597; HsaEX0055806; HsaEX0055808; HsaINT0143598
chr21:43897554:43902747	chr21:clu_44630_NA	RSPH1	0.00570266	0.0308215	BLA	HsaEX6006359; HsaINT0143597; HsaINT0143596
chr21:43897554:43905779	chr21:clu_44630_NA	RSPH1	0.00257127	0.0308215	BLA	HsaEX6006359; HsaINT0143597; HsaINT0143596
chr21:43897554:43916243	chr21:clu_44630_NA	RSPH1	0.000392358	0.0308215	BLA	HsaEX6006359; HsaINT0143597; HsaINT0143596
chr21:43897554:43916925	chr21:clu_44630_NA	RSPH1	0.00740682	0.0308215	BLA	HsaEX6006359; HsaINT0143597; HsaINT0143596
chr21:43902818:43905779	chr21:clu_44630_NA	RSPH1	-0.0666702	0.0308215	BLA	HsaINT0143595; HsaINT0143596
chr21:43905914:43906481	chr21:clu_44630_NA	RSPH1	0.00145643	0.0308215	BLA	HsaINT0143594; HsaEX0055807; HsaEX0055809; HsaINT0143595; HsaEX0055806; HsaEX0055808; HsaEX0055810; HsaEX6006358; HsaINT0143593
chr21:43906571:43912868	chr21:clu_44630_NA	RSPH1	-0.0122728	0.0308215	BLA	HsaINT0143594; HsaEX0055807; HsaEX0055809; HsaINT0143595; HsaEX0055806; HsaEX0055808; HsaEX0055810; HsaEX6006358; HsaINT0143593
chr21:43906571:43916230	chr21:clu_44630_NA	RSPH1	0.00467518	0.0308215	BLA	HsaINT0143594; HsaEX0055807; HsaEX0055809; HsaINT0143595; HsaEX0055806; HsaEX0055808; HsaEX0055810; HsaEX6006358; HsaINT0143593
chr21:43906571:43916925	chr21:clu_44630_NA	RSPH1	0.00879905	0.0308215	BLA	HsaINT0143594; HsaEX0055807; HsaEX0055809; HsaINT0143595; HsaEX0055806; HsaEX0055808; HsaEX0055810; HsaEX6006358; HsaINT0143593
chr21:43912973:43913076	chr21:clu_44630_NA	RSPH1	0.0391871	0.0308215	BLA	HsaINT0143592; HsaEX6006358; HsaINT0143591; HsaINT0143593
chr21:43913189:43916243	chr21:clu_44630_NA	RSPH1	-0.000572547	0.0308215	BLA	HsaINT0143592; HsaEX6006358; HsaINT0143591; HsaINT0143593
chr21:45537844:45538629	chr21:clu_44750_NA	PWP2	-0.00187336	0.0445449	BLA	HsaINT0135436; HsaEX6006467; HsaEX6006469; HsaEX0051366; HsaEX6006468; HsaINT0135435; HsaINT0135437
chr21:45537844:45538644	chr21:clu_44750_NA	PWP2	-0.0966422	0.0445449	BLA	HsaINT0135436; HsaEX6006467; HsaEX6006469; HsaEX0051366; HsaEX6006468; HsaINT0135435; HsaINT0135437
chr21:45537844:45539268	chr21:clu_44750_NA	PWP2	-4.33e-05	0.0445449	BLA	HsaINT0135436; HsaEX6006467; HsaEX6006469; HsaEX0051366; HsaEX6006468; HsaINT0135435; HsaINT0135437
chr21:45538714:45539268	chr21:clu_44750_NA	PWP2	0.0985589	0.0445449	BLA	HsaINT0135437; HsaEX6006467; HsaEX6006469; HsaINT0135419; HsaINT0135436; HsaEX0051366; HsaEX6006466; HsaEX6006468; HsaINT0135435
chr22:23719201:23741947	chr22:clu_45624_NA	CES5AP1,ZDHHC8P1	0.00140759	0.0383971	BLA	NA
chr22:23733911:23734914	chr22:clu_45624_NA	CES5AP1,ZDHHC8P1	0.145382	0.0383971	BLA	NA
chr22:23733911:23736113	chr22:clu_45624_NA	CES5AP1,ZDHHC8P1	-0.0910316	0.0383971	BLA	NA
chr22:23733911:23741947	chr22:clu_45624_NA	CES5AP1,ZDHHC8P1	0.0341802	0.0383971	BLA	NA
chr22:23735020:23736113	chr22:clu_45624_NA	CES5AP1,ZDHHC8P1	0.0388699	0.0383971	BLA	HsaEX0072554
chr22:23735020:23741947	chr22:clu_45624_NA	CES5AP1,ZDHHC8P1	0.0141447	0.0383971	BLA	HsaEX0072554
chr22:23736244:23741947	chr22:clu_45624_NA	CES5AP1,ZDHHC8P1	-0.142953	0.0383971	BLA	HsaEX0072553
chr22:25251397:25251516	chr22:clu_45735_NA	SGSM1	-0.00444088	0.0308215	BLA	HsaEX0057864; HsaINT0149083; HsaINT0149082; HsaEX0057870; HsaEX6026106; HsaEX6026108; HsaEX6026110; HsaINT0149081; HsaINT0149084; HsaEX0057860; HsaEX0057871; HsaEX6026107; HsaEX6026109
chr22:25251397:25251522	chr22:clu_45735_NA	SGSM1	0.00444088	0.0308215	BLA	HsaEX0057864; HsaINT0149083; HsaINT0149082; HsaEX0057870; HsaEX6026106; HsaEX6026108; HsaEX6026110; HsaINT0149081; HsaINT0149084; HsaEX0057860; HsaEX0057871; HsaEX6026107; HsaEX6026109
chr22:26884454:26886010	chr22:clu_45801_NA	SRRD	-0.016692	0.0488085	BLA	HsaINT0159149; HsaEX0061781; HsaEX6026188; HsaEX0061782; HsaEX6026187; HsaINT0159148; HsaINT0159150
chr22:26884454:26886991	chr22:clu_45801_NA	SRRD	0.00386571	0.0488085	BLA	HsaINT0159149; HsaEX0061781; HsaEX6026188; HsaEX0061782; HsaEX6026187; HsaINT0159148; HsaINT0159150
chr22:26886164:26886991	chr22:clu_45801_NA	SRRD	0.0128263	0.0488085	BLA	HsaINT0159151; HsaEX0061781; HsaEX6026186; HsaEX0061782; HsaINT0159150; HsaINT0159152
chr22:29805627:29806166	chr22:clu_45953_NA	NA	0.0263486	0.00930441	BLA	NA
chr22:29805627:29806687	chr22:clu_45953_NA	NA	-0.165574	0.00930441	BLA	NA
chr22:29806193:29806687	chr22:clu_45953_NA	NA	0.139226	0.00930441	BLA	NA
chr22:40800668:40801098	chr22:clu_46713_NA	SGSM3	-0.0205219	0.0321582	BLA	HsaINT0149128; HsaEX6026953; HsaINT0149129; HsaEX0057888; HsaEX6026952; HsaINT0149130; HsaEX0057885; HsaEX6026954; HsaINT0149127; HsaINT0149131
chr22:40800668:40801145	chr22:clu_46713_NA	SGSM3	0.0385631	0.0321582	BLA	HsaINT0149128; HsaEX6026953; HsaINT0149129; HsaEX0057888; HsaEX6026952; HsaINT0149130; HsaEX0057885; HsaEX6026954; HsaINT0149127; HsaINT0149131
chr22:40800668:40801653	chr22:clu_46713_NA	SGSM3	-0.00204078	0.0321582	BLA	HsaINT0149128; HsaEX6026953; HsaINT0149129; HsaEX0057888; HsaEX6026952; HsaINT0149130; HsaEX0057885; HsaEX6026954; HsaINT0149127; HsaINT0149131
chr22:40801288:40801653	chr22:clu_46713_NA	SGSM3	-0.0160003	0.0321582	BLA	HsaEX6026952; HsaINT0149130; HsaEX0057885; HsaINT0149129; HsaINT0149131; HsaEX0057888; HsaINT0149128; HsaINT0149132; HsaEX6026951; HsaEX6026953; HsaEX6026954; HsaINT0149127
chr3:38927729:38933577	chr3:clu_103010_NA	SCN11A	-0.00245008	0.00798368	BLA	HsaEX6055199; HsaEX6055200; HsaEX6055198; HsaEX6055201
chr3:38927729:38936024	chr3:clu_103010_NA	SCN11A	-0.018468	0.00798368	BLA	HsaEX6055199; HsaEX6055200; HsaEX6055198; HsaEX6055201
chr3:38933630:38936024	chr3:clu_103010_NA	SCN11A	0.00200767	0.00798368	BLA	NA
chr3:38936455:38938336	chr3:clu_103010_NA	SCN11A	0.00313325	0.00798368	BLA	HsaEX6055199
chr3:38936455:38938413	chr3:clu_103010_NA	SCN11A	0.00221299	0.00798368	BLA	HsaEX6055199
chr3:38936455:38938459	chr3:clu_103010_NA	SCN11A	0.00902752	0.00798368	BLA	HsaEX6055199
chr3:38936455:38941385	chr3:clu_103010_NA	SCN11A	0.0147384	0.00798368	BLA	HsaEX6055199
chr3:38938716:38941385	chr3:clu_103010_NA	SCN11A	-0.0102018	0.00798368	BLA	HsaEX6055198
chr3:58112489:58116468	chr3:clu_104425_NA	FLNB	-0.0112186	0.0488085	BLA	HsaEX6056838; HsaEX0025937; HsaINT0064851; HsaINT0064850
chr3:58116635:58117654	chr3:clu_104425_NA	FLNB	0.0944915	0.0488085	BLA	HsaEX6056836; HsaINT0064851; HsaEX6056837; HsaINT0064852; HsaEX0025938
chr3:58116635:58118535	chr3:clu_104425_NA	FLNB	-0.108032	0.0488085	BLA	HsaEX6056836; HsaINT0064851; HsaEX6056837; HsaINT0064852; HsaEX0025938
chr3:58117746:58118535	chr3:clu_104425_NA	FLNB	0.0247592	0.0488085	BLA	HsaEX0025937; HsaINT0064853; HsaINT0064852; HsaEX0025929; HsaEX0025938
chr3:74929536:74932439	chr3:clu_104812_NA	ALG1L6P	-0.0938818	8.24e-05	BLA	NA
chr3:74929536:74936059	chr3:clu_104812_NA	ALG1L6P	-0.0156533	8.24e-05	BLA	NA
chr3:74929536:74955777	chr3:clu_104812_NA	ALG1L6P	-0.0860102	8.24e-05	BLA	NA
chr3:74932541:74932640	chr3:clu_104812_NA	ALG1L6P	-0.0334827	8.24e-05	BLA	NA
chr3:74932541:74933058	chr3:clu_104812_NA	ALG1L6P	-0.0204393	8.24e-05	BLA	NA
chr3:74933188:74934350	chr3:clu_104812_NA	ALG1L6P	-3.91e-05	8.24e-05	BLA	NA
chr3:74949653:74955777	chr3:clu_104812_NA	ALG1L6P	0.0271645	8.24e-05	BLA	NA
chr3:74949661:74955777	chr3:clu_104812_NA	ALG1L6P	0.0913806	8.24e-05	BLA	NA
chr3:74956742:74967346	chr3:clu_104812_NA	ALG1L6P	-0.0644188	8.24e-05	BLA	NA
chr3:74956742:75011485	chr3:clu_104812_NA	ALG1L6P	0.0689334	8.24e-05	BLA	NA
chr3:74967419:74969499	chr3:clu_104812_NA	ALG1L6P	-0.0631562	8.24e-05	BLA	NA
chr3:75011628:75017451	chr3:clu_104812_NA	ALG1L6P	0.020436	8.24e-05	BLA	NA
chr3:75011628:75033083	chr3:clu_104812_NA	ALG1L6P	0.122779	8.24e-05	BLA	NA
chr3:75017545:75033083	chr3:clu_104812_NA	ALG1L6P	0.0343841	8.24e-05	BLA	NA
chr3:75033205:75190815	chr3:clu_104812_NA	ALG1L6P	0.0311023	8.24e-05	BLA	NA
chr3:75462275:75462414	chr3:clu_104812_NA	ALG1L6P	0.00443177	8.24e-05	BLA	NA
chr3:75462619:75464221	chr3:clu_104812_NA	ALG1L6P	-0.0235298	8.24e-05	BLA	NA
chr3:124826475:124829033	chr3:clu_106078_NA	SLC12A8	0.00636389	0.00735169	BLA	HsaEX0058633; HsaEX0058640; HsaINT0150776; HsaEX0058641; HsaINT0150786
chr3:124826970:124827759	chr3:clu_106078_NA	SLC12A8	0.00596996	0.00735169	BLA	HsaEX0058633; HsaEX0058640; HsaINT0150776; HsaEX0058641; HsaINT0150786
chr3:124826970:124829033	chr3:clu_106078_NA	SLC12A8	0.00692305	0.00735169	BLA	HsaEX0058633; HsaEX0058640; HsaINT0150776; HsaEX0058641; HsaINT0150786
chr3:124826970:124837613	chr3:clu_106078_NA	SLC12A8	0.00819817	0.00735169	BLA	HsaEX0058633; HsaEX0058640; HsaINT0150776; HsaEX0058641; HsaINT0150786
chr3:124827864:124829033	chr3:clu_106078_NA	SLC12A8	0.000186594	0.00735169	BLA	HsaINT0150776; HsaEX0058641
chr3:124829179:124831977	chr3:clu_106078_NA	SLC12A8	-0.00567598	0.00735169	BLA	HsaEX0058633; HsaINT0150785; HsaEX0058632; HsaEX0058639; HsaINT0150786
chr3:124829179:124837613	chr3:clu_106078_NA	SLC12A8	-0.0108233	0.00735169	BLA	HsaEX0058633; HsaINT0150785; HsaEX0058632; HsaEX0058639; HsaINT0150786
chr3:124829179:124842374	chr3:clu_106078_NA	SLC12A8	-0.00371279	0.00735169	BLA	HsaEX0058633; HsaINT0150785; HsaEX0058632; HsaEX0058639; HsaINT0150786
chr3:124829179:124854513	chr3:clu_106078_NA	SLC12A8	-0.00172211	0.00735169	BLA	HsaEX0058633; HsaINT0150785; HsaEX0058632; HsaEX0058639; HsaINT0150786
chr3:124832086:124837613	chr3:clu_106078_NA	SLC12A8	-0.00133638	0.00735169	BLA	NA
chr3:124837700:124839443	chr3:clu_106078_NA	SLC12A8	0.015053	0.00735169	BLA	HsaEX0058631; HsaEX0058638; HsaEX0058640; HsaINT0150785; HsaEX0058632; HsaINT0150784
chr3:124839530:124842374	chr3:clu_106078_NA	SLC12A8	-0.0134963	0.00735169	BLA	HsaEX0058638; HsaEX0058637; HsaEX0058639; HsaINT0150783; HsaINT0150784
chr3:124839530:124854513	chr3:clu_106078_NA	SLC12A8	-0.00592781	0.00735169	BLA	HsaEX0058638; HsaEX0058637; HsaEX0058639; HsaINT0150783; HsaINT0150784
chr3:152369773:152376258	chr3:clu_107024_NA	NA	0.00576601	0.0274871	BLA	NA
chr3:152369773:152394903	chr3:clu_107024_NA	NA	0.0288772	0.0274871	BLA	NA
chr3:152369773:152395950	chr3:clu_107024_NA	NA	0.0861599	0.0274871	BLA	NA
chr3:152369773:152396200	chr3:clu_107024_NA	NA	-0.00931794	0.0274871	BLA	NA
chr3:152369773:152406581	chr3:clu_107024_NA	NA	-0.0654607	0.0274871	BLA	NA
chr3:152369773:152465345	chr3:clu_107024_NA	NA	-0.00417633	0.0274871	BLA	NA
chr3:152369773:152466574	chr3:clu_107024_NA	NA	0.0048362	0.0274871	BLA	NA
chr3:152369773:152505091	chr3:clu_107024_NA	NA	0.00738145	0.0274871	BLA	NA
chr3:152392793:152394903	chr3:clu_107024_NA	NA	-0.00612334	0.0274871	BLA	NA
chr3:152395019:152395950	chr3:clu_107024_NA	NA	0.0260252	0.0274871	BLA	NA
chr3:152396046:152396200	chr3:clu_107024_NA	NA	-0.0330361	0.0274871	BLA	NA
chr3:152465413:152466574	chr3:clu_107024_NA	NA	-0.0409315	0.0274871	BLA	NA
chr3:165213054:165215732	chr3:clu_107294_NA	NA	0.393696	0.0353288	BLA	NA
chr3:165213054:165215742	chr3:clu_107294_NA	NA	-0.0612236	0.0353288	BLA	NA
chr3:165213078:165215732	chr3:clu_107294_NA	NA	-0.332472	0.0353288	BLA	NA
chr3:184032462:184033277	chr3:clu_107879_NA	EIF4G1	0.0320793	0.0157262	BLA	HsaEX0022044; HsaEX0022046; HsaEX0022048; HsaEX0022045; HsaEX0022047; HsaEX0022049
chr3:184032462:184033551	chr3:clu_107879_NA	EIF4G1	0.0237435	0.0157262	BLA	HsaEX0022044; HsaEX0022046; HsaEX0022048; HsaEX0022045; HsaEX0022047; HsaEX0022049
chr3:184032462:184035109	chr3:clu_107879_NA	EIF4G1	0.000603611	0.0157262	BLA	HsaEX0022044; HsaEX0022046; HsaEX0022048; HsaEX0022045; HsaEX0022047; HsaEX0022049
chr3:184032462:184035505	chr3:clu_107879_NA	EIF4G1	-0.00106266	0.0157262	BLA	HsaEX0022044; HsaEX0022046; HsaEX0022048; HsaEX0022045; HsaEX0022047; HsaEX0022049
chr3:184033333:184033551	chr3:clu_107879_NA	EIF4G1	0.0296808	0.0157262	BLA	HsaEX0022044; HsaEX0022046; HsaEX0022048; HsaEX0022045; HsaEX0022047; HsaEX0022049
chr3:184033333:184035505	chr3:clu_107879_NA	EIF4G1	0.00259402	0.0157262	BLA	HsaEX0022044; HsaEX0022046; HsaEX0022048; HsaEX0022045; HsaEX0022047; HsaEX0022049
chr3:184034006:184034501	chr3:clu_107879_NA	EIF4G1	-0.055122	0.0157262	BLA	NA
chr3:184034006:184035109	chr3:clu_107879_NA	EIF4G1	0.00568464	0.0157262	BLA	NA
chr3:184034521:184035109	chr3:clu_107879_NA	EIF4G1	-0.0264282	0.0157262	BLA	HsaALTA0002851-1/3; HsaALTA0002851-3/3; HsaALTD0002186-2/2; HsaEX0022044; HsaEX0022046; HsaALTA0002851-2/3; HsaALTD0002186-1/2; HsaEX0022045
chr3:184035285:184035505	chr3:clu_107879_NA	EIF4G1	-0.011773	0.0157262	BLA	HsaALTA0002851-1/3; HsaALTA0002851-3/3; HsaALTD0002186-2/2; HsaALTA0002851-2/3; HsaALTD0002186-1/2; HsaEX0022044; HsaEX0022046; HsaEX0022045; HsaEX0022047
chr3:184433962:184434417	chr3:clu_107924_NA	RP11-329B9.4	-0.00122542	0.0430069	BLA	NA
chr3:184433962:184438823	chr3:clu_107924_NA	RP11-329B9.4	0.00118509	0.0430069	BLA	NA
chr3:184433962:184443891	chr3:clu_107924_NA	RP11-329B9.4	0.0286666	0.0430069	BLA	NA
chr3:184433962:184445188	chr3:clu_107924_NA	RP11-329B9.4	0.00855298	0.0430069	BLA	NA
chr3:184433962:184451823	chr3:clu_107924_NA	RP11-329B9.4	0.0146564	0.0430069	BLA	NA
chr3:184433962:184455340	chr3:clu_107924_NA	RP11-329B9.4	0.00862259	0.0430069	BLA	NA
chr3:184433962:184477408	chr3:clu_107924_NA	RP11-329B9.4	0.0108037	0.0430069	BLA	NA
chr3:184443993:184445188	chr3:clu_107924_NA	RP11-329B9.4	-0.0623595	0.0430069	BLA	NA
chr3:184445368:184446622	chr3:clu_107924_NA	RP11-329B9.4	0.000783218	0.0430069	BLA	NA
chr3:184445368:184446639	chr3:clu_107924_NA	RP11-329B9.4	-0.0210303	0.0430069	BLA	NA
chr3:184445368:184451823	chr3:clu_107924_NA	RP11-329B9.4	0.0165729	0.0430069	BLA	NA
chr3:184445368:184455340	chr3:clu_107924_NA	RP11-329B9.4	0.00589108	0.0430069	BLA	NA
chr3:184446693:184451823	chr3:clu_107924_NA	RP11-329B9.4	-0.00946513	0.0430069	BLA	NA
chr3:184451888:184455340	chr3:clu_107924_NA	RP11-329B9.4	-0.0141387	0.0430069	BLA	NA
chr3:184452028:184455340	chr3:clu_107924_NA	RP11-329B9.4	-0.050297	0.0430069	BLA	NA
chr3:184455559:184456423	chr3:clu_107924_NA	RP11-329B9.4	0.0793427	0.0430069	BLA	NA
chr3:184455559:184457721	chr3:clu_107924_NA	RP11-329B9.4	-0.0165612	0.0430069	BLA	NA
chr4:12472354:12572841	chr4:clu_10265_NA	NA	0.00344038	0.0458015	BLA	NA
chr4:12472354:12576597	chr4:clu_10265_NA	NA	-0.028575	0.0458015	BLA	NA
chr4:12472354:12624279	chr4:clu_10265_NA	NA	-0.112287	0.0458015	BLA	NA
chr4:12572910:12576597	chr4:clu_10265_NA	NA	0.00945097	0.0458015	BLA	NA
chr4:12576789:12624279	chr4:clu_10265_NA	NA	0.0890305	0.0458015	BLA	NA
chr4:12624414:12625333	chr4:clu_10265_NA	NA	-0.0999851	0.0458015	BLA	NA
chr4:12624414:12974561	chr4:clu_10265_NA	NA	0.0261969	0.0458015	BLA	NA
chr4:12626780:12974556	chr4:clu_10265_NA	NA	0.0781842	0.0458015	BLA	NA
chr4:12626780:12974561	chr4:clu_10265_NA	NA	0.034544	0.0458015	BLA	NA
chr4:57237809:57244314	chr4:clu_11392_NA	AASDH	-0.00335323	0.0375275	BLA	HsaINT0000289; HsaINT0000288; HsaEX0000180; HsaEX0000182
chr4:57237809:57248643	chr4:clu_11392_NA	AASDH	-0.00143729	0.0375275	BLA	HsaINT0000289; HsaINT0000288; HsaEX0000180; HsaEX0000182
chr4:57237809:57253528	chr4:clu_11392_NA	AASDH	-0.00174924	0.0375275	BLA	HsaINT0000289; HsaINT0000288; HsaEX0000180; HsaEX0000182
chr4:57244630:57248643	chr4:clu_11392_NA	AASDH	0.00936289	0.0375275	BLA	HsaEX0000179; HsaEX0000181; HsaINT0000287; HsaINT0000288; HsaEX0000176
chr4:57244630:57250236	chr4:clu_11392_NA	AASDH	-0.0183576	0.0375275	BLA	HsaEX0000179; HsaEX0000181; HsaINT0000287; HsaINT0000288; HsaEX0000176
chr4:57244630:57253528	chr4:clu_11392_NA	AASDH	-0.00300511	0.0375275	BLA	HsaEX0000179; HsaEX0000181; HsaINT0000287; HsaINT0000288; HsaEX0000176
chr4:57248763:57250236	chr4:clu_11392_NA	AASDH	-0.0222727	0.0375275	BLA	HsaEX0000175; HsaEX0000179; HsaINT0000287; HsaINT0000286; HsaEX0000180
chr4:57248763:57253528	chr4:clu_11392_NA	AASDH	0.00139457	0.0375275	BLA	HsaEX0000175; HsaEX0000179; HsaINT0000287; HsaINT0000286; HsaEX0000180
chr4:57250507:57251747	chr4:clu_11392_NA	AASDH	0.00243656	0.0375275	BLA	HsaINT0000280; HsaINT0000286; HsaEX0000176
chr4:57250507:57253528	chr4:clu_11392_NA	AASDH	0.0369812	0.0375275	BLA	HsaINT0000280; HsaINT0000286; HsaEX0000176
chr4:78664898:78929722	chr4:clu_11825_NA	NA	0.0670741	0.00798368	BLA	NA
chr4:78676420:78929889	chr4:clu_11825_NA	NA	0.0682713	0.00798368	BLA	NA
chr4:78779279:78929755	chr4:clu_11825_NA	NA	0.0460274	0.00798368	BLA	NA
chr4:78892418:78929722	chr4:clu_11825_NA	NA	-0.0947871	0.00798368	BLA	NA
chr4:78929743:78929809	chr4:clu_11825_NA	NA	0.068031	0.00798368	BLA	NA
chr4:78929750:78929809	chr4:clu_11825_NA	NA	0.0332	0.00798368	BLA	NA
chr4:78929771:78929870	chr4:clu_11825_NA	NA	0.0593213	0.00798368	BLA	NA
chr4:78929775:79222995	chr4:clu_11825_NA	NA	-0.248777	0.00798368	BLA	NA
chr4:78929788:79002168	chr4:clu_11825_NA	NA	0.0016393	0.00798368	BLA	NA
chr4:91230759:91231678	chr4:clu_12293_NA	CCSER1	0.0115385	0.0125338	BLA	HsaINT0060559
chr4:91230759:91231689	chr4:clu_12293_NA	CCSER1	-0.00803829	0.0125338	BLA	HsaINT0060559
chr4:91230759:91234014	chr4:clu_12293_NA	CCSER1	-0.0101381	0.0125338	BLA	HsaINT0060559
chr4:91231771:91234014	chr4:clu_12293_NA	CCSER1	0.0212308	0.0125338	BLA	NA
chr4:91231831:91232490	chr4:clu_12293_NA	CCSER1	0.0263973	0.0125338	BLA	NA
chr4:91231831:91234014	chr4:clu_12293_NA	CCSER1	-0.00445963	0.0125338	BLA	NA
chr4:91232608:91234014	chr4:clu_12293_NA	CCSER1	-0.0365305	0.0125338	BLA	NA
chr4:158282276:158283951	chr4:clu_13849_NA	GRIA2	0.0487608	0.0203043	BLA	HsaEX6086659; HsaEX6086660; HsaEX0028618; HsaEX0028621; HsaINT0072316; HsaINT0072318; HsaINT0072317; HsaEX6086658
chr4:158282804:158283951	chr4:clu_13849_NA	GRIA2	-0.0487608	0.0203043	BLA	HsaEX6086659; HsaEX0028618; HsaEX0028621; HsaINT0072318; HsaINT0072317; HsaEX6086658
chr4:3006061:3006826	chr4:clu_9900_NA	GRK4	-0.0211601	0.0308215	BLA	HsaEX0028740; HsaINT0072688; HsaEX0028737; HsaEX0028739
chr4:3006061:3009041	chr4:clu_9900_NA	GRK4	0.0186691	0.0308215	BLA	HsaEX0028740; HsaINT0072688; HsaEX0028737; HsaEX0028739
chr4:3006061:3009463	chr4:clu_9900_NA	GRK4	0.011057	0.0308215	BLA	HsaEX0028740; HsaINT0072688; HsaEX0028737; HsaEX0028739
chr4:3006849:3009041	chr4:clu_9900_NA	GRK4	-0.0213914	0.0308215	BLA	HsaEX0028740; HsaINT0072688; HsaEX0028737; HsaEX0028739
chr4:3009068:3009463	chr4:clu_9900_NA	GRK4	0.0128254	0.0308215	BLA	HsaINT0072689; HsaINT0072688; HsaEX0028739; HsaEX0028741
chr5:6777622:6792017	chr5:clu_33387_NA	RP11-332J15.1,RP11-122F24.1,RP11-332J15.2	0.00943223	0.00798368	BLA	NA
chr5:6777622:6826756	chr5:clu_33387_NA	RP11-332J15.1,RP11-122F24.1,RP11-332J15.2	0.0141108	0.00798368	BLA	NA
chr5:6846177:6923852	chr5:clu_33387_NA	RP11-332J15.1,RP11-122F24.1,RP11-332J15.2	0.0149646	0.00798368	BLA	NA
chr5:6868746:6886539	chr5:clu_33387_NA	RP11-332J15.1,RP11-122F24.1,RP11-332J15.2	2.61e-06	0.00798368	BLA	NA
chr5:6870734:6870856	chr5:clu_33387_NA	RP11-332J15.1,RP11-122F24.1,RP11-332J15.2	0.0136289	0.00798368	BLA	NA
chr5:6870971:6886539	chr5:clu_33387_NA	RP11-332J15.1,RP11-122F24.1,RP11-332J15.2	0.0196646	0.00798368	BLA	NA
chr5:6924041:7036594	chr5:clu_33387_NA	RP11-332J15.1,RP11-122F24.1,RP11-332J15.2	0.0190099	0.00798368	BLA	NA
chr5:6934017:6989832	chr5:clu_33387_NA	RP11-332J15.1,RP11-122F24.1,RP11-332J15.2	-0.0144376	0.00798368	BLA	NA
chr5:6934017:7036591	chr5:clu_33387_NA	RP11-332J15.1,RP11-122F24.1,RP11-332J15.2	0.00136111	0.00798368	BLA	NA
chr5:6934017:7036594	chr5:clu_33387_NA	RP11-332J15.1,RP11-122F24.1,RP11-332J15.2	-0.0355086	0.00798368	BLA	NA
chr5:6934017:7148881	chr5:clu_33387_NA	RP11-332J15.1,RP11-122F24.1,RP11-332J15.2	0.00729675	0.00798368	BLA	NA
chr5:6990183:7036594	chr5:clu_33387_NA	RP11-332J15.1,RP11-122F24.1,RP11-332J15.2	0.00500095	0.00798368	BLA	NA
chr5:7036677:7148881	chr5:clu_33387_NA	RP11-332J15.1,RP11-122F24.1,RP11-332J15.2	-0.0025861	0.00798368	BLA	NA
chr5:7036678:7148881	chr5:clu_33387_NA	RP11-332J15.1,RP11-122F24.1,RP11-332J15.2	0.009553	0.00798368	BLA	NA
chr5:7148927:7150917	chr5:clu_33387_NA	RP11-332J15.1,RP11-122F24.1,RP11-332J15.2	-0.0505053	0.00798368	BLA	NA
chr5:7151141:7179105	chr5:clu_33387_NA	RP11-332J15.1,RP11-122F24.1,RP11-332J15.2	-0.00934258	0.00798368	BLA	NA
chr5:7164142:7179105	chr5:clu_33387_NA	RP11-332J15.1,RP11-122F24.1,RP11-332J15.2	-0.00164527	0.00798368	BLA	NA
chr5:35070367:35072677	chr5:clu_33904_NA	PRLR	-0.101289	0.0308215	BLA	HsaINT0132280; HsaEX0050259; HsaINT0132279
chr5:35072846:35084572	chr5:clu_33904_NA	PRLR	-0.00998751	0.0308215	BLA	HsaINT0132278; HsaEX6097687; HsaINT0132279
chr5:35072846:35086310	chr5:clu_33904_NA	PRLR	-0.00194222	0.0308215	BLA	HsaINT0132278; HsaEX6097687; HsaINT0132279
chr5:35084741:35086310	chr5:clu_33904_NA	PRLR	0.0490925	0.0308215	BLA	HsaINT0132278; HsaEX0050258; HsaEX0050259; HsaINT0132277
chr5:35084741:35089653	chr5:clu_33904_NA	PRLR	-2.45e-05	0.0308215	BLA	HsaINT0132278; HsaEX0050258; HsaEX0050259; HsaINT0132277
chr5:35086437:35089653	chr5:clu_33904_NA	PRLR	0.013687	0.0308215	BLA	HsaINT0132276; HsaEX6097686; HsaEX6097687; HsaINT0132277
chr5:35086442:35089653	chr5:clu_33904_NA	PRLR	0.0504641	0.0308215	BLA	HsaINT0132276; HsaEX6097686; HsaEX6097687; HsaINT0132277
chr5:56543042:56545236	chr5:clu_34448_NA	GPBP1	-0.0217644	0.0434405	BLA	HsaINT0070984; HsaALTA0003743-2/2; HsaEX6098307; HsaEX6098309; HsaINT0070983; HsaALTA0003743-1/2; HsaEX6098308; HsaEX6098310; HsaEX0028133
chr5:56543042:56545281	chr5:clu_34448_NA	GPBP1	0.0169156	0.0434405	BLA	HsaINT0070984; HsaALTA0003743-2/2; HsaEX6098307; HsaEX6098309; HsaINT0070983; HsaALTA0003743-1/2; HsaEX6098308; HsaEX6098310; HsaEX0028133
chr5:56543042:56545284	chr5:clu_34448_NA	GPBP1	0.00484887	0.0434405	BLA	HsaINT0070984; HsaALTA0003743-2/2; HsaEX6098307; HsaEX6098309; HsaINT0070983; HsaALTA0003743-1/2; HsaEX6098308; HsaEX6098310; HsaEX0028133
chr5:64511314:64520147	chr5:clu_34636_NA	ADAMTS6	-0.0593006	0.0089215	BLA	HsaINT0004197; HsaEX0002537; HsaEX6098432; HsaINT0004199; HsaEX6098433; HsaEX6098434; HsaINT0004196; HsaEX0002533
chr5:64522046:64537931	chr5:clu_34636_NA	ADAMTS6	0.00271269	0.0089215	BLA	HsaEX0002532; HsaINT0004193; HsaINT0004194; HsaEX0002538
chr5:64522046:64556427	chr5:clu_34636_NA	ADAMTS6	-0.00874781	0.0089215	BLA	HsaEX0002532; HsaINT0004193; HsaINT0004194; HsaEX0002538
chr5:64538033:64541832	chr5:clu_34636_NA	ADAMTS6	-4.12e-05	0.0089215	BLA	HsaINT0004192; HsaEX6098431; HsaINT0004193; HsaEX0002531
chr5:64538033:64556427	chr5:clu_34636_NA	ADAMTS6	-0.0767893	0.0089215	BLA	HsaINT0004192; HsaEX6098431; HsaINT0004193; HsaEX0002531
chr5:64569270:64587156	chr5:clu_34636_NA	ADAMTS6	-0.0287422	0.0089215	BLA	HsaALTA0000223-1/2; HsaALTD0000160-2/2; HsaEX0002530; HsaEX0002539; HsaEX0002544; HsaINT0004190; HsaALTA0000223-2/2; HsaALTD0000160-1/2; HsaINT0004189; HsaEX0002542
chr5:64569274:64587156	chr5:clu_34636_NA	ADAMTS6	0.0550539	0.0089215	BLA	HsaALTA0000223-1/2; HsaALTD0000160-2/2; HsaEX0002530; HsaEX0002539; HsaEX0002544; HsaINT0004190; HsaALTA0000223-2/2; HsaALTD0000160-1/2; HsaINT0004189; HsaEX0002542
chr5:64587297:64592935	chr5:clu_34636_NA	ADAMTS6	0.0765876	0.0089215	BLA	HsaALTA0000222-2/2; HsaALTA0000223-1/2; HsaALTD0000160-2/2; HsaEX0002530; HsaEX0002543; HsaEX6098430; HsaINT0004188; HsaALTA0000222-1/2; HsaALTA0000223-2/2; HsaALTD0000160-1/2; HsaINT0004189
chr5:64587297:64595812	chr5:clu_34636_NA	ADAMTS6	-0.0047344	0.0089215	BLA	HsaALTA0000222-2/2; HsaALTA0000223-1/2; HsaALTD0000160-2/2; HsaEX0002530; HsaEX0002543; HsaEX6098430; HsaINT0004188; HsaALTA0000222-1/2; HsaALTA0000223-2/2; HsaALTD0000160-1/2; HsaINT0004189
chr5:64593071:64595812	chr5:clu_34636_NA	ADAMTS6	0.0440012	0.0089215	BLA	NA
chr5:87516536:87517118	chr5:clu_35462_NA	TMEM161B	0.025695	0.0407473	BLA	HsaALTA0008758-1/2; HsaEX0065546; HsaEX0065548; HsaEX0065540; HsaEX0065545; HsaEX0065547; HsaALTA0008758-2/2; HsaINT0168635
chr5:87516536:87517491	chr5:clu_35462_NA	TMEM161B	-0.00469512	0.0407473	BLA	HsaALTA0008758-1/2; HsaEX0065546; HsaEX0065548; HsaEX0065540; HsaEX0065545; HsaEX0065547; HsaALTA0008758-2/2; HsaINT0168635
chr5:87516536:87521586	chr5:clu_35462_NA	TMEM161B	-0.0138864	0.0407473	BLA	HsaALTA0008758-1/2; HsaEX0065546; HsaEX0065548; HsaEX0065540; HsaEX0065545; HsaEX0065547; HsaALTA0008758-2/2; HsaINT0168635
chr5:87516536:87524262	chr5:clu_35462_NA	TMEM161B	0.00870723	0.0407473	BLA	HsaALTA0008758-1/2; HsaEX0065546; HsaEX0065548; HsaEX0065540; HsaEX0065545; HsaEX0065547; HsaALTA0008758-2/2; HsaINT0168635
chr5:87517288:87521586	chr5:clu_35462_NA	TMEM161B	0.0208595	0.0407473	BLA	HsaALTA0008758-1/2; HsaEX0065546; HsaEX0065548; HsaEX0065540; HsaEX0065545; HsaEX0065547; HsaALTA0008758-2/2; HsaINT0168635
chr5:87517288:87524262	chr5:clu_35462_NA	TMEM161B	-0.00410619	0.0407473	BLA	HsaALTA0008758-1/2; HsaEX0065546; HsaEX0065548; HsaEX0065540; HsaEX0065545; HsaEX0065547; HsaALTA0008758-2/2; HsaINT0168635
chr5:87517577:87521586	chr5:clu_35462_NA	TMEM161B	-0.00111327	0.0407473	BLA	NA
chr5:87517577:87524262	chr5:clu_35462_NA	TMEM161B	-0.000610408	0.0407473	BLA	NA
chr5:87521683:87524262	chr5:clu_35462_NA	TMEM161B	-0.0308503	0.0407473	BLA	HsaEX0065548; HsaINT0168633; HsaEX6099019; HsaEX0065547
chr5:95765021:95767787	chr5:clu_35710_NA	PCSK1	0.00570782	0.0205825	BLA	HsaINT0121534; HsaEX6099192; HsaINT0121539
chr5:95765021:95768567	chr5:clu_35710_NA	PCSK1	-0.00570782	0.0205825	BLA	HsaINT0121534; HsaEX6099192; HsaINT0121539
chr5:119298708:119320493	chr5:clu_36242_NA	CTC-552D5.1	0.00153939	0.0237047	BLA	NA
chr5:119298708:119327898	chr5:clu_36242_NA	CTC-552D5.1	-0.0106952	0.0237047	BLA	NA
chr5:119298708:119668951	chr5:clu_36242_NA	CTC-552D5.1	0.00265829	0.0237047	BLA	NA
chr5:119320577:119327898	chr5:clu_36242_NA	CTC-552D5.1	-0.00146303	0.0237047	BLA	NA
chr5:119328028:119414578	chr5:clu_36242_NA	CTC-552D5.1	-0.00415331	0.0237047	BLA	NA
chr5:119328028:119668951	chr5:clu_36242_NA	CTC-552D5.1	0.00725193	0.0237047	BLA	NA
chr5:119376628:119377069	chr5:clu_36242_NA	CTC-552D5.1	0.00249989	0.0237047	BLA	NA
chr5:119379304:119392468	chr5:clu_36242_NA	CTC-552D5.1	-0.0328013	0.0237047	BLA	NA
chr5:119379304:119413487	chr5:clu_36242_NA	CTC-552D5.1	0.000131688	0.0237047	BLA	NA
chr5:119379304:119414578	chr5:clu_36242_NA	CTC-552D5.1	0.016618	0.0237047	BLA	NA
chr5:119379304:119492179	chr5:clu_36242_NA	CTC-552D5.1	0.000372965	0.0237047	BLA	NA
chr5:119379304:119668951	chr5:clu_36242_NA	CTC-552D5.1	-0.0153254	0.0237047	BLA	NA
chr5:119392621:119414578	chr5:clu_36242_NA	CTC-552D5.1	0.0406443	0.0237047	BLA	NA
chr5:119392621:119668951	chr5:clu_36242_NA	CTC-552D5.1	-0.000121035	0.0237047	BLA	NA
chr5:119413712:119414578	chr5:clu_36242_NA	CTC-552D5.1	-0.00651126	0.0237047	BLA	NA
chr5:119414770:119419069	chr5:clu_36242_NA	CTC-552D5.1	-0.00155361	0.0237047	BLA	NA
chr5:119414770:119492179	chr5:clu_36242_NA	CTC-552D5.1	0.00761951	0.0237047	BLA	NA
chr5:119414770:119668951	chr5:clu_36242_NA	CTC-552D5.1	0.00908327	0.0237047	BLA	NA
chr5:119419290:119668951	chr5:clu_36242_NA	CTC-552D5.1	0.00308348	0.0237047	BLA	NA
chr5:119492257:119668951	chr5:clu_36242_NA	CTC-552D5.1	-0.0224037	0.0237047	BLA	NA
chr5:119545098:119546190	chr5:clu_36242_NA	CTC-552D5.1	-0.00904286	0.0237047	BLA	NA
chr5:119545098:119668951	chr5:clu_36242_NA	CTC-552D5.1	0.00398177	0.0237047	BLA	NA
chr5:119548805:119668951	chr5:clu_36242_NA	CTC-552D5.1	0.00957817	0.0237047	BLA	NA
chr5:119662652:119668951	chr5:clu_36242_NA	CTC-552D5.1	-0.000992	0.0237047	BLA	NA
chr5:132535489:132537625	chr5:clu_36651_NA	FSTL4	-0.00813486	0.0321582	BLA	NA
chr5:132535489:132545883	chr5:clu_36651_NA	FSTL4	-0.000659619	0.0321582	BLA	NA
chr5:132537734:132545883	chr5:clu_36651_NA	FSTL4	0.00353554	0.0321582	BLA	HsaEX0026518; HsaINT0066417; HsaINT0066416; HsaEX0026515
chr5:132545083:132545883	chr5:clu_36651_NA	FSTL4	0.00525893	0.0321582	BLA	HsaEX0026514; HsaEX0026518; HsaINT0066415; HsaINT0066416; HsaEX0026519
chr5:136602744:136834062	chr5:clu_36793_NA	SPOCK1	0.0108074	0.0182406	BLA	HsaINT0158107; HsaEX6099992; HsaEX0061491; HsaEX6099994; HsaINT0158108
chr5:136602744:136841328	chr5:clu_36793_NA	SPOCK1	0.0138374	0.0182406	BLA	HsaINT0158107; HsaEX6099992; HsaEX0061491; HsaEX6099994; HsaINT0158108
chr5:136609073:136834062	chr5:clu_36793_NA	SPOCK1	-0.0067297	0.0182406	BLA	NA
chr5:136713534:136834062	chr5:clu_36793_NA	SPOCK1	-0.0179152	0.0182406	BLA	NA
chr5:141004932:141005252	chr5:clu_37101_NA	HDAC3	-0.0216541	0.0253327	BLA	HsaEX0029385; HsaINT0074584; HsaINT0074586; HsaINT0074585; HsaEX0029386; HsaEX6100287; HsaINT0074583; HsaEX6100286; HsaINT0074587
chr5:141004932:141005580	chr5:clu_37101_NA	HDAC3	0.0133364	0.0253327	BLA	HsaEX0029385; HsaINT0074584; HsaINT0074586; HsaINT0074585; HsaEX0029386; HsaEX6100287; HsaINT0074583; HsaEX6100286; HsaINT0074587
chr5:141004932:141005761	chr5:clu_37101_NA	HDAC3	-0.00601631	0.0253327	BLA	HsaEX0029385; HsaINT0074584; HsaINT0074586; HsaINT0074585; HsaEX0029386; HsaEX6100287; HsaINT0074583; HsaEX6100286; HsaINT0074587
chr5:141005331:141005580	chr5:clu_37101_NA	HDAC3	-0.00776781	0.0253327	BLA	HsaEX0029385; HsaINT0074584; HsaINT0074586; HsaINT0074585; HsaEX0029386; HsaEX6100287; HsaINT0074583; HsaEX6100286; HsaINT0074587
chr5:141005331:141005761	chr5:clu_37101_NA	HDAC3	0.00488681	0.0253327	BLA	HsaEX0029385; HsaINT0074584; HsaINT0074586; HsaINT0074585; HsaEX0029386; HsaEX6100287; HsaINT0074583; HsaEX6100286; HsaINT0074587
chr5:141005638:141005761	chr5:clu_37101_NA	HDAC3	0.017215	0.0253327	BLA	HsaEX0029385; HsaINT0074584; HsaINT0074586; HsaINT0074585; HsaEX0029386; HsaEX6100287; HsaINT0074583; HsaEX6100286; HsaINT0074587
chr5:158851109:158871658	chr5:clu_37757_NA	NA	0.0381718	0.0307291	BLA	NA
chr5:158851109:159046351	chr5:clu_37757_NA	NA	-0.00443198	0.0307291	BLA	NA
chr5:158851138:158858757	chr5:clu_37757_NA	NA	0.0146349	0.0307291	BLA	NA
chr5:158851138:158863455	chr5:clu_37757_NA	NA	-0.00442094	0.0307291	BLA	NA
chr5:158851138:158871658	chr5:clu_37757_NA	NA	0.0223496	0.0307291	BLA	NA
chr5:158858829:158871658	chr5:clu_37757_NA	NA	0.000803114	0.0307291	BLA	NA
chr5:158863501:158871658	chr5:clu_37757_NA	NA	-0.0112792	0.0307291	BLA	NA
chr5:158863953:158871658	chr5:clu_37757_NA	NA	0.0160531	0.0307291	BLA	NA
chr5:158871731:158872097	chr5:clu_37757_NA	NA	-0.00365202	0.0307291	BLA	NA
chr5:158871731:158873250	chr5:clu_37757_NA	NA	0.00182324	0.0307291	BLA	NA
chr5:158871731:158877643	chr5:clu_37757_NA	NA	-0.0912696	0.0307291	BLA	NA
chr5:158871731:158945292	chr5:clu_37757_NA	NA	-0.00608594	0.0307291	BLA	NA
chr5:158871731:159003112	chr5:clu_37757_NA	NA	-0.00595208	0.0307291	BLA	NA
chr5:158877295:158877643	chr5:clu_37757_NA	NA	0.0104433	0.0307291	BLA	NA
chr5:158984865:158988269	chr5:clu_37757_NA	NA	-0.0105173	0.0307291	BLA	NA
chr5:158988371:158994080	chr5:clu_37757_NA	NA	-0.00152635	0.0307291	BLA	NA
chr5:158988371:159000195	chr5:clu_37757_NA	NA	0.0096103	0.0307291	BLA	NA
chr5:158994201:158994360	chr5:clu_37757_NA	NA	-0.0263127	0.0307291	BLA	NA
chr5:159000344:159003112	chr5:clu_37757_NA	NA	0.00430318	0.0307291	BLA	NA
chr5:159004054:159007322	chr5:clu_37757_NA	NA	0.0291545	0.0307291	BLA	NA
chr5:159007443:159010607	chr5:clu_37757_NA	NA	0.0456845	0.0307291	BLA	NA
chr5:159010724:159012748	chr5:clu_37757_NA	NA	-0.00496461	0.0307291	BLA	NA
chr5:159010724:159013873	chr5:clu_37757_NA	NA	0.00642954	0.0307291	BLA	NA
chr5:159010724:159080446	chr5:clu_37757_NA	NA	0.0111307	0.0307291	BLA	NA
chr5:159012921:159013873	chr5:clu_37757_NA	NA	-0.0401789	0.0307291	BLA	NA
chr5:178045779:178046073	chr5:clu_38334_NA	CLK4	0.010543	0.0341523	BLA	HsaEX0015708; HsaEX6101505; HsaINT0036462; HsaINT0036461; HsaEX0015705; HsaEX0015709
chr5:178045779:178046839	chr5:clu_38334_NA	CLK4	-0.0131198	0.0341523	BLA	HsaEX0015708; HsaEX6101505; HsaINT0036462; HsaINT0036461; HsaEX0015705; HsaEX0015709
chr5:178045779:178049394	chr5:clu_38334_NA	CLK4	0.0141577	0.0341523	BLA	HsaEX0015708; HsaEX6101505; HsaINT0036462; HsaINT0036461; HsaEX0015705; HsaEX0015709
chr5:178045779:178050257	chr5:clu_38334_NA	CLK4	0.00367463	0.0341523	BLA	HsaEX0015708; HsaEX6101505; HsaINT0036462; HsaINT0036461; HsaEX0015705; HsaEX0015709
chr5:178046177:178046839	chr5:clu_38334_NA	CLK4	-0.000681735	0.0341523	BLA	HsaEX0015708; HsaEX6101505; HsaINT0036462; HsaINT0036461; HsaEX0015705; HsaEX0015709
chr5:178046278:178046839	chr5:clu_38334_NA	CLK4	-0.000581474	0.0341523	BLA	HsaEX0015708; HsaEX6101505; HsaINT0036462; HsaINT0036461; HsaEX0015705; HsaEX0015709
chr5:178046897:178049394	chr5:clu_38334_NA	CLK4	-0.0319826	0.0341523	BLA	NA
chr5:178046897:178050257	chr5:clu_38334_NA	CLK4	-0.00355786	0.0341523	BLA	NA
chr5:178047674:178049394	chr5:clu_38334_NA	CLK4	0.0063342	0.0341523	BLA	NA
chr5:178047674:178050257	chr5:clu_38334_NA	CLK4	0.00399068	0.0341523	BLA	NA
chr5:178049460:178050257	chr5:clu_38334_NA	CLK4	0.0112233	0.0341523	BLA	HsaEX0015708; HsaINT0036457; HsaEX6101504; HsaINT0036461; HsaEX0015709
chr6:137524822:137525469	chr6:clu_100791_NA	IFNGR1	-0.000200924	0.0375275	BLA	HsaALTA0004192-1/2; HsaALTA0004192-2/2; HsaINT0078997; HsaEX6049598; HsaINT0078996; HsaINT0078998; HsaEX6049597; HsaEX6049599
chr6:137524867:137525469	chr6:clu_100791_NA	IFNGR1	0.000200924	0.0375275	BLA	HsaALTA0004192-1/2; HsaALTA0004192-2/2; HsaINT0078997; HsaEX6049598; HsaINT0078996; HsaINT0078998; HsaEX6049597; HsaEX6049599
chr6:143784134:143784326	chr6:clu_100926_NA	PEX3	0.00254438	0.0430069	BLA	HsaINT0123208; HsaEX0046661; HsaEX0046659; HsaINT0123209
chr6:143784134:143789259	chr6:clu_100926_NA	PEX3	-0.0204657	0.0430069	BLA	HsaINT0123208; HsaEX0046661; HsaEX0046659; HsaINT0123209
chr6:143784134:143792098	chr6:clu_100926_NA	PEX3	-0.000441704	0.0430069	BLA	HsaINT0123208; HsaEX0046661; HsaEX0046659; HsaINT0123209
chr6:143789302:143792098	chr6:clu_100926_NA	PEX3	0.018363	0.0430069	BLA	HsaEX6049709; HsaINT0123210; HsaEX6049708; HsaINT0123209
chr6:167360227:167362058	chr6:clu_101633_NA	RP11-514O12.4,RNASET2	0.00168435	0.0307291	BLA	HsaINT0141132; HsaINT0141133
chr6:167360227:167365572	chr6:clu_101633_NA	RP11-514O12.4,RNASET2	-0.00187275	0.0307291	BLA	HsaINT0141132; HsaINT0141133
chr6:167360227:167365976	chr6:clu_101633_NA	RP11-514O12.4,RNASET2	-0.000242214	0.0307291	BLA	HsaINT0141132; HsaINT0141133
chr6:167362113:167365572	chr6:clu_101633_NA	RP11-514O12.4,RNASET2	-0.0021328	0.0307291	BLA	HsaINT0141132; HsaINT0141131
chr6:167362113:167365976	chr6:clu_101633_NA	RP11-514O12.4,RNASET2	0.00495119	0.0307291	BLA	HsaINT0141132; HsaINT0141131
chr6:167365645:167365976	chr6:clu_101633_NA	RP11-514O12.4,RNASET2	-0.00238778	0.0307291	BLA	HsaINT0141130; HsaEX6050430; HsaINT0141131
chr6:27425188:27435632	chr6:clu_96728_NA	ZNF184	-0.0015026	0.0428815	BLA	HsaINT0186345; HsaEX0073121; HsaEX6046038; HsaINT0186344; HsaINT0186346; HsaEX6046037
chr6:27425188:27440067	chr6:clu_96728_NA	ZNF184	0.00209481	0.0428815	BLA	HsaINT0186345; HsaEX0073121; HsaEX6046038; HsaINT0186344; HsaINT0186346; HsaEX6046037
chr6:27435699:27436973	chr6:clu_96728_NA	ZNF184	0.00205173	0.0428815	BLA	HsaEX6046036; HsaINT0186343; HsaINT0186344; HsaEX6046037
chr6:27435699:27440067	chr6:clu_96728_NA	ZNF184	-0.00264395	0.0428815	BLA	HsaEX6046036; HsaINT0186343; HsaINT0186344; HsaEX6046037
chr6:29693340:29693788	chr6:clu_96869_NA	HLA-F,HLA-H	-0.0994909	0.0078302	BLA	HsaALTA0004029-1/2; HsaEX0030114; HsaEX6046103; HsaALTA0004029-2/2; HsaEX6046102; HsaEX6046101; HsaEX0030115
chr6:29693340:29705899	chr6:clu_96869_NA	HLA-F,HLA-H	-0.0688838	0.0078302	BLA	HsaALTA0004029-1/2; HsaEX0030114; HsaEX6046103; HsaALTA0004029-2/2; HsaEX6046102; HsaEX6046101; HsaEX0030115
chr6:29693340:29858041	chr6:clu_96869_NA	HLA-F,HLA-H	0.220596	0.0078302	BLA	HsaALTA0004029-1/2; HsaEX0030114; HsaEX6046103; HsaALTA0004029-2/2; HsaEX6046102; HsaEX6046101; HsaEX0030115
chr6:29857600:29858041	chr6:clu_96869_NA	HLA-F,HLA-H	-0.0522214	0.0078302	BLA	HsaEX0030117
chr6:42268487:42313147	chr6:clu_97978_NA	TRERF1	-0.0623447	0.00805514	BLA	HsaEX0066998; HsaEX0067000; HsaALTD0006764-2/2; HsaINT0172112; HsaEX0066999; HsaEX0067001; HsaEX0067004; HsaEX6047218; HsaALTD0006764-1/2; HsaINT0172113
chr6:42268487:42330685	chr6:clu_97978_NA	TRERF1	-0.00348053	0.00805514	BLA	HsaEX0066998; HsaEX0067000; HsaALTD0006764-2/2; HsaINT0172112; HsaEX0066999; HsaEX0067001; HsaEX0067004; HsaEX6047218; HsaALTD0006764-1/2; HsaINT0172113
chr6:42268487:42330735	chr6:clu_97978_NA	TRERF1	-0.00182687	0.00805514	BLA	HsaEX0066998; HsaEX0067000; HsaALTD0006764-2/2; HsaINT0172112; HsaEX0066999; HsaEX0067001; HsaEX0067004; HsaEX6047218; HsaALTD0006764-1/2; HsaINT0172113
chr6:42268487:42418915	chr6:clu_97978_NA	TRERF1	0.00389481	0.00805514	BLA	HsaEX0066998; HsaEX0067000; HsaALTD0006764-2/2; HsaINT0172112; HsaEX0066999; HsaEX0067001; HsaEX0067004; HsaEX6047218; HsaALTD0006764-1/2; HsaINT0172113
chr6:42313195:42313607	chr6:clu_97978_NA	TRERF1	-0.00136954	0.00805514	BLA	NA
chr6:42313195:42313621	chr6:clu_97978_NA	TRERF1	-0.00319304	0.00805514	BLA	NA
chr6:42313195:42330685	chr6:clu_97978_NA	TRERF1	-0.00526001	0.00805514	BLA	NA
chr6:42313195:42330735	chr6:clu_97978_NA	TRERF1	0.00300921	0.00805514	BLA	NA
chr6:42330817:42418915	chr6:clu_97978_NA	TRERF1	-0.0251649	0.00805514	BLA	HsaEX0066996; HsaEX0067000; HsaEX6047217; HsaALTD0006764-2/2; HsaINT0172112; HsaEX0067001; HsaALTD0006764-1/2; HsaINT0172111
chr6:42330817:42419257	chr6:clu_97978_NA	TRERF1	0.00502186	0.00805514	BLA	HsaEX0066996; HsaEX0067000; HsaEX6047217; HsaALTD0006764-2/2; HsaINT0172112; HsaEX0067001; HsaALTD0006764-1/2; HsaINT0172111
chr6:42418999:42419257	chr6:clu_97978_NA	TRERF1	0.0156454	0.00805514	BLA	HsaEX0066996; HsaEX0066999; HsaINT0172111
chr6:42418999:42419412	chr6:clu_97978_NA	TRERF1	0.0661827	0.00805514	BLA	HsaEX0066996; HsaEX0066999; HsaINT0172111
chr6:42418999:42419759	chr6:clu_97978_NA	TRERF1	-0.0107058	0.00805514	BLA	HsaEX0066996; HsaEX0066999; HsaINT0172111
chr6:42418999:42419844	chr6:clu_97978_NA	TRERF1	0.0195914	0.00805514	BLA	HsaEX0066996; HsaEX0066999; HsaINT0172111
chr6:44274128:44274231	chr6:clu_98261_NA	AARS2	0.0104696	0.0243428	BLA	HsaEX0000163; HsaINT0000257; HsaINT0000259; HsaEX6047475; HsaINT0000258; HsaEX0000160; HsaEX6047474; HsaEX6047476; HsaEX0000164; HsaINT0000255; HsaEX6047477; HsaINT0000240; HsaINT0000256; HsaEX0000165
chr6:44274128:44274660	chr6:clu_98261_NA	AARS2	0.0139067	0.0243428	BLA	HsaEX0000163; HsaINT0000257; HsaINT0000259; HsaEX6047475; HsaINT0000258; HsaEX0000160; HsaEX6047474; HsaEX6047476; HsaEX0000164; HsaINT0000255; HsaEX6047477; HsaINT0000240; HsaINT0000256; HsaEX0000165
chr6:44274269:44274660	chr6:clu_98261_NA	AARS2	-0.032047	0.0243428	BLA	HsaEX6047474; HsaEX0000163; HsaINT0000257; HsaINT0000259; HsaEX6047475; HsaINT0000256; HsaINT0000258; HsaEX0000160; HsaEX6047476; HsaEX0000164; HsaINT0000255; HsaEX6047468; HsaEX6047477; HsaINT0000240; HsaEX0000165
chr6:44274288:44274660	chr6:clu_98261_NA	AARS2	0.00767077	0.0243428	BLA	HsaEX6047474; HsaEX0000163; HsaINT0000257; HsaINT0000259; HsaEX6047475; HsaINT0000256; HsaINT0000258; HsaEX0000160; HsaEX6047476; HsaEX0000164; HsaINT0000255; HsaEX6047468; HsaEX6047477; HsaINT0000240; HsaEX0000165
chr6:46649376:46663558	chr6:clu_98321_NA	TDRD6	-0.0747161	0.0431812	BLA	HsaEX0059065
chr6:46661911:46663558	chr6:clu_98321_NA	TDRD6	0.0747161	0.0431812	BLA	NA
chr6:75875495:75880260	chr6:clu_99035_NA	COL12A1	-0.00180551	0.0321582	BLA	HsaEX0016284; HsaINT0037954; HsaINT0037955; HsaEX0016274
chr6:75875495:75884754	chr6:clu_99035_NA	COL12A1	-0.117797	0.0321582	BLA	HsaEX0016284; HsaINT0037954; HsaINT0037955; HsaEX0016274
chr6:75875495:75887379	chr6:clu_99035_NA	COL12A1	0.170046	0.0321582	BLA	HsaEX0016284; HsaINT0037954; HsaINT0037955; HsaEX0016274
chr6:75885022:75887379	chr6:clu_99035_NA	COL12A1	-0.00987381	0.0321582	BLA	HsaINT0037953; HsaINT0037954; HsaEX0016274
chr6:75885026:75887379	chr6:clu_99035_NA	COL12A1	-0.0405699	0.0321582	BLA	HsaINT0037953; HsaINT0037954; HsaEX0016274
chr7:72717521:72717597	chr7:clu_16967_NA	NSUN5	0.0393491	0.0446104	BLA	HsaALTA0005847-1/2; HsaEX6008385; HsaALTA0005847-2/2; HsaALTA0005848-2/2; HsaEX6008384; HsaEX0043963; HsaALTA0005848-1/2
chr7:72717526:72717597	chr7:clu_16967_NA	NSUN5	-0.0393491	0.0446104	BLA	HsaALTA0005847-1/2; HsaEX6008385; HsaALTA0005847-2/2; HsaALTA0005848-2/2; HsaEX6008384; HsaEX0043963; HsaALTA0005848-1/2
chr7:80117097:80175507	chr7:clu_17382_NA	CD36	0.0300872	0.0321582	BLA	HsaEX6008659
chr7:80117097:80275404	chr7:clu_17382_NA	CD36	-0.0112047	0.0321582	BLA	HsaEX6008659
chr7:80175583:80275404	chr7:clu_17382_NA	CD36	0.076247	0.0321582	BLA	HsaEX6008658
chr7:80253506:80275404	chr7:clu_17382_NA	CD36	0.0432729	0.0321582	BLA	NA
chr7:80255548:80266148	chr7:clu_17382_NA	CD36	0.0236951	0.0321582	BLA	NA
chr7:80255548:80275404	chr7:clu_17382_NA	CD36	-0.0413792	0.0321582	BLA	NA
chr7:80256360:80275404	chr7:clu_17382_NA	CD36	0.00467015	0.0321582	BLA	NA
chr7:80266319:80275404	chr7:clu_17382_NA	CD36	-0.110037	0.0321582	BLA	NA
chr7:80268062:80275404	chr7:clu_17382_NA	CD36	-0.0153516	0.0321582	BLA	HsaEX6008656; HsaINT0031068
chr7:110603621:110914984	chr7:clu_18676_NA	IMMP2L	-0.0153017	0.0253327	BLA	HsaEX6009932; HsaEX0031579; HsaINT0080555; HsaINT0080556; HsaEX0031578; HsaEX0031582
chr7:110603621:110969450	chr7:clu_18676_NA	IMMP2L	-0.0508859	0.0253327	BLA	HsaEX6009932; HsaEX0031579; HsaINT0080555; HsaINT0080556; HsaEX0031578; HsaEX0031582
chr7:110603621:111054001	chr7:clu_18676_NA	IMMP2L	-6.62e-06	0.0253327	BLA	HsaEX6009932; HsaEX0031579; HsaINT0080555; HsaINT0080556; HsaEX0031578; HsaEX0031582
chr7:110603621:111057315	chr7:clu_18676_NA	IMMP2L	-0.0245406	0.0253327	BLA	HsaEX6009932; HsaEX0031579; HsaINT0080555; HsaINT0080556; HsaEX0031578; HsaEX0031582
chr7:110751894:111127294	chr7:clu_18676_NA	IMMP2L	-0.0559378	0.0253327	BLA	NA
chr7:110789109:111127294	chr7:clu_18676_NA	IMMP2L	0.0490079	0.0253327	BLA	NA
chr7:110895737:110969450	chr7:clu_18676_NA	IMMP2L	0.0303507	0.0253327	BLA	NA
chr7:110895737:111127294	chr7:clu_18676_NA	IMMP2L	-0.0882808	0.0253327	BLA	NA
chr7:110915209:110969450	chr7:clu_18676_NA	IMMP2L	-0.00606312	0.0253327	BLA	NA
chr7:110969301:110969450	chr7:clu_18676_NA	IMMP2L	0.0109887	0.0253327	BLA	HsaEX0031577; HsaEX0031578
chr7:110969507:111127294	chr7:clu_18676_NA	IMMP2L	0.121854	0.0253327	BLA	HsaEX0031577; HsaEX0031578
chr7:111057398:111127294	chr7:clu_18676_NA	IMMP2L	-0.0142727	0.0253327	BLA	NA
chr7:111122092:111127294	chr7:clu_18676_NA	IMMP2L	0.0268038	0.0253327	BLA	NA
chr7:111123784:111127294	chr7:clu_18676_NA	IMMP2L	0.0162837	0.0253327	BLA	NA
chr7:128232071:128248172	chr7:clu_19009_NA	RP11-274B21.1	-0.0104993	4.53e-08	BLA	NA
chr7:128232071:128255914	chr7:clu_19009_NA	RP11-274B21.1	-0.0184692	4.53e-08	BLA	NA
chr7:128248267:128249541	chr7:clu_19009_NA	RP11-274B21.1	0.0276621	4.53e-08	BLA	NA
chr7:128248267:128255914	chr7:clu_19009_NA	RP11-274B21.1	0.000811577	4.53e-08	BLA	NA
chr7:128248271:128249541	chr7:clu_19009_NA	RP11-274B21.1	-0.00462709	4.53e-08	BLA	NA
chr7:128249633:128255914	chr7:clu_19009_NA	RP11-274B21.1	0.00512197	4.53e-08	BLA	NA
chr7:128262748:128263033	chr7:clu_19010_NA	RP11-274B21.1	-0.00507341	0.000228647	BLA	NA
chr7:128262748:128263629	chr7:clu_19010_NA	RP11-274B21.1	-0.00987076	0.000228647	BLA	NA
chr7:128262748:128265851	chr7:clu_19010_NA	RP11-274B21.1	-0.00546885	0.000228647	BLA	NA
chr7:128263186:128263629	chr7:clu_19010_NA	RP11-274B21.1	-0.00574408	0.000228647	BLA	NA
chr7:128263835:128265851	chr7:clu_19010_NA	RP11-274B21.1	0.0257848	0.000228647	BLA	NA
chr7:128263835:128266349	chr7:clu_19010_NA	RP11-274B21.1	-0.00227951	0.000228647	BLA	NA
chr7:128265909:128266349	chr7:clu_19010_NA	RP11-274B21.1	0.00265184	0.000228647	BLA	NA
chr7:138418999:138424285	chr7:clu_19438_NA	ATP6V0A4	-0.0462596	0.0383971	BLA	HsaEX6010774; HsaINT0015099; HsaINT0015100; HsaEX6010772
chr7:138418999:138429868	chr7:clu_19438_NA	ATP6V0A4	0.0482723	0.0383971	BLA	HsaEX6010774; HsaINT0015099; HsaINT0015100; HsaEX6010772
chr7:138424378:138429868	chr7:clu_19438_NA	ATP6V0A4	-0.00201266	0.0383971	BLA	HsaEX6010773; HsaEX0006974; HsaINT0015099; HsaINT0015098
chr7:149468163:149468408	chr7:clu_19867_NA	ZNF467	0.595816	0.00798368	BLA	HsaINT0187341; HsaEX0073751; HsaEX0073753; HsaEX0073750; HsaEX0073752; HsaINT0187342
chr7:149468163:149468474	chr7:clu_19867_NA	ZNF467	-0.2795	0.00798368	BLA	HsaINT0187341; HsaEX0073751; HsaEX0073753; HsaEX0073750; HsaEX0073752; HsaINT0187342
chr7:149468163:149470197	chr7:clu_19867_NA	ZNF467	-0.316316	0.00798368	BLA	HsaINT0187341; HsaEX0073751; HsaEX0073753; HsaEX0073750; HsaEX0073752; HsaINT0187342
chr8:11979559:11997991	chr8:clu_39061_NA	FAM66D	0.00495395	0.00286001	BLA	NA
chr8:11979559:12002249	chr8:clu_39061_NA	FAM66D	0.00572354	0.00286001	BLA	NA
chr8:11979559:12002932	chr8:clu_39061_NA	FAM66D	0.00829419	0.00286001	BLA	NA
chr8:11979559:12003148	chr8:clu_39061_NA	FAM66D	0.00602033	0.00286001	BLA	NA
chr8:11979559:12034332	chr8:clu_39061_NA	FAM66D	-0.00814358	0.00286001	BLA	NA
chr8:11979669:11997991	chr8:clu_39061_NA	FAM66D	0.00223129	0.00286001	BLA	NA
chr8:11979669:12002249	chr8:clu_39061_NA	FAM66D	0.00224484	0.00286001	BLA	NA
chr8:11979669:12002932	chr8:clu_39061_NA	FAM66D	0.00519338	0.00286001	BLA	NA
chr8:11979669:12003148	chr8:clu_39061_NA	FAM66D	-0.00310653	0.00286001	BLA	NA
chr8:11979669:12034332	chr8:clu_39061_NA	FAM66D	0.00460339	0.00286001	BLA	NA
chr8:11998224:12002932	chr8:clu_39061_NA	FAM66D	-6.97e-05	0.00286001	BLA	NA
chr8:11998224:12003148	chr8:clu_39061_NA	FAM66D	0.00449196	0.00286001	BLA	NA
chr8:12003055:12003148	chr8:clu_39061_NA	FAM66D	-0.0211302	0.00286001	BLA	NA
chr8:12003209:12003386	chr8:clu_39061_NA	FAM66D	-0.00537283	0.00286001	BLA	NA
chr8:12003209:12003441	chr8:clu_39061_NA	FAM66D	-0.0029592	0.00286001	BLA	NA
chr8:12003209:12003457	chr8:clu_39061_NA	FAM66D	-0.00299271	0.00286001	BLA	NA
chr8:12003209:12026155	chr8:clu_39061_NA	FAM66D	-0.00621141	0.00286001	BLA	NA
chr8:12003209:12034324	chr8:clu_39061_NA	FAM66D	0.00948185	0.00286001	BLA	NA
chr8:12003209:12034332	chr8:clu_39061_NA	FAM66D	0.040038	0.00286001	BLA	NA
chr8:12003209:12276643	chr8:clu_39061_NA	FAM66D	-0.00769927	0.00286001	BLA	NA
chr8:12003209:12276651	chr8:clu_39061_NA	FAM66D	-0.0298462	0.00286001	BLA	NA
chr8:12003524:12004005	chr8:clu_39061_NA	FAM66D	-0.00858111	0.00286001	BLA	NA
chr8:12003524:12008506	chr8:clu_39061_NA	FAM66D	-0.00797491	0.00286001	BLA	NA
chr8:12003524:12026155	chr8:clu_39061_NA	FAM66D	0.0108109	0.00286001	BLA	NA
chr8:12037953:12282411	chr8:clu_39063_NA	ALG1L11P,ALG1L12P	-0.0603229	0.0327054	BLA	NA
chr8:12037989:12282411	chr8:clu_39063_NA	ALG1L11P,ALG1L12P	-0.0640529	0.0327054	BLA	NA
chr8:12277325:12282411	chr8:clu_39063_NA	ALG1L11P,ALG1L12P	0.19994	0.0327054	BLA	NA
chr8:12277345:12282411	chr8:clu_39063_NA	ALG1L11P,ALG1L12P	0.00396026	0.0327054	BLA	NA
chr8:12277950:12282411	chr8:clu_39063_NA	ALG1L11P,ALG1L12P	0.0190113	0.0327054	BLA	NA
chr8:12278653:12282411	chr8:clu_39063_NA	ALG1L11P,ALG1L12P	0.0329095	0.0327054	BLA	NA
chr8:12280304:12282411	chr8:clu_39063_NA	ALG1L11P,ALG1L12P	-0.0492626	0.0327054	BLA	NA
chr8:12280479:12282411	chr8:clu_39063_NA	ALG1L11P,ALG1L12P	-0.082183	0.0327054	BLA	NA
chr8:28321335:28323631	chr8:clu_39762_NA	FBXO16	0.00294382	0.0375275	BLA	HsaINT0062769; HsaEX6080168; HsaINT0062770; HsaEX0025236
chr8:28321335:28331289	chr8:clu_39762_NA	FBXO16	-0.00642003	0.0375275	BLA	HsaINT0062769; HsaEX6080168; HsaINT0062770; HsaEX0025236
chr8:28321335:28340865	chr8:clu_39762_NA	FBXO16	0.011629	0.0375275	BLA	HsaINT0062769; HsaEX6080168; HsaINT0062770; HsaEX0025236
chr8:28322962:28331289	chr8:clu_39762_NA	FBXO16	0.00247084	0.0375275	BLA	NA
chr8:28331324:28340865	chr8:clu_39762_NA	FBXO16	-0.0163823	0.0375275	BLA	HsaEX6080167; HsaEX0025232; HsaINT0062769; HsaINT0062768
chr8:28331324:28347703	chr8:clu_39762_NA	FBXO16	-0.00114748	0.0375275	BLA	HsaEX6080167; HsaEX0025232; HsaINT0062769; HsaINT0062768
chr8:28333662:28340865	chr8:clu_39762_NA	FBXO16	-0.00115266	0.0375275	BLA	NA
chr8:28340979:28347703	chr8:clu_39762_NA	FBXO16	0.00470411	0.0375275	BLA	HsaALTA0003275-2/2; HsaINT0062767; HsaALTA0003275-1/2; HsaINT0062768; HsaEX0025236
chr8:28341000:28347703	chr8:clu_39762_NA	FBXO16	0.00335472	0.0375275	BLA	HsaALTA0003275-2/2; HsaINT0062767; HsaALTA0003275-1/2; HsaINT0062768; HsaEX0025236
chr8:113516200:113518920	chr8:clu_41983_NA	CSMD3	-0.000415173	0.0375275	BLA	HsaINT0042239; HsaEX6081989; HsaEX6081991
chr8:113516206:113518920	chr8:clu_41983_NA	CSMD3	0.000415173	0.0375275	BLA	HsaINT0042239; HsaEX6081989; HsaEX6081991
chr8:143789836:143797129	chr8:clu_42711_NA	CTD-2292P10.4	0.0289544	0.000323897	BLA	NA
chr8:143789836:143801974	chr8:clu_42711_NA	CTD-2292P10.4	-0.00268207	0.000323897	BLA	NA
chr8:143789836:143805052	chr8:clu_42711_NA	CTD-2292P10.4	0.111659	0.000323897	BLA	NA
chr8:143789836:143806076	chr8:clu_42711_NA	CTD-2292P10.4	-0.0207228	0.000323897	BLA	NA
chr8:143789836:143808140	chr8:clu_42711_NA	CTD-2292P10.4	-0.0829466	0.000323897	BLA	NA
chr8:143802008:143802701	chr8:clu_42711_NA	CTD-2292P10.4	-0.0230212	0.000323897	BLA	NA
chr8:143802008:143805052	chr8:clu_42711_NA	CTD-2292P10.4	0.0009324	0.000323897	BLA	NA
chr8:143802764:143805052	chr8:clu_42711_NA	CTD-2292P10.4	-0.191609	0.000323897	BLA	NA
chr8:143805140:143806076	chr8:clu_42711_NA	CTD-2292P10.4	0.0576451	0.000323897	BLA	NA
chr8:143806156:143806764	chr8:clu_42711_NA	CTD-2292P10.4	0.0425164	0.000323897	BLA	NA
chr8:143806156:143808140	chr8:clu_42711_NA	CTD-2292P10.4	0.0792737	0.000323897	BLA	NA
chr9:34618757:34619118	chr9:clu_80237_NA	DCTN3,ARID3C	-0.0029662	0.00396373	BLA	HsaINT0045677; HsaEX6061038; HsaEX6061040; HsaEX0018774; HsaEX6061039; HsaINT0045676; HsaINT0045678
chr9:34618757:34619717	chr9:clu_80237_NA	DCTN3,ARID3C	-0.00244206	0.00396373	BLA	HsaINT0045677; HsaEX6061038; HsaEX6061040; HsaEX0018774; HsaEX6061039; HsaINT0045676; HsaINT0045678
chr9:34618757:34620366	chr9:clu_80237_NA	DCTN3,ARID3C	-0.223903	0.00396373	BLA	HsaINT0045677; HsaEX6061038; HsaEX6061040; HsaEX0018774; HsaEX6061039; HsaINT0045676; HsaINT0045678
chr9:34618757:34627694	chr9:clu_80237_NA	DCTN3,ARID3C	-0.00900282	0.00396373	BLA	HsaINT0045677; HsaEX6061038; HsaEX6061040; HsaEX0018774; HsaEX6061039; HsaINT0045676; HsaINT0045678
chr9:34619201:34619512	chr9:clu_80237_NA	DCTN3,ARID3C	-0.0210417	0.00396373	BLA	HsaINT0045677; HsaEX6061039; HsaINT0045676
chr9:34619201:34619717	chr9:clu_80237_NA	DCTN3,ARID3C	-0.0519675	0.00396373	BLA	HsaINT0045677; HsaEX6061039; HsaINT0045676
chr9:34619561:34619717	chr9:clu_80237_NA	DCTN3,ARID3C	-0.000927877	0.00396373	BLA	HsaINT0045676; HsaEX6061038; HsaINT0045677; HsaEX6061039
chr9:34619840:34620366	chr9:clu_80237_NA	DCTN3,ARID3C	0.0114924	0.00396373	BLA	HsaEX6061038; HsaINT0045676
chr9:34624044:34625739	chr9:clu_80237_NA	DCTN3,ARID3C	0.144657	0.00396373	BLA	HsaEX6061042; HsaEX6061041; HsaEX0005784
chr9:34625811:34627694	chr9:clu_80237_NA	DCTN3,ARID3C	0.156102	0.00396373	BLA	HsaEX6061041; HsaINT0012259
chr9:99449389:99449480	chr9:clu_82029_NA	RP11-535M15.1,RP11-535M15.2	-0.00147152	0.00286001	BLA	NA
chr9:99449427:99483248	chr9:clu_82029_NA	RP11-535M15.1,RP11-535M15.2	0.00668542	0.00286001	BLA	NA
chr9:99449606:99483248	chr9:clu_82029_NA	RP11-535M15.1,RP11-535M15.2	0.0391474	0.00286001	BLA	NA
chr9:99449606:99535742	chr9:clu_82029_NA	RP11-535M15.1,RP11-535M15.2	-0.0720947	0.00286001	BLA	NA
chr9:99481967:99483248	chr9:clu_82029_NA	RP11-535M15.1,RP11-535M15.2	0.0313233	0.00286001	BLA	NA
chr9:99483412:99483703	chr9:clu_82029_NA	RP11-535M15.1,RP11-535M15.2	-0.0108591	0.00286001	BLA	NA
chr9:99483412:99488625	chr9:clu_82029_NA	RP11-535M15.1,RP11-535M15.2	0.0483215	0.00286001	BLA	NA
chr9:99483412:99502259	chr9:clu_82029_NA	RP11-535M15.1,RP11-535M15.2	-0.0145762	0.00286001	BLA	NA
chr9:99483412:99535742	chr9:clu_82029_NA	RP11-535M15.1,RP11-535M15.2	-0.027883	0.00286001	BLA	NA
chr9:99487773:99488625	chr9:clu_82029_NA	RP11-535M15.1,RP11-535M15.2	0.00659321	0.00286001	BLA	NA
chr9:99489614:99502259	chr9:clu_82029_NA	RP11-535M15.1,RP11-535M15.2	-0.00961422	0.00286001	BLA	NA
chr9:99489614:99535742	chr9:clu_82029_NA	RP11-535M15.1,RP11-535M15.2	0.00442802	0.00286001	BLA	NA
chr9:109622971:109685635	chr9:clu_82385_NA	ZNF462	-0.0199201	0.0403941	BLA	NA
chr9:109625636:109685635	chr9:clu_82385_NA	ZNF462	-0.0781965	0.0403941	BLA	HsaEX6062326; HsaINT0187328
chr9:109626312:109628263	chr9:clu_82385_NA	ZNF462	0.0436714	0.0403941	BLA	HsaEX6062326; HsaINT0187328
chr9:109626312:109685635	chr9:clu_82385_NA	ZNF462	0.000372067	0.0403941	BLA	HsaEX6062326; HsaINT0187328
chr9:109628472:109685635	chr9:clu_82385_NA	ZNF462	0.0564443	0.0403941	BLA	NA
chr9:109633213:109685635	chr9:clu_82385_NA	ZNF462	-0.00591171	0.0403941	BLA	NA
chr9:109668724:109685635	chr9:clu_82385_NA	ZNF462	0.00519746	0.0403941	BLA	NA
chr9:109681696:109685635	chr9:clu_82385_NA	ZNF462	-0.00165689	0.0403941	BLA	NA
chr9:134358832:134360073	chr9:clu_83694_NA	PRRC2B	9.38e-05	0.0348973	BLA	HsaALTA0000899-2/2; HsaEX6063588; HsaEX0007666; HsaALTA0000899-1/2; HsaEX0007665
chr9:134358832:134360077	chr9:clu_83694_NA	PRRC2B	-9.38e-05	0.0348973	BLA	HsaALTA0000899-2/2; HsaEX6063588; HsaEX0007666; HsaALTA0000899-1/2; HsaEX0007665
chr9:135114658:135116297	chr9:clu_83727_NA	NTNG2	-0.000328485	0.0341523	BLA	HsaEX6063621; HsaEX6063623; HsaINT0116420; HsaEX0044078; HsaEX6063622; HsaINT0116421
chr9:135116431:135117263	chr9:clu_83727_NA	NTNG2	-0.023054	0.0341523	BLA	HsaEX6063621; HsaINT0116422; HsaINT0116421
chr9:135116891:135117263	chr9:clu_83727_NA	NTNG2	0.0233825	0.0341523	BLA	HsaEX6063621; HsaINT0116422; HsaINT0116421
chr9:138800331:138800498	chr9:clu_84014_NA	RP11-432J22.2	0.0019253	0.0307291	BLA	NA
chr9:138800345:138800498	chr9:clu_84014_NA	RP11-432J22.2	0.0293124	0.0307291	BLA	NA
chr9:138800634:138801225	chr9:clu_84014_NA	RP11-432J22.2	0.052731	0.0307291	BLA	NA
chr9:138800634:138807374	chr9:clu_84014_NA	RP11-432J22.2	-0.0227544	0.0307291	BLA	NA
chr9:138800634:138807633	chr9:clu_84014_NA	RP11-432J22.2	0.0121171	0.0307291	BLA	NA
chr9:138800765:138800843	chr9:clu_84014_NA	RP11-432J22.2	-0.0505476	0.0307291	BLA	NA
chr9:138800765:138801225	chr9:clu_84014_NA	RP11-432J22.2	-0.00442937	0.0307291	BLA	NA
chr9:138800765:138807374	chr9:clu_84014_NA	RP11-432J22.2	0.101746	0.0307291	BLA	NA
chr9:138800765:138807633	chr9:clu_84014_NA	RP11-432J22.2	-0.149254	0.0307291	BLA	NA
chr9:138801332:138805250	chr9:clu_84014_NA	RP11-432J22.2	0.00822164	0.0307291	BLA	NA
chr9:138801332:138807374	chr9:clu_84014_NA	RP11-432J22.2	-0.0155498	0.0307291	BLA	NA
chr9:138801332:138807633	chr9:clu_84014_NA	RP11-432J22.2	0.0364812	0.0307291	BLA	NA
chrX:54037717:54040810	chrX:clu_21894_NA	PHF8	-0.0245123	0.0406294	BLA	HsaINT0124112; HsaEX6051923; HsaINT0124111; HsaEX0047085
chrX:54037717:54043028	chrX:clu_21894_NA	PHF8	0.00118522	0.0406294	BLA	HsaINT0124112; HsaEX6051923; HsaINT0124111; HsaEX0047085
chrX:54040996:54043028	chrX:clu_21894_NA	PHF8	-0.0191825	0.0406294	BLA	HsaEX0047084; HsaEX6051922; HsaINT0124110; HsaINT0124111
chrX:54040996:54048692	chrX:clu_21894_NA	PHF8	-0.000176891	0.0406294	BLA	HsaEX0047084; HsaEX6051922; HsaINT0124110; HsaINT0124111
chrX:54043128:54044094	chrX:clu_21894_NA	PHF8	0.00110399	0.0406294	BLA	HsaEX0047083; HsaINT0124108; HsaINT0124110; HsaINT0124109; HsaEX0047085
chrX:54043169:54044094	chrX:clu_21894_NA	PHF8	0.000860336	0.0406294	BLA	HsaEX0047083; HsaINT0124108; HsaINT0124110; HsaINT0124109; HsaEX0047085
chrX:54043169:54048692	chrX:clu_21894_NA	PHF8	0.000238595	0.0406294	BLA	HsaEX0047083; HsaINT0124108; HsaINT0124110; HsaINT0124109; HsaEX0047085
chrX:54044254:54048692	chrX:clu_21894_NA	PHF8	0.0404836	0.0406294	BLA	HsaEX0047084; HsaINT0124108; HsaINT0124109
chrX:65415071:65417525	chrX:clu_22273_NA	HEPH	-0.0260447	0.0488085	BLA	HsaEX6052075; HsaEX6052077; HsaALTA0003957-1/2; HsaINT0075381; HsaALTA0003957-2/2; HsaINT0075380
chrX:65415071:65417654	chrX:clu_22273_NA	HEPH	0.0260447	0.0488085	BLA	HsaEX6052075; HsaEX6052077; HsaALTA0003957-1/2; HsaINT0075381; HsaALTA0003957-2/2; HsaINT0075380
chrX:119269969:119270952	chrX:clu_23648_NA	NKAPP1	-0.181539	0.0430069	BLA	HsaEX0018153
chrX:119270055:119270952	chrX:clu_23648_NA	NKAPP1	-0.109589	0.0430069	BLA	HsaEX0018153
chrX:119270117:119270952	chrX:clu_23648_NA	NKAPP1	0.291128	0.0430069	BLA	HsaEX0018153
chrX:152722686:152723864	chrX:clu_24389_NA	HAUS7,TREX2	0.010469	0.0089215	BLA	HsaINT0074308; HsaINT0074309; HsaALTA0008958-1/2; HsaINT0074310; HsaALTA0008958-2/2; HsaINT0074307
chrX:152722686:152727460	chrX:clu_24389_NA	HAUS7,TREX2	0.0521213	0.0089215	BLA	HsaINT0074308; HsaINT0074309; HsaALTA0008958-1/2; HsaINT0074310; HsaALTA0008958-2/2; HsaINT0074307
chrX:152722686:152728068	chrX:clu_24389_NA	HAUS7,TREX2	-0.0694248	0.0089215	BLA	HsaINT0074308; HsaINT0074309; HsaALTA0008958-1/2; HsaINT0074310; HsaALTA0008958-2/2; HsaINT0074307
chrX:152727525:152728068	chrX:clu_24389_NA	HAUS7,TREX2	0.00683446	0.0089215	BLA	HsaINT0074306; HsaINT0074307
chrX:153040858:153041049	chrX:clu_24441_NA	PLXNB3	0.00249938	0.0304341	BLA	HsaEX6053749; HsaALTA0006448-2/2; HsaALTA0006449-1/2; HsaALTD0004885-2/2; HsaINT0128116; HsaINT0128118; HsaALTA0006448-1/2; HsaALTA0006449-2/2; HsaEX6053750; HsaALTD0004885-1/2; HsaINT0128117; HsaINT0128119; HsaINT0128120; HsaEX0048586; HsaEX0048592; HsaEX6053751; HsaINT0128121; HsaEX6053752; HsaINT0128115; HsaINT0128122
chrX:153040858:153041337	chrX:clu_24441_NA	PLXNB3	0.000999111	0.0304341	BLA	HsaEX6053749; HsaALTA0006448-2/2; HsaALTA0006449-1/2; HsaALTD0004885-2/2; HsaINT0128116; HsaINT0128118; HsaALTA0006448-1/2; HsaALTA0006449-2/2; HsaEX6053750; HsaALTD0004885-1/2; HsaINT0128117; HsaINT0128119; HsaINT0128120; HsaEX0048586; HsaEX0048592; HsaEX6053751; HsaINT0128121; HsaEX6053752; HsaINT0128115; HsaINT0128122
chrX:153040858:153041342	chrX:clu_24441_NA	PLXNB3	0.00786105	0.0304341	BLA	HsaEX6053749; HsaALTA0006448-2/2; HsaALTA0006449-1/2; HsaALTD0004885-2/2; HsaINT0128116; HsaINT0128118; HsaALTA0006448-1/2; HsaALTA0006449-2/2; HsaEX6053750; HsaALTD0004885-1/2; HsaINT0128117; HsaINT0128119; HsaINT0128120; HsaEX0048586; HsaEX0048592; HsaEX6053751; HsaINT0128121; HsaEX6053752; HsaINT0128115; HsaINT0128122
chrX:153041099:153041342	chrX:clu_24441_NA	PLXNB3	0.00485581	0.0304341	BLA	HsaEX6053749; HsaALTA0006448-2/2; HsaALTA0006449-1/2; HsaALTD0004885-2/2; HsaINT0128118; HsaINT0128121; HsaALTA0006448-1/2; HsaALTA0006449-2/2; HsaALTD0004885-1/2; HsaINT0128117; HsaINT0128119; HsaINT0128120; HsaEX0048586; HsaEX0048592; HsaEX6053751; HsaINT0128116; HsaEX6053750; HsaINT0128122
chrX:153041115:153041337	chrX:clu_24441_NA	PLXNB3	0.00617874	0.0304341	BLA	HsaEX6053749; HsaALTA0006448-2/2; HsaALTA0006449-1/2; HsaALTD0004885-2/2; HsaINT0128118; HsaINT0128121; HsaALTA0006448-1/2; HsaALTA0006449-2/2; HsaALTD0004885-1/2; HsaINT0128117; HsaINT0128119; HsaINT0128120; HsaEX0048586; HsaEX0048592; HsaEX6053751; HsaINT0128116; HsaEX6053750; HsaINT0128122
chrX:153041115:153041342	chrX:clu_24441_NA	PLXNB3	-0.0223941	0.0304341	BLA	HsaEX6053749; HsaALTA0006448-2/2; HsaALTA0006449-1/2; HsaALTD0004885-2/2; HsaINT0128118; HsaINT0128121; HsaALTA0006448-1/2; HsaALTA0006449-2/2; HsaALTD0004885-1/2; HsaINT0128117; HsaINT0128119; HsaINT0128120; HsaEX0048586; HsaEX0048592; HsaEX6053751; HsaINT0128116; HsaEX6053750; HsaINT0128122
chrY:58983477:58984365	chrY:clu_43622_NA	NA	0.00558693	0.000212519	BLA	NA
chrY:58983545:58993316	chrY:clu_43622_NA	NA	-0.00094688	0.000212519	BLA	NA
chrY:58983613:58984365	chrY:clu_43622_NA	NA	-0.00120071	0.000212519	BLA	NA
chrY:58983886:58989954	chrY:clu_43622_NA	NA	0.00157218	0.000212519	BLA	NA
chrY:58985182:58989411	chrY:clu_43622_NA	NA	0.00831596	0.000212519	BLA	NA
chrY:58985182:58989954	chrY:clu_43622_NA	NA	-0.103266	0.000212519	BLA	NA
chrY:58985182:58993929	chrY:clu_43622_NA	NA	0.0430565	0.000212519	BLA	NA
chrY:58985182:58997748	chrY:clu_43622_NA	NA	0.0409888	0.000212519	BLA	NA
chrY:58985251:58992346	chrY:clu_43622_NA	NA	0.00358378	0.000212519	BLA	NA
chrY:58986412:58987574	chrY:clu_43622_NA	NA	-1.54e-07	0.000212519	BLA	NA
chrY:58987436:58989954	chrY:clu_43622_NA	NA	-0.00367806	0.000212519	BLA	NA
chrY:58989002:58989411	chrY:clu_43622_NA	NA	-0.000183417	0.000212519	BLA	NA
chrY:58989002:58994200	chrY:clu_43622_NA	NA	0.000306923	0.000212519	BLA	NA
chrY:58989002:58995839	chrY:clu_43622_NA	NA	0.00113881	0.000212519	BLA	NA
chrY:58989002:58996525	chrY:clu_43622_NA	NA	0.00225078	0.000212519	BLA	NA
chrY:58989275:58990843	chrY:clu_43622_NA	NA	-0.00123023	0.000212519	BLA	NA
chrY:58989275:58993929	chrY:clu_43622_NA	NA	-0.00682234	0.000212519	BLA	NA
chrY:58989342:58989411	chrY:clu_43622_NA	NA	-0.000754579	0.000212519	BLA	NA
chrY:58989342:58992346	chrY:clu_43622_NA	NA	0.00955532	0.000212519	BLA	NA
chrY:58989342:58993110	chrY:clu_43622_NA	NA	0.000486855	0.000212519	BLA	NA
chrY:58990022:58992346	chrY:clu_43622_NA	NA	-0.000462691	0.000212519	BLA	NA
chrY:58990022:58993929	chrY:clu_43622_NA	NA	-0.000781021	0.000212519	BLA	NA
chrY:58990022:58995154	chrY:clu_43622_NA	NA	0.00234911	0.000212519	BLA	NA
chrY:58991252:58991526	chrY:clu_43622_NA	NA	-0.000846773	0.000212519	BLA	NA
chrY:58991252:58992346	chrY:clu_43622_NA	NA	-0.00123094	0.000212519	BLA	NA
chrY:58991320:58997069	chrY:clu_43622_NA	NA	0.00591105	0.000212519	BLA	NA
chrY:58991389:58996933	chrY:clu_43622_NA	NA	-0.00194559	0.000212519	BLA	NA
chrY:58991593:58994473	chrY:clu_43622_NA	NA	-0.00667955	0.000212519	BLA	NA
chrY:58992414:58993316	chrY:clu_43622_NA	NA	-0.00137471	0.000212519	BLA	NA
chrY:58993588:58996933	chrY:clu_43622_NA	NA	0.00352112	0.000212519	BLA	NA
chrY:58995838:58996933	chrY:clu_43622_NA	NA	0.00344087	0.000212519	BLA	NA
chrY:58996593:58997069	chrY:clu_43622_NA	NA	-0.000660954	0.000212519	BLA	NA
chr1:1034483:1034557	chr1:clu_31365_NA	NA	-0.00602114	0.0493618	NAc	NA
chr1:1034483:1034636	chr1:clu_31365_NA	NA	-0.0140177	0.0493618	NAc	NA
chr1:1034483:1034714	chr1:clu_31365_NA	NA	0.0137157	0.0493618	NAc	NA
chr1:1034483:1034788	chr1:clu_31365_NA	NA	0.00178403	0.0493618	NAc	NA
chr1:1034483:1034942	chr1:clu_31365_NA	NA	0.00675631	0.0493618	NAc	NA
chr1:1034483:1035019	chr1:clu_31365_NA	NA	0.00977411	0.0493618	NAc	NA
chr1:1034483:1035098	chr1:clu_31365_NA	NA	-0.0382969	0.0493618	NAc	NA
chr1:1034483:1035250	chr1:clu_31365_NA	NA	-0.00677928	0.0493618	NAc	NA
chr1:1034713:1034865	chr1:clu_31365_NA	NA	0.000329856	0.0493618	NAc	NA
chr1:1034713:1034942	chr1:clu_31365_NA	NA	-0.0138303	0.0493618	NAc	NA
chr1:1034787:1034865	chr1:clu_31365_NA	NA	0.00682951	0.0493618	NAc	NA
chr1:1034787:1034942	chr1:clu_31365_NA	NA	-0.000892109	0.0493618	NAc	NA
chr1:1034787:1035019	chr1:clu_31365_NA	NA	-0.0197036	0.0493618	NAc	NA
chr1:1034787:1035098	chr1:clu_31365_NA	NA	0.00171824	0.0493618	NAc	NA
chr1:1034864:1034940	chr1:clu_31365_NA	NA	-0.017461	0.0493618	NAc	NA
chr1:1034864:1034942	chr1:clu_31365_NA	NA	0.00411886	0.0493618	NAc	NA
chr1:1034941:1035098	chr1:clu_31365_NA	NA	-0.0048701	0.0493618	NAc	NA
chr1:1035018:1035096	chr1:clu_31365_NA	NA	-0.00257307	0.0493618	NAc	NA
chr1:1035018:1035098	chr1:clu_31365_NA	NA	0.0503079	0.0493618	NAc	NA
chr1:1035018:1035173	chr1:clu_31365_NA	NA	0.0119157	0.0493618	NAc	NA
chr1:1035018:1035250	chr1:clu_31365_NA	NA	0.0173421	0.0493618	NAc	NA
chr1:1035097:1035173	chr1:clu_31365_NA	NA	0.0069042	0.0493618	NAc	NA
chr1:1035172:1035248	chr1:clu_31365_NA	NA	-0.0122478	0.0493618	NAc	NA
chr1:1035172:1035250	chr1:clu_31365_NA	NA	0.00519644	0.0493618	NAc	NA
chr1:17067115:17106136	chr1:clu_32078_NA	NA	-0.00596348	6.02157e-06	NAc	NA
chr1:17067115:17222342	chr1:clu_32078_NA	NA	-0.0730125	6.02157e-06	NAc	NA
chr1:17067139:17188416	chr1:clu_32078_NA	NA	0.00473678	6.02157e-06	NAc	NA
chr1:17067139:17222512	chr1:clu_32078_NA	NA	0.0163509	6.02157e-06	NAc	NA
chr1:17067142:17188416	chr1:clu_32078_NA	NA	0.00203908	6.02157e-06	NAc	NA
chr1:17067142:17222490	chr1:clu_32078_NA	NA	0.000186122	6.02157e-06	NAc	NA
chr1:17067142:17222512	chr1:clu_32078_NA	NA	0.0252726	6.02157e-06	NAc	NA
chr1:17067145:17222490	chr1:clu_32078_NA	NA	0.0821962	6.02157e-06	NAc	NA
chr1:17067145:17222611	chr1:clu_32078_NA	NA	0.0403191	6.02157e-06	NAc	NA
chr1:17067157:17222342	chr1:clu_32078_NA	NA	-0.0683606	6.02157e-06	NAc	NA
chr1:17067157:17222490	chr1:clu_32078_NA	NA	-0.0237643	6.02157e-06	NAc	NA
chr1:16935274:16938956	chr1:clu_32087_NA	NBPF1,CROCCP2	-0.0367004	0.0226862	NAc	HsaEX0041878
chr1:16935274:16939273	chr1:clu_32087_NA	NBPF1,CROCCP2	0.0129751	0.0226862	NAc	HsaEX0041878
chr1:16935274:16939833	chr1:clu_32087_NA	NBPF1,CROCCP2	0.0374211	0.0226862	NAc	HsaEX0041878
chr1:16935274:16945235	chr1:clu_32087_NA	NBPF1,CROCCP2	0.0019565	0.0226862	NAc	HsaEX0041878
chr1:16945598:16946340	chr1:clu_32087_NA	NBPF1,CROCCP2	-0.034447	0.0226862	NAc	NA
chr1:16945598:16952270	chr1:clu_32087_NA	NBPF1,CROCCP2	0.0424147	0.0226862	NAc	NA
chr1:16946740:16952270	chr1:clu_32087_NA	NBPF1,CROCCP2	-0.0215201	0.0226862	NAc	NA
chr1:16947095:16952270	chr1:clu_32087_NA	NBPF1,CROCCP2	-0.00209981	0.0226862	NAc	NA
chr1:17930086:17930215	chr1:clu_32138_NA	ARHGEF10L	0.00967311	0.000440852	NAc	HsaINT0011816; HsaEX6028811; HsaINT0011815; HsaEX0005583; HsaEX0005590
chr1:17930086:17932834	chr1:clu_32138_NA	ARHGEF10L	0.000315837	0.000440852	NAc	HsaINT0011816; HsaEX6028811; HsaINT0011815; HsaEX0005583; HsaEX0005590
chr1:17930086:17934294	chr1:clu_32138_NA	ARHGEF10L	0.0704768	0.000440852	NAc	HsaINT0011816; HsaEX6028811; HsaINT0011815; HsaEX0005583; HsaEX0005590
chr1:17930086:17934297	chr1:clu_32138_NA	ARHGEF10L	0.0865235	0.000440852	NAc	HsaINT0011816; HsaEX6028811; HsaINT0011815; HsaEX0005583; HsaEX0005590
chr1:17930086:17942589	chr1:clu_32138_NA	ARHGEF10L	-0.0092275	0.000440852	NAc	HsaINT0011816; HsaEX6028811; HsaINT0011815; HsaEX0005583; HsaEX0005590
chr1:17934472:17939553	chr1:clu_32138_NA	ARHGEF10L	0.00373518	0.000440852	NAc	HsaEX6028810; HsaEX0005591; HsaINT0011816; HsaEX6028809; HsaINT0011817; HsaEX0005583
chr1:17934472:17942589	chr1:clu_32138_NA	ARHGEF10L	-0.0228683	0.000440852	NAc	HsaEX6028810; HsaEX0005591; HsaINT0011816; HsaEX6028809; HsaINT0011817; HsaEX0005583
chr1:17939669:17942589	chr1:clu_32138_NA	ARHGEF10L	-0.0479191	0.000440852	NAc	HsaINT0011818; HsaINT0011817
chr1:17942697:17945834	chr1:clu_32138_NA	ARHGEF10L	-0.0844806	0.000440852	NAc	HsaEX6028808; HsaEX0005591; HsaINT0011818; HsaINT0011819; HsaEX0005590
chr1:17945017:17945834	chr1:clu_32138_NA	ARHGEF10L	-0.00622885	0.000440852	NAc	HsaEX0005585; HsaEX6028809; HsaINT0011793; HsaINT0011819
chr1:149902857:149903152	chr1:clu_35558_NA	MTMR11	0.0123171	0.0304103	NAc	HsaINT0106182; HsaEX6033328; HsaINT0106183; HsaEX6033329; HsaINT0106180; HsaEX0040567; HsaEX0040569; HsaEX0040571; HsaEX0040566; HsaEX0040570; HsaINT0106181; HsaINT0106184
chr1:149902857:149903836	chr1:clu_35558_NA	MTMR11	-0.00222613	0.0304103	NAc	HsaINT0106182; HsaEX6033328; HsaINT0106183; HsaEX6033329; HsaINT0106180; HsaEX0040567; HsaEX0040569; HsaEX0040571; HsaEX0040566; HsaEX0040570; HsaINT0106181; HsaINT0106184
chr1:149902857:149904156	chr1:clu_35558_NA	MTMR11	-0.00822256	0.0304103	NAc	HsaINT0106182; HsaEX6033328; HsaINT0106183; HsaEX6033329; HsaINT0106180; HsaEX0040567; HsaEX0040569; HsaEX0040571; HsaEX0040566; HsaEX0040570; HsaINT0106181; HsaINT0106184
chr1:149902857:149906084	chr1:clu_35558_NA	MTMR11	-0.000168843	0.0304103	NAc	HsaINT0106182; HsaEX6033328; HsaINT0106183; HsaEX6033329; HsaINT0106180; HsaEX0040567; HsaEX0040569; HsaEX0040571; HsaEX0040566; HsaEX0040570; HsaINT0106181; HsaINT0106184
chr1:149903271:149903836	chr1:clu_35558_NA	MTMR11	0.0104452	0.0304103	NAc	HsaINT0106180; HsaINT0106182; HsaEX0040571; HsaINT0106181; HsaEX6033327; HsaEX6033329; HsaINT0106194; HsaEX0040567; HsaEX0040569; HsaEX0040566; HsaEX0040570; HsaEX6033328; HsaINT0106183; HsaINT0106184
chr1:149903318:149903836	chr1:clu_35558_NA	MTMR11	-0.0208115	0.0304103	NAc	HsaINT0106180; HsaINT0106182; HsaEX0040571; HsaINT0106181; HsaEX6033327; HsaEX6033329; HsaINT0106194; HsaEX0040567; HsaEX0040569; HsaEX0040566; HsaEX0040570; HsaEX6033328; HsaINT0106183; HsaINT0106184
chr1:149903365:149903836	chr1:clu_35558_NA	MTMR11	-0.00499735	0.0304103	NAc	HsaINT0106180; HsaINT0106182; HsaEX0040571; HsaINT0106181; HsaEX6033327; HsaEX6033329; HsaINT0106194; HsaEX0040567; HsaEX0040569; HsaEX0040566; HsaEX0040570; HsaEX6033328; HsaINT0106183; HsaINT0106184
chr1:149903906:149904156	chr1:clu_35558_NA	MTMR11	-0.00560851	0.0304103	NAc	HsaINT0106180; HsaINT0106181; HsaEX6033327; HsaINT0106182; HsaINT0106194; HsaEX0040571; HsaEX6033328
chr1:149904222:149905299	chr1:clu_35558_NA	MTMR11	-0.00754581	0.0304103	NAc	HsaINT0106180; HsaEX6033327; HsaINT0106182; HsaINT0106194; HsaEX0040571; HsaEX6033328; HsaINT0106181
chr1:149904222:149905748	chr1:clu_35558_NA	MTMR11	0.000665693	0.0304103	NAc	HsaINT0106180; HsaEX6033327; HsaINT0106182; HsaINT0106194; HsaEX0040571; HsaEX6033328; HsaINT0106181
chr1:149904222:149906084	chr1:clu_35558_NA	MTMR11	0.000180403	0.0304103	NAc	HsaINT0106180; HsaEX6033327; HsaINT0106182; HsaINT0106194; HsaEX0040571; HsaEX6033328; HsaINT0106181
chr1:149905591:149905748	chr1:clu_35558_NA	MTMR11	-0.00582346	0.0304103	NAc	HsaINT0106191; HsaINT0106193; HsaEX0040568; HsaEX6033326; HsaINT0106190; HsaINT0106192; HsaEX6033325; HsaEX6033327; HsaINT0106189; HsaINT0106194; HsaEX0040565; HsaEX0040567; HsaEX0040569; HsaEX0040570
chr1:149905835:149906084	chr1:clu_35558_NA	MTMR11	0.0317957	0.0304103	NAc	HsaINT0106191; HsaINT0106193; HsaEX0040568; HsaEX6033326; HsaINT0106190; HsaINT0106192; HsaEX6033325; HsaEX6033327; HsaINT0106189; HsaINT0106194; HsaEX0040565; HsaEX0040567; HsaEX0040569; HsaEX0040570
chr1:154143187:154143889	chr1:clu_35842_NA	TPM3	-0.0269648	0.0493618	NAc	HsaEX0066692; HsaEX0066691
chr1:154143187:154144505	chr1:clu_35842_NA	TPM3	0.0224837	0.0493618	NAc	HsaEX0066692; HsaEX0066691
chr1:154143187:154145384	chr1:clu_35842_NA	TPM3	-0.00489293	0.0493618	NAc	HsaEX0066692; HsaEX0066691
chr1:154143964:154144505	chr1:clu_35842_NA	TPM3	0.00199152	0.0493618	NAc	HsaEX0066691
chr1:154143964:154145384	chr1:clu_35842_NA	TPM3	-0.0194946	0.0493618	NAc	HsaEX0066691
chr1:154144580:154145384	chr1:clu_35842_NA	TPM3	0.0268771	0.0493618	NAc	HsaALTA0008913-2/2; HsaEX0066691; HsaALTA0008913-1/2
chr1:225971070:225974564	chr1:clu_37863_NA	SRP9	0.0363108	0.00166219	NAc	HsaEX0061742
chr1:225971070:225974566	chr1:clu_37863_NA	SRP9	0.000197456	0.00166219	NAc	HsaEX0061742
chr1:225971070:225975673	chr1:clu_37863_NA	SRP9	-0.00753443	0.00166219	NAc	HsaEX0061742
chr1:225971070:225976736	chr1:clu_37863_NA	SRP9	-0.00230011	0.00166219	NAc	HsaEX0061742
chr1:225971070:225976942	chr1:clu_37863_NA	SRP9	-0.0319814	0.00166219	NAc	HsaEX0061742
chr1:225971070:225976961	chr1:clu_37863_NA	SRP9	-0.00721836	0.00166219	NAc	HsaEX0061742
chr1:225974687:225975673	chr1:clu_37863_NA	SRP9	-0.00236216	0.00166219	NAc	HsaEX0061743; HsaEX0061742
chr1:225974687:225976736	chr1:clu_37863_NA	SRP9	0.00184054	0.00166219	NAc	HsaEX0061743; HsaEX0061742
chr1:225974687:225976942	chr1:clu_37863_NA	SRP9	0.0149596	0.00166219	NAc	HsaEX0061743; HsaEX0061742
chr1:225974687:225976961	chr1:clu_37863_NA	SRP9	-0.00418074	0.00166219	NAc	HsaEX0061743; HsaEX0061742
chr1:225976843:225976942	chr1:clu_37863_NA	SRP9	0.00226877	0.00166219	NAc	NA
chr10:5966471:5966714	chr10:clu_46382_NA	FBXO18	0.00316874	0.0290945	NAc	HsaEX0025250; HsaINT0062789; HsaEX6087404; HsaINT0062790; HsaEX6087402; HsaINT0062791; HsaEX6087403; HsaINT0062788; HsaEX0025242; HsaEX0025249
chr10:5966471:5967330	chr10:clu_46382_NA	FBXO18	-0.00964772	0.0290945	NAc	HsaEX0025250; HsaINT0062789; HsaEX6087404; HsaINT0062790; HsaEX6087402; HsaINT0062791; HsaEX6087403; HsaINT0062788; HsaEX0025242; HsaEX0025249
chr10:5966764:5967330	chr10:clu_46382_NA	FBXO18	0.00647898	0.0290945	NAc	HsaEX0025250; HsaINT0062790; HsaEX6087402; HsaINT0062789; HsaINT0062791; HsaEX6087403; HsaEX6087404; HsaEX0025242; HsaEX0025249
chr10:17686378:17702463	chr10:clu_46657_NA	STAM	-0.0154055	0.000113745	NAc	HsaEX0062214; HsaINT0160244
chr10:17686378:17726674	chr10:clu_46657_NA	STAM	0.00158666	0.000113745	NAc	HsaEX0062214; HsaINT0160244
chr10:17702547:17714974	chr10:clu_46657_NA	STAM	-0.00366151	0.000113745	NAc	HsaEX0062216; HsaINT0160249; HsaEX0062215; HsaEX0062217; HsaINT0160244
chr10:17702547:17722899	chr10:clu_46657_NA	STAM	-0.000174239	0.000113745	NAc	HsaEX0062216; HsaINT0160249; HsaEX0062215; HsaEX0062217; HsaINT0160244
chr10:17702547:17726674	chr10:clu_46657_NA	STAM	-0.0052129	0.000113745	NAc	HsaEX0062216; HsaINT0160249; HsaEX0062215; HsaEX0062217; HsaINT0160244
chr10:17702547:17730026	chr10:clu_46657_NA	STAM	0.00379447	0.000113745	NAc	HsaEX0062216; HsaINT0160249; HsaEX0062215; HsaEX0062217; HsaINT0160244
chr10:17715077:17726674	chr10:clu_46657_NA	STAM	-0.00095426	0.000113745	NAc	NA
chr10:17726749:17726831	chr10:clu_46657_NA	STAM	0.0237758	0.000113745	NAc	HsaINT0160250; HsaEX0062214; HsaEX0062216; HsaEX0062218; HsaINT0160249; HsaINT0160251; HsaEX0062215; HsaEX0062219
chr10:17726749:17730026	chr10:clu_46657_NA	STAM	0.00015714	0.000113745	NAc	HsaINT0160250; HsaEX0062214; HsaEX0062216; HsaEX0062218; HsaINT0160249; HsaINT0160251; HsaEX0062215; HsaEX0062219
chr10:17726926:17730026	chr10:clu_46657_NA	STAM	-0.00390567	0.000113745	NAc	HsaINT0160250; HsaEX0062214; HsaEX0062216; HsaEX0062218; HsaINT0160249; HsaINT0160251; HsaEX0062215; HsaEX0062219
chr10:23556183:23570942	chr10:clu_46769_NA	C10orf67	0.00905214	0.0118436	NAc	HsaEX6087853
chr10:23571007:23578829	chr10:clu_46769_NA	C10orf67	-0.0133258	0.0118436	NAc	HsaEX6087852
chr10:23571007:23580061	chr10:clu_46769_NA	C10orf67	-0.00281872	0.0118436	NAc	HsaEX6087852
chr10:23571007:23592233	chr10:clu_46769_NA	C10orf67	4.25914e-05	0.0118436	NAc	HsaEX6087852
chr10:23578887:23579465	chr10:clu_46769_NA	C10orf67	-0.00477077	0.0118436	NAc	HsaEX6087851; HsaEX6087853
chr10:23578887:23580061	chr10:clu_46769_NA	C10orf67	0.0550346	0.0118436	NAc	HsaEX6087851; HsaEX6087853
chr10:23579525:23580061	chr10:clu_46769_NA	C10orf67	-0.00591586	0.0118436	NAc	HsaEX6087850; HsaEX6087852; HsaEX6087851; HsaEX6087853
chr10:23580208:23583372	chr10:clu_46769_NA	C10orf67	-0.00397146	0.0118436	NAc	HsaEX6087850; HsaEX6087850
chr10:23580208:23592233	chr10:clu_46769_NA	C10orf67	-0.0373932	0.0118436	NAc	HsaEX6087850; HsaEX6087852
chr10:23591889:23592233	chr10:clu_46769_NA	C10orf67	0.00406642	0.0118436	NAc	HsaEX6087851
chr10:105194732:105197772	chr10:clu_48730_NA	PDCD11	-0.043086	0.0334036	NAc	HsaINT0121747; HsaEX6090221; HsaINT0121745; HsaEX0046125; HsaEX0046124; HsaEX0046126; HsaEX6090219; HsaEX6090220; HsaINT0121746; HsaINT0121748
chr10:105197828:105197968	chr10:clu_48730_NA	PDCD11	-0.0130098	0.0334036	NAc	HsaINT0121749; HsaEX0046120; HsaEX6090218; HsaEX6090219; HsaINT0121748; HsaINT0121750
chr10:105197828:105198443	chr10:clu_48730_NA	PDCD11	-0.00914509	0.0334036	NAc	HsaINT0121749; HsaEX0046120; HsaEX6090218; HsaEX6090219; HsaINT0121748; HsaINT0121750
chr10:105198035:105198443	chr10:clu_48730_NA	PDCD11	-0.00946859	0.0334036	NAc	HsaINT0121749; HsaEX0046120; HsaEX6090218; HsaEX6090219; HsaINT0121748; HsaINT0121750
chr10:105198050:105198443	chr10:clu_48730_NA	PDCD11	-0.00300365	0.0334036	NAc	HsaINT0121749; HsaEX0046120; HsaEX6090218; HsaEX6090219; HsaINT0121748; HsaINT0121750
chr10:105198082:105198443	chr10:clu_48730_NA	PDCD11	-0.0111389	0.0334036	NAc	HsaINT0121749; HsaEX0046120; HsaEX6090218; HsaEX6090219; HsaINT0121748; HsaINT0121750
chr10:105198565:105199503	chr10:clu_48730_NA	PDCD11	0.0189264	0.0334036	NAc	HsaINT0121749; HsaEX0046120; HsaEX6090218; HsaINT0121751; HsaEX0046127; HsaEX6090219; HsaINT0121748; HsaINT0121750
chr10:105200607:105201583	chr10:clu_48730_NA	PDCD11	0.0699257	0.0334036	NAc	HsaINT0121752; HsaEX6090216; HsaEX6090218; HsaINT0121751; HsaINT0121754; HsaEX0046122; HsaEX0046125; HsaEX0046126; HsaEX6090217; HsaINT0121750; HsaINT0121755
chr11:56812819:56815060	chr11:clu_73874_NA	NA	0.015446	0.0290904	NAc	NA
chr11:56812819:56920114	chr11:clu_73874_NA	NA	0.0200599	0.0290904	NAc	NA
chr11:56872049:56873459	chr11:clu_73874_NA	NA	-0.0026316	0.0290904	NAc	NA
chr11:56873537:56920114	chr11:clu_73874_NA	NA	0.0013985	0.0290904	NAc	NA
chr11:56920231:56929772	chr11:clu_73874_NA	NA	0.0123403	0.0290904	NAc	NA
chr11:56920231:56956395	chr11:clu_73874_NA	NA	0.012142	0.0290904	NAc	NA
chr11:56929882:56934540	chr11:clu_73874_NA	NA	0.0403083	0.0290904	NAc	NA
chr11:56929882:56938418	chr11:clu_73874_NA	NA	3.99295e-05	0.0290904	NAc	NA
chr11:56929882:56956395	chr11:clu_73874_NA	NA	-0.00404829	0.0290904	NAc	NA
chr11:56934657:56936197	chr11:clu_73874_NA	NA	-0.0411211	0.0290904	NAc	NA
chr11:56936250:56938418	chr11:clu_73874_NA	NA	0.00451212	0.0290904	NAc	NA
chr11:56936643:56938418	chr11:clu_73874_NA	NA	0.00676079	0.0290904	NAc	NA
chr11:56938537:56941980	chr11:clu_73874_NA	NA	-8.35565e-06	0.0290904	NAc	NA
chr11:56938537:56956395	chr11:clu_73874_NA	NA	-0.0470269	0.0290904	NAc	NA
chr11:56942252:56956395	chr11:clu_73874_NA	NA	-0.0181716	0.0290904	NAc	NA
chr11:73131044:73131935	chr11:clu_74929_NA	FAM168A	0.00373927	0.0397074	NAc	HsaEX6003728; HsaINT0060215; HsaEX0024130; HsaEX0024131; HsaEX0024133; HsaINT0060216
chr11:73131044:73136067	chr11:clu_74929_NA	FAM168A	0.0296939	0.0397074	NAc	HsaEX6003728; HsaINT0060215; HsaEX0024130; HsaEX0024131; HsaEX0024133; HsaINT0060216
chr11:73131044:73141735	chr11:clu_74929_NA	FAM168A	-0.0145694	0.0397074	NAc	HsaEX6003728; HsaINT0060215; HsaEX0024130; HsaEX0024131; HsaEX0024133; HsaINT0060216
chr11:73131946:73136067	chr11:clu_74929_NA	FAM168A	0.00174871	0.0397074	NAc	HsaEX0024133; HsaINT0060216
chr11:73136093:73141735	chr11:clu_74929_NA	FAM168A	-0.0206125	0.0397074	NAc	NA
chr11:122828199:122828797	chr11:clu_76147_NA	C11orf63	-0.00759963	0.0226862	NAc	HsaINT0019861; HsaINT0019860; HsaINT0019862; HsaEX0009026; HsaEX0009030; HsaEX6005323
chr11:122828199:122829402	chr11:clu_76147_NA	C11orf63	-0.000711984	0.0226862	NAc	HsaINT0019861; HsaINT0019860; HsaINT0019862; HsaEX0009026; HsaEX0009030; HsaEX6005323
chr11:122828199:122829489	chr11:clu_76147_NA	C11orf63	0.0155911	0.0226862	NAc	HsaINT0019861; HsaINT0019860; HsaINT0019862; HsaEX0009026; HsaEX0009030; HsaEX6005323
chr11:122828199:122829956	chr11:clu_76147_NA	C11orf63	0.0305553	0.0226862	NAc	HsaINT0019861; HsaINT0019860; HsaINT0019862; HsaEX0009026; HsaEX0009030; HsaEX6005323
chr11:122829724:122829956	chr11:clu_76147_NA	C11orf63	-0.0378348	0.0226862	NAc	HsaINT0019862; HsaEX0009026
chr11:129990713:129991127	chr11:clu_76372_NA	APLP2	-0.00224459	0.0428273	NAc	HsaINT0010530; HsaEX6005593; HsaEX6005594; HsaEX6005592; HsaEX6005595; HsaINT0010529; HsaINT0010531
chr11:129990713:129991509	chr11:clu_76372_NA	APLP2	0.00386535	0.0428273	NAc	HsaINT0010530; HsaEX6005593; HsaEX6005594; HsaEX6005592; HsaEX6005595; HsaINT0010529; HsaINT0010531
chr11:129991192:129991509	chr11:clu_76372_NA	APLP2	-0.00162076	0.0428273	NAc	HsaINT0010530; HsaEX6005593; HsaEX6005594; HsaEX6005592; HsaEX6005595; HsaINT0010529; HsaINT0010531
chr12:10977792:10983667	chr12:clu_42551_NA	PRR4,TAS2R14,PRH1,RP11-785H5.2	0.0007122	0.00679584	NAc	NA
chr12:10977792:10999644	chr12:clu_42551_NA	PRR4,TAS2R14,PRH1,RP11-785H5.2	0.0302222	0.00679584	NAc	NA
chr12:10977792:11126254	chr12:clu_42551_NA	PRR4,TAS2R14,PRH1,RP11-785H5.2	0.000170352	0.00679584	NAc	NA
chr12:10978030:10999644	chr12:clu_42551_NA	PRR4,TAS2R14,PRH1,RP11-785H5.2	0.000526974	0.00679584	NAc	NA
chr12:10983845:10999644	chr12:clu_42551_NA	PRR4,TAS2R14,PRH1,RP11-785H5.2	0.000885278	0.00679584	NAc	NA
chr12:10998549:10999644	chr12:clu_42551_NA	PRR4,TAS2R14,PRH1,RP11-785H5.2	-0.00152047	0.00679584	NAc	HsaEX6065189; HsaINT0132838
chr12:11001006:11001973	chr12:clu_42551_NA	PRR4,TAS2R14,PRH1,RP11-785H5.2	0.0159897	0.00679584	NAc	HsaEX6065188; HsaINT0132837; HsaEX6065187; HsaEX6065189
chr12:11001006:11008607	chr12:clu_42551_NA	PRR4,TAS2R14,PRH1,RP11-785H5.2	0.000766728	0.00679584	NAc	HsaEX6065188; HsaINT0132837; HsaEX6065187; HsaEX6065189
chr12:11001006:11011545	chr12:clu_42551_NA	PRR4,TAS2R14,PRH1,RP11-785H5.2	0.000901878	0.00679584	NAc	HsaEX6065188; HsaINT0132837; HsaEX6065187; HsaEX6065189
chr12:11001006:11030477	chr12:clu_42551_NA	PRR4,TAS2R14,PRH1,RP11-785H5.2	-6.84532e-06	0.00679584	NAc	HsaEX6065188; HsaINT0132837; HsaEX6065187; HsaEX6065189
chr12:11001006:11034816	chr12:clu_42551_NA	PRR4,TAS2R14,PRH1,RP11-785H5.2	-0.000344822	0.00679584	NAc	HsaEX6065188; HsaINT0132837; HsaEX6065187; HsaEX6065189
chr12:11001006:11126254	chr12:clu_42551_NA	PRR4,TAS2R14,PRH1,RP11-785H5.2	-0.0290772	0.00679584	NAc	HsaEX6065188; HsaINT0132837; HsaEX6065187; HsaEX6065189
chr12:11001006:11199619	chr12:clu_42551_NA	PRR4,TAS2R14,PRH1,RP11-785H5.2	-0.00445339	0.00679584	NAc	HsaEX6065188; HsaINT0132837; HsaEX6065187; HsaEX6065189
chr12:11001006:11324021	chr12:clu_42551_NA	PRR4,TAS2R14,PRH1,RP11-785H5.2	0.00119098	0.00679584	NAc	HsaEX6065188; HsaINT0132837; HsaEX6065187; HsaEX6065189
chr12:11011697:11034816	chr12:clu_42551_NA	PRR4,TAS2R14,PRH1,RP11-785H5.2	-4.77913e-07	0.00679584	NAc	NA
chr12:11033655:11034816	chr12:clu_42551_NA	PRR4,TAS2R14,PRH1,RP11-785H5.2	-0.00138234	0.00679584	NAc	NA
chr12:11035297:11035660	chr12:clu_42551_NA	PRR4,TAS2R14,PRH1,RP11-785H5.2	-0.00463378	0.00679584	NAc	HsaEX6065190; HsaINT0131686
chr12:11035297:11126254	chr12:clu_42551_NA	PRR4,TAS2R14,PRH1,RP11-785H5.2	0.000593376	0.00679584	NAc	HsaEX6065190; HsaINT0131686
chr12:11035695:11036753	chr12:clu_42551_NA	PRR4,TAS2R14,PRH1,RP11-785H5.2	0.00210788	0.00679584	NAc	HsaEX6065190; HsaINT0131686
chr12:11035695:11126254	chr12:clu_42551_NA	PRR4,TAS2R14,PRH1,RP11-785H5.2	-0.00355845	0.00679584	NAc	HsaEX6065190; HsaINT0131686
chr12:11035695:11199619	chr12:clu_42551_NA	PRR4,TAS2R14,PRH1,RP11-785H5.2	-0.000733947	0.00679584	NAc	HsaEX6065190; HsaINT0131686
chr12:11036874:11126254	chr12:clu_42551_NA	PRR4,TAS2R14,PRH1,RP11-785H5.2	0.00419667	0.00679584	NAc	HsaEX6065190; HsaINT0131686
chr12:11047928:11126254	chr12:clu_42551_NA	PRR4,TAS2R14,PRH1,RP11-785H5.2	0.00171268	0.00679584	NAc	NA
chr12:11088592:11126254	chr12:clu_42551_NA	PRR4,TAS2R14,PRH1,RP11-785H5.2	6.14836e-08	0.00679584	NAc	NA
chr12:11091173:11126254	chr12:clu_42551_NA	PRR4,TAS2R14,PRH1,RP11-785H5.2	-0.00245652	0.00679584	NAc	NA
chr12:11091176:11126254	chr12:clu_42551_NA	PRR4,TAS2R14,PRH1,RP11-785H5.2	-0.00177288	0.00679584	NAc	NA
chr12:11114514:11211877	chr12:clu_42551_NA	PRR4,TAS2R14,PRH1,RP11-785H5.2	-0.0018813	0.00679584	NAc	NA
chr12:11117193:11126254	chr12:clu_42551_NA	PRR4,TAS2R14,PRH1,RP11-785H5.2	-0.00241118	0.00679584	NAc	NA
chr12:11117330:11126254	chr12:clu_42551_NA	PRR4,TAS2R14,PRH1,RP11-785H5.2	-0.00451377	0.00679584	NAc	NA
chr12:11126320:11127347	chr12:clu_42551_NA	PRR4,TAS2R14,PRH1,RP11-785H5.2	-0.00161939	0.00679584	NAc	NA
chr12:11126320:11169647	chr12:clu_42551_NA	PRR4,TAS2R14,PRH1,RP11-785H5.2	0.000664649	0.00679584	NAc	NA
chr12:11126320:11181000	chr12:clu_42551_NA	PRR4,TAS2R14,PRH1,RP11-785H5.2	0.00283639	0.00679584	NAc	NA
chr12:11126320:11187381	chr12:clu_42551_NA	PRR4,TAS2R14,PRH1,RP11-785H5.2	-0.000751976	0.00679584	NAc	NA
chr12:11126320:11199619	chr12:clu_42551_NA	PRR4,TAS2R14,PRH1,RP11-785H5.2	-0.0304588	0.00679584	NAc	NA
chr12:11126320:11273609	chr12:clu_42551_NA	PRR4,TAS2R14,PRH1,RP11-785H5.2	0.000564436	0.00679584	NAc	NA
chr12:11126320:11324021	chr12:clu_42551_NA	PRR4,TAS2R14,PRH1,RP11-785H5.2	0.00190145	0.00679584	NAc	NA
chr12:11127391:11199619	chr12:clu_42551_NA	PRR4,TAS2R14,PRH1,RP11-785H5.2	-0.00155858	0.00679584	NAc	NA
chr12:11174293:11199619	chr12:clu_42551_NA	PRR4,TAS2R14,PRH1,RP11-785H5.2	0.00337301	0.00679584	NAc	NA
chr12:11181114:11187381	chr12:clu_42551_NA	PRR4,TAS2R14,PRH1,RP11-785H5.2	0.000155754	0.00679584	NAc	NA
chr12:11181114:11199619	chr12:clu_42551_NA	PRR4,TAS2R14,PRH1,RP11-785H5.2	0.00706529	0.00679584	NAc	NA
chr12:11187484:11199619	chr12:clu_42551_NA	PRR4,TAS2R14,PRH1,RP11-785H5.2	0.00189933	0.00679584	NAc	HsaEX0063682
chr12:11199787:11248297	chr12:clu_42551_NA	PRR4,TAS2R14,PRH1,RP11-785H5.2	0.00350607	0.00679584	NAc	HsaEX0063680; HsaINT0131682; HsaEX0063681
chr12:11199787:11273609	chr12:clu_42551_NA	PRR4,TAS2R14,PRH1,RP11-785H5.2	-0.00494528	0.00679584	NAc	HsaEX0063680; HsaINT0131682; HsaEX0063681
chr12:11199787:11323866	chr12:clu_42551_NA	PRR4,TAS2R14,PRH1,RP11-785H5.2	-0.0030157	0.00679584	NAc	HsaEX0063680; HsaINT0131682; HsaEX0063681
chr12:11199787:11324021	chr12:clu_42551_NA	PRR4,TAS2R14,PRH1,RP11-785H5.2	-0.00605781	0.00679584	NAc	HsaEX0063680; HsaINT0131682; HsaEX0063681
chr12:11248400:11273609	chr12:clu_42551_NA	PRR4,TAS2R14,PRH1,RP11-785H5.2	0.0137066	0.00679584	NAc	NA
chr12:11273779:11276670	chr12:clu_42551_NA	PRR4,TAS2R14,PRH1,RP11-785H5.2	-0.000395053	0.00679584	NAc	NA
chr12:11273779:11324021	chr12:clu_42551_NA	PRR4,TAS2R14,PRH1,RP11-785H5.2	0.0119	0.00679584	NAc	NA
chr12:25267804:25272079	chr12:clu_42841_NA	CASC1	0.0182251	0.0428273	NAc	HsaEX6065593; HsaINT0027846; HsaEX0012499; HsaEX0012500; HsaEX0012501; HsaINT0027845
chr12:25267804:25272093	chr12:clu_42841_NA	CASC1	-0.00188508	0.0428273	NAc	HsaEX6065593; HsaINT0027846; HsaEX0012499; HsaEX0012500; HsaEX0012501; HsaINT0027845
chr12:25267804:25274687	chr12:clu_42841_NA	CASC1	-0.00130619	0.0428273	NAc	HsaEX6065593; HsaINT0027846; HsaEX0012499; HsaEX0012500; HsaEX0012501; HsaINT0027845
chr12:25267804:25276145	chr12:clu_42841_NA	CASC1	-0.0095382	0.0428273	NAc	HsaEX6065593; HsaINT0027846; HsaEX0012499; HsaEX0012500; HsaEX0012501; HsaINT0027845
chr12:25267804:25299935	chr12:clu_42841_NA	CASC1	0.000460967	0.0428273	NAc	HsaEX6065593; HsaINT0027846; HsaEX0012499; HsaEX0012500; HsaEX0012501; HsaINT0027845
chr12:25267847:25274687	chr12:clu_42841_NA	CASC1	0.0027057	0.0428273	NAc	HsaEX6065593; HsaINT0027846; HsaEX0012499; HsaEX0012500; HsaEX0012501; HsaINT0027845
chr12:25267847:25297299	chr12:clu_42841_NA	CASC1	-0.00123885	0.0428273	NAc	HsaEX6065593; HsaINT0027846; HsaEX0012499; HsaEX0012500; HsaEX0012501; HsaINT0027845
chr12:25267847:25302562	chr12:clu_42841_NA	CASC1	0.000852616	0.0428273	NAc	HsaEX6065593; HsaINT0027846; HsaEX0012499; HsaEX0012500; HsaEX0012501; HsaINT0027845
chr12:25272235:25274687	chr12:clu_42841_NA	CASC1	0.012686	0.0428273	NAc	HsaINT0027844; HsaEX6065592; HsaINT0027845
chr12:25274842:25276145	chr12:clu_42841_NA	CASC1	-0.0036231	0.0428273	NAc	HsaINT0027844; HsaEX0012501; HsaINT0027856
chr12:25274847:25276145	chr12:clu_42841_NA	CASC1	-0.00112239	0.0428273	NAc	HsaINT0027844; HsaEX0012501; HsaINT0027856
chr12:25276220:25297299	chr12:clu_42841_NA	CASC1	0.00777089	0.0428273	NAc	HsaINT0027855; HsaEX0012500; HsaEX0012498; HsaINT0027856
chr12:25276220:25299935	chr12:clu_42841_NA	CASC1	-0.0109249	0.0428273	NAc	HsaINT0027855; HsaEX0012500; HsaEX0012498; HsaINT0027856
chr12:25276220:25302562	chr12:clu_42841_NA	CASC1	-0.00209115	0.0428273	NAc	HsaINT0027855; HsaEX0012500; HsaEX0012498; HsaINT0027856
chr12:25297611:25299935	chr12:clu_42841_NA	CASC1	-0.0160128	0.0428273	NAc	HsaEX6065591; HsaINT0027855; HsaEX0012499; HsaINT0027854
chr12:25300038:25302562	chr12:clu_42841_NA	CASC1	0.00504143	0.0428273	NAc	HsaEX6065590; HsaEX0012498; HsaINT0027853; HsaINT0027854
chr12:54905889:54910023	chr12:clu_43720_NA	NCKAP1L	-0.0377329	0.00223112	NAc	HsaINT0111116; HsaEX0042015; HsaEX6066918; HsaEX6066917; HsaEX6066919; HsaINT0111117; HsaEX0042014
chr12:54905889:54910680	chr12:clu_43720_NA	NCKAP1L	0.00931408	0.00223112	NAc	HsaINT0111116; HsaEX0042015; HsaEX6066918; HsaEX6066917; HsaEX6066919; HsaINT0111117; HsaEX0042014
chr12:54910079:54910680	chr12:clu_43720_NA	NCKAP1L	0.0284188	0.00223112	NAc	HsaINT0111089; HsaEX0042015; HsaEX6066916; HsaINT0111090; HsaEX6066915; HsaEX6066917; HsaINT0111117
chr12:95611662:95617956	chr12:clu_44778_NA	VEZT	-0.00649991	0.034151	NAc	HsaEX0070322; HsaALTA0003342-2/2; HsaEX6068335; HsaALTA0003342-1/2; HsaEX0070323; HsaEX0070324; HsaEX0025631; HsaINT0180146; HsaINT0063806
chr12:95611662:95635940	chr12:clu_44778_NA	VEZT	3.50172e-05	0.034151	NAc	HsaEX0070322; HsaALTA0003342-2/2; HsaEX6068335; HsaALTA0003342-1/2; HsaEX0070323; HsaEX0070324; HsaEX0025631; HsaINT0180146; HsaINT0063806
chr12:95611662:95645716	chr12:clu_44778_NA	VEZT	0.0162171	0.034151	NAc	HsaEX0070322; HsaALTA0003342-2/2; HsaEX6068335; HsaALTA0003342-1/2; HsaEX0070323; HsaEX0070324; HsaEX0025631; HsaINT0180146; HsaINT0063806
chr12:95612053:95645716	chr12:clu_44778_NA	VEZT	0.00682932	0.034151	NAc	HsaEX0070322; HsaALTA0003342-2/2; HsaEX6068335; HsaALTA0003342-1/2; HsaEX0070323; HsaEX0070324; HsaEX0025631; HsaINT0180146; HsaINT0063806
chr12:95612121:95645716	chr12:clu_44778_NA	VEZT	-0.00283083	0.034151	NAc	HsaEX0070322; HsaALTA0003342-2/2; HsaEX6068335; HsaALTA0003342-1/2; HsaEX0070323; HsaEX0070324; HsaEX0025631; HsaINT0180146; HsaINT0063806
chr12:95612371:95645716	chr12:clu_44778_NA	VEZT	-8.94516e-06	0.034151	NAc	HsaEX0070322; HsaEX6068335; HsaEX0070323; HsaEX0070324; HsaINT0180146
chr12:95612389:95645716	chr12:clu_44778_NA	VEZT	0.00242378	0.034151	NAc	HsaEX0070322; HsaEX6068335; HsaEX0070323; HsaEX0070324; HsaINT0180146
chr12:95612604:95645716	chr12:clu_44778_NA	VEZT	-0.00198371	0.034151	NAc	NA
chr12:95612901:95645716	chr12:clu_44778_NA	VEZT	-0.00254854	0.034151	NAc	NA
chr12:95618012:95645716	chr12:clu_44778_NA	VEZT	-0.0112394	0.034151	NAc	NA
chr12:95625321:95645716	chr12:clu_44778_NA	VEZT	-0.000219215	0.034151	NAc	NA
chr12:95636040:95637717	chr12:clu_44778_NA	VEZT	0.00183229	0.034151	NAc	HsaEX6068336
chr12:95636040:95645716	chr12:clu_44778_NA	VEZT	-0.00316581	0.034151	NAc	HsaEX6068336
chr12:95636090:95637717	chr12:clu_44778_NA	VEZT	0.00205697	0.034151	NAc	HsaEX6068336
chr12:95637785:95637882	chr12:clu_44778_NA	VEZT	0.00119919	0.034151	NAc	NA
chr12:95637785:95645716	chr12:clu_44778_NA	VEZT	-0.00209734	0.034151	NAc	NA
chr13:88125808:88129621	chr13:clu_20073_NA	MIR4500HG	-0.0043199	0.00360613	NAc	NA
chr13:88125808:88163621	chr13:clu_20073_NA	MIR4500HG	-0.00538313	0.00360613	NAc	NA
chr13:88130872:88163621	chr13:clu_20073_NA	MIR4500HG	0.00809875	0.00360613	NAc	NA
chr13:88163725:88212426	chr13:clu_20073_NA	MIR4500HG	0.00312558	0.00360613	NAc	HsaEX0054672
chr13:88163725:88267818	chr13:clu_20073_NA	MIR4500HG	0.013591	0.00360613	NAc	HsaEX0054672
chr13:88163725:88323091	chr13:clu_20073_NA	MIR4500HG	-0.00480237	0.00360613	NAc	HsaEX0054672
chr13:88237335:88253211	chr13:clu_20073_NA	MIR4500HG	0.00551275	0.00360613	NAc	NA
chr13:88237335:88267818	chr13:clu_20073_NA	MIR4500HG	0.0839704	0.00360613	NAc	NA
chr13:88253315:88267818	chr13:clu_20073_NA	MIR4500HG	0.0180766	0.00360613	NAc	NA
chr13:88262110:88267818	chr13:clu_20073_NA	MIR4500HG	0.00731406	0.00360613	NAc	NA
chr13:88264736:88267818	chr13:clu_20073_NA	MIR4500HG	0.00938476	0.00360613	NAc	NA
chr13:88264739:88267818	chr13:clu_20073_NA	MIR4500HG	-0.0134822	0.00360613	NAc	NA
chr13:88268010:88271518	chr13:clu_20073_NA	MIR4500HG	0.0307727	0.00360613	NAc	NA
chr13:88268010:88323091	chr13:clu_20073_NA	MIR4500HG	-0.143121	0.00360613	NAc	NA
chr13:88271648:88273263	chr13:clu_20073_NA	MIR4500HG	-0.0287262	0.00360613	NAc	NA
chr13:88271648:88323091	chr13:clu_20073_NA	MIR4500HG	0.0199881	0.00360613	NAc	NA
chr13:88340609:88344720	chr13:clu_20078_NA	NA	0.159568	0.0364616	NAc	NA
chr13:88340609:88344725	chr13:clu_20078_NA	NA	-0.159568	0.0364616	NAc	NA
chr14:72169222:72171438	chr14:clu_1484_NA	SIPA1L1	0.022515	0.0493618	NAc	HsaEX0058384; HsaINT0150200; HsaEX0058387; HsaINT0150201
chr14:72169222:72171939	chr14:clu_1484_NA	SIPA1L1	-0.0394558	0.0493618	NAc	HsaEX0058384; HsaINT0150200; HsaEX0058387; HsaINT0150201
chr14:72171500:72171939	chr14:clu_1484_NA	SIPA1L1	0.0235581	0.0493618	NAc	HsaINT0150202; HsaEX6072021; HsaEX0058384; HsaEX6072020; HsaEX6072022; HsaINT0150201; HsaINT0150203
chr14:72171524:72171939	chr14:clu_1484_NA	SIPA1L1	-0.00661732	0.0493618	NAc	HsaINT0150202; HsaEX6072021; HsaEX0058384; HsaEX6072020; HsaEX6072022; HsaINT0150201; HsaINT0150203
chr14:74507348:74512763	chr14:clu_1582_NA	CCDC176,AC005484.5	0.0248086	0.0215632	NAc	HsaEX0009494; HsaEX0009496; HsaEX0009498; HsaINT0020760; HsaINT0020761; HsaEX0009497; HsaEX0009500
chr14:74507348:74513464	chr14:clu_1582_NA	CCDC176,AC005484.5	0.00446322	0.0215632	NAc	HsaEX0009494; HsaEX0009496; HsaEX0009498; HsaINT0020760; HsaINT0020761; HsaEX0009497; HsaEX0009500
chr14:74507348:74514633	chr14:clu_1582_NA	CCDC176,AC005484.5	-0.0626581	0.0215632	NAc	HsaEX0009494; HsaEX0009496; HsaEX0009498; HsaINT0020760; HsaINT0020761; HsaEX0009497; HsaEX0009500
chr14:74507348:74516405	chr14:clu_1582_NA	CCDC176,AC005484.5	0.0103063	0.0215632	NAc	HsaEX0009494; HsaEX0009496; HsaEX0009498; HsaINT0020760; HsaINT0020761; HsaEX0009497; HsaEX0009500
chr14:74507348:74522287	chr14:clu_1582_NA	CCDC176,AC005484.5	0.0325908	0.0215632	NAc	HsaEX0009494; HsaEX0009496; HsaEX0009498; HsaINT0020760; HsaINT0020761; HsaEX0009497; HsaEX0009500
chr14:74512833:74514633	chr14:clu_1582_NA	CCDC176,AC005484.5	0.0478926	0.0215632	NAc	HsaINT0020762; HsaEX6072132; HsaINT0020761
chr14:74512833:74516405	chr14:clu_1582_NA	CCDC176,AC005484.5	-0.00107439	0.0215632	NAc	HsaINT0020762; HsaEX6072132; HsaINT0020761
chr14:74512833:74522287	chr14:clu_1582_NA	CCDC176,AC005484.5	0.00536345	0.0215632	NAc	HsaINT0020762; HsaEX6072132; HsaINT0020761
chr14:74514777:74516405	chr14:clu_1582_NA	CCDC176,AC005484.5	-0.0118206	0.0215632	NAc	HsaEX0009496; HsaINT0020762; HsaINT0020763; HsaEX0009499
chr14:74514777:74522287	chr14:clu_1582_NA	CCDC176,AC005484.5	-0.00864126	0.0215632	NAc	HsaEX0009496; HsaINT0020762; HsaINT0020763; HsaEX0009499
chr14:74516898:74521897	chr14:clu_1582_NA	CCDC176,AC005484.5	0.00131872	0.0215632	NAc	HsaEX0009491; HsaEX0009501; HsaINT0020763; HsaINT0020764; HsaEX0009499
chr14:74516898:74522287	chr14:clu_1582_NA	CCDC176,AC005484.5	-0.042546	0.0215632	NAc	HsaEX0009491; HsaEX0009501; HsaINT0020763; HsaINT0020764; HsaEX0009499
chr14:74522129:74522287	chr14:clu_1582_NA	CCDC176,AC005484.5	-3.33985e-06	0.0215632	NAc	HsaEX6072129; HsaEX0009491; HsaEX0009498; HsaINT0020765; HsaINT0020764; HsaEX0009497; HsaEX0009500
chr14:22942930:23016447	chr14:clu_165_NA	TRAC,TRAJ52,TRAJ49,TRAJ39,TRAJ38,TRAJ35,TRAJ27,TRAJ26,TRAJ24,TRAJ23,TRAJ22,TRAJ19,TRAJ18,TRAJ11,TRAJ10,TRAJ9	-0.00555123	0.0493618	NAc	NA
chr14:22970647:23015489	chr14:clu_165_NA	TRAC,TRAJ52,TRAJ49,TRAJ39,TRAJ38,TRAJ35,TRAJ27,TRAJ26,TRAJ24,TRAJ23,TRAJ22,TRAJ19,TRAJ18,TRAJ11,TRAJ10,TRAJ9	-0.00109732	0.0493618	NAc	NA
chr14:22970647:23016447	chr14:clu_165_NA	TRAC,TRAJ52,TRAJ49,TRAJ39,TRAJ38,TRAJ35,TRAJ27,TRAJ26,TRAJ24,TRAJ23,TRAJ22,TRAJ19,TRAJ18,TRAJ11,TRAJ10,TRAJ9	0.0035855	0.0493618	NAc	NA
chr14:22971276:23016447	chr14:clu_165_NA	TRAC,TRAJ52,TRAJ49,TRAJ39,TRAJ38,TRAJ35,TRAJ27,TRAJ26,TRAJ24,TRAJ23,TRAJ22,TRAJ19,TRAJ18,TRAJ11,TRAJ10,TRAJ9	0.0371873	0.0493618	NAc	NA
chr14:22975687:23016447	chr14:clu_165_NA	TRAC,TRAJ52,TRAJ49,TRAJ39,TRAJ38,TRAJ35,TRAJ27,TRAJ26,TRAJ24,TRAJ23,TRAJ22,TRAJ19,TRAJ18,TRAJ11,TRAJ10,TRAJ9	0.0159304	0.0493618	NAc	NA
chr14:22985309:23016447	chr14:clu_165_NA	TRAC,TRAJ52,TRAJ49,TRAJ39,TRAJ38,TRAJ35,TRAJ27,TRAJ26,TRAJ24,TRAJ23,TRAJ22,TRAJ19,TRAJ18,TRAJ11,TRAJ10,TRAJ9	0.0177853	0.0493618	NAc	NA
chr14:22989009:23016447	chr14:clu_165_NA	TRAC,TRAJ52,TRAJ49,TRAJ39,TRAJ38,TRAJ35,TRAJ27,TRAJ26,TRAJ24,TRAJ23,TRAJ22,TRAJ19,TRAJ18,TRAJ11,TRAJ10,TRAJ9	-0.00200851	0.0493618	NAc	NA
chr14:22989456:23016447	chr14:clu_165_NA	TRAC,TRAJ52,TRAJ49,TRAJ39,TRAJ38,TRAJ35,TRAJ27,TRAJ26,TRAJ24,TRAJ23,TRAJ22,TRAJ19,TRAJ18,TRAJ11,TRAJ10,TRAJ9	-0.0986599	0.0493618	NAc	NA
chr14:22989624:23016447	chr14:clu_165_NA	TRAC,TRAJ52,TRAJ49,TRAJ39,TRAJ38,TRAJ35,TRAJ27,TRAJ26,TRAJ24,TRAJ23,TRAJ22,TRAJ19,TRAJ18,TRAJ11,TRAJ10,TRAJ9	-0.00433326	0.0493618	NAc	NA
chr14:22991078:23016447	chr14:clu_165_NA	TRAC,TRAJ52,TRAJ49,TRAJ39,TRAJ38,TRAJ35,TRAJ27,TRAJ26,TRAJ24,TRAJ23,TRAJ22,TRAJ19,TRAJ18,TRAJ11,TRAJ10,TRAJ9	0.011722	0.0493618	NAc	NA
chr14:23002508:23016447	chr14:clu_165_NA	TRAC,TRAJ52,TRAJ49,TRAJ39,TRAJ38,TRAJ35,TRAJ27,TRAJ26,TRAJ24,TRAJ23,TRAJ22,TRAJ19,TRAJ18,TRAJ11,TRAJ10,TRAJ9	0.016103	0.0493618	NAc	NA
chr14:23015674:23016447	chr14:clu_165_NA	TRAC,TRAJ52,TRAJ49,TRAJ39,TRAJ38,TRAJ35,TRAJ27,TRAJ26,TRAJ24,TRAJ23,TRAJ22,TRAJ19,TRAJ18,TRAJ11,TRAJ10,TRAJ9	0.00933677	0.0493618	NAc	HsaEX6070506
chr14:19023837:19041583	chr14:clu_24_NA	NA	0.0116604	0.0492258	NAc	NA
chr14:19023837:19043463	chr14:clu_24_NA	NA	-0.0182655	0.0492258	NAc	NA
chr14:19034936:19041583	chr14:clu_24_NA	NA	0.00679979	0.0492258	NAc	NA
chr14:19034936:19043463	chr14:clu_24_NA	NA	-0.0123053	0.0492258	NAc	NA
chr14:19040049:19041583	chr14:clu_24_NA	NA	-0.0255566	0.0492258	NAc	NA
chr14:19040049:19043463	chr14:clu_24_NA	NA	0.00892304	0.0492258	NAc	NA
chr14:19040728:19041583	chr14:clu_24_NA	NA	0.0265177	0.0492258	NAc	NA
chr14:19041582:19043463	chr14:clu_24_NA	NA	-0.00956722	0.0492258	NAc	NA
chr14:19041924:19043463	chr14:clu_24_NA	NA	0.0358388	0.0492258	NAc	NA
chr14:19042950:19043463	chr14:clu_24_NA	NA	-0.0240451	0.0492258	NAc	NA
chr14:52937398:52939604	chr14:clu_942_NA	TXNDC16	0.0104503	0.000661923	NAc	HsaINT0175684; HsaEX6071327; HsaEX0068450; HsaEX0068452; HsaINT0175683; HsaEX0068449; HsaEX6071326; HsaEX6071328; HsaINT0175685
chr14:52937398:52943000	chr14:clu_942_NA	TXNDC16	-0.0141078	0.000661923	NAc	HsaINT0175684; HsaEX6071327; HsaEX0068450; HsaEX0068452; HsaINT0175683; HsaEX0068449; HsaEX6071326; HsaEX6071328; HsaINT0175685
chr14:52937398:52948948	chr14:clu_942_NA	TXNDC16	-0.018837	0.000661923	NAc	HsaINT0175684; HsaEX6071327; HsaEX0068450; HsaEX0068452; HsaINT0175683; HsaEX0068449; HsaEX6071326; HsaEX6071328; HsaINT0175685
chr14:52939705:52943000	chr14:clu_942_NA	TXNDC16	0.00281993	0.000661923	NAc	NA
chr14:52939705:52948948	chr14:clu_942_NA	TXNDC16	0.0213551	0.000661923	NAc	NA
chr14:52943065:52948948	chr14:clu_942_NA	TXNDC16	-0.0016805	0.000661923	NAc	NA
chr15:37511021:37546290	chr15:clu_16737_NA	RP11-720L8.1	-0.00813188	0.00118938	NAc	NA
chr15:37511021:37583092	chr15:clu_16737_NA	RP11-720L8.1	0.00267284	0.00118938	NAc	NA
chr15:37511021:37659185	chr15:clu_16737_NA	RP11-720L8.1	-0.00538642	0.00118938	NAc	NA
chr15:37511021:37711641	chr15:clu_16737_NA	RP11-720L8.1	0.00908429	0.00118938	NAc	NA
chr15:37511021:37712261	chr15:clu_16737_NA	RP11-720L8.1	0.0319248	0.00118938	NAc	NA
chr15:37546390:37659185	chr15:clu_16737_NA	RP11-720L8.1	-0.00100959	0.00118938	NAc	NA
chr15:37546390:37712261	chr15:clu_16737_NA	RP11-720L8.1	-0.000486666	0.00118938	NAc	NA
chr15:37583183:37659185	chr15:clu_16737_NA	RP11-720L8.1	2.70901e-06	0.00118938	NAc	NA
chr15:37583183:37712261	chr15:clu_16737_NA	RP11-720L8.1	-0.00790588	0.00118938	NAc	NA
chr15:37648214:37659185	chr15:clu_16737_NA	RP11-720L8.1	-0.000905823	0.00118938	NAc	NA
chr15:37657375:37659185	chr15:clu_16737_NA	RP11-720L8.1	0.0131948	0.00118938	NAc	NA
chr15:37659303:37711464	chr15:clu_16737_NA	RP11-720L8.1	0.00166123	0.00118938	NAc	NA
chr15:37659303:37711641	chr15:clu_16737_NA	RP11-720L8.1	0.00832544	0.00118938	NAc	NA
chr15:37659303:37712261	chr15:clu_16737_NA	RP11-720L8.1	-0.034701	0.00118938	NAc	NA
chr15:37708156:37711464	chr15:clu_16737_NA	RP11-720L8.1	-0.000102766	0.00118938	NAc	NA
chr15:37708156:37711641	chr15:clu_16737_NA	RP11-720L8.1	0.000908383	0.00118938	NAc	NA
chr15:37711547:37712261	chr15:clu_16737_NA	RP11-720L8.1	-0.003645	0.00118938	NAc	NA
chr15:37711550:37712261	chr15:clu_16737_NA	RP11-720L8.1	-0.00197049	0.00118938	NAc	NA
chr15:37711775:37712261	chr15:clu_16737_NA	RP11-720L8.1	-0.0049688	0.00118938	NAc	NA
chr15:37712386:37718865	chr15:clu_16737_NA	RP11-720L8.1	-0.00347121	0.00118938	NAc	NA
chr15:37712386:37777253	chr15:clu_16737_NA	RP11-720L8.1	0.0232824	0.00118938	NAc	NA
chr15:37712386:37777655	chr15:clu_16737_NA	RP11-720L8.1	-0.0138578	0.00118938	NAc	NA
chr15:37712386:38133618	chr15:clu_16737_NA	RP11-720L8.1	0.00236091	0.00118938	NAc	NA
chr15:37718963:37777253	chr15:clu_16737_NA	RP11-720L8.1	-0.00638909	0.00118938	NAc	NA
chr15:37718963:37777655	chr15:clu_16737_NA	RP11-720L8.1	-0.00277642	0.00118938	NAc	NA
chr15:37718963:38133618	chr15:clu_16737_NA	RP11-720L8.1	0.00229101	0.00118938	NAc	NA
chr15:50399205:50402606	chr15:clu_17310_NA	ATP8B4	0.108278	0.0282992	NAc	HsaEX0007104; HsaINT0015452; HsaINT0015463
chr15:50399205:50405395	chr15:clu_17310_NA	ATP8B4	-0.21447	0.0282992	NAc	HsaEX0007104; HsaINT0015452; HsaINT0015463
chr15:50399205:50406623	chr15:clu_17310_NA	ATP8B4	-0.00767392	0.0282992	NAc	HsaEX0007104; HsaINT0015452; HsaINT0015463
chr15:50399205:50415067	chr15:clu_17310_NA	ATP8B4	0.0435509	0.0282992	NAc	HsaEX0007104; HsaINT0015452; HsaINT0015463
chr15:50399205:50436603	chr15:clu_17310_NA	ATP8B4	0.00937985	0.0282992	NAc	HsaEX0007104; HsaINT0015452; HsaINT0015463
chr15:50399205:50436639	chr15:clu_17310_NA	ATP8B4	0.0463018	0.0282992	NAc	HsaEX0007104; HsaINT0015452; HsaINT0015463
chr15:50402697:50405395	chr15:clu_17310_NA	ATP8B4	-0.0107778	0.0282992	NAc	NA
chr15:50402697:50414685	chr15:clu_17310_NA	ATP8B4	0.00889022	0.0282992	NAc	NA
chr15:50402697:50415067	chr15:clu_17310_NA	ATP8B4	0.0347417	0.0282992	NAc	NA
chr15:50402697:50436603	chr15:clu_17310_NA	ATP8B4	-0.0182204	0.0282992	NAc	NA
chr15:63335142:63335905	chr15:clu_17691_NA	TPM1	0.0307979	0.0463386	NAc	HsaEX0066681; HsaEX0066682; HsaINT0171318
chr15:63335142:63336226	chr15:clu_17691_NA	TPM1	-0.0307979	0.0463386	NAc	HsaEX0066681; HsaEX0066682; HsaINT0171318
chr15:79356868:79382565	chr15:clu_18334_NA	RASGRF1,RP11-17L5.4	-0.0320352	0.00360613	NAc	HsaINT0137791; HsaINT0137798; HsaEX6076042
chr15:79356868:79575991	chr15:clu_18334_NA	RASGRF1,RP11-17L5.4	-0.00211536	0.00360613	NAc	HsaINT0137791; HsaINT0137798; HsaEX6076042
chr15:79417028:79457959	chr15:clu_18334_NA	RASGRF1,RP11-17L5.4	0.0126498	0.00360613	NAc	NA
chr15:79417031:79435970	chr15:clu_18334_NA	RASGRF1,RP11-17L5.4	0.000750004	0.00360613	NAc	NA
chr15:79417031:79457959	chr15:clu_18334_NA	RASGRF1,RP11-17L5.4	-0.00224245	0.00360613	NAc	NA
chr15:79436091:79457959	chr15:clu_18334_NA	RASGRF1,RP11-17L5.4	0.0510232	0.00360613	NAc	NA
chr15:79436091:79505529	chr15:clu_18334_NA	RASGRF1,RP11-17L5.4	-0.000291013	0.00360613	NAc	NA
chr15:79436091:79575991	chr15:clu_18334_NA	RASGRF1,RP11-17L5.4	0.0060747	0.00360613	NAc	NA
chr15:79458054:79553047	chr15:clu_18334_NA	RASGRF1,RP11-17L5.4	-0.000467659	0.00360613	NAc	NA
chr15:79458054:79575991	chr15:clu_18334_NA	RASGRF1,RP11-17L5.4	0.00456433	0.00360613	NAc	NA
chr15:79484444:79505529	chr15:clu_18334_NA	RASGRF1,RP11-17L5.4	-0.00267202	0.00360613	NAc	NA
chr15:79484444:79575991	chr15:clu_18334_NA	RASGRF1,RP11-17L5.4	-0.00371414	0.00360613	NAc	NA
chr15:79505701:79519349	chr15:clu_18334_NA	RASGRF1,RP11-17L5.4	-0.00185178	0.00360613	NAc	NA
chr15:79505701:79527685	chr15:clu_18334_NA	RASGRF1,RP11-17L5.4	0.00460734	0.00360613	NAc	NA
chr15:79505701:79527976	chr15:clu_18334_NA	RASGRF1,RP11-17L5.4	-0.00513805	0.00360613	NAc	NA
chr15:79505701:79553047	chr15:clu_18334_NA	RASGRF1,RP11-17L5.4	0.000472599	0.00360613	NAc	NA
chr15:79505701:79575991	chr15:clu_18334_NA	RASGRF1,RP11-17L5.4	0.000638734	0.00360613	NAc	NA
chr15:79517987:79519349	chr15:clu_18334_NA	RASGRF1,RP11-17L5.4	-0.00240992	0.00360613	NAc	NA
chr15:79519512:79527976	chr15:clu_18334_NA	RASGRF1,RP11-17L5.4	-0.00147038	0.00360613	NAc	NA
chr15:79527824:79527976	chr15:clu_18334_NA	RASGRF1,RP11-17L5.4	0.0144634	0.00360613	NAc	NA
chr15:79529270:79552567	chr15:clu_18334_NA	RASGRF1,RP11-17L5.4	-0.00390646	0.00360613	NAc	NA
chr15:79529270:79552571	chr15:clu_18334_NA	RASGRF1,RP11-17L5.4	-0.0184943	0.00360613	NAc	NA
chr15:79529270:79553047	chr15:clu_18334_NA	RASGRF1,RP11-17L5.4	-0.0266567	0.00360613	NAc	NA
chr15:79529270:79575991	chr15:clu_18334_NA	RASGRF1,RP11-17L5.4	0.00429062	0.00360613	NAc	NA
chr15:79552643:79553047	chr15:clu_18334_NA	RASGRF1,RP11-17L5.4	-0.0100564	0.00360613	NAc	NA
chr15:79552648:79553047	chr15:clu_18334_NA	RASGRF1,RP11-17L5.4	-0.00872218	0.00360613	NAc	NA
chr15:79553188:79575991	chr15:clu_18334_NA	RASGRF1,RP11-17L5.4	0.0227092	0.00360613	NAc	NA
chr15:86279365:86283453	chr15:clu_18552_NA	AKAP13	-0.044626	0.0489042	NAc	HsaINT0006246; HsaEX6076257; HsaINT0006244; HsaINT0006248; HsaEX6076258; HsaINT0006245; HsaEX0003367; HsaEX0003373; HsaEX0003374
chr15:86279365:86283456	chr15:clu_18552_NA	AKAP13	0.0557358	0.0489042	NAc	HsaINT0006246; HsaEX6076257; HsaINT0006244; HsaINT0006248; HsaEX6076258; HsaINT0006245; HsaEX0003367; HsaEX0003373; HsaEX0003374
chr15:86283503:86284277	chr15:clu_18552_NA	AKAP13	-0.0111098	0.0489042	NAc	HsaEX6076257; HsaEX0003368; HsaINT0006248; HsaINT0006250; HsaEX6076256; HsaINT0006249; HsaEX0003369
chr16:53088989:53175091	chr16:clu_51146_NA	CHD9	-0.000210756	0.0493618	NAc	HsaEX6043756; HsaINT0034721; HsaEX0015115
chr16:53088989:53189838	chr16:clu_51146_NA	CHD9	0.00700152	0.0493618	NAc	HsaEX6043756; HsaINT0034721; HsaEX0015115
chr16:53133180:53155212	chr16:clu_51146_NA	CHD9	-0.000881661	0.0493618	NAc	NA
chr16:53133180:53189838	chr16:clu_51146_NA	CHD9	0.000405854	0.0493618	NAc	NA
chr16:53164307:53175091	chr16:clu_51146_NA	CHD9	-0.00102791	0.0493618	NAc	NA
chr16:53164307:53189838	chr16:clu_51146_NA	CHD9	-0.00030103	0.0493618	NAc	NA
chr16:53164970:53189838	chr16:clu_51146_NA	CHD9	0.00195536	0.0493618	NAc	NA
chr16:53165210:53189838	chr16:clu_51146_NA	CHD9	-0.000355476	0.0493618	NAc	NA
chr16:53175186:53183657	chr16:clu_51146_NA	CHD9	0.000331064	0.0493618	NAc	HsaEX0015128
chr16:53175186:53188359	chr16:clu_51146_NA	CHD9	0.00231752	0.0493618	NAc	HsaEX0015128
chr16:53175186:53189838	chr16:clu_51146_NA	CHD9	-0.0946596	0.0493618	NAc	HsaEX0015128
chr16:53176389:53189838	chr16:clu_51146_NA	CHD9	0.000580689	0.0493618	NAc	NA
chr16:53188455:53189838	chr16:clu_51146_NA	CHD9	0.0848445	0.0493618	NAc	NA
chr16:90108934:90109604	chr16:clu_52475_NA	GAS8	0.0315552	0.0402325	NAc	HsaEX6045515; HsaEX0001608; HsaEX0027087; HsaINT0067878; HsaEX0001609
chr16:90108943:90109604	chr16:clu_52475_NA	GAS8	-0.0315552	0.0402325	NAc	HsaEX6045515; HsaEX0001608; HsaEX0027087; HsaINT0067878; HsaEX0001609
chr17:28811319:28811681	chr17:clu_3927_NA	GOSR1	0.000215371	0.0493618	NAc	HsaINT0070805; HsaEX6021880; HsaALTD0002839-2/2; HsaEX0028063; HsaEX0028064; HsaEX6021881; HsaINT0070806; HsaALTD0002839-1/2; HsaEX0028065
chr17:28811319:28811688	chr17:clu_3927_NA	GOSR1	-0.000215371	0.0493618	NAc	HsaINT0070805; HsaEX6021880; HsaALTD0002839-2/2; HsaEX0028063; HsaEX0028064; HsaEX6021881; HsaINT0070806; HsaALTD0002839-1/2; HsaEX0028065
chr18:24039889:24056479	chr18:clu_21102_NA	KCTD1	-0.0125113	0.00629035	NAc	NA
chr18:24039889:24081036	chr18:clu_21102_NA	KCTD1	-0.000103204	0.00629035	NAc	NA
chr18:24056623:24077673	chr18:clu_21102_NA	KCTD1	-1.18157e-05	0.00629035	NAc	HsaINT0084820; HsaEX0033147
chr18:24056623:24081036	chr18:clu_21102_NA	KCTD1	0.00981945	0.00629035	NAc	HsaINT0084820; HsaEX0033147
chr18:24056623:24126692	chr18:clu_21102_NA	KCTD1	-7.66852e-05	0.00629035	NAc	HsaINT0084820; HsaEX0033147
chr18:24077903:24081036	chr18:clu_21102_NA	KCTD1	-1.45171e-06	0.00629035	NAc	NA
chr18:24081214:24126692	chr18:clu_21102_NA	KCTD1	0.00328555	0.00629035	NAc	HsaINT0084819; HsaINT0084820
chr18:24081214:24128855	chr18:clu_21102_NA	KCTD1	0.000286919	0.00629035	NAc	HsaINT0084819; HsaINT0084820
chr18:24081214:24237324	chr18:clu_21102_NA	KCTD1	-0.000687464	0.00629035	NAc	HsaINT0084819; HsaINT0084820
chr18:44069105:44085801	chr18:clu_21346_NA	LOXHD1	0.336995	0.0361168	NAc	HsaEX6038846; HsaEX6038848; HsaINT0095551; HsaINT0095550
chr18:44087675:44089661	chr18:clu_21346_NA	LOXHD1	-0.336995	0.0361168	NAc	HsaEX6038846; HsaINT0095549; HsaINT0095548
chr18:54318520:54339728	chr18:clu_21534_NA	WDR7	0.00565705	0.0493618	NAc	HsaEX6039047; HsaINT0182510
chr18:54318807:54339728	chr18:clu_21534_NA	WDR7	0.0338441	0.0493618	NAc	HsaEX6039047; HsaINT0182510
chr18:54319029:54339728	chr18:clu_21534_NA	WDR7	-0.0401477	0.0493618	NAc	HsaEX6039047; HsaINT0182510
chr18:54325031:54339728	chr18:clu_21534_NA	WDR7	0.000646608	0.0493618	NAc	NA
chr19:28284517:28288662	chr19:clu_40127_NA	CTC-459F4.3,LLNLF-65H9.1,AC022153.1	0.00292723	0.0489042	NAc	NA
chr19:28284517:28391697	chr19:clu_40127_NA	CTC-459F4.3,LLNLF-65H9.1,AC022153.1	0.0137521	0.0489042	NAc	NA
chr19:28284558:28288662	chr19:clu_40127_NA	CTC-459F4.3,LLNLF-65H9.1,AC022153.1	0.0166803	0.0489042	NAc	NA
chr19:28284558:28391697	chr19:clu_40127_NA	CTC-459F4.3,LLNLF-65H9.1,AC022153.1	0.0125737	0.0489042	NAc	NA
chr19:28284558:28410688	chr19:clu_40127_NA	CTC-459F4.3,LLNLF-65H9.1,AC022153.1	0.000830324	0.0489042	NAc	NA
chr19:28285030:28288662	chr19:clu_40127_NA	CTC-459F4.3,LLNLF-65H9.1,AC022153.1	-0.0153028	0.0489042	NAc	NA
chr19:28285030:28294483	chr19:clu_40127_NA	CTC-459F4.3,LLNLF-65H9.1,AC022153.1	-0.00172105	0.0489042	NAc	NA
chr19:28285030:28296513	chr19:clu_40127_NA	CTC-459F4.3,LLNLF-65H9.1,AC022153.1	-0.00516832	0.0489042	NAc	NA
chr19:28285030:28391697	chr19:clu_40127_NA	CTC-459F4.3,LLNLF-65H9.1,AC022153.1	-0.00258432	0.0489042	NAc	NA
chr19:28289084:28290126	chr19:clu_40127_NA	CTC-459F4.3,LLNLF-65H9.1,AC022153.1	0.00508484	0.0489042	NAc	NA
chr19:28289084:28294483	chr19:clu_40127_NA	CTC-459F4.3,LLNLF-65H9.1,AC022153.1	0.00518837	0.0489042	NAc	NA
chr19:28289084:28296513	chr19:clu_40127_NA	CTC-459F4.3,LLNLF-65H9.1,AC022153.1	-0.00463225	0.0489042	NAc	NA
chr19:28289084:28314167	chr19:clu_40127_NA	CTC-459F4.3,LLNLF-65H9.1,AC022153.1	0.00415623	0.0489042	NAc	NA
chr19:28289084:28317040	chr19:clu_40127_NA	CTC-459F4.3,LLNLF-65H9.1,AC022153.1	0.000337183	0.0489042	NAc	NA
chr19:28289084:28323893	chr19:clu_40127_NA	CTC-459F4.3,LLNLF-65H9.1,AC022153.1	-0.00383214	0.0489042	NAc	NA
chr19:28289084:28368278	chr19:clu_40127_NA	CTC-459F4.3,LLNLF-65H9.1,AC022153.1	0.000189203	0.0489042	NAc	NA
chr19:28289084:28368964	chr19:clu_40127_NA	CTC-459F4.3,LLNLF-65H9.1,AC022153.1	-0.000111477	0.0489042	NAc	NA
chr19:28289084:28391697	chr19:clu_40127_NA	CTC-459F4.3,LLNLF-65H9.1,AC022153.1	-0.00349043	0.0489042	NAc	NA
chr19:28294809:28296513	chr19:clu_40127_NA	CTC-459F4.3,LLNLF-65H9.1,AC022153.1	0.00164311	0.0489042	NAc	NA
chr19:28320028:28323893	chr19:clu_40127_NA	CTC-459F4.3,LLNLF-65H9.1,AC022153.1	-0.00849609	0.0489042	NAc	NA
chr19:28359786:28391697	chr19:clu_40127_NA	CTC-459F4.3,LLNLF-65H9.1,AC022153.1	0.00362666	0.0489042	NAc	NA
chr19:28368501:28368964	chr19:clu_40127_NA	CTC-459F4.3,LLNLF-65H9.1,AC022153.1	0.00924653	0.0489042	NAc	NA
chr19:28369078:28391697	chr19:clu_40127_NA	CTC-459F4.3,LLNLF-65H9.1,AC022153.1	-0.00182174	0.0489042	NAc	NA
chr19:28392112:28393508	chr19:clu_40127_NA	CTC-459F4.3,LLNLF-65H9.1,AC022153.1	-0.0233223	0.0489042	NAc	NA
chr19:28392112:28409591	chr19:clu_40127_NA	CTC-459F4.3,LLNLF-65H9.1,AC022153.1	-0.0119223	0.0489042	NAc	NA
chr19:28392112:28409596	chr19:clu_40127_NA	CTC-459F4.3,LLNLF-65H9.1,AC022153.1	-0.00170526	0.0489042	NAc	NA
chr19:28393602:28409591	chr19:clu_40127_NA	CTC-459F4.3,LLNLF-65H9.1,AC022153.1	-0.0166207	0.0489042	NAc	NA
chr19:28393602:28409596	chr19:clu_40127_NA	CTC-459F4.3,LLNLF-65H9.1,AC022153.1	0.00862871	0.0489042	NAc	NA
chr19:28393602:28447110	chr19:clu_40127_NA	CTC-459F4.3,LLNLF-65H9.1,AC022153.1	-0.00319648	0.0489042	NAc	NA
chr19:28409771:28409850	chr19:clu_40127_NA	CTC-459F4.3,LLNLF-65H9.1,AC022153.1	-0.00374901	0.0489042	NAc	NA
chr19:28409955:28410688	chr19:clu_40127_NA	CTC-459F4.3,LLNLF-65H9.1,AC022153.1	0.00992269	0.0489042	NAc	NA
chr19:28410766:28447110	chr19:clu_40127_NA	CTC-459F4.3,LLNLF-65H9.1,AC022153.1	0.0128896	0.0489042	NAc	NA
chr19:44717397:44721944	chr19:clu_40960_NA	ZNF227	-0.0597274	0.0423864	NAc	HsaINT0186504; HsaEX0073207; HsaINT0186505; HsaEX6095521
chr19:44717397:44732599	chr19:clu_40960_NA	ZNF227	0.0959488	0.0423864	NAc	HsaINT0186504; HsaEX0073207; HsaINT0186505; HsaEX6095521
chr19:44722005:44732599	chr19:clu_40960_NA	ZNF227	-0.0280415	0.0423864	NAc	HsaEX6095520; HsaINT0186505; HsaINT0186506; HsaEX6095521
chr19:44722005:44732640	chr19:clu_40960_NA	ZNF227	-0.00817992	0.0423864	NAc	HsaEX6095520; HsaINT0186505; HsaINT0186506; HsaEX6095521
chr19:53118050:53119971	chr19:clu_41567_NA	ZNF83,ZNF320	0.000256407	0.00166219	NAc	NA
chr19:53118050:53122189	chr19:clu_41567_NA	ZNF83,ZNF320	-0.00960854	0.00166219	NAc	NA
chr19:53118050:53138319	chr19:clu_41567_NA	ZNF83,ZNF320	-0.000422522	0.00166219	NAc	NA
chr19:53118050:53158814	chr19:clu_41567_NA	ZNF83,ZNF320	0.000848484	0.00166219	NAc	NA
chr19:53120588:53122189	chr19:clu_41567_NA	ZNF83,ZNF320	0.00315567	0.00166219	NAc	HsaEX0074427
chr19:53122018:53122189	chr19:clu_41567_NA	ZNF83,ZNF320	0.0109581	0.00166219	NAc	HsaEX0074433; HsaEX0074434; HsaEX0074428; HsaEX0074430; HsaEX0074432
chr19:53122315:53138319	chr19:clu_41567_NA	ZNF83,ZNF320	0.0121469	0.00166219	NAc	HsaEX0074433; HsaEX0074434; HsaEX0074428; HsaEX0074430; HsaEX0074432
chr19:53122315:53158814	chr19:clu_41567_NA	ZNF83,ZNF320	0.00163343	0.00166219	NAc	HsaEX0074433; HsaEX0074434; HsaEX0074428; HsaEX0074430; HsaEX0074432
chr19:53138406:53141565	chr19:clu_41567_NA	ZNF83,ZNF320	0.000955525	0.00166219	NAc	HsaEX0074429; HsaEX0074431
chr19:53138406:53148118	chr19:clu_41567_NA	ZNF83,ZNF320	0.00341853	0.00166219	NAc	HsaEX0074429; HsaEX0074431
chr19:53138406:53158814	chr19:clu_41567_NA	ZNF83,ZNF320	0.00260509	0.00166219	NAc	HsaEX0074429; HsaEX0074431
chr19:53138406:53164015	chr19:clu_41567_NA	ZNF83,ZNF320	-0.0022005	0.00166219	NAc	HsaEX0074429; HsaEX0074431
chr19:53138406:53391380	chr19:clu_41567_NA	ZNF83,ZNF320	-0.000538176	0.00166219	NAc	HsaEX0074429; HsaEX0074431
chr19:53138457:53158814	chr19:clu_41567_NA	ZNF83,ZNF320	0.00222252	0.00166219	NAc	HsaEX0074429; HsaEX0074431
chr19:53148260:53158814	chr19:clu_41567_NA	ZNF83,ZNF320	0.00254651	0.00166219	NAc	NA
chr19:53157617:53158814	chr19:clu_41567_NA	ZNF83,ZNF320	-0.00030136	0.00166219	NAc	NA
chr19:53157656:53158814	chr19:clu_41567_NA	ZNF83,ZNF320	-0.00212816	0.00166219	NAc	NA
chr19:53158685:53158814	chr19:clu_41567_NA	ZNF83,ZNF320	-0.00126461	0.00166219	NAc	HsaEX0074429; HsaINT0188512
chr19:53158923:53164015	chr19:clu_41567_NA	ZNF83,ZNF320	-0.000197994	0.00166219	NAc	HsaEX0074429; HsaINT0188512
chr19:53158940:53164015	chr19:clu_41567_NA	ZNF83,ZNF320	0.00302503	0.00166219	NAc	HsaEX0074429; HsaINT0188512
chr19:53377325:53382704	chr19:clu_41567_NA	ZNF83,ZNF320	-0.00218582	0.00166219	NAc	NA
chr19:53377325:53391380	chr19:clu_41567_NA	ZNF83,ZNF320	-0.00591416	0.00166219	NAc	NA
chr19:53385194:53391380	chr19:clu_41567_NA	ZNF83,ZNF320	-6.111e-05	0.00166219	NAc	NA
chr19:53385236:53391380	chr19:clu_41567_NA	ZNF83,ZNF320	-0.0189493	0.00166219	NAc	NA
chr2:253115:256207	chr2:clu_55989_NA	SH3YL1	0.00766108	7.34281e-05	NAc	HsaEX0058098; HsaEX0058101; HsaEX0058103; HsaEX0058104; HsaEX0058106; HsaINT0149483; HsaEX0058102; HsaEX0058105
chr2:253115:260085	chr2:clu_55989_NA	SH3YL1	-0.0192573	7.34281e-05	NAc	HsaEX0058098; HsaEX0058101; HsaEX0058103; HsaEX0058104; HsaEX0058106; HsaINT0149483; HsaEX0058102; HsaEX0058105
chr2:253115:262631	chr2:clu_55989_NA	SH3YL1	-0.000119841	7.34281e-05	NAc	HsaEX0058098; HsaEX0058101; HsaEX0058103; HsaEX0058104; HsaEX0058106; HsaINT0149483; HsaEX0058102; HsaEX0058105
chr2:253115:263211	chr2:clu_55989_NA	SH3YL1	0.0233713	7.34281e-05	NAc	HsaEX0058098; HsaEX0058101; HsaEX0058103; HsaEX0058104; HsaEX0058106; HsaINT0149483; HsaEX0058102; HsaEX0058105
chr2:253115:264782	chr2:clu_55989_NA	SH3YL1	-0.0192802	7.34281e-05	NAc	HsaEX0058098; HsaEX0058101; HsaEX0058103; HsaEX0058104; HsaEX0058106; HsaINT0149483; HsaEX0058102; HsaEX0058105
chr2:259553:260085	chr2:clu_55989_NA	SH3YL1	-0.00948487	7.34281e-05	NAc	NA
chr2:260702:262201	chr2:clu_55989_NA	SH3YL1	-0.000963521	7.34281e-05	NAc	HsaEX0058106
chr2:260702:262631	chr2:clu_55989_NA	SH3YL1	-0.0165534	7.34281e-05	NAc	HsaEX0058106
chr2:260702:263211	chr2:clu_55989_NA	SH3YL1	0.0130182	7.34281e-05	NAc	HsaEX0058106
chr2:261130:262201	chr2:clu_55989_NA	SH3YL1	-3.31409e-06	7.34281e-05	NAc	HsaEX0058106
chr2:261130:262631	chr2:clu_55989_NA	SH3YL1	0.00232525	7.34281e-05	NAc	HsaEX0058106
chr2:262750:263211	chr2:clu_55989_NA	SH3YL1	0.00888498	7.34281e-05	NAc	HsaEX0058104; HsaEX0058105
chr2:262786:263211	chr2:clu_55989_NA	SH3YL1	-0.000274628	7.34281e-05	NAc	HsaEX0058104; HsaEX0058105
chr2:262786:264782	chr2:clu_55989_NA	SH3YL1	-0.00292197	7.34281e-05	NAc	HsaEX0058104; HsaEX0058105
chr2:263762:264782	chr2:clu_55989_NA	SH3YL1	0.0135983	7.34281e-05	NAc	HsaEX0058104; HsaEX0058102; HsaEX0058105
chr2:39411788:39414768	chr2:clu_57052_NA	CDKL4	-0.00337316	0.0215632	NAc	HsaINT0032722; HsaEX6013053; HsaINT0032723
chr2:39411788:39417446	chr2:clu_57052_NA	CDKL4	-0.0021685	0.0215632	NAc	HsaINT0032722; HsaEX6013053; HsaINT0032723
chr2:39414850:39414949	chr2:clu_57052_NA	CDKL4	-0.000854592	0.0215632	NAc	HsaINT0032722; HsaEX6013054; HsaINT0032721; HsaEX0014395
chr2:39414850:39417446	chr2:clu_57052_NA	CDKL4	0.010288	0.0215632	NAc	HsaINT0032722; HsaEX6013054; HsaINT0032721; HsaEX0014395
chr2:39414850:39424093	chr2:clu_57052_NA	CDKL4	-0.00529489	0.0215632	NAc	HsaINT0032722; HsaEX6013054; HsaINT0032721; HsaEX0014395
chr2:39417520:39424093	chr2:clu_57052_NA	CDKL4	0.00346813	0.0215632	NAc	HsaEX6013052; HsaEX0014396; HsaEX6013053; HsaINT0032721
chr2:39417520:39431668	chr2:clu_57052_NA	CDKL4	0.000241997	0.0215632	NAc	HsaEX6013052; HsaEX0014396; HsaEX6013053; HsaINT0032721
chr2:39417643:39421234	chr2:clu_57052_NA	CDKL4	0.0151926	0.0215632	NAc	HsaEX6013052; HsaEX0014396; HsaEX6013053; HsaINT0032721
chr2:39417643:39424093	chr2:clu_57052_NA	CDKL4	-0.0221253	0.0215632	NAc	HsaEX6013052; HsaEX0014396; HsaEX6013053; HsaINT0032721
chr2:39417643:39431668	chr2:clu_57052_NA	CDKL4	0.00593535	0.0215632	NAc	HsaEX6013052; HsaEX0014396; HsaEX6013053; HsaINT0032721
chr2:39421430:39424093	chr2:clu_57052_NA	CDKL4	0.00280694	0.0215632	NAc	NA
chr2:39421430:39431668	chr2:clu_57052_NA	CDKL4	0.00416988	0.0215632	NAc	NA
chr2:39421454:39424093	chr2:clu_57052_NA	CDKL4	-0.00831654	0.0215632	NAc	NA
chr2:39424201:39428583	chr2:clu_57052_NA	CDKL4	0.00638176	0.0215632	NAc	HsaEX0014395
chr2:39424201:39431668	chr2:clu_57052_NA	CDKL4	-0.0136635	0.0215632	NAc	HsaEX0014395
chr2:39428613:39431668	chr2:clu_57052_NA	CDKL4	0.00731187	0.0215632	NAc	NA
chr2:65572030:65593724	chr2:clu_57604_NA	SPRED2	-0.0851597	0.0220372	NAc	HsaEX0061524; HsaINT0158247; HsaINT0158248
chr2:65572030:65659096	chr2:clu_57604_NA	SPRED2	0.0851597	0.0220372	NAc	HsaEX0061524; HsaINT0158247; HsaINT0158248
chr2:161993574:162036125	chr2:clu_59696_NA	TANK	-0.0131204	0.0282992	NAc	HsaINT0163650
chr2:162016577:162036125	chr2:clu_59696_NA	TANK	-0.00125988	0.0282992	NAc	HsaEX0063571; HsaEX0063573; HsaALTD0006369-1/2; HsaEX0063572; HsaALTD0006369-2/2
chr2:162016995:162017796	chr2:clu_59696_NA	TANK	0.00114815	0.0282992	NAc	HsaEX0063571; HsaEX0063573; HsaALTD0006369-1/2; HsaEX0063572; HsaALTD0006369-2/2
chr2:162016995:162036125	chr2:clu_59696_NA	TANK	0.00423452	0.0282992	NAc	HsaEX0063571; HsaEX0063573; HsaALTD0006369-1/2; HsaEX0063572; HsaALTD0006369-2/2
chr2:162016997:162017796	chr2:clu_59696_NA	TANK	-0.0122417	0.0282992	NAc	HsaEX0063571; HsaEX0063573; HsaALTD0006369-1/2; HsaEX0063572; HsaALTD0006369-2/2
chr2:162016997:162036125	chr2:clu_59696_NA	TANK	-0.00259154	0.0282992	NAc	HsaEX0063571; HsaEX0063573; HsaALTD0006369-1/2; HsaEX0063572; HsaALTD0006369-2/2
chr2:162017333:162017796	chr2:clu_59696_NA	TANK	-0.00367119	0.0282992	NAc	HsaEX0063571; HsaEX0063573; HsaALTD0006369-1/2; HsaEX0063572; HsaALTD0006369-2/2
chr2:162017333:162036125	chr2:clu_59696_NA	TANK	-0.00729373	0.0282992	NAc	HsaEX0063571; HsaEX0063573; HsaALTD0006369-1/2; HsaEX0063572; HsaALTD0006369-2/2
chr2:162017923:162019625	chr2:clu_59696_NA	TANK	0.00879737	0.0282992	NAc	HsaEX0063571; HsaALTD0006369-1/2; HsaALTD0006369-2/2
chr2:162017923:162036125	chr2:clu_59696_NA	TANK	-0.00615314	0.0282992	NAc	HsaEX0063571; HsaALTD0006369-1/2; HsaALTD0006369-2/2
chr2:162019439:162019625	chr2:clu_59696_NA	TANK	0.0143712	0.0282992	NAc	NA
chr2:162019869:162036125	chr2:clu_59696_NA	TANK	0.00420841	0.0282992	NAc	NA
chr2:162019964:162036125	chr2:clu_59696_NA	TANK	0.00505015	0.0282992	NAc	NA
chr2:162033695:162036125	chr2:clu_59696_NA	TANK	0.00852176	0.0282992	NAc	HsaEX0063572
chr2:216233759:216234610	chr2:clu_61003_NA	NA	0.0108602	0.008265	NAc	NA
chr2:216233759:216236745	chr2:clu_61003_NA	NA	0.0447114	0.008265	NAc	NA
chr2:216233759:216238067	chr2:clu_61003_NA	NA	-0.329468	0.008265	NAc	NA
chr2:216233759:216238133	chr2:clu_61003_NA	NA	-0.0378289	0.008265	NAc	NA
chr2:216236844:216238067	chr2:clu_61003_NA	NA	0.241412	0.008265	NAc	HsaALTA0003427-1/2; HsaALTA0003427-2/2; HsaALTA0003419-2/2; HsaALTA0003426-2/2; HsaEX6018382; HsaEX6018384; HsaALTA0003426-1/2; HsaEX0026100
chr2:216236844:216238133	chr2:clu_61003_NA	NA	0.070313	0.008265	NAc	HsaALTA0003427-1/2; HsaALTA0003427-2/2; HsaALTA0003419-2/2; HsaALTA0003426-2/2; HsaEX6018382; HsaEX6018384; HsaALTA0003426-1/2; HsaEX0026100
chr22:27174548:27175847	chr22:clu_30196_NA	CTA-211A9.5,RP1-90L6.2	-0.0927011	0.0215632	NAc	NA
chr22:27174548:27182670	chr22:clu_30196_NA	CTA-211A9.5,RP1-90L6.2	0.00292855	0.0215632	NAc	NA
chr22:27174548:27232579	chr22:clu_30196_NA	CTA-211A9.5,RP1-90L6.2	-0.0173105	0.0215632	NAc	NA
chr22:27174548:27238275	chr22:clu_30196_NA	CTA-211A9.5,RP1-90L6.2	0.0062094	0.0215632	NAc	NA
chr22:27174548:27247872	chr22:clu_30196_NA	CTA-211A9.5,RP1-90L6.2	-0.0148113	0.0215632	NAc	NA
chr22:27174548:27257945	chr22:clu_30196_NA	CTA-211A9.5,RP1-90L6.2	0.0225476	0.0215632	NAc	NA
chr22:27175959:27182670	chr22:clu_30196_NA	CTA-211A9.5,RP1-90L6.2	-0.0463375	0.0215632	NAc	NA
chr22:27175959:27232579	chr22:clu_30196_NA	CTA-211A9.5,RP1-90L6.2	0.0185919	0.0215632	NAc	NA
chr22:27175959:27247872	chr22:clu_30196_NA	CTA-211A9.5,RP1-90L6.2	-0.000216799	0.0215632	NAc	NA
chr22:27175959:27257945	chr22:clu_30196_NA	CTA-211A9.5,RP1-90L6.2	0.00548372	0.0215632	NAc	NA
chr22:27182730:27184830	chr22:clu_30196_NA	CTA-211A9.5,RP1-90L6.2	-0.0179304	0.0215632	NAc	NA
chr22:27182730:27186551	chr22:clu_30196_NA	CTA-211A9.5,RP1-90L6.2	0.00694283	0.0215632	NAc	NA
chr22:27184921:27186551	chr22:clu_30196_NA	CTA-211A9.5,RP1-90L6.2	0.013879	0.0215632	NAc	NA
chr22:27186671:27247872	chr22:clu_30196_NA	CTA-211A9.5,RP1-90L6.2	0.00134876	0.0215632	NAc	NA
chr22:27231966:27232579	chr22:clu_30196_NA	CTA-211A9.5,RP1-90L6.2	0.00787581	0.0215632	NAc	NA
chr22:27232805:27238275	chr22:clu_30196_NA	CTA-211A9.5,RP1-90L6.2	0.00487923	0.0215632	NAc	NA
chr22:27238358:27247872	chr22:clu_30196_NA	CTA-211A9.5,RP1-90L6.2	0.0197536	0.0215632	NAc	NA
chr22:27248078:27248296	chr22:clu_30196_NA	CTA-211A9.5,RP1-90L6.2	0.0337061	0.0215632	NAc	NA
chr22:27248407:27255717	chr22:clu_30196_NA	CTA-211A9.5,RP1-90L6.2	0.00408042	0.0215632	NAc	NA
chr22:27248407:27257945	chr22:clu_30196_NA	CTA-211A9.5,RP1-90L6.2	-0.00259849	0.0215632	NAc	NA
chr22:27256726:27257945	chr22:clu_30196_NA	CTA-211A9.5,RP1-90L6.2	0.0436791	0.0215632	NAc	NA
chr3:33602463:33605456	chr3:clu_68404_NA	CLASP2	-0.0249995	0.018454	NAc	HsaEX0015496; HsaINT0035766
chr3:33602463:33608224	chr3:clu_68404_NA	CLASP2	0.0214723	0.018454	NAc	HsaEX0015496; HsaINT0035766
chr3:33602463:33612219	chr3:clu_68404_NA	CLASP2	0.0269076	0.018454	NAc	HsaEX0015496; HsaINT0035766
chr3:33605458:33612219	chr3:clu_68404_NA	CLASP2	-0.0233804	0.018454	NAc	NA
chr3:96336385:96336684	chr3:clu_70037_NA	NA	6.49935e-08	0.00161718	NAc	NA
chr3:96336385:96336905	chr3:clu_70037_NA	NA	-6.49935e-08	0.00161718	NAc	NA
chr3:122438977:122459105	chr3:clu_70584_NA	HSPBAP1	-0.0142221	0.0358886	NAc	HsaINT0120446; HsaEX0045587; HsaEX0045584; HsaEX6058000; HsaINT0120447
chr3:122438977:122471438	chr3:clu_70584_NA	HSPBAP1	0.00547864	0.0358886	NAc	HsaINT0120446; HsaEX0045587; HsaEX0045584; HsaEX6058000; HsaINT0120447
chr3:122459960:122464231	chr3:clu_70584_NA	HSPBAP1	-0.000510868	0.0358886	NAc	HsaEX0030635; HsaINT0077992; HsaINT0077993
chr3:122459960:122471438	chr3:clu_70584_NA	HSPBAP1	0.00830171	0.0358886	NAc	HsaEX0030635; HsaINT0077992; HsaINT0077993
chr3:122459960:122474107	chr3:clu_70584_NA	HSPBAP1	0.00543883	0.0358886	NAc	HsaEX0030635; HsaINT0077992; HsaINT0077993
chr3:122471521:122473759	chr3:clu_70584_NA	HSPBAP1	-0.00423553	0.0358886	NAc	HsaEX0030628; HsaINT0077992; HsaINT0077991; HsaEX0030633; HsaEX0030634
chr3:122471521:122474107	chr3:clu_70584_NA	HSPBAP1	-0.0239543	0.0358886	NAc	HsaEX0030628; HsaINT0077992; HsaINT0077991; HsaEX0030633; HsaEX0030634
chr3:122473918:122474107	chr3:clu_70584_NA	HSPBAP1	-0.000495771	0.0358886	NAc	HsaEX0030632; HsaEX0030635; HsaINT0077991; HsaEX0030631; HsaEX0030634
chr3:122474278:122477619	chr3:clu_70584_NA	HSPBAP1	-0.0021365	0.0358886	NAc	HsaEX0030632; HsaEX0030635; HsaINT0077991; HsaEX0030631; HsaEX0030634
chr3:122474278:122478071	chr3:clu_70584_NA	HSPBAP1	0.0170645	0.0358886	NAc	HsaEX0030632; HsaEX0030635; HsaINT0077991; HsaEX0030631; HsaEX0030634
chr3:122474278:122478082	chr3:clu_70584_NA	HSPBAP1	0.00601742	0.0358886	NAc	HsaEX0030632; HsaEX0030635; HsaINT0077991; HsaEX0030631; HsaEX0030634
chr3:122477700:122478071	chr3:clu_70584_NA	HSPBAP1	0.00325394	0.0358886	NAc	HsaEX0030632; HsaINT0077989; HsaEX0030633; HsaEX0030638
chr3:141642343:141678516	chr3:clu_71208_NA	TFDP2	-0.000946486	0.00882054	NAc	NA
chr3:141663880:141671753	chr3:clu_71208_NA	TFDP2	-0.00730576	0.00882054	NAc	HsaINT0166142
chr3:141663880:141678516	chr3:clu_71208_NA	TFDP2	-0.00493525	0.00882054	NAc	HsaINT0166142
chr3:141671538:141671753	chr3:clu_71208_NA	TFDP2	-0.0118819	0.00882054	NAc	HsaEX6058865; HsaINT0166142; HsaINT0166149
chr3:141671858:141678516	chr3:clu_71208_NA	TFDP2	0.0250694	0.00882054	NAc	HsaEX6058865; HsaINT0166142; HsaINT0166149
chr4:1052181:1066782	chr4:clu_6568_NA	RNF212	-0.00342734	1.13777e-06	NAc	HsaEX0054029; HsaEX0054031; HsaEX0054036; HsaEX0054030; HsaEX0054035
chr4:1052181:1067387	chr4:clu_6568_NA	RNF212	0.0144142	1.13777e-06	NAc	HsaEX0054029; HsaEX0054031; HsaEX0054036; HsaEX0054030; HsaEX0054035
chr4:1052181:1079684	chr4:clu_6568_NA	RNF212	-0.00039248	1.13777e-06	NAc	HsaEX0054029; HsaEX0054031; HsaEX0054036; HsaEX0054030; HsaEX0054035
chr4:1052181:1090553	chr4:clu_6568_NA	RNF212	0.000761079	1.13777e-06	NAc	HsaEX0054029; HsaEX0054031; HsaEX0054036; HsaEX0054030; HsaEX0054035
chr4:1063581:1065524	chr4:clu_6568_NA	RNF212	-0.0022623	1.13777e-06	NAc	NA
chr4:1063581:1066782	chr4:clu_6568_NA	RNF212	-0.0020137	1.13777e-06	NAc	NA
chr4:1065600:1066782	chr4:clu_6568_NA	RNF212	0.000733714	1.13777e-06	NAc	NA
chr4:1066928:1067387	chr4:clu_6568_NA	RNF212	0.00582729	1.13777e-06	NAc	HsaALTA0007228-2/2; HsaALTA0007228-1/2; HsaEX6083150; HsaEX0054034; HsaEX0054036; HsaINT0141577; HsaEX0054032
chr4:1067450:1073431	chr4:clu_6568_NA	RNF212	0.0136367	1.13777e-06	NAc	HsaALTA0007228-2/2; HsaALTA0007228-1/2; HsaEX6083150; HsaEX0054034; HsaEX0054036; HsaINT0141577; HsaEX0054032
chr4:1067450:1075207	chr4:clu_6568_NA	RNF212	-0.00162364	1.13777e-06	NAc	HsaALTA0007228-2/2; HsaALTA0007228-1/2; HsaEX6083150; HsaEX0054034; HsaEX0054036; HsaINT0141577; HsaEX0054032
chr4:1067450:1075355	chr4:clu_6568_NA	RNF212	-0.00530469	1.13777e-06	NAc	HsaALTA0007228-2/2; HsaALTA0007228-1/2; HsaEX6083150; HsaEX0054034; HsaEX0054036; HsaINT0141577; HsaEX0054032
chr4:1067450:1079684	chr4:clu_6568_NA	RNF212	0.00561149	1.13777e-06	NAc	HsaALTA0007228-2/2; HsaALTA0007228-1/2; HsaEX6083150; HsaEX0054034; HsaEX0054036; HsaINT0141577; HsaEX0054032
chr4:1073476:1075207	chr4:clu_6568_NA	RNF212	-0.00467022	1.13777e-06	NAc	HsaEX0054033; HsaINT0141577; HsaINT0141576
chr4:1073476:1075355	chr4:clu_6568_NA	RNF212	0.0190363	1.13777e-06	NAc	HsaEX0054033; HsaINT0141577; HsaINT0141576
chr4:1073476:1079684	chr4:clu_6568_NA	RNF212	-0.00432126	1.13777e-06	NAc	HsaEX0054033; HsaINT0141577; HsaINT0141576
chr4:1075255:1075355	chr4:clu_6568_NA	RNF212	-0.0105483	1.13777e-06	NAc	HsaINT0141575; HsaEX0054033; HsaEX0054034; HsaINT0141574; HsaINT0141576
chr4:1075407:1075516	chr4:clu_6568_NA	RNF212	0.00274336	1.13777e-06	NAc	HsaINT0141575; HsaEX0054033; HsaEX0054034; HsaINT0141574; HsaINT0141576
chr4:1075407:1079684	chr4:clu_6568_NA	RNF212	-0.00149991	1.13777e-06	NAc	HsaINT0141575; HsaEX0054033; HsaEX0054034; HsaINT0141574; HsaINT0141576
chr4:1075679:1079684	chr4:clu_6568_NA	RNF212	-0.00802828	1.13777e-06	NAc	HsaINT0141575; HsaEX0054033; HsaEX0054034; HsaINT0141574; HsaINT0141576
chr4:1076706:1079684	chr4:clu_6568_NA	RNF212	-0.000864297	1.13777e-06	NAc	NA
chr4:1084626:1085253	chr4:clu_6568_NA	RNF212	0.00235332	1.13777e-06	NAc	HsaINT0141572; HsaEX6083149; HsaINT0141573
chr4:1084626:1090553	chr4:clu_6568_NA	RNF212	-0.00299272	1.13777e-06	NAc	HsaINT0141572; HsaEX6083149; HsaINT0141573
chr4:1084626:1107144	chr4:clu_6568_NA	RNF212	-0.000324661	1.13777e-06	NAc	HsaINT0141572; HsaEX6083149; HsaINT0141573
chr4:1086855:1090553	chr4:clu_6568_NA	RNF212	0.00141098	1.13777e-06	NAc	NA
chr4:1090627:1093504	chr4:clu_6568_NA	RNF212	-0.00209589	1.13777e-06	NAc	HsaEX0054031; HsaEX0054038; HsaINT0141572; HsaEX0054028; HsaEX0054030; HsaEX0054035; HsaEX0054037; HsaINT0141571
chr4:1090627:1102131	chr4:clu_6568_NA	RNF212	-0.0257029	1.13777e-06	NAc	HsaEX0054031; HsaEX0054038; HsaINT0141572; HsaEX0054028; HsaEX0054030; HsaEX0054035; HsaEX0054037; HsaINT0141571
chr4:1090627:1107144	chr4:clu_6568_NA	RNF212	0.00473536	1.13777e-06	NAc	HsaEX0054031; HsaEX0054038; HsaINT0141572; HsaEX0054028; HsaEX0054030; HsaEX0054035; HsaEX0054037; HsaINT0141571
chr4:1093715:1102131	chr4:clu_6568_NA	RNF212	0.000946318	1.13777e-06	NAc	HsaEX0054027; HsaEX0054028
chr4:1102192:1104984	chr4:clu_6568_NA	RNF212	-4.71787e-05	1.13777e-06	NAc	HsaEX0054027; HsaINT0141570; HsaEX0054026; HsaEX6083149; HsaINT0141571
chr4:1102192:1105499	chr4:clu_6568_NA	RNF212	-2.06152e-06	1.13777e-06	NAc	HsaEX0054027; HsaINT0141570; HsaEX0054026; HsaEX6083149; HsaINT0141571
chr4:1102192:1107144	chr4:clu_6568_NA	RNF212	0.00618548	1.13777e-06	NAc	HsaEX0054027; HsaINT0141570; HsaEX0054026; HsaEX6083149; HsaINT0141571
chr4:1105078:1105499	chr4:clu_6568_NA	RNF212	-0.000554556	1.13777e-06	NAc	NA
chr4:1105609:1107144	chr4:clu_6568_NA	RNF212	-0.00171936	1.13777e-06	NAc	NA
chr4:2176478:2177993	chr4:clu_6640_NA	POLN	-0.00948156	0.0423864	NAc	HsaINT0129114; HsaEX6083225; HsaEX6083227; HsaINT0129115; HsaEX0048997; HsaEX0048991; HsaEX0048996; HsaEX6083226; HsaINT0129113
chr4:2176478:2181035	chr4:clu_6640_NA	POLN	-0.00496117	0.0423864	NAc	HsaINT0129114; HsaEX6083225; HsaEX6083227; HsaINT0129115; HsaEX0048997; HsaEX0048991; HsaEX0048996; HsaEX6083226; HsaINT0129113
chr4:2176478:2188516	chr4:clu_6640_NA	POLN	-0.000818124	0.0423864	NAc	HsaINT0129114; HsaEX6083225; HsaEX6083227; HsaINT0129115; HsaEX0048997; HsaEX0048991; HsaEX0048996; HsaEX6083226; HsaINT0129113
chr4:2176478:2194931	chr4:clu_6640_NA	POLN	0.00213164	0.0423864	NAc	HsaINT0129114; HsaEX6083225; HsaEX6083227; HsaINT0129115; HsaEX0048997; HsaEX0048991; HsaEX0048996; HsaEX6083226; HsaINT0129113
chr4:2176478:2200251	chr4:clu_6640_NA	POLN	-0.00108224	0.0423864	NAc	HsaINT0129114; HsaEX6083225; HsaEX6083227; HsaINT0129115; HsaEX0048997; HsaEX0048991; HsaEX0048996; HsaEX6083226; HsaINT0129113
chr4:2178061:2181035	chr4:clu_6640_NA	POLN	-0.00824439	0.0423864	NAc	HsaEX6083225; HsaINT0129112; HsaINT0129113
chr4:2178061:2188516	chr4:clu_6640_NA	POLN	-0.0046793	0.0423864	NAc	HsaEX6083225; HsaINT0129112; HsaINT0129113
chr4:2178061:2194931	chr4:clu_6640_NA	POLN	0.00281329	0.0423864	NAc	HsaEX6083225; HsaINT0129112; HsaINT0129113
chr4:2178061:2200251	chr4:clu_6640_NA	POLN	-0.00250099	0.0423864	NAc	HsaEX6083225; HsaINT0129112; HsaINT0129113
chr4:2181192:2188516	chr4:clu_6640_NA	POLN	0.0029865	0.0423864	NAc	HsaINT0129112; HsaEX0048990; HsaEX0048995; HsaEX0048997; HsaINT0129111
chr4:2181192:2194931	chr4:clu_6640_NA	POLN	-0.00121085	0.0423864	NAc	HsaINT0129112; HsaEX0048990; HsaEX0048995; HsaEX0048997; HsaINT0129111
chr4:2181192:2200251	chr4:clu_6640_NA	POLN	-0.00162981	0.0423864	NAc	HsaINT0129112; HsaEX0048990; HsaEX0048995; HsaEX0048997; HsaINT0129111
chr4:2188589:2194931	chr4:clu_6640_NA	POLN	0.00509329	0.0423864	NAc	NA
chr4:2194985:2200251	chr4:clu_6640_NA	POLN	0.000280674	0.0423864	NAc	HsaINT0129110; HsaEX0048990; HsaEX0048996; HsaEX6083224; HsaINT0129111
chr4:2195043:2200251	chr4:clu_6640_NA	POLN	0.021303	0.0423864	NAc	HsaINT0129110; HsaEX0048990; HsaEX0048996; HsaEX6083224; HsaINT0129111
chr4:76678726:76681747	chr4:clu_7852_NA	USO1	-0.028712	7.34281e-05	NAc	HsaEX6084894; HsaINT0178490
chr4:76678726:76688671	chr4:clu_7852_NA	USO1	0.0243377	7.34281e-05	NAc	HsaEX6084894; HsaINT0178490
chr4:76678726:76691592	chr4:clu_7852_NA	USO1	0.00421814	7.34281e-05	NAc	HsaEX6084894; HsaINT0178490
chr4:76678726:76691595	chr4:clu_7852_NA	USO1	0.0059629	7.34281e-05	NAc	HsaEX6084894; HsaINT0178490
chr4:76681758:76691592	chr4:clu_7852_NA	USO1	-0.021937	7.34281e-05	NAc	NA
chr4:76682956:76691592	chr4:clu_7852_NA	USO1	-0.00133275	7.34281e-05	NAc	NA
chr4:76688682:76691592	chr4:clu_7852_NA	USO1	0.017463	7.34281e-05	NAc	NA
chr4:186510939:186515040	chr4:clu_9662_NA	SORBS2	-0.0119137	0.018454	NAc	HsaEX0060982; HsaINT0156683; HsaINT0156684
chr4:186510939:186532934	chr4:clu_9662_NA	SORBS2	-0.000666551	0.018454	NAc	HsaEX0060982; HsaINT0156683; HsaINT0156684
chr4:186515089:186515718	chr4:clu_9662_NA	SORBS2	-0.0101167	0.018454	NAc	HsaEX6087187; HsaINT0156683; HsaEX6087186; HsaINT0156682
chr4:186515089:186532934	chr4:clu_9662_NA	SORBS2	0.0314434	0.018454	NAc	HsaEX6087187; HsaINT0156683; HsaEX6087186; HsaINT0156682
chr4:186515807:186532934	chr4:clu_9662_NA	SORBS2	-0.00874646	0.018454	NAc	HsaEX6087187; HsaINT0156683; HsaEX6087186; HsaINT0156682
chr4:187510374:187511522	chr4:clu_9699_NA	FAT1	0.0180983	0.00223112	NAc	NA
chr4:187510374:187516843	chr4:clu_9699_NA	FAT1	-0.0573673	0.00223112	NAc	NA
chr4:187511557:187513839	chr4:clu_9699_NA	FAT1	0.00177857	0.00223112	NAc	NA
chr4:187511557:187513847	chr4:clu_9699_NA	FAT1	0.0120495	0.00223112	NAc	NA
chr4:187511557:187513860	chr4:clu_9699_NA	FAT1	0.00521554	0.00223112	NAc	NA
chr4:187511557:187516843	chr4:clu_9699_NA	FAT1	0.000561238	0.00223112	NAc	NA
chr4:187513897:187516843	chr4:clu_9699_NA	FAT1	0.000834714	0.00223112	NAc	HsaEX6087238; HsaEX0024957
chr4:187513906:187516295	chr4:clu_9699_NA	FAT1	0.000937545	0.00223112	NAc	HsaEX6087238; HsaEX0024957
chr4:187513906:187516843	chr4:clu_9699_NA	FAT1	0.0134779	0.00223112	NAc	HsaEX6087238; HsaEX0024957
chr4:187516345:187516843	chr4:clu_9699_NA	FAT1	0.00441391	0.00223112	NAc	HsaEX0024957; HsaINT0062195; HsaEX6087239; HsaINT0062196; HsaEX0024958; HsaEX0024961
chr5:72354351:72355956	chr5:clu_23181_NA	FCHO2	-0.0106281	0.0489042	NAc	HsaEX0025422; HsaEX0025427; HsaINT0063252; HsaINT0063251
chr5:72354351:72359668	chr5:clu_23181_NA	FCHO2	0.0381919	0.0489042	NAc	HsaEX0025422; HsaEX0025427; HsaINT0063252; HsaINT0063251
chr5:72354351:72359672	chr5:clu_23181_NA	FCHO2	-0.005061	0.0489042	NAc	HsaEX0025422; HsaEX0025427; HsaINT0063252; HsaINT0063251
chr5:72354351:72364477	chr5:clu_23181_NA	FCHO2	-0.00134499	0.0489042	NAc	HsaEX0025422; HsaEX0025427; HsaINT0063252; HsaINT0063251
chr5:72355985:72359668	chr5:clu_23181_NA	FCHO2	-0.011474	0.0489042	NAc	NA
chr5:72359771:72364477	chr5:clu_23181_NA	FCHO2	-0.0227386	0.0489042	NAc	HsaALTA0003305-1/2; HsaEX6098609; HsaINT0063252; HsaALTA0003305-2/2; HsaEX6098608; HsaINT0063253
chr5:72359771:72364482	chr5:clu_23181_NA	FCHO2	0.0130548	0.0489042	NAc	HsaALTA0003305-1/2; HsaEX6098609; HsaINT0063252; HsaALTA0003305-2/2; HsaEX6098608; HsaINT0063253
chr6:35021942:35022247	chr6:clu_64758_NA	ANKS1A	0.0105698	0.0263496	NAc	HsaEX0004562; HsaINT0009193; HsaINT0009194; HsaEX0004564
chr6:35021942:35026551	chr6:clu_64758_NA	ANKS1A	0.00520522	0.0263496	NAc	HsaEX0004562; HsaINT0009193; HsaINT0009194; HsaEX0004564
chr6:35021942:35027924	chr6:clu_64758_NA	ANKS1A	0.0505474	0.0263496	NAc	HsaEX0004562; HsaINT0009193; HsaINT0009194; HsaEX0004564
chr6:35025749:35027924	chr6:clu_64758_NA	ANKS1A	-0.0239055	0.0263496	NAc	NA
chr6:35026454:35026551	chr6:clu_64758_NA	ANKS1A	-0.0279239	0.0263496	NAc	NA
chr6:35027247:35027924	chr6:clu_64758_NA	ANKS1A	0.023061	0.0263496	NAc	HsaINT0009194; HsaEX6046773; HsaINT0009195; HsaEX0004563
chr6:35027817:35027924	chr6:clu_64758_NA	ANKS1A	-0.037554	0.0263496	NAc	HsaINT0009194; HsaEX6046773; HsaINT0009195; HsaEX0004563
chr6:49519003:49519594	chr6:clu_65318_NA	C6orf141	-0.00151152	0.0290904	NAc	HsaEX6047620; HsaEX0011239
chr6:49519388:49519594	chr6:clu_65318_NA	C6orf141	0.0182626	0.0290904	NAc	HsaEX0011240
chr6:49519388:49520178	chr6:clu_65318_NA	C6orf141	-0.00789434	0.0290904	NAc	HsaEX0011240
chr6:49519388:49522590	chr6:clu_65318_NA	C6orf141	0.0102879	0.0290904	NAc	HsaEX0011240
chr6:49519459:49519594	chr6:clu_65318_NA	C6orf141	0.00088549	0.0290904	NAc	HsaEX0011240
chr6:49519891:49520178	chr6:clu_65318_NA	C6orf141	0.000555317	0.0290904	NAc	HsaEX0011240
chr6:49520283:49520669	chr6:clu_65318_NA	C6orf141	0.00119112	0.0290904	NAc	HsaEX0011240
chr6:49520283:49520690	chr6:clu_65318_NA	C6orf141	0.00245951	0.0290904	NAc	HsaEX0011240
chr6:49520283:49522590	chr6:clu_65318_NA	C6orf141	-0.0398017	0.0290904	NAc	HsaEX0011240
chr6:49520787:49522590	chr6:clu_65318_NA	C6orf141	0.00398263	0.0290904	NAc	HsaEX0011240
chr6:49520920:49522590	chr6:clu_65318_NA	C6orf141	0.011583	0.0290904	NAc	HsaEX0011240
chr6:130339809:130343372	chr6:clu_66776_NA	L3MBTL3	0.0141479	0.00567257	NAc	HsaEX6049359; HsaINT0089946
chr6:130340608:130343372	chr6:clu_66776_NA	L3MBTL3	-0.00219585	0.00567257	NAc	HsaEX6049359; HsaINT0089946
chr6:130341813:130343372	chr6:clu_66776_NA	L3MBTL3	-0.0119521	0.00567257	NAc	NA
chr7:27582719:27642757	chr7:clu_10341_NA	HIBADH	0.00135783	5.33088e-06	NAc	HsaEX6007568; HsaEX6007570; HsaINT0076075; HsaINT0076076; HsaEX0029946
chr7:27582719:27668990	chr7:clu_10341_NA	HIBADH	0.0435794	5.33088e-06	NAc	HsaEX6007568; HsaEX6007570; HsaINT0076075; HsaINT0076076; HsaEX0029946
chr7:27642944:27647883	chr7:clu_10341_NA	HIBADH	-0.000761619	5.33088e-06	NAc	NA
chr7:27642944:27668990	chr7:clu_10341_NA	HIBADH	-1.50421e-07	5.33088e-06	NAc	NA
chr7:27646149:27647883	chr7:clu_10341_NA	HIBADH	-0.00339972	5.33088e-06	NAc	NA
chr7:27647953:27668990	chr7:clu_10341_NA	HIBADH	0.00334414	5.33088e-06	NAc	NA
chr7:27672045:27676295	chr7:clu_10341_NA	HIBADH	0.00370978	5.33088e-06	NAc	HsaALTA0003988-2/2; HsaEX6007566; HsaEX6007568; HsaEX0029947; HsaALTA0003988-1/2; HsaINT0076073; HsaINT0076074; HsaEX0029948
chr7:27672045:27688167	chr7:clu_10341_NA	HIBADH	-0.000295442	5.33088e-06	NAc	HsaALTA0003988-2/2; HsaEX6007566; HsaEX6007568; HsaEX0029947; HsaALTA0003988-1/2; HsaINT0076073; HsaINT0076074; HsaEX0029948
chr7:27672045:27689092	chr7:clu_10341_NA	HIBADH	-0.00161474	5.33088e-06	NAc	HsaALTA0003988-2/2; HsaEX6007566; HsaEX6007568; HsaEX0029947; HsaALTA0003988-1/2; HsaINT0076073; HsaINT0076074; HsaEX0029948
chr7:27672060:27676295	chr7:clu_10341_NA	HIBADH	-0.00244477	5.33088e-06	NAc	HsaALTA0003988-2/2; HsaEX6007566; HsaEX6007568; HsaEX0029947; HsaALTA0003988-1/2; HsaINT0076073; HsaINT0076074; HsaEX0029948
chr7:27672060:27689092	chr7:clu_10341_NA	HIBADH	0.000904002	5.33088e-06	NAc	HsaALTA0003988-2/2; HsaEX6007566; HsaEX6007568; HsaEX0029947; HsaALTA0003988-1/2; HsaINT0076073; HsaINT0076074; HsaEX0029948
chr7:27672064:27672900	chr7:clu_10341_NA	HIBADH	3.42688e-05	5.33088e-06	NAc	HsaALTA0003988-2/2; HsaEX6007566; HsaEX6007568; HsaEX0029947; HsaALTA0003988-1/2; HsaINT0076073; HsaINT0076074; HsaEX0029948
chr7:27672064:27676295	chr7:clu_10341_NA	HIBADH	-0.00556926	5.33088e-06	NAc	HsaALTA0003988-2/2; HsaEX6007566; HsaEX6007568; HsaEX0029947; HsaALTA0003988-1/2; HsaINT0076073; HsaINT0076074; HsaEX0029948
chr7:27672064:27686771	chr7:clu_10341_NA	HIBADH	-0.00166364	5.33088e-06	NAc	HsaALTA0003988-2/2; HsaEX6007566; HsaEX6007568; HsaEX0029947; HsaALTA0003988-1/2; HsaINT0076073; HsaINT0076074; HsaEX0029948
chr7:27672064:27688167	chr7:clu_10341_NA	HIBADH	-0.00828412	5.33088e-06	NAc	HsaALTA0003988-2/2; HsaEX6007566; HsaEX6007568; HsaEX0029947; HsaALTA0003988-1/2; HsaINT0076073; HsaINT0076074; HsaEX0029948
chr7:27672064:27689092	chr7:clu_10341_NA	HIBADH	-0.0113752	5.33088e-06	NAc	HsaALTA0003988-2/2; HsaEX6007566; HsaEX6007568; HsaEX0029947; HsaALTA0003988-1/2; HsaINT0076073; HsaINT0076074; HsaEX0029948
chr7:27673109:27676295	chr7:clu_10341_NA	HIBADH	-0.00183981	5.33088e-06	NAc	NA
chr7:27673109:27688167	chr7:clu_10341_NA	HIBADH	-0.00309919	5.33088e-06	NAc	NA
chr7:27676356:27686771	chr7:clu_10341_NA	HIBADH	-0.00440256	5.33088e-06	NAc	NA
chr7:27676356:27688167	chr7:clu_10341_NA	HIBADH	-0.00783222	5.33088e-06	NAc	NA
chr7:27676356:27689092	chr7:clu_10341_NA	HIBADH	-2.64922e-05	5.33088e-06	NAc	NA
chr7:27686900:27688167	chr7:clu_10341_NA	HIBADH	-0.00680717	5.33088e-06	NAc	NA
chr7:27686900:27689092	chr7:clu_10341_NA	HIBADH	0.0132525	5.33088e-06	NAc	NA
chr7:27687401:27688167	chr7:clu_10341_NA	HIBADH	0.00534621	5.33088e-06	NAc	HsaEX0029948
chr7:27687401:27689092	chr7:clu_10341_NA	HIBADH	0.000606631	5.33088e-06	NAc	HsaEX0029948
chr7:27688263:27689092	chr7:clu_10341_NA	HIBADH	-0.0127187	5.33088e-06	NAc	HsaALTA0003988-2/2; HsaEX0029945; HsaEX0029947; HsaINT0076072; HsaALTA0003988-1/2; HsaINT0076073; HsaEX0029948
chr7:96136010:96324110	chr7:clu_11784_NA	SHFM1,RP11-682N22.1	8.24954e-05	1.21094e-05	NAc	NA
chr7:96279831:96285769	chr7:clu_11784_NA	SHFM1,RP11-682N22.1	-0.00155866	1.21094e-05	NAc	NA
chr7:96279831:96324110	chr7:clu_11784_NA	SHFM1,RP11-682N22.1	-0.0149039	1.21094e-05	NAc	NA
chr7:96283150:96285769	chr7:clu_11784_NA	SHFM1,RP11-682N22.1	-0.00156112	1.21094e-05	NAc	NA
chr7:96285897:96324110	chr7:clu_11784_NA	SHFM1,RP11-682N22.1	7.3498e-08	1.21094e-05	NAc	NA
chr7:96303171:96324110	chr7:clu_11784_NA	SHFM1,RP11-682N22.1	-0.00163696	1.21094e-05	NAc	NA
chr7:96303171:96339000	chr7:clu_11784_NA	SHFM1,RP11-682N22.1	0.000333052	1.21094e-05	NAc	NA
chr7:96318276:96324110	chr7:clu_11784_NA	SHFM1,RP11-682N22.1	-0.000225336	1.21094e-05	NAc	HsaINT0149651; HsaEX0058180
chr7:96318278:96324110	chr7:clu_11784_NA	SHFM1,RP11-682N22.1	-0.0355034	1.21094e-05	NAc	HsaINT0149651; HsaEX0058180
chr7:96318303:96324110	chr7:clu_11784_NA	SHFM1,RP11-682N22.1	-0.00337482	1.21094e-05	NAc	HsaINT0149651; HsaEX0058180
chr7:96324203:96339000	chr7:clu_11784_NA	SHFM1,RP11-682N22.1	0.0583486	1.21094e-05	NAc	HsaALTA0007785-1/2; HsaEX6009120; HsaEX6009122; HsaINT0149651; HsaEX6009121; HsaALTA0007785-2/2; HsaINT0149650
chr7:128232071:128248172	chr7:clu_12557_NA	RP11-274B21.1	-0.0240631	0.0186165	NAc	NA
chr7:128232071:128249541	chr7:clu_12557_NA	RP11-274B21.1	-0.00850409	0.0186165	NAc	NA
chr7:128232071:128255914	chr7:clu_12557_NA	RP11-274B21.1	0.00170351	0.0186165	NAc	NA
chr7:128248267:128249541	chr7:clu_12557_NA	RP11-274B21.1	0.032352	0.0186165	NAc	NA
chr7:128248267:128255914	chr7:clu_12557_NA	RP11-274B21.1	-0.0180642	0.0186165	NAc	NA
chr7:128248271:128249541	chr7:clu_12557_NA	RP11-274B21.1	-0.00841258	0.0186165	NAc	NA
chr7:128249633:128255914	chr7:clu_12557_NA	RP11-274B21.1	0.0249885	0.0186165	NAc	NA
chr8:21777299:21824368	chr8:clu_26004_NA	XPO7	-0.000221348	0.0402325	NAc	HsaINT0183795
chr8:21821836:21824368	chr8:clu_26004_NA	XPO7	0.000221348	0.0402325	NAc	NA
chr8:30697476:30699520	chr8:clu_26335_NA	TEX15	-0.00320638	0.0156204	NAc	HsaEX6080253; HsaINT0165975; HsaINT0165976
chr8:30697480:30699520	chr8:clu_26335_NA	TEX15	0.0297749	0.0156204	NAc	HsaEX6080253; HsaINT0165975; HsaINT0165976
chr8:30698783:30699520	chr8:clu_26335_NA	TEX15	0.000400145	0.0156204	NAc	NA
chr8:30699748:30716184	chr8:clu_26335_NA	TEX15	-0.00336756	0.0156204	NAc	NA
chr8:30706832:30716184	chr8:clu_26335_NA	TEX15	-0.0236011	0.0156204	NAc	HsaEX6080251; HsaINT0165975; HsaEX6080252
chr8:42911689:42914235	chr8:clu_26580_NA	RP11-598P20.5,FNTA	-0.00164237	0.000465403	NAc	HsaEX0026189
chr8:42911689:42919244	chr8:clu_26580_NA	RP11-598P20.5,FNTA	-0.00677231	0.000465403	NAc	HsaEX0026189
chr8:42911689:42924698	chr8:clu_26580_NA	RP11-598P20.5,FNTA	-0.00188046	0.000465403	NAc	HsaEX0026189
chr8:42914320:42917470	chr8:clu_26580_NA	RP11-598P20.5,FNTA	-0.0148053	0.000465403	NAc	HsaEX0026190; HsaINT0065491
chr8:42914320:42919244	chr8:clu_26580_NA	RP11-598P20.5,FNTA	0.00317471	0.000465403	NAc	HsaEX0026190; HsaINT0065491
chr8:42919358:42924698	chr8:clu_26580_NA	RP11-598P20.5,FNTA	0.0219257	0.000465403	NAc	HsaEX0026192; HsaINT0065492; HsaINT0065491; HsaEX0026189
chr8:49641705:49642269	chr8:clu_26659_NA	EFCAB1	0.00318847	0.00412201	NAc	HsaALTA0002769-1/2; HsaEX6080729; HsaEX6080731; HsaINT0054174; HsaALTA0002769-2/2; HsaINT0054175; HsaEX6080730; HsaEX0021659
chr8:49641705:49642279	chr8:clu_26659_NA	EFCAB1	-0.00318847	0.00412201	NAc	HsaALTA0002769-1/2; HsaEX6080729; HsaEX6080731; HsaINT0054174; HsaALTA0002769-2/2; HsaINT0054175; HsaEX6080730; HsaEX0021659
chr8:85686889:85717005	chr8:clu_27178_NA	RALYL	0.0215334	0.0365476	NAc	HsaINT0137069; HsaEX0052114; HsaINT0137068
chr8:85686889:85762215	chr8:clu_27178_NA	RALYL	-0.00525498	0.0365476	NAc	HsaINT0137069; HsaEX0052114; HsaINT0137068
chr8:85717037:85717206	chr8:clu_27178_NA	RALYL	-0.000200966	0.0365476	NAc	HsaINT0137069; HsaEX0052115; HsaEX6081301; HsaINT0137070
chr8:85717037:85727146	chr8:clu_27178_NA	RALYL	-0.00139063	0.0365476	NAc	HsaINT0137069; HsaEX0052115; HsaEX6081301; HsaINT0137070
chr8:85717037:85762215	chr8:clu_27178_NA	RALYL	0.0164026	0.0365476	NAc	HsaINT0137069; HsaEX0052115; HsaEX6081301; HsaINT0137070
chr8:85717037:85774531	chr8:clu_27178_NA	RALYL	-0.000242156	0.0365476	NAc	HsaINT0137069; HsaEX0052115; HsaEX6081301; HsaINT0137070
chr8:85717279:85762215	chr8:clu_27178_NA	RALYL	-8.64139e-05	0.0365476	NAc	HsaINT0137069; HsaEX0052115; HsaEX6081301; HsaINT0137070
chr8:85762262:85774531	chr8:clu_27178_NA	RALYL	-0.0307608	0.0365476	NAc	HsaEX6081300; HsaINT0137071; HsaEX0052114; HsaINT0137070
chr8:90926877:90933308	chr8:clu_27274_NA	OSGIN2	0.0195533	0.00221135	NAc	HsaINT0118819; HsaEX6081418; HsaINT0118818; HsaEX0044980; HsaEX0044979; HsaEX6081419; HsaEX6081420; HsaINT0118820
chr8:90926974:90933308	chr8:clu_27274_NA	OSGIN2	-0.0195533	0.00221135	NAc	HsaINT0118819; HsaEX6081418; HsaINT0118818; HsaEX0044980; HsaEX0044979; HsaEX6081419; HsaEX6081420; HsaINT0118820
chr8:102731876:102758059	chr8:clu_27530_NA	NCALD	-0.0043172	0.00127882	NAc	HsaEX6081734; HsaINT0110759; HsaEX0041909; HsaEX0041911; HsaEX0041913; HsaEX0041914; HsaEX0041910; HsaEX0041912; HsaINT0110758
chr8:102731876:102792152	chr8:clu_27530_NA	NCALD	0.00577185	0.00127882	NAc	HsaEX6081734; HsaINT0110759; HsaEX0041909; HsaEX0041911; HsaEX0041913; HsaEX0041914; HsaEX0041910; HsaEX0041912; HsaINT0110758
chr8:102731876:102803090	chr8:clu_27530_NA	NCALD	0.0970887	0.00127882	NAc	HsaEX6081734; HsaINT0110759; HsaEX0041909; HsaEX0041911; HsaEX0041913; HsaEX0041914; HsaEX0041910; HsaEX0041912; HsaINT0110758
chr8:102731876:102864800	chr8:clu_27530_NA	NCALD	-0.0053091	0.00127882	NAc	HsaEX6081734; HsaINT0110759; HsaEX0041909; HsaEX0041911; HsaEX0041913; HsaEX0041914; HsaEX0041910; HsaEX0041912; HsaINT0110758
chr8:102731876:102899369	chr8:clu_27530_NA	NCALD	-0.0668693	0.00127882	NAc	HsaEX6081734; HsaINT0110759; HsaEX0041909; HsaEX0041911; HsaEX0041913; HsaEX0041914; HsaEX0041910; HsaEX0041912; HsaINT0110758
chr8:102731876:102928037	chr8:clu_27530_NA	NCALD	-0.00150069	0.00127882	NAc	HsaEX6081734; HsaINT0110759; HsaEX0041909; HsaEX0041911; HsaEX0041913; HsaEX0041914; HsaEX0041910; HsaEX0041912; HsaINT0110758
chr8:102758221:102762271	chr8:clu_27530_NA	NCALD	2.9772e-05	0.00127882	NAc	NA
chr8:102758221:102792152	chr8:clu_27530_NA	NCALD	0.00859373	0.00127882	NAc	NA
chr8:102758221:102803090	chr8:clu_27530_NA	NCALD	-8.69675e-05	0.00127882	NAc	NA
chr8:102758221:102928037	chr8:clu_27530_NA	NCALD	0.0014334	0.00127882	NAc	NA
chr8:102762915:102792152	chr8:clu_27530_NA	NCALD	0.0035715	0.00127882	NAc	HsaEX0041913; HsaEX0041912
chr8:102762915:102928037	chr8:clu_27530_NA	NCALD	-0.00176774	0.00127882	NAc	HsaEX0041913; HsaEX0041912
chr8:102792207:102803090	chr8:clu_27530_NA	NCALD	0.0432967	0.00127882	NAc	HsaEX0041905; HsaEX0041911; HsaEX0041914
chr8:102792207:102899369	chr8:clu_27530_NA	NCALD	-4.10286e-05	0.00127882	NAc	HsaEX0041905; HsaEX0041911; HsaEX0041914
chr8:102792207:102928037	chr8:clu_27530_NA	NCALD	-0.00459401	0.00127882	NAc	HsaEX0041905; HsaEX0041911; HsaEX0041914
chr8:102801257:102803090	chr8:clu_27530_NA	NCALD	0.00593033	0.00127882	NAc	NA
chr8:102864898:102928037	chr8:clu_27530_NA	NCALD	-0.0122134	0.00127882	NAc	NA
chr8:102895058:102899369	chr8:clu_27530_NA	NCALD	-0.0121054	0.00127882	NAc	HsaEX0041904
chr8:102899455:102928037	chr8:clu_27530_NA	NCALD	-0.0569111	0.00127882	NAc	HsaEX6081733
chr9:38540846:38540948	chr9:clu_53329_NA	ANKRD18A,RP11-392E22.12	-0.000290329	0.0463386	NAc	HsaEX0004364; HsaEX0004365
chr9:38540846:38541286	chr9:clu_53329_NA	ANKRD18A,RP11-392E22.12	0.00335248	0.0463386	NAc	HsaEX0004364; HsaEX0004365
chr9:38540846:38541446	chr9:clu_53329_NA	ANKRD18A,RP11-392E22.12	0.000478486	0.0463386	NAc	HsaEX0004364; HsaEX0004365
chr9:38540846:38541453	chr9:clu_53329_NA	ANKRD18A,RP11-392E22.12	-0.0313784	0.0463386	NAc	HsaEX0004364; HsaEX0004365
chr9:38540846:38541477	chr9:clu_53329_NA	ANKRD18A,RP11-392E22.12	-0.00345686	0.0463386	NAc	HsaEX0004364; HsaEX0004365
chr9:38540846:38542309	chr9:clu_53329_NA	ANKRD18A,RP11-392E22.12	0.023575	0.0463386	NAc	HsaEX0004364; HsaEX0004365
chr9:38541530:38542309	chr9:clu_53329_NA	ANKRD18A,RP11-392E22.12	-0.00755763	0.0463386	NAc	HsaEX0004361; HsaEX0004363; HsaEX0004365
chr9:38541559:38542309	chr9:clu_53329_NA	ANKRD18A,RP11-392E22.12	0.0136754	0.0463386	NAc	HsaEX0004361; HsaEX0004363; HsaEX0004365
chr9:38541588:38542309	chr9:clu_53329_NA	ANKRD18A,RP11-392E22.12	0.00160184	0.0463386	NAc	HsaEX0004361; HsaEX0004363; HsaEX0004365
chr9:45053759:45056434	chr9:clu_53432_NA	RP11-374M1.2,RP11-449H15.2	0.00213646	0.0402325	NAc	NA
chr9:45053759:45056455	chr9:clu_53432_NA	RP11-374M1.2,RP11-449H15.2	0.032731	0.0402325	NAc	NA
chr9:45053759:45058997	chr9:clu_53432_NA	RP11-374M1.2,RP11-449H15.2	-0.0133254	0.0402325	NAc	NA
chr9:45053759:45089125	chr9:clu_53432_NA	RP11-374M1.2,RP11-449H15.2	0.0865229	0.0402325	NAc	NA
chr9:45053759:45108342	chr9:clu_53432_NA	RP11-374M1.2,RP11-449H15.2	0.000391454	0.0402325	NAc	NA
chr9:45053759:45111943	chr9:clu_53432_NA	RP11-374M1.2,RP11-449H15.2	-0.0279222	0.0402325	NAc	NA
chr9:45053759:45112155	chr9:clu_53432_NA	RP11-374M1.2,RP11-449H15.2	0.0285382	0.0402325	NAc	NA
chr9:45053759:45139475	chr9:clu_53432_NA	RP11-374M1.2,RP11-449H15.2	-0.0505397	0.0402325	NAc	NA
chr9:45053759:45164579	chr9:clu_53432_NA	RP11-374M1.2,RP11-449H15.2	-0.0860533	0.0402325	NAc	NA
chr9:45053759:45209149	chr9:clu_53432_NA	RP11-374M1.2,RP11-449H15.2	-0.00853073	0.0402325	NAc	NA
chr9:45056587:45111943	chr9:clu_53432_NA	RP11-374M1.2,RP11-449H15.2	-0.0367883	0.0402325	NAc	NA
chr9:45056592:45089125	chr9:clu_53432_NA	RP11-374M1.2,RP11-449H15.2	0.0317392	0.0402325	NAc	NA
chr9:45112064:45112155	chr9:clu_53432_NA	RP11-374M1.2,RP11-449H15.2	-0.0211531	0.0402325	NAc	NA
chr9:45164679:45209149	chr9:clu_53432_NA	RP11-374M1.2,RP11-449H15.2	0.00197376	0.0402325	NAc	NA
chr9:45164679:45209152	chr9:clu_53432_NA	RP11-374M1.2,RP11-449H15.2	0.0704946	0.0402325	NAc	NA
chr9:45164679:45211824	chr9:clu_53432_NA	RP11-374M1.2,RP11-449H15.2	0.00534104	0.0402325	NAc	NA
chr9:45209262:45211824	chr9:clu_53432_NA	RP11-374M1.2,RP11-449H15.2	-0.011196	0.0402325	NAc	NA
chr9:45211903:45217891	chr9:clu_53432_NA	RP11-374M1.2,RP11-449H15.2	-0.00435983	0.0402325	NAc	NA
chrX:223009:223321	chrX:clu_13465_NA	NA	0.00609373	0.0183408	NAc	NA
chrX:223009:223637	chrX:clu_13465_NA	NA	0.0826351	0.0183408	NAc	NA
chrX:223320:223531	chrX:clu_13465_NA	NA	-0.569487	0.0183408	NAc	HsaEX6050540
chrX:223320:223743	chrX:clu_13465_NA	NA	0.000746621	0.0183408	NAc	HsaEX6050540
chrX:223530:223637	chrX:clu_13465_NA	NA	0.00145041	0.0183408	NAc	HsaEX6050540; HsaEX6050539
chrX:223530:223796	chrX:clu_13465_NA	NA	0.478561	0.0183408	NAc	HsaEX6050540; HsaEX6050539
chrX:128301462:128476103	chrX:clu_15577_NA	NA	0.159364	0.0224191	NAc	NA
chrX:128380032:128476103	chrX:clu_15577_NA	NA	-0.362619	0.0224191	NAc	NA
chrX:128428566:128476103	chrX:clu_15577_NA	NA	-0.408922	0.0224191	NAc	NA
chrX:128490993:128541404	chrX:clu_15577_NA	NA	0.612176	0.0224191	NAc	NA
chrX:153138152:153138683	chrX:clu_16017_NA	L1CAM	0.0139954	0.0365476	NAc	HsaEX6053788; HsaINT0089890; HsaINT0089882; HsaEX6053790; HsaEX0035103; HsaEX6053787; HsaEX6053789; HsaINT0089871; HsaINT0089891
chrX:153138152:153141216	chrX:clu_16017_NA	L1CAM	-0.00910716	0.0365476	NAc	HsaEX6053788; HsaINT0089890; HsaINT0089882; HsaEX6053790; HsaEX0035103; HsaEX6053787; HsaEX6053789; HsaINT0089871; HsaINT0089891
chrX:153138697:153141216	chrX:clu_16017_NA	L1CAM	-0.00488826	0.0365476	NAc	HsaINT0089882; HsaEX6053788; HsaEX6053790; HsaINT0089890; HsaEX0035103; HsaEX6053787; HsaEX6053789; HsaINT0089871; HsaINT0089891
chrY:58988990:58990488	chrY:clu_28809_NA	NA	0.0211261	0.0431212	NAc	NA
chrY:58989263:58990488	chrY:clu_28809_NA	NA	-0.00164271	0.0431212	NAc	NA
chrY:58989330:58990488	chrY:clu_28809_NA	NA	-0.0521852	0.0431212	NAc	NA
chrY:58989398:58990488	chrY:clu_28809_NA	NA	0.0413948	0.0431212	NAc	NA
chrY:58989804:58992540	chrY:clu_28809_NA	NA	0.00323612	0.0431212	NAc	NA
chrY:58991240:58992540	chrY:clu_28809_NA	NA	-0.0119291	0.0431212	NAc	NA
chr1:225718340:225718748	chr1:clu_34976_NA	ENAH	0.13605	2.12427e-06	PFC	HsaEX6037043; HsaEX0022427; HsaEX0022429; HsaINT0056201; HsaINT0056202
chr1:225718340:225723209	chr1:clu_34976_NA	ENAH	0.000358093	2.12427e-06	PFC	HsaEX6037043; HsaEX0022427; HsaEX0022429; HsaINT0056201; HsaINT0056202
chr1:225718340:225742608	chr1:clu_34976_NA	ENAH	-0.241132	2.12427e-06	PFC	HsaEX6037043; HsaEX0022427; HsaEX0022429; HsaINT0056201; HsaINT0056202
chr1:225718759:225723209	chr1:clu_34976_NA	ENAH	0.0412551	2.12427e-06	PFC	HsaEX6037043; HsaEX0022427; HsaEX0022429; HsaINT0056201; HsaINT0056202
chr1:225718759:225742608	chr1:clu_34976_NA	ENAH	0.0714752	2.12427e-06	PFC	HsaEX6037043; HsaEX0022427; HsaEX0022429; HsaINT0056201; HsaINT0056202
chr1:225723265:225742608	chr1:clu_34976_NA	ENAH	-0.00541751	2.12427e-06	PFC	NA
chr1:225723404:225742608	chr1:clu_34976_NA	ENAH	-0.00258933	2.12427e-06	PFC	NA
chr10:78729825:78734245	chr10:clu_44460_NA	KCNMA1	-0.00683494	3.06106e-05	PFC	HsaEX6089071; HsaINT0084543; HsaINT0084544; HsaEX0033058; HsaEX6089072; HsaEX0033059; HsaEX0033060
chr10:78729825:78761165	chr10:clu_44460_NA	KCNMA1	-0.00037219	3.06106e-05	PFC	HsaEX6089071; HsaINT0084543; HsaINT0084544; HsaEX0033058; HsaEX6089072; HsaEX0033059; HsaEX0033060
chr10:78729825:78767943	chr10:clu_44460_NA	KCNMA1	0.0138667	3.06106e-05	PFC	HsaEX6089071; HsaINT0084543; HsaINT0084544; HsaEX0033058; HsaEX6089072; HsaEX0033059; HsaEX0033060
chr10:78729825:78771716	chr10:clu_44460_NA	KCNMA1	-0.0550792	3.06106e-05	PFC	HsaEX6089071; HsaINT0084543; HsaINT0084544; HsaEX0033058; HsaEX6089072; HsaEX0033059; HsaEX0033060
chr10:78729825:78771725	chr10:clu_44460_NA	KCNMA1	-0.00171853	3.06106e-05	PFC	HsaEX6089071; HsaINT0084543; HsaINT0084544; HsaEX0033058; HsaEX6089072; HsaEX0033059; HsaEX0033060
chr10:78734331:78771725	chr10:clu_44460_NA	KCNMA1	0.0137743	3.06106e-05	PFC	NA
chr10:78761338:78771725	chr10:clu_44460_NA	KCNMA1	0.020439	3.06106e-05	PFC	HsaEX0033053
chr10:78767951:78771725	chr10:clu_44460_NA	KCNMA1	0.0159248	3.06106e-05	PFC	NA
chr11:6625590:6626083	chr11:clu_67484_NA	ILK	-0.00306288	0.00910606	PFC	HsaALTA0004278-1/3; HsaALTA0004278-3/3; HsaALTA0004278-2/3; HsaEX0055776; HsaEX0055778; HsaEX6000601; HsaEX0055777; HsaEX0055779; HsaINT0143512; HsaEX0031556; HsaINT0080514
chr11:6625590:6629248	chr11:clu_67484_NA	ILK	-0.00399774	0.00910606	PFC	HsaALTA0004278-1/3; HsaALTA0004278-3/3; HsaALTA0004278-2/3; HsaEX0055776; HsaEX0055778; HsaEX6000601; HsaEX0055777; HsaEX0055779; HsaINT0143512; HsaEX0031556; HsaINT0080514
chr11:6625590:6629276	chr11:clu_67484_NA	ILK	0.000506455	0.00910606	PFC	HsaALTA0004278-1/3; HsaALTA0004278-3/3; HsaALTA0004278-2/3; HsaEX0055776; HsaEX0055778; HsaEX6000601; HsaEX0055777; HsaEX0055779; HsaINT0143512; HsaEX0031556; HsaINT0080514
chr11:6625590:6629624	chr11:clu_67484_NA	ILK	0.0458032	0.00910606	PFC	HsaALTA0004278-1/3; HsaALTA0004278-3/3; HsaALTA0004278-2/3; HsaEX0055776; HsaEX0055778; HsaEX6000601; HsaEX0055777; HsaEX0055779; HsaINT0143512; HsaEX0031556; HsaINT0080514
chr11:6629441:6629624	chr11:clu_67484_NA	ILK	-0.039249	0.00910606	PFC	HsaINT0080515; HsaINT0080517; HsaEX6000599; HsaEX6000600; HsaEX0031558; HsaINT0080516; HsaINT0080518; HsaEX6000598; HsaEX6000601; HsaINT0080519; HsaEX0031557; HsaEX0031556; HsaINT0080514
chr15:25068970:25074945	chr15:clu_14934_NA	SNRPN	0.0478825	0.0101738	PFC	HsaEX0060718; HsaALTD0006114-1/2; HsaALTD0006114-2/2
chr15:25068970:25131663	chr15:clu_14934_NA	SNRPN	-0.0088709	0.0101738	PFC	HsaEX0060718; HsaALTD0006114-1/2; HsaALTD0006114-2/2
chr15:25075052:25131663	chr15:clu_14934_NA	SNRPN	0.0539834	0.0101738	PFC	NA
chr15:25101863:25131663	chr15:clu_14934_NA	SNRPN	-0.0929949	0.0101738	PFC	NA
chr17:74085401:74086410	chr17:clu_5544_NA	EXOC7	0.00222802	0.00261987	PFC	HsaINT0058787; HsaEX6024962; HsaINT0058788; HsaEX6024961; HsaEX6024963; HsaEX0023505; HsaINT0058789; HsaINT0058786; HsaEX0023503; HsaEX0023506
chr17:74085401:74087224	chr17:clu_5544_NA	EXOC7	0.000900784	0.00261987	PFC	HsaINT0058787; HsaEX6024962; HsaINT0058788; HsaEX6024961; HsaEX6024963; HsaEX0023505; HsaINT0058789; HsaINT0058786; HsaEX0023503; HsaEX0023506
chr17:74085401:74090495	chr17:clu_5544_NA	EXOC7	0.000611654	0.00261987	PFC	HsaINT0058787; HsaEX6024962; HsaINT0058788; HsaEX6024961; HsaEX6024963; HsaEX0023505; HsaINT0058789; HsaINT0058786; HsaEX0023503; HsaEX0023506
chr17:74086478:74087224	chr17:clu_5544_NA	EXOC7	0.000682094	0.00261987	PFC	HsaEX6024961; HsaEX0023502; HsaINT0058785; HsaEX6024960; HsaINT0058786
chr17:74087316:74089830	chr17:clu_5544_NA	EXOC7	-0.0166449	0.00261987	PFC	HsaEX6024961; HsaEX0023502; HsaINT0058785; HsaEX6024960; HsaINT0058786
chr17:74087316:74090495	chr17:clu_5544_NA	EXOC7	0.0243758	0.00261987	PFC	HsaEX6024961; HsaEX0023502; HsaINT0058785; HsaEX6024960; HsaINT0058786
chr17:74087353:74090495	chr17:clu_5544_NA	EXOC7	0.00666754	0.00261987	PFC	HsaEX6024961; HsaEX0023502; HsaINT0058785; HsaEX6024960; HsaINT0058786
chr17:74089841:74090495	chr17:clu_5544_NA	EXOC7	-0.0188209	0.00261987	PFC	HsaEX0023502; HsaEX0023505; HsaINT0058785; HsaINT0058784; HsaEX0023504; HsaEX0023506
chr21:16403309:16403958	chr21:clu_26662_NA	NA	-0.0165407	0.0290599	PFC	NA
chr21:16403557:16403708	chr21:clu_26662_NA	NA	-0.42881	0.0290599	PFC	NA
chr21:16403557:16403858	chr21:clu_26662_NA	NA	0.430916	0.0290599	PFC	NA
chr21:16403557:16404158	chr21:clu_26662_NA	NA	0.0144347	0.0290599	PFC	NA
chr7:128232071:128248172	chr7:clu_11646_NA	RP11-274B21.1	-0.0218775	1.54282e-07	PFC	NA
chr7:128232071:128249541	chr7:clu_11646_NA	RP11-274B21.1	-0.00951287	1.54282e-07	PFC	NA
chr7:128232071:128255914	chr7:clu_11646_NA	RP11-274B21.1	-0.0141009	1.54282e-07	PFC	NA
chr7:128248267:128249541	chr7:clu_11646_NA	RP11-274B21.1	0.0577727	1.54282e-07	PFC	NA
chr7:128248267:128255914	chr7:clu_11646_NA	RP11-274B21.1	-0.000934877	1.54282e-07	PFC	NA
chr7:128248271:128249541	chr7:clu_11646_NA	RP11-274B21.1	-0.00630971	1.54282e-07	PFC	NA
chr7:128249633:128255914	chr7:clu_11646_NA	RP11-274B21.1	-0.00503684	1.54282e-07	PFC	NA
chr7:128262748:128263033	chr7:clu_11647_NA	RP11-274B21.1	-0.0086236	1.95648e-08	PFC	NA
chr7:128262748:128263629	chr7:clu_11647_NA	RP11-274B21.1	-0.039473	1.95648e-08	PFC	NA
chr7:128262748:128265851	chr7:clu_11647_NA	RP11-274B21.1	-0.00469682	1.95648e-08	PFC	NA
chr7:128263186:128263629	chr7:clu_11647_NA	RP11-274B21.1	-0.00540434	1.95648e-08	PFC	NA
chr7:128263835:128265851	chr7:clu_11647_NA	RP11-274B21.1	0.0485611	1.95648e-08	PFC	NA
chr7:128263835:128266349	chr7:clu_11647_NA	RP11-274B21.1	-0.00439786	1.95648e-08	PFC	NA
chr7:128265909:128266349	chr7:clu_11647_NA	RP11-274B21.1	0.0140345	1.95648e-08	PFC	NA
chr1:1034483:1034557	chr1:clu_85388_NA	NA	-0.00603159	2.41501e-06	CEA	NA
chr1:1034483:1034557	chr1:clu_85388_NA	NA	-0.00603159	2.41501e-06	CEA	NA
[truncated: 3,256 more rows]
