# Supplementary material for: Genome- and transcriptome-wide splicing associations with alcohol use disorder
Source: Sci Rep. 2023 Mar 9;13:3950. doi: 10.1038/s41598-023-30926-z (PMC9998611; doi:10.1038/s41598-023-30926-z)
Supplement: Supplementary file 6 — Supplementary Information 6. [file 41598_2023_30926_MOESM6_ESM.xlsx]

## Sheet: Supplementary_FileS3.txt
Supplementary File S5 Differential Expression Analyses - Genes Associated with AUD
ensembl_gene_id	gene_biotype	hgnc_symbol	PFC_baseMean	PFC_log2FoldChange	PFC_lfcSE	PFC_pvalue	PFC_padj	baseMean	log2FoldChange	lfcSE	pvalue	padj	baseMean	log2FoldChange	lfcSE	pvalue	padj	BLA_baseMean	BLA_log2FoldChange	BLA_lfcSE	BLA_pvalue	BLA_padj
ENSG00000000003	protein_coding	TSPAN6	651.85	-0.0271494	0.0813557	0.738596	0.999994	698.899	-0.0899585	0.154146	0.559494	0.999997	524.427	0.00159207	0.115404	0.988993	0.999993	719.514	0.0683528	0.107929	0.526529	0.999999
ENSG00000000005	protein_coding	TNMD	5.6019	-0.193558	0.229179	0.398349	0.999994	1.97322	1.01233	0.518686	0.0509711	0.999997	2.09431	-0.710435	0.353894	0.0446989	0.999993	3.79331	0.0937059	0.309595	0.76214	0.999999
ENSG00000000419	protein_coding	DPM1	1048.55	-0.0490295	0.0997954	0.623214	0.999994	634.163	-0.117037	0.0971066	0.228109	0.999997	463.159	0.115466	0.0688941	0.0937389	0.999993	742.158	0.00303277	0.101601	0.976187	0.999999
ENSG00000000457	protein_coding	SCYL3	659.279	-0.0300828	0.0541787	0.578723	0.999994	377.864	0.00219953	0.0715889	0.975489	0.999997	367.564	0.02312	0.0650185	0.722147	0.999993	522.305	-0.0468288	0.0790137	0.553404	0.999999
ENSG00000000460	protein_coding	C1orf112	394.378	-0.148122	0.076182	0.0518573	0.999994	363.397	0.00700741	0.0826258	0.932413	0.999997	280.965	0.0108201	0.0883505	0.902529	0.999993	352.353	-0.0942883	0.0787034	0.230909	0.999999
ENSG00000000938	protein_coding	FGR	96.8568	-0.0164717	0.152111	0.913768	0.999994	59.4565	0.0493861	0.193442	0.79849	0.999997	65.7349	0.207339	0.234833	0.377278	0.999993	90.8965	-0.264731	0.289825	0.361024	0.999999
ENSG00000000971	protein_coding	CFH	1068.02	0.142767	0.242927	0.556737	0.999994	500.339	0.0444968	0.182459	0.807329	0.999997	395.828	0.0957431	0.173969	0.582082	0.999993	575.932	-0.213736	0.214139	0.318222	0.999999
ENSG00000001036	protein_coding	FUCA2	549.805	-0.127139	0.0926077	0.169791	0.999994	389.332	-0.0399965	0.0955655	0.675564	0.999997	384.385	0.160367	0.0936605	0.0868559	0.999993	510.146	-0.00611644	0.0968661	0.949652	0.999999
ENSG00000001084	protein_coding	GCLC	2505.27	-0.127891	0.0752907	0.0893891	0.999994	2271.34	-0.217761	0.10588	0.0397171	0.999997	1711.3	0.140839	0.0837556	0.092656	0.999993	2061.16	-0.0470954	0.0728648	0.518059	0.999999
ENSG00000001167	protein_coding	NFYA	940.615	-0.00794687	0.0573375	0.889768	0.999994	801.77	-0.0354504	0.0717147	0.621076	0.999997	766.114	0.0531039	0.053558	0.321431	0.999993	1007.56	-0.0729373	0.0509115	0.151964	0.999999
ENSG00000001460	protein_coding	STPG1	531.969	-9.57958e-05	0.051588	0.998518	0.999994	231.76	-0.0436257	0.0868863	0.615596	0.999997	267.741	0.0203758	0.0625698	0.744691	0.999993	402.798	0.00637983	0.0474322	0.893004	0.999999
ENSG00000001461	protein_coding	NIPAL3	5285.94	-0.141769	0.0680258	0.037156	0.999994	3371.26	0.0469352	0.0776763	0.545684	0.999997	3547.79	0.132824	0.0693974	0.0556257	0.999993	4255.77	-0.0647273	0.0545018	0.234984	0.999999
ENSG00000001497	protein_coding	LAS1L	1245.17	0.0187255	0.0646252	0.772004	0.999994	873.883	0.112098	0.105675	0.288792	0.999997	950.072	-0.0567575	0.0863657	0.511068	0.999993	1263.6	0.0105391	0.0788485	0.89367	0.999999
ENSG00000001561	protein_coding	ENPP4	4981.08	-0.113306	0.108081	0.294479	0.999994	2846.57	-0.147349	0.126387	0.243673	0.999997	2513.26	0.227127	0.0967879	0.0189433	0.999993	3212.54	-0.0493524	0.112906	0.662032	0.999999
ENSG00000001617	protein_coding	SEMA3F	74.6918	0.215155	0.140208	0.124897	0.999994	79.5503	-0.108345	0.180221	0.547721	0.999997	54.4857	0.282925	0.201862	0.161041	0.999993	59.1373	-0.217028	0.231961	0.349466	0.999999
ENSG00000001626	protein_coding	CFTR	68.5165	-0.485974	0.195738	0.0130361	0.999994	224.156	-0.230437	0.153975	0.134501	0.999997	81.4739	0.22978	0.236647	0.331557	0.999993	58.8585	-0.191	0.188096	0.309896	0.999999
ENSG00000001629	protein_coding	ANKIB1	6223.68	-0.142151	0.0580057	0.0142604	0.999994	4617.26	0.0385918	0.0538812	0.473844	0.999997	4416.48	0.0901636	0.0717593	0.208945	0.999993	5436.97	-0.039116	0.0549662	0.476689	0.999999
ENSG00000001630	protein_coding	CYP51A1	76.5118	-0.0350832	0.0900749	0.696915	0.999994	38.267	-0.041585	0.150218	0.78191	0.999997	42.4912	0.0685873	0.164902	0.677463	0.999993	52.5354	0.149424	0.113906	0.189579	0.999999
ENSG00000001631	protein_coding	KRIT1	1725.14	-0.000359475	0.0550664	0.994791	0.999994	1214.88	-0.0539359	0.0811815	0.506443	0.999997	1009.67	0.0169458	0.0568207	0.765526	0.999993	1403.79	0.00514811	0.0547587	0.925098	0.999999
ENSG00000002016	protein_coding	RAD52	607.54	0.0680891	0.0994832	0.493705	0.999994	409.431	0.15993	0.111509	0.151507	0.999997	479.348	-0.147381	0.0990313	0.136692	0.999993	599.724	-0.0813592	0.100825	0.419703	0.999999
ENSG00000002079	pseudogene	MYH16	0.647617	0.518747	0.627292	0.408259	0.999994	0.513605	0.380771	0.800931	0.634494	0.999997	0.713692	-0.274095	0.572926	0.632357	0.999993	1.23308	0.174644	0.537359	0.745178	0.999999
ENSG00000002330	protein_coding	BAD	238.057	0.0748747	0.0776064	0.334645	0.999994	139.198	0.0717817	0.17127	0.675133	0.999997	133.834	-0.0501417	0.139968	0.720165	0.999993	185.089	0.0510053	0.101341	0.614749	0.999999
ENSG00000002549	protein_coding	LAP3	1782.49	-0.0472172	0.0870963	0.587731	0.999994	1298.94	-0.0134867	0.0925814	0.884179	0.999997	1152.03	0.138316	0.112985	0.220881	0.999993	1673.28	-0.00479278	0.144241	0.973493	0.999999
ENSG00000002586	protein_coding	CD99	611.086	0.0465976	0.128352	0.716572	0.999994	668.43	-0.0801974	0.145464	0.581415	0.999997	659.325	0.070273	0.173566	0.685567	0.999993	791.209	0.150123	0.182849	0.411633	0.999999
ENSG00000002587	protein_coding	HS3ST1	184.063	-0.0313558	0.0873017	0.719471	0.999994	47.5516	0.228423	0.165319	0.167061	0.999997	88.2091	0.0225988	0.124556	0.856026	0.999993	129.123	0.112047	0.097244	0.249228	0.999999
ENSG00000002726	protein_coding	AOC1	0.47713	0.21882	0.810988	0.7873	0.999994	0.43168	-0.0360905	0.716614	0.959834	0.999997	0.36515	-0.160814	1.61235	0.920552	0.999993	0.604515	-0.391281	0.658414	0.552327	0.999999
ENSG00000002745	protein_coding	WNT16	67.4635	-0.0702489	0.125188	0.574697	0.999994	9.73111	-0.0982628	0.36124	0.78561	0.999997	17.7104	0.214134	0.27661	0.43885	0.999993	29.6789	0.0118794	0.330393	0.971318	0.999999
ENSG00000002746	protein_coding	HECW1	5414.44	0.0298798	0.0528894	0.572108	0.999994	1059.59	-0.0261497	0.0860024	0.761084	0.999997	1768.31	0.0101393	0.11997	0.932647	0.999993	2589.93	-0.0486735	0.10635	0.647187	0.999999
ENSG00000002822	protein_coding	MAD1L1	411.41	-0.00204034	0.072609	0.977582	0.999994	219.959	0.18625	0.133468	0.162876	0.999997	262.732	-0.081895	0.0782527	0.295309	0.999993	357.872	0.0443313	0.0899723	0.622209	0.999999
ENSG00000002834	protein_coding	LASP1	1898.47	0.0105959	0.0759958	0.889112	0.999994	1192.17	0.0960703	0.085787	0.262769	0.999997	1343.61	-0.154155	0.071246	0.0304879	0.999993	2108.76	0.0332715	0.0606331	0.583187	0.999999
ENSG00000002919	protein_coding	SNX11	749.84	0.0366524	0.0460016	0.425589	0.999994	544.417	0.0150027	0.0505548	0.766648	0.999997	450.669	0.00600053	0.0549704	0.913076	0.999993	623.397	-0.0636019	0.0482839	0.187755	0.999999
ENSG00000002933	protein_coding	TMEM176A	128.384	-0.127146	0.112913	0.260141	0.999994	144.162	0.0553173	0.12114	0.64793	0.999997	163.369	-0.208546	0.148832	0.161151	0.999993	195.55	-0.0644203	0.147204	0.661658	0.999999
ENSG00000003056	protein_coding	M6PR	1076.1	0.00011252	0.0595091	0.998491	0.999994	788.078	-0.0256465	0.0761897	0.736408	0.999997	671.435	0.0486833	0.0666345	0.465022	0.999993	1022.37	-0.017266	0.0750801	0.818117	0.999999
ENSG00000003096	protein_coding	KLHL13	557.532	-0.0939384	0.0933459	0.314248	0.999994	2886.39	-0.244977	0.201717	0.224572	0.999997	818.936	0.134092	0.146566	0.360248	0.999993	983.342	0.133444	0.144274	0.355001	0.999999
ENSG00000003137	protein_coding	CYP26B1	808.047	0.116489	0.104192	0.263558	0.999994	152.742	0.345908	0.198621	0.0815876	0.999997	1845.28	-0.263867	0.28264	0.350521	0.999993	2884.05	0.0396	0.268477	0.882738	0.999999
ENSG00000003147	protein_coding	ICA1	2496.69	-0.0255222	0.0598091	0.669577	0.999994	1448.2	-0.158926	0.100751	0.114701	0.999997	997.749	-0.006799	0.0758041	0.928532	0.999993	1714.76	0.0110459	0.0645159	0.864057	0.999999
ENSG00000003249	protein_coding	DBNDD1	438.804	0.0697951	0.114229	0.541194	0.999994	107.263	0.293615	0.208636	0.159337	0.999997	206.983	-0.222488	0.165876	0.179825	0.999993	343.944	-0.00426942	0.145043	0.976517	0.999999
ENSG00000003393	protein_coding	ALS2	3202.42	0.0430128	0.0440431	0.328764	0.999994	1601.2	-0.0170132	0.0460276	0.711658	0.999997	1730.14	0.0135477	0.062197	0.82757	0.999993	2406.04	-0.06	0.0636016	0.34549	0.999999
ENSG00000003400	protein_coding	CASP10	191.769	0.0496993	0.102465	0.627651	0.999994	163.603	0.186532	0.093768	0.0466689	0.999997	161.596	-0.277981	0.136065	0.0410522	0.999993	220.784	-0.298432	0.168763	0.0770032	0.999999
ENSG00000003402	protein_coding	CFLAR	1889.03	-0.0937371	0.0743327	0.207292	0.999994	2320.45	-0.0533709	0.068628	0.436756	0.999997	1863.42	0.0635478	0.0879184	0.4698	0.999993	2614.27	-0.0625894	0.0927906	0.499979	0.999999
ENSG00000003436	protein_coding	TFPI	179.271	0.00712648	0.154385	0.963182	0.999994	98.6134	-0.114738	0.162559	0.480299	0.999997	90.5552	0.0745871	0.159822	0.640722	0.999993	122.851	-0.00663325	0.169465	0.968777	0.999999
ENSG00000003509	protein_coding	NDUFAF7	573.391	0.0594815	0.0585821	0.309937	0.999994	429.596	-0.0935414	0.0774431	0.227096	0.999997	380.807	0.071803	0.0642994	0.264123	0.999993	572.014	0.00532514	0.0666844	0.936352	0.999999
ENSG00000003756	protein_coding	RBM5	4316.95	0.0270736	0.0472702	0.566819	0.999994	3485.08	-0.0487963	0.0499889	0.328994	0.999997	3335.13	-0.0164941	0.0469477	0.725341	0.999993	4238.34	-0.0133549	0.0359541	0.710307	0.999999
ENSG00000003987	protein_coding	MTMR7	3867.17	-0.0298116	0.0714499	0.676505	0.999994	2640.68	-0.0955914	0.100883	0.34336	0.999997	2066.49	0.0668148	0.0856392	0.43528	0.999993	3564.6	-0.0516046	0.111363	0.643084	0.999999
ENSG00000003989	protein_coding	SLC7A2	1358.06	0.198889	0.214372	0.353526	0.999994	908.586	-0.677574	0.200901	0.000744404	0.611143	823.924	0.564294	0.184772	0.00225816	0.720707	1243.84	0.0725176	0.220978	0.742785	0.999999
ENSG00000004059	protein_coding	ARF5	2158.45	0.0531032	0.0759669	0.484532	0.999994	1112.55	-0.0992279	0.0985975	0.314226	0.999997	951.112	0.0215886	0.0731199	0.767804	0.999993	1480.79	0.0583483	0.0786507	0.458169	0.999999
ENSG00000004139	protein_coding	SARM1	549.196	0.0782201	0.0703016	0.265865	0.999994	474.106	0.0794279	0.0975549	0.415538	0.999997	474.232	-0.117588	0.0924164	0.203242	0.999993	637.195	0.010242	0.0942864	0.913499	0.999999
ENSG00000004142	protein_coding	POLDIP2	2235.83	-0.00735989	0.0593927	0.901379	0.999994	1081.61	0.000387951	0.0587352	0.99473	0.999997	1064.13	-0.0422879	0.0571578	0.459394	0.999993	1612.26	-0.0513276	0.0401402	0.200999	0.999999
ENSG00000004399	protein_coding	PLXND1	1349.76	-0.00161792	0.0843817	0.984702	0.999994	410.922	0.253865	0.16025	0.113152	0.999997	792.612	-0.0581352	0.127836	0.649278	0.999993	1031.75	-0.088407	0.140544	0.529326	0.999999
ENSG00000004455	protein_coding	AK2	983.83	-0.0382927	0.0490147	0.434656	0.999994	755.355	-0.00529367	0.0610618	0.930915	0.999997	735.578	0.0252847	0.0711109	0.722165	0.999993	981.512	-0.0678424	0.0625842	0.278357	0.999999
ENSG00000004468	protein_coding	CD38	538.543	-0.231681	0.184239	0.20857	0.999994	740.451	-0.25477	0.147447	0.0840092	0.999997	538.057	0.12444	0.175571	0.478467	0.999993	565.919	0.350769	0.123154	0.00439664	0.999999
ENSG00000004478	protein_coding	FKBP4	2882.21	0.0420417	0.063713	0.509344	0.999994	1464.26	0.108109	0.0879584	0.219036	0.999997	1447.42	0.185715	0.105313	0.0778241	0.999993	2025.2	0.002764	0.0874428	0.974784	0.999999
ENSG00000004487	protein_coding	KDM1A	2586.6	-0.0286684	0.0412718	0.487291	0.999994	1794.41	-0.0830506	0.0540228	0.124214	0.999997	1412.61	0.0348831	0.0453258	0.441533	0.999993	2137.6	-0.0561871	0.0537809	0.296143	0.999999
ENSG00000004534	protein_coding	RBM6	3004.68	0.019229	0.0611619	0.753221	0.999994	1928.89	0.0924731	0.0863658	0.284298	0.999997	2211.1	-0.113169	0.067665	0.0944278	0.999993	3037.39	-0.0317473	0.0724068	0.661055	0.999999
ENSG00000004660	protein_coding	CAMKK1	3293.37	0.104224	0.0603937	0.0843944	0.999994	1407.66	-0.0822611	0.118576	0.487844	0.999997	1527.72	-0.053012	0.110627	0.6318	0.999993	2902.48	0.0984433	0.106377	0.354749	0.999999
ENSG00000004700	protein_coding	RECQL	1071.62	-0.0749037	0.0936458	0.423791	0.999994	665.528	-0.0601179	0.0988139	0.542925	0.999997	605.545	0.171654	0.0827384	0.0380182	0.999993	835.072	0.0509624	0.0967622	0.598418	0.999999
ENSG00000004766	protein_coding	CCDC132	6260.99	-0.0508788	0.0818049	0.533973	0.999994	3480.89	-0.0763584	0.0976746	0.434354	0.999997	2689.04	0.0333211	0.0937887	0.722381	0.999993	4129.28	-0.0532239	0.0988329	0.590215	0.999999
ENSG00000004776	protein_coding	HSPB6	42.4084	-0.1781	0.176739	0.313599	0.999994	26.2373	-0.00543537	0.273758	0.984159	0.999997	44.6579	-0.125567	0.235919	0.594555	0.999993	45.5985	0.144077	0.252204	0.567814	0.999999
ENSG00000004777	protein_coding	ARHGAP33	339.618	0.0745801	0.132627	0.57389	0.999994	265.626	0.135074	0.244633	0.580847	0.999997	316.397	-0.0725886	0.170766	0.670782	0.999993	418.019	0.0449797	0.150717	0.765368	0.999999
ENSG00000004779	protein_coding	NDUFAB1	3394.87	-0.0726373	0.0937998	0.438702	0.999994	1901.72	-0.075284	0.0979501	0.442133	0.999997	1412.63	0.0775106	0.10544	0.46227	0.999993	2337.46	-0.0503565	0.123325	0.683037	0.999999
ENSG00000004799	protein_coding	PDK4	1707.11	0.234095	0.183332	0.201639	0.999994	1864.46	-0.162286	0.177732	0.361193	0.999997	1500.58	0.125016	0.143317	0.383043	0.999993	1768.49	-0.12152	0.159197	0.445266	0.999999
ENSG00000004809	protein_coding	SLC22A16	1.60232	0.315669	0.474182	0.505595	0.999994	1.69097	-0.778641	0.391017	0.0464453	0.999997	2.08401	0.0977018	0.446077	0.826631	0.999993	2.06402	0.0192871	0.370183	0.958448	0.999999
ENSG00000004838	protein_coding	ZMYND10	32.2844	0.0239776	0.0995066	0.809582	0.999994	153.287	-0.242714	0.241666	0.315216	0.999997	66.3753	-0.191791	0.305456	0.530079	0.999993	76.3852	-0.111206	0.269462	0.679828	0.999999
ENSG00000004846	protein_coding	ABCB5	2.90712	0.0507588	0.506361	0.920152	0.999994	4.02176	0.0913952	0.566583	0.87185	0.999997	7.08483	0.530576	0.507437	0.295746	0.999993	2.80308	0.461144	0.416151	0.267811	0.999999
ENSG00000004848	protein_coding	ARX	247.246	-0.100657	0.0946307	0.287472	0.999994	148.689	0.175596	0.135512	0.195045	0.999997	105.245	-0.0970651	0.139785	0.48744	0.999993	152.639	-0.0208348	0.111348	0.851571	0.999999
ENSG00000004864	protein_coding	SLC25A13	975.516	-0.193258	0.127569	0.129791	0.999994	648.669	0.262044	0.117194	0.0253526	0.999997	699.515	0.0471194	0.128353	0.713538	0.999993	728.033	-0.0928832	0.0968974	0.337774	0.999999
ENSG00000004866	protein_coding	ST7	1143.15	0.0532499	0.0518107	0.304054	0.999994	646.476	-0.0408045	0.0618712	0.50957	0.999997	634.58	-0.0107622	0.0553501	0.845833	0.999993	874.604	-0.0266598	0.0483169	0.581106	0.999999
ENSG00000004897	protein_coding	CDC27	5255.11	-0.00871182	0.0753356	0.907938	0.999994	3373.9	-0.0860374	0.105778	0.416002	0.999997	2829.68	0.0976117	0.0924963	0.291286	0.999993	4189.13	-0.0386786	0.102402	0.705644	0.999999
ENSG00000004939	protein_coding	SLC4A1	3.94845	0.254121	0.366283	0.487819	0.999994	2.91454	-0.48094	0.415153	0.246675	0.999997	3.97175	-0.122928	0.45491	0.786988	0.999993	4.4954	-0.126093	0.457863	0.783014	0.999999
ENSG00000004948	protein_coding	CALCR	13.0685	0.092536	0.272033	0.733732	0.999994	179.067	-0.158806	0.409645	0.698262	0.999997	71.0137	0.0676473	0.380886	0.859033	0.999993	45.7986	0.230482	0.37792	0.541948	0.999999
ENSG00000004961	protein_coding	HCCS	665.359	0.039142	0.0679092	0.564353	0.999994	369.214	-0.11973	0.10563	0.257013	0.999997	314.801	0.115004	0.101557	0.257462	0.999993	530.396	-0.101031	0.109269	0.355171	0.999999
ENSG00000004975	protein_coding	DVL2	343.3	0.0701414	0.0786991	0.37279	0.999994	245.744	0.0988143	0.129734	0.446259	0.999997	265.205	-0.0992996	0.108808	0.361448	0.999993	326.313	0.0398757	0.0995655	0.68879	0.999999
ENSG00000005001	protein_coding	PRSS22	0.291842	-0.583803	1.1327	0.606266	0.999994	0.925526	0.187864	0.639793	0.769039	0.999997	1.0148	0.472591	0.577675	0.413305	0.999993	0.929818	0.645002	0.484022	0.182666	0.999999
ENSG00000005007	protein_coding	UPF1	1677.61	0.0726172	0.065986	0.271117	0.999994	1038.04	0.0393375	0.131768	0.765295	0.999997	1128.52	-0.0412366	0.0830448	0.6195	0.999993	1517.36	-0.047978	0.0935441	0.608027	0.999999
ENSG00000005020	protein_coding	SKAP2	1708.22	0.00314376	0.0747019	0.966432	0.999994	811.293	0.0487693	0.114837	0.671068	0.999997	960.813	0.175791	0.121798	0.148937	0.999993	1393.35	-0.0369248	0.114734	0.747581	0.999999
ENSG00000005022	protein_coding	SLC25A5	2253.16	-0.023134	0.0660691	0.726227	0.999994	1070.67	0.0498215	0.07786	0.522247	0.999997	975.928	-0.0630227	0.0674261	0.349946	0.999993	1389.05	0.0132304	0.0699457	0.849973	0.999999
ENSG00000005059	protein_coding	CCDC109B	176.857	-0.0662872	0.134066	0.620998	0.999994	95.4165	0.158585	0.180133	0.378655	0.999997	94.8651	0.181789	0.143829	0.206256	0.999993	169.048	0.130249	0.158018	0.409788	0.999999
ENSG00000005073	protein_coding	HOXA11	0.123144	0.053464	2.14944	0.980156	0.999994	0.0289157	0.140736	2.99145	0.962477	0.999997	0.023465	-0.269642	2.98661	0.928062	0.999993	0.132648	-0.406904	1.96242	0.835738	0.999999
ENSG00000005075	protein_coding	POLR2J	115.9	0.0963336	0.0947053	0.309061	0.999994	80.6003	0.0207111	0.113293	0.854947	0.999997	71.7954	0.0761985	0.119297	0.523	0.999993	100.924	0.106832	0.0951268	0.261416	0.999999
ENSG00000005100	protein_coding	DHX33	1002.5	0.0268622	0.0470735	0.568241	0.999994	612.553	-0.0302091	0.0577262	0.600753	0.999997	696.971	-0.0661526	0.0571757	0.247271	0.999993	1057.25	-0.0609284	0.0485197	0.209208	0.999999
ENSG00000005102	protein_coding	MEOX1	0.0512905	0.427081	2.98661	0.886291	0.999994	0.19803	0.723089	1.97991	0.714953	0.999997	0.169941	0.450384	1.74916	0.796804	0.999993	0.109939	-0.197818	2.29168	0.931212	0.999999
ENSG00000005108	protein_coding	THSD7A	2395.27	-0.0472122	0.0979033	0.62964	0.999994	1707.57	0.0490875	0.0833094	0.555714	0.999997	1147.11	-0.156089	0.0893568	0.0806702	0.999993	2052.47	-0.0361593	0.0806122	0.65375	0.999999
ENSG00000005156	protein_coding	LIG3	1084.99	0.0015441	0.0415006	0.97032	0.999994	791.559	0.0408041	0.0552733	0.460378	0.999997	739.13	-0.0663242	0.0484813	0.171301	0.999993	1087.14	-0.0317742	0.044237	0.472589	0.999999
ENSG00000005175	protein_coding	RPAP3	1947.6	-0.0341474	0.079384	0.667083	0.999994	1286.71	-0.0881502	0.0975685	0.366276	0.999997	990.106	0.0866016	0.0830497	0.297056	0.999993	1469.87	-0.0462633	0.09622	0.630653	0.999999
ENSG00000005187	protein_coding	ACSM3	6.40005	0.15752	0.245445	0.521021	0.999994	6.92041	0.233062	0.218407	0.285927	0.999997	6.36125	-0.288381	0.255276	0.25861	0.999993	10.9712	-0.204737	0.215258	0.34154	0.999999
ENSG00000005189	protein_coding		159.388	0.0454895	0.0801849	0.570505	0.999994	165.389	0.0791765	0.103002	0.442079	0.999997	108.765	-0.0750819	0.0890855	0.399336	0.999993	165.956	0.0376492	0.0927209	0.684707	0.999999
ENSG00000005194	protein_coding	CIAPIN1	1464.14	0.00150665	0.0605904	0.980162	0.999994	642.945	0.0495897	0.0631451	0.432261	0.999997	622.439	0.0215728	0.0645986	0.738416	0.999993	904.235	-0.0797105	0.0697172	0.252897	0.999999
ENSG00000005206	processed_transcript	SPPL2B	385.894	0.0481273	0.112589	0.669044	0.999994	257.567	0.176399	0.215132	0.412242	0.999997	338.728	-0.17513	0.171049	0.305901	0.999993	414.838	0.053901	0.145773	0.711562	0.999999
ENSG00000005238	protein_coding	FAM214B	593.199	-0.014189	0.0601858	0.813624	0.999994	380.988	0.0385627	0.0830946	0.642589	0.999997	379.995	-0.0172613	0.063743	0.786548	0.999993	561.737	0.000612175	0.0573886	0.991489	0.999999
ENSG00000005243	protein_coding	COPZ2	109.971	-0.0947082	0.111609	0.396118	0.999994	59.0119	0.131186	0.141598	0.354202	0.999997	75.6936	0.183626	0.138759	0.18572	0.999993	92.1029	0.13398	0.140218	0.33932	0.999999
ENSG00000005249	protein_coding	PRKAR2B	6537.86	0.0514698	0.0835902	0.538066	0.999994	4933.24	-0.108812	0.15523	0.483319	0.999997	2081.97	0.175363	0.122091	0.150908	0.999993	3777.17	0.0272911	0.136252	0.841246	0.999999
ENSG00000005302	protein_coding	MSL3	1092.4	-0.0249022	0.0488369	0.610118	0.999994	658.824	0.00761145	0.0523108	0.884313	0.999997	595.267	-0.0919525	0.0529575	0.082503	0.999993	891.145	-0.0701501	0.0545175	0.198183	0.999999
ENSG00000005339	protein_coding	CREBBP	3173.97	0.0165152	0.0837237	0.843625	0.999994	1966.13	0.0478637	0.0961161	0.618499	0.999997	2300.28	-0.102434	0.0623041	0.100156	0.999993	3247.07	-0.0702993	0.0796437	0.377413	0.999999
ENSG00000005379	protein_coding	BZRAP1	2293.86	0.0753248	0.0952215	0.428916	0.999994	1513.66	-0.0337069	0.178571	0.850282	0.999997	1785.61	-0.255844	0.13696	0.0617587	0.999993	2990.92	0.137321	0.122248	0.261314	0.999999
ENSG00000005381	protein_coding	MPO	51.3984	0.131334	0.144425	0.36316	0.999994	21.2215	0.343122	0.213658	0.108287	0.999997	19.3636	-0.0764081	0.183789	0.677602	0.999993	25.5766	0.0363604	0.171625	0.832216	0.999999
ENSG00000005421	protein_coding	PON1	26.8535	-0.136005	0.144752	0.347438	0.999994	33.214	0.0741464	0.152038	0.625775	0.999997	39.459	-0.239889	0.152925	0.116724	0.999993	47.1847	0.0361558	0.138988	0.79476	0.999999
ENSG00000005436	protein_coding	GCFC2	903.529	-0.00266261	0.0589104	0.96395	0.999994	741.426	-0.0871524	0.0988114	0.377773	0.999997	554.531	0.03247	0.0642027	0.613038	0.999993	776.108	0.00107215	0.0696069	0.987711	0.999999
ENSG00000005448	protein_coding	WDR54	197.989	0.0504157	0.0836913	0.546907	0.999994	179.553	-0.0711987	0.116807	0.542167	0.999997	118.789	-0.0459103	0.113561	0.686009	0.999993	168.674	0.0709448	0.106391	0.504881	0.999999
ENSG00000005469	protein_coding	CROT	810.684	0.0250695	0.0621085	0.686477	0.999994	598.81	-0.0171619	0.0766848	0.822915	0.999997	427.171	0.00549359	0.0685707	0.936145	0.999993	604.839	-0.108409	0.0752875	0.149885	0.999999
ENSG00000005471	protein_coding	ABCB4	31.851	0.10221	0.171461	0.551099	0.999994	20.2677	0.783665	0.248655	0.00162368	0.829102	21.8857	-0.428322	0.19042	0.0244898	0.999993	36.8443	-0.379944	0.170985	0.026277	0.999999
ENSG00000005483	protein_coding	KMT2E	6378.29	-0.0292164	0.0540976	0.589149	0.999994	4241.04	-0.0502516	0.0692527	0.468068	0.999997	3736.48	0.0763472	0.049771	0.125037	0.999993	5363.62	-0.0313552	0.0556605	0.573211	0.999999
ENSG00000005486	protein_coding	RHBDD2	2620.98	0.081646	0.0624805	0.1913	0.999994	2453.33	-0.064059	0.109977	0.560246	0.999997	1996.31	0.0158353	0.11239	0.887952	0.999993	3039.36	0.0186017	0.0889552	0.83436	0.999999
ENSG00000005513	protein_coding	SOX8	1086.49	-0.388504	0.137944	0.00485663	0.999994	1085.93	0.0190786	0.0893217	0.830863	0.999997	1099.52	0.122332	0.145611	0.400835	0.999993	1093.48	-0.148314	0.107581	0.168008	0.999999
ENSG00000005700	protein_coding	IBTK	4894.71	-0.069614	0.062359	0.264276	0.999994	3696.75	-0.119463	0.0979805	0.222748	0.999997	2795.26	0.105674	0.065482	0.106575	0.999993	3714.23	0.0275136	0.0647976	0.671122	0.999999
ENSG00000005801	protein_coding	ZNF195	1161.57	-0.0200773	0.0653516	0.758677	0.999994	842.698	-0.0788012	0.0924178	0.393847	0.999997	740.225	0.106336	0.0664513	0.109553	0.999993	1053.22	0.060508	0.076107	0.426591	0.999999
ENSG00000005810	protein_coding	MYCBP2	32457	-0.00529905	0.0479015	0.911915	0.999994	18277.7	-0.0950616	0.0665716	0.153303	0.999997	17571.9	-0.0121774	0.100525	0.903582	0.999993	29432.4	-0.0650658	0.101618	0.521978	0.999999
ENSG00000005812	protein_coding	FBXL3	4081.51	-0.0437893	0.0774176	0.571649	0.999994	2644.36	-0.0871527	0.105067	0.406823	0.999997	2199.63	0.143617	0.0719117	0.0458105	0.999993	2981.86	-0.062188	0.0810279	0.442791	0.999999
ENSG00000005844	protein_coding	ITGAL	64.0011	-0.138268	0.163678	0.398247	0.999994	55.9118	0.232311	0.154357	0.132318	0.999997	65.5249	-0.256551	0.175564	0.143933	0.999993	76.5489	-0.099668	0.176434	0.57214	0.999999
ENSG00000005882	protein_coding	PDK2	874.813	0.0390257	0.0623609	0.531444	0.999994	708.884	0.0895771	0.119397	0.453107	0.999997	632.19	-0.130833	0.091321	0.15195	0.999993	1002.99	0.0530699	0.0979189	0.587834	0.999999
ENSG00000005884	protein_coding	ITGA3	785.407	0.0915255	0.0791577	0.247582	0.999994	413.014	0.0989141	0.120249	0.410748	0.999997	488.665	-0.0478344	0.110689	0.665633	0.999993	719.128	0.0694201	0.108151	0.520949	0.999999
ENSG00000005889	protein_coding	ZFX	3765.51	-0.135139	0.0791104	0.0875923	0.999994	3003.8	-0.0907522	0.0929299	0.328784	0.999997	2128.23	-0.0110421	0.0501934	0.825878	0.999993	2972.1	-0.164317	0.0926837	0.0762478	0.999999
ENSG00000005893	protein_coding	LAMP2	7095.79	-0.30456	0.138676	0.0280773	0.999994	4770.29	-0.00938123	0.11411	0.934478	0.999997	5883.9	0.193631	0.125743	0.123586	0.999993	6150.74	-0.12171	0.0895069	0.173899	0.999999
ENSG00000005955	protein_coding	GGNBP2	3209.7	-0.00534552	0.0454103	0.906293	0.999994	2068.21	-0.0980574	0.0534747	0.0666962	0.999997	1732.87	0.0932786	0.0509808	0.0672977	0.999993	2591.66	-0.0356921	0.0580495	0.538649	0.999999
ENSG00000005961	protein_coding	ITGA2B	65.4978	0.112152	0.156254	0.472908	0.999994	32.9318	-0.0935375	0.196595	0.634226	0.999997	44.9313	-0.0633886	0.141237	0.653568	0.999993	64.7279	0.130577	0.155882	0.40222	0.999999
ENSG00000005981	protein_coding	ASB4	90.4444	0.110061	0.145142	0.448272	0.999994	63.5704	0.0118704	0.17508	0.945945	0.999997	65.5948	0.118277	0.158291	0.454935	0.999993	72.1949	-0.207157	0.192934	0.282949	0.999999
ENSG00000006007	protein_coding	GDE1	3871.89	-0.100098	0.0754088	0.184376	0.999994	2229.98	-0.142314	0.0869867	0.101829	0.999997	2185.71	0.169027	0.0756869	0.0255333	0.999993	3451.64	-0.0506758	0.0873802	0.561951	0.999999
ENSG00000006015	protein_coding	C19orf60	157.921	0.107266	0.0881874	0.223857	0.999994	106.377	0.097712	0.156466	0.532303	0.999997	111.685	-0.176071	0.128505	0.17064	0.999993	141.578	0.0386392	0.108883	0.722688	0.999999
ENSG00000006016	protein_coding	CRLF1	178.472	0.147626	0.13006	0.256351	0.999994	133.755	0.408004	0.278764	0.143298	0.999997	40.7943	-0.498327	0.332425	0.133856	0.999993	132.493	0.195524	0.203006	0.335477	0.999999
ENSG00000006025	protein_coding	OSBPL7	273.391	0.0932013	0.0948965	0.326033	0.999994	156.05	0.171208	0.160776	0.286929	0.999997	207.43	-0.127486	0.105272	0.225893	0.999993	275.577	0.00570611	0.10619	0.957146	0.999999
ENSG00000006042	protein_coding	TMEM98	787.635	-0.447333	0.180634	0.013269	0.999994	559.336	0.148088	0.135427	0.27418	0.999997	725.611	0.0836279	0.198742	0.673912	0.999993	610.575	-0.114131	0.112362	0.30975	0.999999
ENSG00000006047	protein_coding	YBX2	34.5732	0.239775	0.128342	0.0617273	0.999994	5.49683	0.772897	0.392933	0.0491838	0.999997	17.6066	-0.152916	0.189811	0.420462	0.999993	26.6285	0.043484	0.184699	0.813874	0.999999
ENSG00000006059	protein_coding	KRT33A	0.524938	-0.172934	0.8806	0.844311	0.999994	0.178935	0.166539	1.81286	0.926805	0.999997	0.178736	0.63302	1.69066	0.70809	0.999993	0.214342	-0.336089	1.13973	0.768081	0.999999
ENSG00000006062	processed_transcript	MAP3K14	142.409	0.0444762	0.082589	0.590215	0.999994	142.97	-0.166985	0.133539	0.211133	0.999997	121.974	0.0678518	0.158556	0.668699	0.999993	159.443	0.14592	0.133436	0.274151	0.999999
ENSG00000006071	protein_coding	ABCC8	1117.7	0.135196	0.111354	0.224706	0.999994	395.471	0.133781	0.158827	0.399616	0.999997	567.661	-0.0612489	0.119336	0.607779	0.999993	848.211	0.0539275	0.116807	0.64431	0.999999
ENSG00000006074	protein_coding	CCL18	0.049181	0.0751585	2.98661	0.979923	0.999994	0.0990794	0.106569	2.98056	0.971478	0.999997	0.0296245	-0.205082	2.98661	0.945254	0.999993	0.216017	-5.40697	2.98313	0.0699063	0.999999
ENSG00000006075	protein_coding	CCL3	36.3194	0.563968	0.46719	0.227374	0.999994	24.2407	0.814332	0.486336	0.0940474	0.999997	12.814	0.450218	0.466057	0.334036	0.999993	22.3167	0.846729	0.517448	0.101765	0.999999
ENSG00000006114	protein_coding	SYNRG	2595.46	-0.0237786	0.0368953	0.519259	0.999994	2177.48	-0.0303155	0.0554681	0.584695	0.999997	1807.79	0.0185274	0.0353117	0.599805	0.999993	2412.02	-0.0795717	0.0312122	0.0107917	0.999999
ENSG00000006116	protein_coding	CACNG3	1436.34	0.031315	0.0878916	0.721622	0.999994	596.927	-0.126361	0.142082	0.373814	0.999997	798.9	-0.0695556	0.141044	0.621909	0.999993	1617.99	-0.121693	0.135602	0.36949	0.999999
ENSG00000006118	protein_coding	TMEM132A	1562.07	0.0328688	0.0894473	0.713272	0.999994	627.953	0.176553	0.190387	0.353753	0.999997	1005.42	-0.194427	0.16251	0.231541	0.999993	1534.27	0.0200006	0.125718	0.873597	0.999999
ENSG00000006125	protein_coding	AP2B1	20184.6	0.015369	0.052226	0.768545	0.999994	10611.9	-0.0116067	0.0533504	0.827775	0.999997	12399.6	0.0531578	0.0788921	0.500437	0.999993	18590.8	-0.0474193	0.0750012	0.527225	0.999999
ENSG00000006128	protein_coding	TAC1	1301.84	0.1159	0.156814	0.45985	0.999994	4920.53	-0.179156	0.263813	0.497074	0.999997	967.182	0.252614	0.289295	0.382552	0.999993	726.278	-0.101393	0.236504	0.668132	0.999999
ENSG00000006194	protein_coding	ZNF263	632.56	0.0752764	0.0518712	0.146719	0.999994	485.39	-0.0734351	0.0681001	0.280882	0.999997	408.459	0.0539975	0.0630807	0.391994	0.999993	569.478	0.0154466	0.0554543	0.780593	0.999999
ENSG00000006210	protein_coding	CX3CL1	1658.13	0.00218047	0.0928327	0.981261	0.999994	941.873	0.0164433	0.154479	0.91523	0.999997	1037.78	-0.0461714	0.112252	0.680839	0.999993	1795.47	-0.010075	0.118749	0.932386	0.999999
ENSG00000006282	protein_coding	SPATA20	1138.11	0.021114	0.106859	0.843368	0.999994	558.254	0.167689	0.178643	0.347893	0.999997	585.568	-0.0963425	0.124912	0.44054	0.999993	821.063	-0.0110416	0.122114	0.927953	0.999999
ENSG00000006283	protein_coding	CACNA1G	938.277	0.108814	0.121542	0.370637	0.999994	171.809	0.627777	0.299238	0.0359121	0.999997	488.639	-0.170593	0.203312	0.401431	0.999993	643.294	-0.00874282	0.199937	0.965121	0.999999
ENSG00000006327	protein_coding	TNFRSF12A	11.0174	0.806485	0.333637	0.0156383	0.999994	5.25121	-0.594402	0.366708	0.105036	0.999997	15.8448	1.19511	0.386087	0.00196522	0.695086	19.7263	0.539807	0.470627	0.251383	0.999999
ENSG00000006377	protein_coding	DLX6	57.3177	-0.0854304	0.109892	0.43692	0.999994	319.757	-0.158149	0.127435	0.2146	0.999997	81.3868	0.0672112	0.240908	0.780252	0.999993	62.1938	0.375828	0.178561	0.0353128	0.999999
ENSG00000006432	protein_coding	MAP3K9	5238.36	0.0711219	0.0724142	0.326024	0.999994	1801.34	0.119092	0.103638	0.250509	0.999997	2601.77	-0.0600701	0.118805	0.613124	0.999993	4329.32	-0.112719	0.0936277	0.228624	0.999999
ENSG00000006451	protein_coding	RALA	974.688	-0.0789355	0.0602963	0.190491	0.999994	816.831	-0.0399982	0.0786497	0.61106	0.999997	761.758	0.0273213	0.0516108	0.596547	0.999993	1069.61	-0.0576173	0.0625236	0.356774	0.999999
ENSG00000006453	protein_coding	BAIAP2L1	30.4674	-0.183608	0.140542	0.191407	0.999994	15.8614	0.255134	0.213571	0.232239	0.999997	20.587	-0.198419	0.241034	0.410395	0.999993	30.6351	-0.358896	0.249728	0.150677	0.999999
ENSG00000006459	protein_coding	KDM7A	2409.76	0.0340266	0.0692764	0.623305	0.999994	1216.17	-0.0875311	0.0947286	0.355476	0.999997	1171.7	0.0840194	0.0763185	0.270938	0.999993	1739.07	-0.0858295	0.0869715	0.323707	0.999999
ENSG00000006468	protein_coding	ETV1	3424.38	-0.0672125	0.0875904	0.442873	0.999994	2810.86	-0.00900435	0.133163	0.946089	0.999997	2310.11	-0.200393	0.177183	0.258056	0.999993	3744.27	-0.231158	0.136794	0.09106	0.999999
ENSG00000006530	protein_coding	AGK	1621.18	0.0309702	0.0488417	0.52602	0.999994	894.645	-0.057432	0.0652477	0.378743	0.999997	831.73	0.0148757	0.0554346	0.788432	0.999993	1243.78	-0.0132727	0.056738	0.815039	0.999999
ENSG00000006534	protein_coding	ALDH3B1	49.2264	-0.0183137	0.12412	0.882699	0.999994	40.3658	0.224941	0.16441	0.171257	0.999997	36.0566	-0.0157979	0.195076	0.935455	0.999993	40.2352	-0.113341	0.15608	0.467732	0.999999
ENSG00000006555	protein_coding	TTC22	9.61706	0.250893	0.20532	0.221723	0.999994	65.4038	-0.173202	0.204857	0.397846	0.999997	14.9318	-0.138186	0.253045	0.585003	0.999993	21.3451	0.0138387	0.222882	0.950491	0.999999
ENSG00000006576	protein_coding	PHTF2	1848.87	-0.0102773	0.0562797	0.855104	0.999994	1203.93	-0.0743043	0.0873731	0.395088	0.999997	1088.38	0.107788	0.0732999	0.141425	0.999993	1588.47	-0.0118758	0.0727224	0.87028	0.999999
ENSG00000006606	protein_coding	CCL26	1.3607	0.539957	0.531532	0.3097	0.999994	0.649917	-0.301462	0.601673	0.616343	0.999997	0.951281	0.686046	0.64446	0.287089	0.999993	1.41053	-0.122906	0.588594	0.834595	0.999999
ENSG00000006607	protein_coding	FARP2	1799.14	-0.0235522	0.0566333	0.677503	0.999994	1238.86	0.0675961	0.0634168	0.286468	0.999997	1395.69	-0.0597548	0.0671046	0.373212	0.999993	1717.34	-0.0635567	0.0625198	0.309351	0.999999
ENSG00000006611	protein_coding	USH1C	214.491	-0.316333	0.206419	0.125404	0.999994	73.1501	0.186852	0.262986	0.477395	0.999997	189.414	0.141128	0.251206	0.574249	0.999993	138.528	0.1579	0.229958	0.492305	0.999999
ENSG00000006625	protein_coding	GGCT	825.696	-0.0107803	0.0997109	0.913904	0.999994	337.71	0.0520494	0.0799977	0.515281	0.999997	316.215	0.0138986	0.106221	0.895898	0.999993	564.048	-0.0979954	0.104058	0.346327	0.999999
ENSG00000006634	protein_coding	DBF4	323.765	0.138804	0.090227	0.123955	0.999994	321.066	-0.294528	0.143227	0.0397471	0.999997	176.213	0.107853	0.0921017	0.24159	0.999993	285.102	-0.0152543	0.0987168	0.877195	0.999999
ENSG00000006638	protein_coding	TBXA2R	4.97986	-0.199992	0.246532	0.417237	0.999994	3.15226	0.502519	0.325041	0.1221	0.999997	5.71055	0.273455	0.275229	0.320439	0.999993	5.22753	0.149336	0.251777	0.553095	0.999999
ENSG00000006652	protein_coding	IFRD1	1957.43	0.161399	0.0969314	0.0958964	0.999994	1513.26	-0.171525	0.127237	0.177637	0.999997	1292.41	0.0309489	0.0786934	0.694109	0.999993	1866.27	-0.0672266	0.0901993	0.456083	0.999999
ENSG00000006659	protein_coding	LGALS14	0.425105	-0.653119	0.900863	0.468457	0.999994	0.0452554	0.246292	2.99145	0.934383	0.999997	0.0691744	0.176421	2.98641	0.952893	0.999993	0.120825	0.311679	1.97844	0.874821	0.999999
ENSG00000006695	protein_coding	COX10	378.091	0.00731192	0.0589067	0.901215	0.999994	230.098	0.00733275	0.0503232	0.884148	0.999997	185.46	-0.0211306	0.0657591	0.747958	0.999993	279.683	-0.0542661	0.0532637	0.308288	0.999999
ENSG00000006704	protein_coding	GTF2IRD1	274.226	0.0988173	0.0845179	0.242328	0.999994	204.37	0.137248	0.138673	0.322308	0.999997	227.137	0.0459516	0.125084	0.713345	0.999993	265.032	0.0489043	0.133478	0.714078	0.999999
ENSG00000006712	protein_coding	PAF1	420.775	-0.157692	0.0903858	0.0810449	0.999994	236.425	0.0611858	0.139055	0.659929	0.999997	252.725	0.0181404	0.0843875	0.829794	0.999993	348.081	0.120895	0.0771933	0.117316	0.999999
ENSG00000006715	protein_coding	VPS41	8659.54	-0.0652555	0.0631408	0.301373	0.999994	4230.89	-0.00973708	0.0659517	0.882627	0.999997	4041.53	0.107966	0.0948937	0.255224	0.999993	5837.75	-0.0768533	0.094229	0.414728	0.999999
ENSG00000006740	protein_coding	ARHGAP44	2406.89	0.0559815	0.0616448	0.36381	0.999994	1265.53	0.00953368	0.0787369	0.903625	0.999997	1363.89	0.0353242	0.10104	0.726634	0.999993	2364.88	-0.0115589	0.0811044	0.88667	0.999999
ENSG00000006744	protein_coding	ELAC2	865.982	-0.00556656	0.0520885	0.914894	0.999994	586.725	0.0513037	0.0749338	0.493562	0.999997	558.172	-0.00902541	0.0465822	0.84637	0.999993	762.417	0.0547805	0.0534621	0.305523	0.999999
ENSG00000006747	protein_coding	SCIN	80.4376	-0.389013	0.273323	0.154658	0.999994	392.738	-0.309201	0.255533	0.22627	0.999997	130.931	-0.565699	0.290432	0.0514409	0.999993	154.837	-0.318032	0.33081	0.336364	0.999999
ENSG00000006756	protein_coding	ARSD	264.89	-0.053731	0.0663718	0.418202	0.999994	233.645	0.164317	0.0841996	0.0509961	0.999997	221.283	-0.0712161	0.0992502	0.47304	0.999993	288.948	-0.119986	0.107173	0.262902	0.999999
ENSG00000006757	protein_coding	PNPLA4	350.489	0.0254068	0.075722	0.737227	0.999994	393.585	0.0225185	0.10589	0.831593	0.999997	248.244	-0.0779696	0.0823568	0.343777	0.999993	376.639	-0.00536342	0.0798803	0.946468	0.999999
ENSG00000006788	protein_coding	MYH13	4.749	-0.00610082	0.261637	0.981397	0.999994	1.34371	-0.613764	0.533502	0.249961	0.999997	1.30692	-0.313346	0.634003	0.621141	0.999993	3.65427	-1.2851	0.567453	0.0235322	0.999999
ENSG00000006831	protein_coding	ADIPOR2	3523.44	-0.213521	0.110057	0.0523676	0.999994	2078.33	0.098846	0.11223	0.378455	0.999997	2732.56	0.162159	0.122893	0.186997	0.999993	3214.32	-0.190579	0.095784	0.0466269	0.999999
ENSG00000006837	protein_coding	CDKL3	133.627	0.0354111	0.0697015	0.611426	0.999994	98.4108	-0.0362601	0.0841457	0.666526	0.999997	91.496	-0.0273533	0.0694216	0.693568	0.999993	126.531	0.0145323	0.0794947	0.854949	0.999999
ENSG00000007001	protein_coding	UPP2	169.124	0.204505	0.0930332	0.0279356	0.999994	171.603	-0.0746233	0.132129	0.572225	0.999997	128.005	-0.123523	0.115346	0.284218	0.999993	264.962	0.0571495	0.0972912	0.556931	0.999999
ENSG00000007038	protein_coding	PRSS21	2.38741	-0.318628	0.49491	0.519698	0.999994	2.30638	0.104877	0.500279	0.83395	0.999997	2.07837	0.437171	0.452995	0.334512	0.999993	4.90273	0.479709	0.401032	0.231624	0.999999
ENSG00000007047	protein_coding	MARK4	987.74	0.0468249	0.0829854	0.572581	0.999994	702.636	0.0216568	0.124618	0.862034	0.999997	701.116	-0.059927	0.0851772	0.481709	0.999993	1035.23	0.00365127	0.0869717	0.966513	0.999999
ENSG00000007062	protein_coding	PROM1	424.607	-0.0984949	0.105554	0.350756	0.999994	225.95	0.0220243	0.161928	0.891811	0.999997	263.042	-0.315817	0.144981	0.0293809	0.999993	367.828	-0.0490472	0.17158	0.774988	0.999999
ENSG00000007080	protein_coding	CCDC124	97.899	-0.0474578	0.130308	0.715711	0.999994	44.1181	0.188956	0.245808	0.442064	0.999997	63.6948	-0.0775675	0.187996	0.679899	0.999993	88.8767	0.135795	0.174726	0.437048	0.999999
ENSG00000007129	protein_coding	CEACAM21	11.3037	-0.159857	0.197081	0.417293	0.999994	14.2806	0.568612	0.30692	0.0639345	0.999997	22.0602	-0.186214	0.20662	0.367461	0.999993	19.4781	-0.0588463	0.214587	0.783907	0.999999
ENSG00000007168	protein_coding	PAFAH1B1	36013.8	-0.0308177	0.0598949	0.606882	0.999994	19563.6	-0.0508928	0.0869958	0.558546	0.999997	18869.9	0.116388	0.100333	0.24604	0.999993	28749.8	-0.111191	0.110375	0.313746	0.999999
ENSG00000007171	protein_coding	NOS2	159.418	-0.0130531	0.10318	0.89933	0.999994	33.218	0.121562	0.200862	0.545045	0.999997	42.0234	0.124452	0.201056	0.535924	0.999993	75.9715	0.147518	0.147542	0.317389	0.999999
ENSG00000007174	protein_coding	DNAH9	368.02	0.0797672	0.0895308	0.372958	0.999994	979.385	-0.279481	0.248416	0.260567	0.999997	732.662	-0.284311	0.285661	0.319603	0.999993	1081.57	-0.286187	0.2607	0.272307	0.999999
ENSG00000007202	protein_coding	KIAA0100	8298.44	0.0163994	0.0309429	0.596119	0.999994	5245.34	0.0416312	0.0453389	0.358502	0.999997	5406.88	-0.0662021	0.0434261	0.127389	0.999993	8303.37	-0.0131396	0.0390982	0.736821	0.999999
ENSG00000007216	protein_coding	SLC13A2	0.695096	0.271966	0.731913	0.710204	0.999994	0.208557	0.315618	1.40523	0.822289	0.999997	0.160929	-0.697914	1.40355	0.619013	0.999993	0.380334	-0.563817	0.891836	0.527258	0.999999
ENSG00000007237	protein_coding	GAS7	19767.2	-0.00156156	0.0553686	0.9775	0.999994	13049.2	-0.15795	0.116876	0.176556	0.999997	9202.45	0.151485	0.0690389	0.028221	0.999993	11950.2	-0.0865593	0.0912486	0.342819	0.999999
ENSG00000007255	protein_coding	TRAPPC6A	32.8925	0.0549712	0.137911	0.690188	0.999994	25.9936	-0.0964949	0.227364	0.671269	0.999997	20.4699	0.119031	0.243185	0.624513	0.999993	23.9917	0.0621884	0.131251	0.635633	0.999999
ENSG00000007264	protein_coding	MATK	449.734	0.0395269	0.09279	0.670121	0.999994	181.906	0.0687911	0.199094	0.729704	0.999997	161.614	-0.158104	0.146366	0.280054	0.999993	292.613	0.109839	0.109815	0.317206	0.999999
ENSG00000007306	protein_coding	CEACAM7	0.386225	0.312061	1.05268	0.766891	0.999994	0.595199	0.633774	0.797642	0.42687	0.999997	0.0325945	0.0894598	2.98661	0.976104	0.999993	0.0773696	-0.426267	2.98641	0.886499	0.999999
ENSG00000007312	protein_coding	CD79B	3.01471	-0.302927	0.307219	0.324119	0.999994	1.67741	0.257065	0.435102	0.554644	0.999997	2.79802	-0.352002	0.353462	0.319313	0.999993	3.03116	-0.259861	0.316018	0.410907	0.999999
ENSG00000007314	protein_coding	SCN4A	7.65668	-0.0894612	0.214176	0.676166	0.999994	8.41726	0.35514	0.243873	0.145324	0.999997	7.02559	-0.119222	0.254754	0.639794	0.999993	12.09	-0.353494	0.177903	0.0469226	0.999999
ENSG00000007341	protein_coding	ST7L	754.497	0.0177697	0.047523	0.708465	0.999994	660.394	-0.0872996	0.0849711	0.30423	0.999997	501.799	0.042024	0.0452471	0.35301	0.999993	668.273	0.0272143	0.0454666	0.549469	0.999999
ENSG00000007350	protein_coding	TKTL1	3.52681	0.443806	0.359502	0.217016	0.999994	7.58109	-0.339099	0.241731	0.160678	0.999997	4.18095	0.92346	0.313077	0.00318157	0.839492	4.08994	-0.174719	0.279085	0.531286	0.999999
ENSG00000007372	protein_coding	PAX6	799.92	0.0695461	0.0850552	0.413552	0.999994	562.406	0.0287422	0.11598	0.804273	0.999997	715.436	-0.216468	0.125533	0.0846363	0.999993	855.139	0.102238	0.10499	0.330161	0.999999
ENSG00000007376	protein_coding	RPUSD1	154.28	0.14143	0.0904152	0.117764	0.999994	67.2594	0.247305	0.226115	0.274079	0.999997	72.8615	-0.107494	0.196114	0.583608	0.999993	104.398	-0.017932	0.14947	0.904506	0.999999
ENSG00000007384	protein_coding	RHBDF1	136.056	0.0799008	0.099147	0.420311	0.999994	125.479	-0.0638475	0.157389	0.684988	0.999997	110.543	0.125272	0.177424	0.480151	0.999993	146.568	-0.0533775	0.179223	0.765835	0.999999
ENSG00000007392	protein_coding	LUC7L	1531.58	0.0171873	0.0564109	0.760609	0.999994	1086.88	-0.0238066	0.0544796	0.662124	0.999997	1098.22	-0.0280237	0.0480309	0.559589	0.999993	1576.39	0.0467942	0.0484756	0.334388	0.999999
ENSG00000007402	protein_coding	CACNA2D2	685.579	0.0354152	0.0942102	0.706979	0.999994	1014.85	0.180605	0.193194	0.349871	0.999997	507.977	0.0640158	0.208287	0.758582	0.999993	400.002	0.102695	0.140854	0.465948	0.999999
ENSG00000007516	protein_coding	BAIAP3	2852.86	0.180658	0.116253	0.120183	0.999994	1889.45	0.331521	0.255854	0.195064	0.999997	3016.92	-0.18672	0.147718	0.206219	0.999993	4574.77	0.0159364	0.1462	0.913199	0.999999
ENSG00000007520	protein_coding	TSR3	342.787	-0.0520474	0.0818835	0.525019	0.999994	210.894	0.0220454	0.159896	0.890341	0.999997	187.326	-0.0720907	0.0972115	0.458338	0.999993	245.327	0.0279357	0.107372	0.794726	0.999999
ENSG00000007541	protein_coding	PIGQ	511.668	0.100544	0.092443	0.27676	0.999994	298.02	0.144531	0.199693	0.46921	0.999997	353.573	-0.179213	0.136454	0.189064	0.999993	450.017	-0.0143008	0.125101	0.908989	0.999999
ENSG00000007545	protein_coding	CRAMP1L	426.897	0.112401	0.0705182	0.110951	0.999994	254.421	-0.0119818	0.073282	0.870123	0.999997	306.249	-0.0746217	0.0581519	0.199415	0.999993	433.663	-0.0605754	0.063302	0.338604	0.999999
ENSG00000007866	protein_coding	TEAD3	28.9159	0.0147254	0.165757	0.929211	0.999994	20.8755	0.055877	0.233499	0.81087	0.999997	26.4021	-0.057496	0.193067	0.765854	0.999993	31.9342	-0.0779489	0.215074	0.717031	0.999999
ENSG00000007908	protein_coding	SELE	182.721	1.69495	0.656447	0.00982298	0.999994	19.1609	-0.0477641	0.536275	0.929029	0.999997	24.5319	1.96302	0.560117	0.000457193	0.351247	39.0194	0.950637	0.576328	0.0990512	0.999999
ENSG00000007923	protein_coding	DNAJC11	1383.79	-0.00426309	0.0502065	0.932332	0.999994	744.247	0.0563423	0.0849004	0.506928	0.999997	761.092	-0.0631458	0.0587261	0.282258	0.999993	1135.71	-0.0108773	0.0501312	0.828227	0.999999
ENSG00000007933	protein_coding	FMO3	36.2209	-0.0314709	0.176359	0.858371	0.999994	16.6209	0.393183	0.205438	0.0556356	0.999997	23.6646	-0.200753	0.260184	0.440365	0.999993	37.3651	-0.00866923	0.260485	0.97345	0.999999
ENSG00000007944	protein_coding	MYLIP	944.312	-0.0731604	0.0675583	0.278843	0.999994	490.87	0.0891947	0.0962902	0.354284	0.999997	616.458	0.0963008	0.104843	0.358345	0.999993	716.532	-0.0930467	0.0856983	0.27759	0.999999
ENSG00000007952	protein_coding	NOX1	2.7894	0.0124361	0.3203	0.969029	0.999994	3.80423	0.0862241	0.298278	0.772526	0.999997	1.66526	-0.259579	0.369239	0.482049	0.999993	3.87622	-0.141445	0.303049	0.640686	0.999999
ENSG00000007968	protein_coding	E2F2	1.57718	0.210533	0.474197	0.657059	0.999994	1.39776	-0.50229	0.48177	0.297137	0.999997	1.97189	0.39906	0.475156	0.400992	0.999993	1.9313	0.552261	0.443181	0.212716	0.999999
ENSG00000008018	protein_coding	PSMB1	2668.89	-0.0144327	0.0639171	0.821354	0.999994	2178.63	-0.11687	0.0895296	0.191764	0.999997	1501.27	0.0656955	0.0513877	0.201098	0.999993	2107.19	0.039274	0.0643486	0.541643	0.999999
ENSG00000008056	protein_coding	SYN1	6425.32	0.0845835	0.098883	0.392336	0.999994	2235.18	0.0757643	0.136126	0.577819	0.999997	4165.82	-0.0128354	0.138397	0.926108	0.999993	6574.91	-0.00389636	0.125164	0.975166	0.999999
ENSG00000008083	protein_coding	JARID2	951.871	0.0699523	0.0611265	0.252464	0.999994	684.96	-0.118889	0.117359	0.311039	0.999997	667.467	0.0674386	0.103113	0.513093	0.999993	844.88	0.0780572	0.110213	0.478796	0.999999
ENSG00000008086	protein_coding	CDKL5	5520.3	-0.0193038	0.0613024	0.752841	0.999994	2778.16	-0.259488	0.110566	0.0189299	0.999997	2367.55	0.0600437	0.0988164	0.543433	0.999993	3388.8	-0.123227	0.106488	0.247192	0.999999
ENSG00000008118	protein_coding	CAMK1G	1736.79	0.151464	0.0766607	0.0481804	0.999994	1166.26	-0.0938651	0.119128	0.430734	0.999997	714.599	-0.091981	0.169114	0.586512	0.999993	1005.43	-0.0693884	0.113641	0.541471	0.999999
ENSG00000008128	protein_coding	CDK11A	37.5528	0.157645	0.152933	0.302631	0.999994	25.4902	0.220255	0.19017	0.246782	0.999997	33.5615	-0.080911	0.171406	0.636897	0.999993	41.4209	0.139438	0.181952	0.443473	0.999999
ENSG00000008130	protein_coding	NADK	519.5	0.0693666	0.0557719	0.213589	0.999994	348.187	0.0903023	0.0839758	0.282224	0.999997	377.965	-0.055349	0.0821247	0.500335	0.999993	542.348	-0.0391307	0.0698663	0.575425	0.999999
ENSG00000008196	protein_coding	TFAP2B	0.601913	0.410126	0.707762	0.562273	0.999994	0.706042	-0.920521	0.909432	0.311446	0.999997	0.478867	-0.254925	1.12555	0.820821	0.999993	0.632184	-0.308717	0.995564	0.75649	0.999999
ENSG00000008197	protein_coding	TFAP2D	3.08497	-0.234853	0.376464	0.532733	0.999994	0.555151	1.33389	0.69421	0.0546751	0.999997	82.8673	-0.0544757	0.265627	0.837507	0.999993	175.889	0.150686	0.204876	0.462036	0.999999
ENSG00000008226	protein_coding	DLEC1	45.3632	0.110306	0.119019	0.354037	0.999994	141.166	-0.148773	0.214897	0.488748	0.999997	90.0252	-0.0776012	0.294723	0.792318	0.999993	119.649	-0.194853	0.276183	0.480485	0.999999
ENSG00000008256	protein_coding	CYTH3	1326.05	0.0212164	0.050573	0.674836	0.999994	657.225	0.0728483	0.0815579	0.371745	0.999997	626.821	-0.0728674	0.0723903	0.314131	0.999993	963.097	-0.0294002	0.0677609	0.664374	0.999999
ENSG00000008277	protein_coding	ADAM22	16811.2	-0.0152672	0.0728453	0.833992	0.999994	7698.51	-0.0587074	0.094197	0.533126	0.999997	7126.41	0.110331	0.124937	0.377187	0.999993	10594.3	-0.0628473	0.140291	0.65417	0.999999
ENSG00000008282	protein_coding	SYPL1	916.984	-0.169963	0.119397	0.154588	0.999994	652.958	-0.0677783	0.116517	0.560767	0.999997	673.942	0.118704	0.116334	0.307552	0.999993	685.275	-0.0653296	0.0948096	0.490785	0.999999
ENSG00000008283	protein_coding	CYB561	992.913	0.10417	0.0733306	0.155445	0.999994	758.214	0.000117747	0.100207	0.999062	0.999997	592.68	-0.0605281	0.102097	0.553283	0.999993	831.337	-0.138841	0.0999713	0.16489	0.999999
ENSG00000008294	protein_coding	SPAG9	14997.1	-0.0860561	0.0518132	0.0967352	0.999994	8808.38	-0.029341	0.0579282	0.612502	0.999997	8311.34	0.0779627	0.061813	0.207212	0.999993	10887.8	-0.0277176	0.0517976	0.592571	0.999999
ENSG00000008300	protein_coding	CELSR3	2378.55	0.150831	0.108352	0.163908	0.999994	1192.75	0.0171892	0.141505	0.903315	0.999997	1574.44	-0.128002	0.101542	0.207461	0.999993	2509.66	-0.0121228	0.0919217	0.895078	0.999999
ENSG00000008311	protein_coding	AASS	1088.88	-0.0918626	0.0983501	0.350285	0.999994	924.016	-0.061217	0.0871396	0.482357	0.999997	942.092	0.167573	0.100486	0.09539	0.999993	1134.33	-0.0528132	0.0977204	0.588885	0.999999
ENSG00000008323	protein_coding	PLEKHG6	0.38987	0.808176	0.876121	0.356295	0.999994	0.340937	-0.476755	1.19376	0.689619	0.999997	0.843444	-0.174234	0.711533	0.806556	0.999993	0.44719	0.989592	0.647896	0.126663	0.999999
ENSG00000008324	protein_coding	SS18L2	537.349	0.0703989	0.0866676	0.416627	0.999994	425.119	-0.253641	0.134797	0.0598845	0.999997	297.043	0.140741	0.110795	0.203983	0.999993	420.788	-0.0328791	0.114797	0.774564	0.999999
ENSG00000008382	protein_coding	MPND	136.747	0.200793	0.104329	0.0542781	0.999994	60.7746	0.41282	0.186923	0.0272097	0.999997	110.816	-0.0753738	0.148395	0.611506	0.999993	148.664	0.139711	0.129338	0.280052	0.999999
ENSG00000008394	protein_coding	MGST1	1253.89	-0.0147899	0.105326	0.888328	0.999994	1495.21	-0.166526	0.130953	0.203499	0.999997	1474.03	-0.108564	0.133452	0.41593	0.999993	2507.81	0.0218486	0.129918	0.866448	0.999999
ENSG00000008405	protein_coding	CRY1	785.845	-0.00862455	0.102896	0.933201	0.999994	664.903	-0.216591	0.117833	0.0660446	0.999997	518.056	0.167724	0.102929	0.103206	0.999993	663.329	0.0302113	0.118492	0.798749	0.999999
ENSG00000008438	protein_coding	PGLYRP1	1.0218	0.0144287	0.734596	0.984329	0.999994	0.372122	-0.478353	1.10338	0.664628	0.999997	0.365435	0.0187385	1.34714	0.988902	0.999993	0.614046	-0.59062	0.839159	0.481542	0.999999
ENSG00000008441	protein_coding	NFIX	3294.31	0.0287639	0.116269	0.804606	0.999994	1137.02	0.320669	0.18695	0.0862967	0.999997	1872.26	-0.103354	0.138445	0.455346	0.999993	2092.53	-0.135899	0.170768	0.426142	0.999999
ENSG00000008513	protein_coding	ST3GAL1	1118.66	0.0646307	0.0552993	0.242507	0.999994	357.425	0.0702618	0.121505	0.563087	0.999997	670.9	-0.174115	0.106646	0.102543	0.999993	1446.76	-0.0334152	0.0926563	0.718372	0.999999
ENSG00000008516	protein_coding	MMP25	5.16018	-0.176021	0.300583	0.558146	0.999994	2.75706	0.82939	0.396429	0.0364248	0.999997	5.5102	0.210962	0.415838	0.611933	0.999993	5.43484	-0.235854	0.320353	0.461589	0.999999
ENSG00000008517	protein_coding	IL32	30.4017	-0.25281	0.228933	0.269465	0.999994	20.1108	0.0154467	0.218037	0.943522	0.999997	21.6934	-0.0530564	0.241181	0.825882	0.999993	30.6377	0.0732428	0.252575	0.771828	0.999999
ENSG00000008710	protein_coding	PKD1	3958.7	0.153914	0.140902	0.274679	0.999994	1575.04	0.253976	0.249668	0.309033	0.999997	2466.85	-0.179154	0.213929	0.402342	0.999993	3478.51	0.07614	0.170736	0.655632	0.999999
ENSG00000008735	protein_coding	MAPK8IP2	2954.84	0.101094	0.0911347	0.267311	0.999994	1326.66	0.128027	0.165143	0.438191	0.999997	1855.7	-0.151514	0.130596	0.245977	0.999993	2859.46	0.00269312	0.10172	0.978878	0.999999
ENSG00000008838	protein_coding	MED24	1152.34	0.0648081	0.0664383	0.32933	0.999994	674.954	0.0886776	0.107789	0.41068	0.999997	874.592	-0.0375637	0.0721382	0.602562	0.999993	1190	0.0044355	0.0735144	0.951889	0.999999
ENSG00000008853	protein_coding	RHOBTB2	2116.82	0.0118606	0.0923948	0.897857	0.999994	946.652	-0.0938194	0.152277	0.537822	0.999997	1000.1	-0.133444	0.0985446	0.17569	0.999993	1619.66	0.049275	0.106591	0.64388	0.999999
ENSG00000008869	protein_coding	HEATR5B	4602.09	-0.0145361	0.0542588	0.788774	0.999994	3053.39	-0.0344276	0.075975	0.650445	0.999997	2410.28	0.049489	0.0666381	0.457691	0.999993	3447.58	-0.0512481	0.0801208	0.522409	0.999999
ENSG00000008952	protein_coding	SEC62	9990.02	-0.0378851	0.0597833	0.526272	0.999994	7387.52	-0.0366274	0.0855539	0.668563	0.999997	5986.5	0.0848586	0.0663908	0.20119	0.999993	8348.71	-0.0176481	0.0717869	0.805806	0.999999
ENSG00000008988	protein_coding	RPS20	5225.67	-0.0282714	0.0610532	0.64332	0.999994	4816.05	-0.0874112	0.0973833	0.369399	0.999997	3257.83	0.0864011	0.0544466	0.112536	0.999993	4688.54	-0.0533727	0.0773143	0.489984	0.999999
ENSG00000009307	protein_coding	CSDE1	22431	-0.0801366	0.0648772	0.216755	0.999994	13774.6	-0.0619386	0.0662382	0.349743	0.999997	11369.9	0.0955823	0.0559174	0.0873863	0.999993	16793.3	-0.0656153	0.0738216	0.374091	0.999999
ENSG00000009335	protein_coding	UBE3C	4290.33	0.0128056	0.0397808	0.747525	0.999994	2851.15	-0.0680289	0.0520389	0.191121	0.999997	2297.54	0.0555054	0.0537964	0.302181	0.999993	3413.16	-0.0230273	0.051251	0.653212	0.999999
ENSG00000009413	protein_coding	REV3L	6218.05	-0.0210562	0.0466066	0.651423	0.999994	5259.16	-0.0439179	0.0754286	0.560402	0.999997	4410.43	-0.0315393	0.0558998	0.57261	0.999993	6570.33	0.0177366	0.0524584	0.735281	0.999999
ENSG00000009694	protein_coding	TENM1	2634.57	-0.060959	0.0500347	0.223097	0.999994	3440.34	0.0280349	0.115397	0.808049	0.999997	2265.48	-0.00550021	0.16518	0.973437	0.999993	3107.37	-0.093558	0.143061	0.51313	0.999999
ENSG00000009709	protein_coding	PAX7	152.161	0.10731	0.10794	0.320142	0.999994	19.0479	0.649011	0.213321	0.00234683	0.884859	43.1841	0.118074	0.195499	0.545871	0.999993	60.2893	-0.203793	0.166141	0.219961	0.999999
ENSG00000009724	protein_coding	MASP2	0.552922	-0.541679	0.799585	0.49812	0.999994	0.737185	0.112346	0.634166	0.859386	0.999997	0.632627	0.989993	0.751267	0.187583	0.999993	0.563401	0.665884	0.815745	0.414335	0.999999
ENSG00000009765	protein_coding	IYD	1.09776	0.444423	0.474323	0.348778	0.999994	0.688012	0.029604	0.672672	0.964897	0.999997	1.23468	0.116627	0.43868	0.790348	0.999993	1.83131	0.475686	0.441142	0.280897	0.999999
ENSG00000009780	protein_coding	FAM76A	700.246	-0.0777463	0.0624425	0.2131	0.999994	592.078	-0.0363465	0.080211	0.650451	0.999997	479.481	0.00342126	0.0660714	0.958703	0.999993	687.889	0.0380425	0.0726537	0.600547	0.999999
ENSG00000009790	protein_coding	TRAF3IP3	42.9734	-0.163768	0.188286	0.384418	0.999994	47.3676	0.285361	0.166958	0.0874183	0.999997	49.2076	-0.424358	0.173942	0.0147012	0.999993	59.458	-0.258356	0.187954	0.169264	0.999999
ENSG00000009830	protein_coding	POMT2	722.341	-0.00228438	0.0653916	0.972133	0.999994	434.691	0.122052	0.102629	0.234339	0.999997	545.354	0.000435308	0.0867274	0.995995	0.999993	659.463	-0.019357	0.0744376	0.79483	0.999999
ENSG00000009844	protein_coding	VTA1	3140.73	-0.076199	0.0915938	0.405453	0.999994	1663.8	-0.0443636	0.115252	0.700293	0.999997	1425.39	0.0741399	0.108119	0.492886	0.999993	2131.69	-0.0439615	0.132277	0.73963	0.999999
ENSG00000009950	protein_coding	MLXIPL	184.122	0.156237	0.157411	0.320931	0.999994	81.9556	0.321983	0.221526	0.146091	0.999997	149.764	-0.133207	0.170809	0.435474	0.999993	251.609	0.236397	0.178414	0.185174	0.999999
ENSG00000009954	protein_coding	BAZ1B	4346.56	-0.0347956	0.043079	0.419254	0.999994	2840.83	-0.0221376	0.0570989	0.698234	0.999997	2635.16	0.0338181	0.0544901	0.534844	0.999993	3625.19	-0.0256029	0.0444778	0.564864	0.999999
ENSG00000010017	protein_coding	RANBP9	4137.83	-0.0301327	0.0569479	0.596718	0.999994	1811.4	-0.0240432	0.0710299	0.734991	0.999997	1824.34	0.0877292	0.0642669	0.172229	0.999993	2574.89	-0.0492633	0.0776626	0.525868	0.999999
ENSG00000010030	protein_coding	ETV7	12.8609	0.038417	0.212628	0.856621	0.999994	6.90168	-0.140471	0.227012	0.536061	0.999997	8.5129	0.590557	0.273583	0.0308811	0.999993	10.0195	0.0928978	0.263097	0.724019	0.999999
ENSG00000010072	protein_coding	SPRTN	401.628	-0.0484134	0.0725203	0.504399	0.999994	284.834	-0.0941573	0.0984887	0.339061	0.999997	267.321	0.127324	0.0737257	0.0841683	0.999993	351.652	-0.0173595	0.0685983	0.800222	0.999999
ENSG00000010165	protein_coding	METTL13	679.9	-0.0372926	0.0566389	0.510263	0.999994	390.491	0.0426758	0.081379	0.599995	0.999997	360.15	0.00827373	0.0527662	0.875403	0.999993	503.184	-0.0032739	0.0559796	0.953363	0.999999
ENSG00000010219	protein_coding	DYRK4	313.387	-0.0357292	0.0598953	0.550823	0.999994	240.19	-0.034194	0.0827564	0.679468	0.999997	199.26	0.0461184	0.046393	0.320184	0.999993	281.158	0.035134	0.0429394	0.41323	0.999999
ENSG00000010244	protein_coding	ZNF207	5285.86	0.0394427	0.0621114	0.525408	0.999994	4117.71	-0.114061	0.0935247	0.222624	0.999997	3585.49	0.0640349	0.0511286	0.210414	0.999993	4905.09	-0.0243977	0.060733	0.68789	0.999999
ENSG00000010256	protein_coding	UQCRC1	3846.69	0.0311675	0.0804908	0.698594	0.999994	1802.14	0.0891094	0.10547	0.398177	0.999997	1523.26	-0.00935595	0.0672632	0.889375	0.999993	2216.42	-0.00794432	0.0777884	0.918656	0.999999
ENSG00000010270	protein_coding	STARD3NL	1740.97	0.0129997	0.0697301	0.852109	0.999994	1392.26	-0.0822523	0.086809	0.343379	0.999997	1086.98	0.105703	0.0723951	0.144268	0.999993	1606.76	-0.0201212	0.0810915	0.804034	0.999999
ENSG00000010278	protein_coding	CD9	1231.93	-0.289548	0.166148	0.0813842	0.999994	742.44	0.082737	0.186362	0.657072	0.999997	1257	0.349634	0.18602	0.0601699	0.999993	1052.67	0.087119	0.116002	0.452645	0.999999
ENSG00000010282	protein_coding	HHATL	1078.22	-0.0517794	0.137855	0.70721	0.999994	499.085	0.181791	0.138148	0.188205	0.999997	945.336	-0.140604	0.13262	0.289054	0.999993	966.085	0.0394103	0.112747	0.72668	0.999999
ENSG00000010292	protein_coding	NCAPD2	807.265	-0.138059	0.0690212	0.0454739	0.999994	444.876	0.0805676	0.0882533	0.361288	0.999997	561.766	0.0117265	0.0850331	0.890316	0.999993	689.432	-0.0726671	0.0553705	0.189392	0.999999
ENSG00000010295	protein_coding	IFFO1	562.702	0.111222	0.0913993	0.223651	0.999994	267.86	0.106392	0.15033	0.479119	0.999997	346.873	-0.0734312	0.0897532	0.413274	0.999993	474.45	0.0217188	0.0907374	0.810827	0.999999
ENSG00000010310	protein_coding	GIPR	18.1328	-0.372904	0.226972	0.100393	0.999994	20.2584	0.0502597	0.275907	0.855456	0.999997	26.4534	0.730743	0.298593	0.0143935	0.999993	18.8333	0.242378	0.294019	0.409734	0.999999
ENSG00000010318	protein_coding	PHF7	214.41	0.00366262	0.0739819	0.960515	0.999994	170.238	-0.0450531	0.0643219	0.483658	0.999997	134.743	0.0925715	0.0822493	0.260378	0.999993	182.189	-0.0317435	0.064199	0.620985	0.999999
ENSG00000010319	protein_coding	SEMA3G	289.918	-0.230176	0.143868	0.109617	0.999994	172.477	0.0760549	0.150526	0.613375	0.999997	149.899	-0.356947	0.179814	0.0471343	0.999993	206.019	-0.275561	0.192888	0.153117	0.999999
ENSG00000010322	protein_coding	NISCH	5257.04	0.151009	0.0733188	0.0394353	0.999994	2866.22	0.078512	0.116701	0.5011	0.999997	3699.1	-0.00837519	0.0759154	0.912153	0.999993	5709.53	0.0403068	0.0823343	0.624452	0.999999
ENSG00000010327	protein_coding	STAB1	664.271	-0.258142	0.185134	0.163212	0.999994	431.45	-0.000301634	0.22661	0.998938	0.999997	399.793	0.116351	0.191848	0.544202	0.999993	542.182	0.00494143	0.175485	0.977536	0.999999
ENSG00000010361	protein_coding	FUZ	358.576	-0.115373	0.0727232	0.112634	0.999994	227.96	0.143737	0.128661	0.26392	0.999997	226.08	-0.0956946	0.110039	0.384494	0.999993	268.022	-0.0686687	0.083752	0.41227	0.999999
ENSG00000010379	protein_coding	SLC6A13	297	-0.0172242	0.16297	0.915829	0.999994	155.981	0.289571	0.166121	0.0813107	0.999997	130.456	-0.130095	0.142774	0.362193	0.999993	195.907	-0.247548	0.150559	0.100136	0.999999
ENSG00000010404	protein_coding	IDS	48743.2	0.0652822	0.0742248	0.37912	0.999994	33709.8	-0.171805	0.144377	0.234058	0.999997	32821.9	0.0532666	0.123576	0.666436	0.999993	58836.9	-0.0339379	0.113978	0.765887	0.999999
ENSG00000010438	protein_coding	PRSS3	462.846	0.0151435	0.0993346	0.878833	0.999994	97.0792	-0.0588005	0.141407	0.677538	0.999997	248.234	0.0425692	0.153309	0.781266	0.999993	348.783	0.109753	0.127363	0.388837	0.999999
ENSG00000010539	protein_coding	ZNF200	331.815	-0.00515815	0.0516364	0.920429	0.999994	240.216	-0.0336342	0.0742217	0.650435	0.999997	208.263	0.0738313	0.0599655	0.218237	0.999993	317.84	-0.00626902	0.060675	0.917708	0.999999
ENSG00000010610	protein_coding	CD4	211.07	-0.0847491	0.114358	0.458641	0.999994	178.215	0.234939	0.123999	0.0581357	0.999997	184.589	-0.241549	0.125075	0.0534539	0.999993	256.052	-0.0350274	0.123814	0.777252	0.999999
ENSG00000010626	protein_coding	LRRC23	285.89	-0.0692052	0.0752643	0.357836	0.999994	224.39	-0.105448	0.170684	0.53671	0.999997	188.923	-0.072594	0.152521	0.634102	0.999993	272.729	-0.0638287	0.142119	0.653344	0.999999
ENSG00000010671	protein_coding	BTK	67.803	0.0445602	0.143804	0.756662	0.999994	63.6559	0.0578187	0.156213	0.711287	0.999997	65.5477	-0.24801	0.155487	0.110701	0.999993	87.3242	-0.0808103	0.188578	0.668269	0.999999
ENSG00000010704	protein_coding	HFE	81.6943	-0.0198838	0.107291	0.852973	0.999994	68.769	0.0969401	0.100844	0.336406	0.999997	58.8003	-0.0671234	0.113725	0.555038	0.999993	77.69	0.0832704	0.113767	0.464206	0.999999
ENSG00000010803	protein_coding	SCMH1	1084.3	0.024231	0.0544319	0.656203	0.999994	788.89	-0.0314697	0.0488236	0.519212	0.999997	688.042	-0.028338	0.0689013	0.680864	0.999993	1008.96	0.0425322	0.0651533	0.513884	0.999999
ENSG00000010810	protein_coding	FYN	4473.01	-0.038566	0.0475787	0.417611	0.999994	3165.8	-0.0149501	0.0603761	0.804431	0.999997	3298.49	-0.00424979	0.053904	0.93716	0.999993	5062.82	-0.0455448	0.052676	0.387247	0.999999
ENSG00000010818	protein_coding	HIVEP2	12290.9	-0.0354539	0.0572075	0.535428	0.999994	5366.86	-0.198649	0.100306	0.0476558	0.999997	5245.41	0.10408	0.0812311	0.200096	0.999993	8482.34	-0.0933521	0.0846496	0.270111	0.999999
ENSG00000010932	protein_coding	FMO1	4.46498	-0.297799	0.316275	0.346407	0.999994	1.20432	-0.271355	0.445658	0.5426	0.999997	0.994067	-0.19556	0.49677	0.69383	0.999993	1.16661	0.171947	0.484859	0.722864	0.999999
ENSG00000011007	protein_coding	TCEB3	1228.41	0.0225807	0.0388557	0.561144	0.999994	834.195	0.00819942	0.0534364	0.878049	0.999997	736.234	0.00312977	0.0429302	0.941883	0.999993	1069.94	0.000521705	0.0384756	0.989182	0.999999
ENSG00000011009	protein_coding	LYPLA2	260.619	0.0987941	0.0758174	0.192556	0.999994	220.34	0.0541063	0.153687	0.724797	0.999997	159.96	-0.108167	0.132938	0.415834	0.999993	249.962	-0.0494885	0.0860626	0.565272	0.999999
ENSG00000011021	protein_coding	CLCN6	2727.35	0.0259431	0.0532371	0.626037	0.999994	1288.4	0.215677	0.116325	0.0637256	0.999997	1765.53	-0.0362174	0.0685434	0.597232	0.999993	2341.55	-0.0411002	0.0505006	0.415727	0.999999
ENSG00000011028	protein_coding	MRC2	323.456	-0.118829	0.128009	0.353259	0.999994	329.623	-0.114486	0.178606	0.521524	0.999997	240.827	-0.218301	0.206773	0.291083	0.999993	248.836	0.136125	0.168949	0.420407	0.999999
ENSG00000011052	protein_coding	NME2	0	NA	NA	NA	NA	0	NA	NA	NA	NA	0	NA	NA	NA	NA	0	NA	NA	NA	NA
ENSG00000011083	protein_coding	SLC6A7	1078.27	0.177389	0.0968323	0.066964	0.999994	69.0916	1.06303	0.382679	0.00547188	0.999997	314.148	-0.230493	0.201457	0.25257	0.999993	524.161	-0.0554706	0.138347	0.688456	0.999999
ENSG00000011105	protein_coding	TSPAN9	408.475	0.0377048	0.0861784	0.661734	0.999994	219.349	-0.00996832	0.139444	0.943011	0.999997	164.963	0.00729115	0.126202	0.953929	0.999993	207.805	-0.0569633	0.128976	0.658738	0.999999
ENSG00000011114	protein_coding	BTBD7	3122.3	-0.0221387	0.0337759	0.512173	0.999994	2404.41	-0.0283204	0.0611195	0.643106	0.999997	1944.88	-0.0100825	0.0451217	0.823184	0.999993	2660.23	-0.0457901	0.0434861	0.292349	0.999999
ENSG00000011132	protein_coding	APBA3	118.938	0.142338	0.116264	0.22085	0.999994	82.8567	0.291063	0.182399	0.110544	0.999997	105.599	-0.0472861	0.128939	0.713818	0.999993	117.974	-0.0803516	0.132481	0.544174	0.999999
ENSG00000011143	protein_coding	MKS1	313.901	0.024786	0.0609842	0.684424	0.999994	239.398	0.00675246	0.0785384	0.931485	0.999997	227.299	0.0110402	0.0585088	0.850334	0.999993	305.354	0.0514912	0.0610794	0.399217	0.999999
ENSG00000011198	protein_coding	ABHD5	624.776	-0.0347887	0.0597239	0.560235	0.999994	439.853	-0.088665	0.0768996	0.248912	0.999997	380.417	0.134816	0.0798289	0.0912544	0.999993	530.424	-0.0565195	0.0834707	0.498331	0.999999
ENSG00000011201	protein_coding	KAL1	2164.83	0.0120279	0.084556	0.886885	0.999994	2892.31	-0.174392	0.123057	0.156437	0.999997	2195.14	-0.102183	0.112277	0.362774	0.999993	3577.62	-0.036947	0.0977551	0.705464	0.999999
ENSG00000011243	protein_coding	AKAP8L	1335.34	0.0641313	0.0634449	0.312103	0.999994	911.415	0.012227	0.0861204	0.8871	0.999997	933.112	-0.0405658	0.0665694	0.542275	0.999993	1367.2	0.0868919	0.0721348	0.228367	0.999999
ENSG00000011258	protein_coding	MBTD1	1198.33	-0.0239223	0.0539634	0.657544	0.999994	981.445	-0.0834876	0.071466	0.24272	0.999997	835.528	0.0155108	0.0635577	0.807198	0.999993	1079.02	-0.0192385	0.0505338	0.703422	0.999999
ENSG00000011260	protein_coding	UTP18	1349.31	-0.0555054	0.0773469	0.472994	0.999994	974.393	-0.164753	0.0910388	0.0703424	0.999997	662.916	0.102405	0.0599643	0.0876785	0.999993	1019.36	-0.0172472	0.0717195	0.809957	0.999999
ENSG00000011275	protein_coding	RNF216	1934.15	0.0200049	0.0321112	0.533291	0.999994	1583.18	-0.023408	0.0375425	0.532952	0.999997	1344.22	0.0106387	0.0336151	0.751634	0.999993	1842.04	0.00203947	0.0319771	0.949146	0.999999
ENSG00000011295	protein_coding	TTC19	3836.5	0.000890591	0.0530524	0.986607	0.999994	2277.08	-0.0602994	0.0485206	0.213957	0.999997	2036.94	0.122614	0.0768486	0.110593	0.999993	2963.8	-0.0732179	0.0817665	0.370546	0.999999
ENSG00000011304	protein_coding	PTBP1	434.901	-0.0464401	0.0801832	0.562471	0.999994	345.368	0.10868	0.132625	0.412526	0.999997	393.044	-0.111939	0.132072	0.396685	0.999993	485.26	-0.0328839	0.140307	0.814697	0.999999
ENSG00000011332	protein_coding	DPF1	645.914	0.120647	0.0856013	0.158715	0.999994	330.113	0.0128808	0.176165	0.941712	0.999997	277.977	-0.0736053	0.147453	0.617654	0.999993	487.435	0.0765124	0.11054	0.488831	0.999999
ENSG00000011347	protein_coding	SYT7	3535	0.104148	0.110586	0.346306	0.999994	1350.68	-0.091334	0.151536	0.546695	0.999997	2072.53	0.07274	0.130466	0.577159	0.999993	3974.94	0.12232	0.11747	0.297744	0.999999
ENSG00000011376	protein_coding	LARS2	1023.56	0.0202815	0.0597507	0.734281	0.999994	876.201	-0.00737785	0.0767624	0.923431	0.999997	634.816	-0.177319	0.0458364	0.000109499	0.165775	902.332	-0.0773927	0.0498679	0.120673	0.999999
ENSG00000011405	protein_coding	PIK3C2A	7314.42	-0.000559416	0.0734778	0.993925	0.999994	11866	-0.0690242	0.141438	0.625538	0.999997	5350.69	-0.172615	0.0957474	0.0714177	0.999993	8391.33	-0.0692792	0.0896994	0.439908	0.999999
ENSG00000011422	protein_coding	PLAUR	72.1215	0.082222	0.192074	0.668596	0.999994	47.4844	0.00568637	0.206429	0.978024	0.999997	54.6726	0.523815	0.283726	0.0648625	0.999993	59.6509	-0.0589864	0.291378	0.839573	0.999999
ENSG00000011426	protein_coding	ANLN	6149.39	-0.56541	0.255506	0.0269044	0.999994	2850.85	0.29625	0.207832	0.154032	0.999997	4973.79	0.150665	0.223199	0.499659	0.999993	4250.49	-0.181684	0.160317	0.257098	0.999999
ENSG00000011451	protein_coding	WIZ	316.587	0.0287885	0.10933	0.792305	0.999994	181.076	0.166809	0.183604	0.363601	0.999997	272.934	-0.204773	0.153002	0.180775	0.999993	414.505	0.0774642	0.158388	0.624787	0.999999
ENSG00000011454	protein_coding	RABGAP1	8458.6	-0.0146287	0.0362903	0.686873	0.999994	5238.5	-0.00890435	0.0501169	0.858981	0.999997	5019.29	0.008087	0.0508275	0.873585	0.999993	7318.36	-0.0852985	0.0410113	0.0375367	0.999999
ENSG00000011465	protein_coding	DCN	3077.97	-0.118317	0.134263	0.378195	0.999994	1394.84	0.00964981	0.13538	0.943175	0.999997	1475.3	0.156202	0.144085	0.278323	0.999993	2021.33	-0.125085	0.134004	0.350592	0.999999
ENSG00000011478	protein_coding	QPCTL	145.75	0.06256	0.094916	0.509826	0.999994	89.3636	0.20478	0.1488	0.168758	0.999997	86.3815	-0.0338957	0.107468	0.752457	0.999993	126.467	0.00246339	0.074214	0.973521	0.999999
ENSG00000011485	protein_coding	PPP5C	1849.25	-0.0181995	0.0690845	0.792213	0.999994	780.35	0.112837	0.0942812	0.231378	0.999997	860.155	-0.0146723	0.0596562	0.805723	0.999993	1306.45	0.00144412	0.0716742	0.983925	0.999999
ENSG00000011523	protein_coding	CEP68	3152.63	-0.0398451	0.0556064	0.473648	0.999994	2087.67	-0.0348495	0.0777117	0.653832	0.999997	1781.69	-0.00338228	0.0680181	0.960341	0.999993	2595.96	-0.0926879	0.068597	0.176633	0.999999
ENSG00000011566	protein_coding	MAP4K3	4076.29	0.0472193	0.0635133	0.457206	0.999994	2395.23	-0.0991223	0.0996834	0.320042	0.999997	2110.93	0.0800717	0.0757285	0.290351	0.999993	3179.51	-0.0203809	0.0775009	0.792569	0.999999
ENSG00000011590	protein_coding	ZBTB32	5.91745	-0.558093	0.865032	0.518817	0.999994	9.93424	0.711809	0.68443	0.298339	0.999997	4.07033	1.05551	0.720831	0.143114	0.999993	9.69077	-1.69451	0.681919	0.0129584	0.999999
ENSG00000011600	protein_coding	TYROBP	43.5983	-0.0824714	0.180113	0.647033	0.999994	42.9604	0.310583	0.171756	0.070563	0.999997	42.0172	-0.133975	0.208735	0.520975	0.999993	54.8303	0.0684175	0.18855	0.716709	0.999999
ENSG00000011638	protein_coding	TMEM159	113.8	0.0792832	0.095949	0.408631	0.999994	663.775	-0.155105	0.201856	0.442254	0.999997	143.352	0.0357752	0.130789	0.784444	0.999993	141.172	0.0651319	0.116096	0.574785	0.999999
ENSG00000011677	protein_coding	GABRA3	2425.91	0.0418054	0.0768762	0.586578	0.999994	921.427	0.197542	0.108227	0.0679613	0.999997	1057.01	0.0608764	0.144715	0.674001	0.999993	1603.43	-0.162477	0.148805	0.274886	0.999999
ENSG00000012048	protein_coding	BRCA1	372.577	-0.189448	0.088098	0.0315216	0.999994	285.838	0.104158	0.0890958	0.242383	0.999997	306.482	-0.0251629	0.113221	0.824122	0.999993	344.795	-0.0617337	0.101366	0.542512	0.999999
ENSG00000012061	protein_coding	ERCC1	833.313	0.0402935	0.0550192	0.463953	0.999994	491.915	0.0746412	0.0842497	0.375643	0.999997	564.511	-0.0361197	0.0928718	0.697335	0.999993	763.69	0.0174343	0.0867003	0.840631	0.999999
ENSG00000012124	protein_coding	CD22	524.222	-0.326354	0.22926	0.154588	0.999994	375.036	0.368807	0.198693	0.0634308	0.999997	686.614	0.234144	0.237193	0.323571	0.999993	512.482	-0.0954718	0.166015	0.565237	0.999999
ENSG00000012171	processed_transcript	SEMA3B	956.897	-0.206505	0.159792	0.196241	0.999994	444.73	0.318984	0.23272	0.170477	0.999997	897.376	0.243819	0.223642	0.275616	0.999993	673.731	0.0940074	0.141223	0.505623	0.999999
ENSG00000012174	protein_coding	MBTPS2	1761.61	-0.0417077	0.062927	0.507462	0.999994	945.408	-0.0865396	0.0981594	0.37798	0.999997	824.028	0.0669402	0.0770353	0.384871	0.999993	1136.36	-0.117717	0.0794726	0.138545	0.999999
ENSG00000012211	protein_coding	PRICKLE3	14.6934	-0.0733052	0.169096	0.664643	0.999994	10.4138	0.117305	0.220687	0.595041	0.999997	13.0274	0.0280428	0.204291	0.890818	0.999993	13.6941	-0.18956	0.219191	0.387141	0.999999
ENSG00000012223	protein_coding	LTF	50.9948	-0.809038	0.321459	0.0118437	0.999994	54.4934	-0.574872	0.36484	0.115099	0.999997	62.1682	0.394695	0.424829	0.352854	0.999993	80.7223	0.791992	0.434199	0.0681479	0.999999
ENSG00000012232	protein_coding	EXTL3	4641.63	0.0140758	0.0544327	0.795951	0.999994	2659.38	-0.0723886	0.092054	0.43165	0.999997	2275.92	0.00976075	0.0630561	0.876983	0.999993	3296.09	-0.0976348	0.0511774	0.0564207	0.999999
ENSG00000012504	protein_coding	NR1H4	7.24564	0.167867	0.200821	0.403207	0.999994	3.50975	-1.42255	0.632128	0.0244227	0.999997	7.58299	-0.147692	0.343369	0.667104	0.999993	11.9156	0.240819	0.253562	0.342241	0.999999
ENSG00000012660	protein_coding	ELOVL5	3029.92	-0.0156743	0.104419	0.880678	0.999994	1848.64	-0.12201	0.114951	0.288505	0.999997	2041.32	0.253194	0.115229	0.0279986	0.999993	2388.92	0.000542775	0.101427	0.99573	0.999999
ENSG00000012779	protein_coding	ALOX5	187.156	-0.226974	0.171187	0.184877	0.999994	147.448	0.121623	0.18472	0.510271	0.999997	177.567	-0.145834	0.17585	0.406932	0.999993	223.28	-0.18648	0.180541	0.301654	0.999999
ENSG00000012817	protein_coding	KDM5D	2492.69	0.33103	0.676395	0.624556	0.999994	1574	-0.0389183	0.687447	0.954854	0.999997	1438.38	-0.0125128	0.0692366	0.856583	0.999993	1827.53	0.429288	0.657197	0.513621	0.999999
ENSG00000012822	protein_coding	CALCOCO1	2226.91	0.0013772	0.0627414	0.982488	0.999994	1939.85	-0.0399705	0.0952679	0.674808	0.999997	1224.37	-0.00962734	0.0794403	0.903541	0.999993	1656.79	0.0258532	0.0505012	0.608698	0.999999
ENSG00000012963	protein_coding	UBR7	2252.39	0.0210286	0.0629717	0.738426	0.999994	1761.33	-0.170529	0.109305	0.11873	0.999997	1286.68	0.163079	0.0901819	0.0705549	0.999993	2002.59	-0.0461849	0.102192	0.651311	0.999999
ENSG00000012983	protein_coding	MAP4K5	3662.54	-0.0651436	0.0826594	0.43064	0.999994	2515.19	0.00722819	0.0859317	0.932965	0.999997	2851.17	0.0656595	0.0950189	0.489556	0.999993	3572.03	-0.0286021	0.0630246	0.649956	0.999999
ENSG00000013016	protein_coding	EHD3	3748.01	0.0456893	0.0653643	0.484556	0.999994	789.029	0.225888	0.121563	0.0631408	0.999997	1937.34	0.0595906	0.125439	0.634746	0.999993	3299.72	0.0256197	0.103685	0.804837	0.999999
ENSG00000013275	protein_coding	PSMC4	1408.85	-0.00933582	0.0693068	0.892847	0.999994	750.094	0.00782799	0.0706109	0.911727	0.999997	747.982	0.0505077	0.0664744	0.44737	0.999993	1053.24	-0.0249812	0.0794381	0.753162	0.999999
ENSG00000013288	protein_coding	MAN2B2	904.341	0.0972915	0.0640556	0.128798	0.999994	508.93	0.0733597	0.13783	0.594555	0.999997	585.171	-0.0228819	0.100068	0.819131	0.999993	846.643	0.0266228	0.0979473	0.78577	0.999999
ENSG00000013293	protein_coding	SLC7A14	6216.5	-0.0645498	0.0675528	0.339301	0.999994	4805.4	0.0815004	0.0952756	0.39232	0.999997	3063.47	0.175018	0.125736	0.163937	0.999993	5650.08	0.121213	0.161951	0.454186	0.999999
ENSG00000013297	protein_coding	CLDN11	1985.4	-0.510063	0.245668	0.0378726	0.999994	1029.95	0.199471	0.20463	0.329666	0.999997	2026.46	0.425942	0.217022	0.0496851	0.999993	1502.05	-0.147913	0.155696	0.342106	0.999999
ENSG00000013306	protein_coding	SLC25A39	692.726	0.0852815	0.0747184	0.253715	0.999994	425.496	0.140532	0.153522	0.359987	0.999997	439.796	-0.143348	0.126964	0.258879	0.999993	620.123	0.00629514	0.113286	0.955686	0.999999
ENSG00000013364	protein_coding	MVP	253.162	-0.159596	0.120033	0.183648	0.999994	164.396	0.19862	0.201617	0.324556	0.999997	196.78	0.0267278	0.202036	0.894753	0.999993	205.952	-0.0160037	0.168298	0.924242	0.999999
ENSG00000013374	protein_coding	NUB1	1647.35	-0.0984202	0.0659287	0.135482	0.999994	880.057	0.145181	0.0731197	0.0470863	0.999997	874.567	0.064135	0.0507663	0.206467	0.999993	1240.52	-0.0610155	0.055064	0.267826	0.999999
ENSG00000013375	protein_coding	PGM3	1662.38	-0.0117235	0.0641707	0.855039	0.999994	1283.13	-0.083019	0.0839482	0.322696	0.999997	1069.61	0.0655782	0.057212	0.251699	0.999993	1453.95	-0.0239118	0.0709507	0.736102	0.999999
ENSG00000013392	protein_coding	RWDD2A	699.113	0.00100028	0.0545943	0.985382	0.999994	411.262	0.0592805	0.0798043	0.457589	0.999997	385.246	-0.0180273	0.0887197	0.838983	0.999993	562.969	0.0154728	0.0922974	0.866866	0.999999
ENSG00000013441	protein_coding	CLK1	7725.65	-0.0782883	0.0903623	0.38628	0.999994	5604.28	0.143982	0.102288	0.159247	0.999997	5124.17	-0.123177	0.101498	0.224902	0.999993	6298.47	-0.158317	0.0929243	0.0884343	0.999999
ENSG00000013503	protein_coding	POLR3B	1088.79	-0.0888557	0.0551964	0.107439	0.999994	834.099	-0.1364	0.0832106	0.101169	0.999997	581.516	0.0202272	0.0650884	0.75598	0.999993	878.81	-0.0224822	0.0764316	0.768645	0.999999
ENSG00000013523	protein_coding	ANGEL1	1376.69	0.0364788	0.0569117	0.521541	0.999994	1091.68	-0.00549818	0.0606569	0.927775	0.999997	1145.49	-0.0308099	0.0569379	0.58843	0.999993	1595.01	0.0220662	0.0624121	0.723672	0.999999
ENSG00000013561	protein_coding	RNF14	4371.17	-0.0487767	0.0798043	0.541065	0.999994	2598.05	-0.0437576	0.0870327	0.615124	0.999997	2033.05	0.0433341	0.0764533	0.570846	0.999993	3055.95	-0.0899565	0.101622	0.376047	0.999999
ENSG00000013563	protein_coding	DNASE1L1	368.814	0.0890437	0.0745432	0.232272	0.999994	232.662	0.0562371	0.0946678	0.552481	0.999997	192.577	0.0927613	0.101506	0.360798	0.999993	295.084	0.112168	0.0923897	0.224718	0.999999
ENSG00000013573	protein_coding	DDX11	130.862	0.0968457	0.1566	0.536295	0.999994	74.0996	0.666165	0.231712	0.00404073	0.999997	97.9193	-0.280867	0.214227	0.189835	0.999993	113.1	0.237887	0.193382	0.218645	0.999999
ENSG00000013583	protein_coding	HEBP1	416.616	-0.113978	0.0680321	0.0938639	0.999994	511.423	-0.080457	0.0962182	0.403046	0.999997	370.162	0.0717028	0.0748946	0.338374	0.999993	455.664	-0.074101	0.0714844	0.299921	0.999999
ENSG00000013588	protein_coding	GPRC5A	22.0983	-0.141758	0.365832	0.69839	0.999994	15.6102	-0.195918	0.265044	0.459791	0.999997	21.0998	0.746128	0.347706	0.0318843	0.999993	29.9978	0.410947	0.366821	0.262588	0.999999
ENSG00000013619	protein_coding	MAMLD1	307.849	0.190147	0.115579	0.0999358	0.999994	297.263	0.0725956	0.133789	0.587397	0.999997	409.852	-0.128626	0.115277	0.264509	0.999993	612.891	-0.0379041	0.129517	0.769785	0.999999
ENSG00000013725	protein_coding	CD6	37.0301	-0.0041265	0.16055	0.979495	0.999994	20.2565	0.40123	0.34009	0.23809	0.999997	35.2453	-0.129523	0.270765	0.632396	0.999993	46.2015	0.143246	0.211738	0.498708	0.999999
ENSG00000013810	protein_coding	TACC3	33.2639	0.0933818	0.127937	0.465448	0.999994	15.9471	0.0413145	0.226476	0.855251	0.999997	25.2011	0.282176	0.177715	0.112332	0.999993	29.1034	0.282661	0.187346	0.131359	0.999999
ENSG00000014123	protein_coding	UFL1	2470.03	-0.120689	0.0695359	0.0826272	0.999994	1924.86	-0.0918119	0.0656062	0.161681	0.999997	1642.12	0.0827612	0.0660056	0.209896	0.999993	2128.32	-0.014256	0.0613021	0.816109	0.999999
ENSG00000014138	protein_coding	POLA2	235.474	-0.023093	0.0625365	0.711925	0.999994	163.316	0.0817381	0.0683	0.231404	0.999997	174.718	-0.0826993	0.0620201	0.182391	0.999993	231.282	-0.0584153	0.0586678	0.319397	0.999999
ENSG00000014164	protein_coding	ZC3H3	70.571	0.182675	0.128433	0.154929	0.999994	42.043	0.148283	0.24046	0.537456	0.999997	63.824	-0.115654	0.204539	0.571778	0.999993	82.292	0.123727	0.175481	0.480765	0.999999
ENSG00000014216	protein_coding	CAPN1	1371.57	0.0618365	0.0700783	0.377565	0.999994	691.855	0.198075	0.117195	0.0910017	0.999997	800.637	-0.128677	0.0787272	0.102162	0.999993	1154.95	-0.0116999	0.0905474	0.897189	0.999999
ENSG00000014257	protein_coding	ACPP	17.3296	0.067702	0.280376	0.809192	0.999994	28.8069	0.104769	0.371275	0.777801	0.999997	34.2852	-0.070638	0.290371	0.807798	0.999993	32.9557	-0.136388	0.32606	0.675733	0.999999
ENSG00000014641	protein_coding	MDH1	32697.6	-0.00970454	0.108721	0.928875	0.999994	17171.7	-0.0821328	0.131412	0.53197	0.999997	10859.7	0.0542554	0.130636	0.67791	0.999993	16878.2	-0.0875472	0.142997	0.540385	0.999999
ENSG00000014824	protein_coding	SLC30A9	7822.73	-0.0340803	0.0908876	0.707681	0.999994	5161.59	-0.0837179	0.11541	0.468208	0.999997	3428.47	0.150795	0.0894048	0.0916701	0.999993	5375.58	-0.0274228	0.117659	0.815707	0.999999
ENSG00000014914	protein_coding	MTMR11	182.683	0.0969419	0.104764	0.354792	0.999994	213.866	0.1208	0.131489	0.358248	0.999997	175.645	0.12666	0.137219	0.35598	0.999993	230.63	0.0559644	0.126734	0.658787	0.999999
ENSG00000014919	protein_coding	COX15	1733.36	0.00911877	0.0388587	0.814469	0.999994	1221.91	-0.0203857	0.0656121	0.756028	0.999997	1005.65	-0.0387503	0.0497441	0.435984	0.999993	1337.09	-0.0638903	0.0546098	0.242024	0.999999
ENSG00000015133	protein_coding	CCDC88C	235.585	0.0983852	0.114924	0.391947	0.999994	1440.75	-0.387287	0.228122	0.0895607	0.999997	274.288	-0.124843	0.233432	0.592777	0.999993	306.279	-0.154305	0.184352	0.402583	0.999999
ENSG00000015153	protein_coding	YAF2	2043.78	0.05658	0.0512451	0.269547	0.999994	1345.25	-0.0676673	0.0833316	0.416777	0.999997	1255.29	0.0313014	0.0758583	0.679878	0.999993	1928.8	-0.0257749	0.0668578	0.699854	0.999999
ENSG00000015171	protein_coding	ZMYND11	6747.16	-0.0837021	0.0567822	0.140457	0.999994	5461.52	-0.0974855	0.0765087	0.202601	0.999997	4029.92	0.0127737	0.0472758	0.787011	0.999993	5989.65	-0.0239441	0.0578303	0.678844	0.999999
ENSG00000015285	protein_coding	WAS	44.3207	-0.168312	0.123962	0.174537	0.999994	33.8394	0.319221	0.211068	0.13043	0.999997	42.9937	-0.168381	0.189907	0.375266	0.999993	48.738	-0.0697385	0.18468	0.705715	0.999999
ENSG00000015413	protein_coding	DPEP1	0.774282	1.10536	0.737403	0.133878	0.999994	0.734561	-0.573101	0.649254	0.377395	0.999997	1.74568	-0.426503	0.85923	0.619628	0.999993	2.38608	-0.918504	0.698401	0.188458	0.999999
ENSG00000015475	protein_coding	BID	728.232	-0.0417971	0.0833132	0.615888	0.999994	313.322	-0.00699632	0.105883	0.947317	0.999997	346.119	0.0751584	0.105645	0.476823	0.999993	471.372	0.0296446	0.107717	0.783156	0.999999
ENSG00000015479	protein_coding	MATR3	30591.2	-0.0145109	0.0699469	0.835654	0.999994	20617.3	-0.0735191	0.0946759	0.437434	0.999997	14898.2	0.105008	0.0609053	0.0846864	0.999993	21978.1	-0.0413848	0.0796384	0.603301	0.999999
ENSG00000015520	protein_coding	NPC1L1	2.60787	1.24407	0.531003	0.0191363	0.999994	2.70429	0.950493	0.541101	0.0789875	0.999997	3.83724	-0.690214	0.571096	0.226826	0.999993	3.96499	0.11233	0.36935	0.761031	0.999999
ENSG00000015532	protein_coding	XYLT2	299.764	0.098172	0.0876	0.262422	0.999994	196.271	0.134065	0.17554	0.44503	0.999997	194.743	-0.127176	0.139533	0.362064	0.999993	267.421	0.0691076	0.133893	0.605758	0.999999
ENSG00000015568	protein_coding	RGPD5	82.8963	0.212605	0.293268	0.468481	0.999994	114.007	-0.09944	0.35865	0.781579	0.999997	61.3873	0.271221	0.177881	0.127325	0.999993	133.9	0.135268	0.251019	0.589972	0.999999
ENSG00000015592	protein_coding	STMN4	2415.73	-0.091006	0.0923658	0.324487	0.999994	742.474	0.170035	0.166484	0.307096	0.999997	1462.14	0.156731	0.10381	0.1311	0.999993	2273.29	0.0468198	0.0853598	0.583349	0.999999
ENSG00000015676	protein_coding	NUDCD3	5724.64	0.0391836	0.0524595	0.455106	0.999994	3432.86	-0.0450023	0.0772515	0.560201	0.999997	3101.64	-0.0283783	0.0501169	0.57123	0.999993	4427.41	0.002609	0.052887	0.960655	0.999999
ENSG00000016082	protein_coding	ISL1	0.189204	-0.909803	1.80913	0.615039	0.999994	223.602	-0.0711655	0.205336	0.728906	0.999997	10.213	-0.0623015	0.547139	0.909343	0.999993	3.46425	-0.362768	0.907032	0.689193	0.999999
ENSG00000016391	protein_coding	CHDH	501.065	0.00957127	0.0810079	0.905947	0.999994	456.701	0.0417774	0.0991716	0.673562	0.999997	447.661	-0.0569618	0.120735	0.637076	0.999993	592.798	-0.0133439	0.135604	0.921612	0.999999
ENSG00000016402	protein_coding	IL20RA	68.956	0.0314368	0.141357	0.824008	0.999994	124.494	0.0179389	0.11588	0.876974	0.999997	60.5823	-0.312229	0.175744	0.0756326	0.999993	65.8431	0.0384117	0.175624	0.826872	0.999999
ENSG00000016490	protein_coding	CLCA1	0.233463	0.213446	1.07253	0.842254	0.999994	0.313384	-0.391001	0.971018	0.68719	0.999997	0.445401	0.0387666	0.846811	0.963486	0.999993	0.550212	0.462317	0.64182	0.471327	0.999999
ENSG00000016602	protein_coding	CLCA4	180.31	-0.485292	0.246962	0.0494089	0.999994	175.707	0.237338	0.187148	0.204732	0.999997	202.824	-0.0584004	0.185974	0.753502	0.999993	210.444	-0.137807	0.173113	0.426003	0.999999
ENSG00000016864	protein_coding	GLT8D1	1220.05	-0.0128515	0.0471718	0.785284	0.999994	1012.18	-0.113808	0.0751367	0.129852	0.999997	765.144	0.0596876	0.0552835	0.280292	0.999993	1095.83	-0.0233891	0.0629441	0.710202	0.999999
ENSG00000017260	protein_coding	ATP2C1	7676.77	0.000619761	0.0601573	0.99178	0.999994	4813.64	-0.0906237	0.0761446	0.233987	0.999997	4425.74	0.146197	0.0768457	0.0571094	0.999993	6607.54	-0.0752772	0.0842515	0.371599	0.999999
ENSG00000017373	protein_coding	SRCIN1	2460.02	-0.0667382	0.106151	0.529539	0.999994	989.943	0.401015	0.183538	0.0288951	0.999997	1821.76	0.0413163	0.13242	0.755033	0.999993	2155.82	0.00196563	0.0965138	0.983751	0.999999
ENSG00000017427	protein_coding	IGF1	569.567	-0.0307537	0.116506	0.791806	0.999994	236.33	0.262363	0.177462	0.139297	0.999997	242.337	-0.118084	0.169343	0.485611	0.999993	501.613	-0.0778155	0.163217	0.633533	0.999999
ENSG00000017483	protein_coding	SLC38A5	198.731	-0.00453942	0.124345	0.970878	0.999994	107.317	0.325179	0.17898	0.0692405	0.999997	143.762	-0.315404	0.176448	0.0738545	0.999993	198.116	-0.163643	0.191341	0.392417	0.999999
ENSG00000017621	protein_coding	MAGIX	58.5552	0.099156	0.104123	0.340947	0.999994	25.1428	0.155401	0.193284	0.421394	0.999997	33.3219	-0.0867324	0.126721	0.493699	0.999993	49.3075	-0.117941	0.115243	0.306114	0.999999
ENSG00000017797	protein_coding	RALBP1	3842.86	-0.0451246	0.0593193	0.446831	0.999994	1690.13	0.0776647	0.0699828	0.267099	0.999997	1653.9	0.0410438	0.060928	0.500538	0.999993	2478.28	-0.103906	0.0614945	0.0910885	0.999999
ENSG00000018189	protein_coding	RUFY3	22601.1	-0.0542323	0.0737966	0.462407	0.999994	12717.1	-0.0270212	0.079144	0.732789	0.999997	11294.8	0.115175	0.0793051	0.146416	0.999993	17137.7	-0.0494928	0.103198	0.63152	0.999999
ENSG00000018236	protein_coding	CNTN1	29153.4	-0.0223654	0.0770843	0.771708	0.999994	11591.9	0.0559434	0.104725	0.593208	0.999997	15424.9	0.0516584	0.102679	0.614889	0.999993	24289.6	-0.0407801	0.113035	0.718269	0.999999
ENSG00000018280	protein_coding	SLC11A1	97.0887	-0.148075	0.349641	0.671927	0.999994	77.6842	-0.163863	0.360639	0.649564	0.999997	116.978	0.586746	0.363574	0.106564	0.999993	120.547	-0.16635	0.392566	0.671748	0.999999
ENSG00000018408	protein_coding	WWTR1	1010.79	-0.135588	0.12783	0.288831	0.999994	1324.02	-0.184483	0.182091	0.310996	0.999997	1299.97	0.100199	0.184833	0.587748	0.999993	1475.46	0.0898203	0.202148	0.656805	0.999999
ENSG00000018510	protein_coding	AGPS	3170.85	-0.0799912	0.0743938	0.282268	0.999994	1883.32	-0.0160146	0.0901899	0.859064	0.999997	1715.04	0.0961397	0.079446	0.226231	0.999993	2294.61	-0.0403674	0.0917258	0.659874	0.999999
ENSG00000018607	pseudogene	ZNF806	46.9035	0.221319	0.154288	0.151442	0.999994	29.3052	0.125099	0.151394	0.408625	0.999997	36.0845	-0.12748	0.159727	0.424807	0.999993	49.4337	-0.177375	0.117789	0.132101	0.999999
ENSG00000018610	protein_coding	CXorf56	826.152	0.0362015	0.0748082	0.62844	0.999994	672.123	-0.1015	0.0950896	0.285786	0.999997	469.242	0.0459499	0.0675572	0.496401	0.999993	705.687	-0.00331814	0.0846569	0.968735	0.999999
ENSG00000018625	protein_coding	ATP1A2	27520.5	-0.030444	0.0771801	0.693246	0.999994	20800.4	0.0139604	0.0904845	0.877385	0.999997	17610.4	-0.213375	0.101112	0.0348342	0.999993	26196.5	-0.0577003	0.117553	0.623537	0.999999
ENSG00000018699	protein_coding	TTC27	583.334	-0.0917753	0.0576202	0.111214	0.999994	388.773	0.00853933	0.0563511	0.879551	0.999997	388.561	-0.0146058	0.0657038	0.824082	0.999993	516.176	-0.0490636	0.0499903	0.326365	0.999999
ENSG00000018869	protein_coding	ZNF582	192.42	0.0158677	0.0528753	0.764103	0.999994	176.804	0.0015945	0.0522329	0.975647	0.999997	143.352	-0.0242446	0.0593898	0.683106	0.999993	195.386	-0.0460869	0.0580642	0.427356	0.999999
ENSG00000019102	protein_coding	VSIG2	6.2309	-0.154267	0.259907	0.552814	0.999994	5.61066	0.677904	0.279226	0.0151909	0.999997	5.05192	-0.246382	0.332607	0.45884	0.999993	6.75297	-0.610018	0.34972	0.0811059	0.999999
ENSG00000019144	protein_coding	PHLDB1	2571.7	-0.224187	0.155514	0.14942	0.999994	1877.19	0.241652	0.172327	0.16083	0.999997	3249.84	0.233867	0.185021	0.206229	0.999993	2785.08	-0.00426737	0.134371	0.974665	0.999999
ENSG00000019169	protein_coding	MARCO	8.78838	0.0814277	0.409734	0.842472	0.999994	4.27577	0.200243	0.422431	0.635481	0.999997	3.33369	-0.309683	0.562315	0.58182	0.999993	3.26067	-0.315461	0.518935	0.543253	0.999999
ENSG00000019186	protein_coding	CYP24A1	36.5227	0.0607304	0.236446	0.797298	0.999994	68.0547	-0.322023	0.295081	0.27514	0.999997	27.2859	0.125516	0.288398	0.663406	0.999993	52.0333	-0.162389	0.263051	0.537018	0.999999
ENSG00000019485	protein_coding	PRDM11	323.485	0.100293	0.0520581	0.0540355	0.999994	143.488	0.0521719	0.0899888	0.562077	0.999997	179.666	-0.0371029	0.0813678	0.648397	0.999993	252.01	0.0561948	0.0810286	0.487985	0.999999
ENSG00000019505	protein_coding	SYT13	6902.31	0.0491188	0.0593594	0.407964	0.999994	1246.68	0.274475	0.171146	0.10877	0.999997	4507.64	0.0526171	0.18624	0.777542	0.999993	6539.02	-0.0534199	0.160624	0.739454	0.999999
ENSG00000019549	protein_coding	SNAI2	58.0848	-0.0581823	0.143454	0.68505	0.999994	26.9875	-0.0122643	0.200598	0.951249	0.999997	23.8471	0.171474	0.168556	0.309004	0.999993	34.7	0.236934	0.153302	0.122215	0.999999
ENSG00000019582	protein_coding	CD74	1422.7	-0.14873	0.16501	0.367409	0.999994	1319.6	0.310665	0.177796	0.0805834	0.999997	1593.84	-0.383397	0.174675	0.0281694	0.999993	1963.68	-0.0634265	0.182313	0.727916	0.999999
ENSG00000019991	protein_coding	HGF	398.187	0.000764603	0.16047	0.996198	0.999994	125.523	0.00278959	0.22209	0.989978	0.999997	136.287	0.0923925	0.185825	0.619047	0.999993	245.868	0.0652732	0.20727	0.752824	0.999999
ENSG00000019995	protein_coding	ZRANB1	4311.65	-0.0176288	0.0603601	0.770241	0.999994	2357.91	-0.067863	0.0671165	0.311958	0.999997	1986.06	0.0272119	0.0587696	0.643345	0.999993	2877.04	-0.0668748	0.0697316	0.337543	0.999999
ENSG00000020129	protein_coding	NCDN	7890.89	0.134859	0.0830029	0.104217	0.999994	11651.8	-0.230518	0.205622	0.262255	0.999997	5177	-0.0194931	0.140957	0.890011	0.999993	8826.08	0.114913	0.119673	0.336941	0.999999
ENSG00000020181	protein_coding	GPR124	208.662	0.0847608	0.0987984	0.390939	0.999994	82.7178	0.312002	0.181394	0.0854287	0.999997	124.211	-0.158803	0.160839	0.323475	0.999993	201.318	0.0415155	0.144157	0.773356	0.999999
ENSG00000020219	pseudogene	CCT8L1P	0.398795	0.447666	0.924764	0.628324	0.999994	0.45964	-0.953108	0.838271	0.255541	0.999997	0.361407	-0.352882	0.967214	0.715228	0.999993	0.392306	-0.145026	0.823941	0.860282	0.999999
ENSG00000020256	protein_coding	ZFP64	369.702	0.0545304	0.0674588	0.418888	0.999994	208.57	0.114992	0.0915475	0.209084	0.999997	249.166	-0.215789	0.0801311	0.00708233	0.999993	337.761	-0.023951	0.0705979	0.734414	0.999999
ENSG00000020426	protein_coding	MNAT1	1724.22	0.00441214	0.0553573	0.936473	0.999994	1246.58	-0.151506	0.0750285	0.0434542	0.999997	922.087	-0.013475	0.061939	0.827778	0.999993	1456.22	-0.0020216	0.0593792	0.972841	0.999999
ENSG00000020577	protein_coding	SAMD4A	2124.69	-0.044049	0.0742543	0.553035	0.999994	1527.07	-0.0944337	0.118654	0.426105	0.999997	1845.2	0.0970907	0.111928	0.385701	0.999993	2403.29	-0.0364143	0.115154	0.751833	0.999999
ENSG00000020633	protein_coding	RUNX3	7.81077	-0.37303	0.273013	0.171831	0.999994	7.56934	0.171338	0.238686	0.472855	0.999997	8.77093	0.34983	0.272476	0.199179	0.999993	10.5133	-0.0633386	0.280704	0.82148	0.999999
ENSG00000020922	protein_coding	MRE11A	558.752	-0.0245305	0.059151	0.678354	0.999994	506.876	-0.0823994	0.0718662	0.251561	0.999997	426.259	-0.0187509	0.0724704	0.795837	0.999993	604.138	0.0336876	0.0711989	0.636108	0.999999
ENSG00000021300	protein_coding	PLEKHB1	6200.21	-0.281836	0.108452	0.00935701	0.999994	4629.67	0.234732	0.113421	0.0384935	0.999997	5645.16	-0.071177	0.152809	0.641366	0.999993	6223.04	-0.10725	0.127572	0.400514	0.999999
ENSG00000021355	protein_coding	SERPINB1	447.13	-0.0953185	0.166057	0.565962	0.999994	343.981	0.0935748	0.154034	0.543522	0.999997	347.555	0.39091	0.149635	0.00899032	0.999993	410.385	-0.000554402	0.155817	0.997161	0.999999
ENSG00000021461	protein_coding	CYP3A43	26.4977	0.125524	0.177607	0.479722	0.999994	16.18	-0.254406	0.16988	0.134246	0.999997	16.692	-0.026908	0.171036	0.87499	0.999993	23.5227	0.172326	0.193134	0.372251	0.999999
ENSG00000021488	protein_coding	SLC7A9	24.7142	-0.124985	0.197145	0.526096	0.999994	21.6178	0.152763	0.200048	0.445087	0.999997	20.1909	-0.259308	0.195707	0.185178	0.999993	27.7865	0.13916	0.206951	0.50131	0.999999
ENSG00000021574	protein_coding	SPAST	3974.06	-0.110848	0.0768049	0.148951	0.999994	2703.71	-0.028921	0.095854	0.762866	0.999997	2398.92	0.0812738	0.0750537	0.278864	0.999993	3371.31	-0.0950526	0.081469	0.243318	0.999999
ENSG00000021645	protein_coding	NRXN3	11560	0.0571238	0.0615342	0.353239	0.999994	6711.39	-0.0472493	0.0811428	0.560365	0.999997	7634.69	0.0411036	0.0981107	0.675251	0.999993	9792.32	0.0366479	0.121575	0.763078	0.999999
ENSG00000021762	protein_coding	OSBPL5	351.755	0.0460444	0.0931398	0.621053	0.999994	158.283	0.183887	0.177763	0.300925	0.999997	203.859	-0.00654014	0.12255	0.957439	0.999993	235.632	0.0416641	0.129004	0.746721	0.999999
ENSG00000021776	protein_coding	AQR	3731.46	0.00089515	0.0472594	0.984888	0.999994	3024.11	-0.130396	0.0856921	0.128088	0.999997	2024.39	0.0185986	0.049232	0.705597	0.999993	2840.19	-0.0208754	0.0565757	0.712142	0.999999
ENSG00000021826	protein_coding	CPS1	365.337	-0.0392443	0.100779	0.696973	0.999994	368.872	0.227684	0.171048	0.183151	0.999997	263.295	-0.214639	0.135513	0.113217	0.999993	312.597	-0.0895432	0.11167	0.422637	0.999999
ENSG00000021852	protein_coding	C8B	0.492898	0.627981	1.16993	0.591429	0.999994	0.299789	0.210086	1.10496	0.849207	0.999997	0.142595	-0.167594	1.41493	0.905714	0.999993	0.380516	0.651406	0.85137	0.444197	0.999999
ENSG00000022267	protein_coding	FHL1	8338.38	0.0615622	0.05284	0.243992	0.999994	8581.9	-0.0791233	0.0854238	0.354319	0.999997	5509.54	0.00145304	0.0774713	0.985036	0.999993	9230.82	0.0168081	0.0618986	0.785974	0.999999
ENSG00000022277	protein_coding	RTFDC1	1904.53	-0.0795058	0.0812294	0.327688	0.999994	1211.64	-0.0211533	0.0839843	0.80114	0.999997	1059.46	-0.00610271	0.0625465	0.922273	0.999993	1424.75	-0.0230228	0.0744462	0.757128	0.999999
ENSG00000022355	protein_coding	GABRA1	25781.2	0.000699364	0.0989154	0.994359	0.999994	4761.47	0.313257	0.154644	0.0427993	0.999997	6368.86	0.24131	0.182733	0.186646	0.999993	8625.29	-0.132023	0.201194	0.511697	0.999999
ENSG00000022556	protein_coding	NLRP2	282.941	-0.203998	0.266194	0.443467	0.999994	146.099	0.024618	0.268048	0.926824	0.999997	138.617	0.23327	0.268032	0.384132	0.999993	248.696	0.344975	0.271975	0.204652	0.999999
ENSG00000022567	protein_coding	SLC45A4	2291.15	0.0905126	0.0727617	0.213514	0.999994	686.594	0.102258	0.0737967	0.165845	0.999997	820.996	-0.158241	0.0917574	0.0846063	0.999993	1182.63	-0.0769224	0.0836466	0.357776	0.999999
ENSG00000022840	protein_coding	RNF10	2301.76	0.0576622	0.0523382	0.270582	0.999994	1545.69	0.00038294	0.0641315	0.995236	0.999997	1736.43	0.0205124	0.0422832	0.627592	0.999993	2498.64	-0.0150589	0.048441	0.755898	0.999999
ENSG00000022976	protein_coding	ZNF839	405.655	-0.00420308	0.0545675	0.938603	0.999994	300.471	-0.0109909	0.0806592	0.891613	0.999997	275.119	-0.120402	0.0516807	0.0198205	0.999993	376.767	-0.0196715	0.0515796	0.70292	0.999999
ENSG00000023041	protein_coding	ZDHHC6	1111.72	0.0242984	0.0483845	0.615531	0.999994	718.245	-0.0623308	0.0599527	0.298495	0.999997	596.133	0.0396816	0.0462337	0.390736	0.999993	843.698	-0.020911	0.0613143	0.733069	0.999999
ENSG00000023171	protein_coding	GRAMD1B	9356.71	0.0299593	0.0552412	0.587587	0.999994	3926.47	-0.0168684	0.0603515	0.779859	0.999997	4148.41	-0.11729	0.0919504	0.202103	0.999993	6563.26	-0.0928146	0.0600207	0.122014	0.999999
ENSG00000023191	protein_coding	RNH1	1352.73	-0.122839	0.0812764	0.130693	0.999994	787.452	0.112401	0.178185	0.528166	0.999997	888.583	-0.0408621	0.169665	0.809679	0.999993	1055.58	0.0462773	0.106011	0.662451	0.999999
ENSG00000023228	protein_coding	NDUFS1	13706	-0.00968981	0.056582	0.864025	0.999994	8538.05	-0.0672543	0.078726	0.392948	0.999997	6105.76	0.0652708	0.0606814	0.282092	0.999993	9213.36	-0.0600421	0.0768405	0.434575	0.999999
ENSG00000023287	protein_coding	RB1CC1	16960.6	-0.0618824	0.0692425	0.371479	0.999994	7296.42	-0.00501065	0.0809545	0.950647	0.999997	7547.75	-0.000947209	0.0992365	0.992384	0.999993	11977.5	-0.00966145	0.081279	0.90538	0.999999
ENSG00000023318	protein_coding	ERP44	2031.05	-0.0189779	0.0604685	0.753636	0.999994	1480.88	-0.0963018	0.0801522	0.229563	0.999997	1085.24	0.0650518	0.053898	0.227454	0.999993	1624.15	0.000132409	0.0649277	0.998373	0.999999
ENSG00000023330	protein_coding	ALAS1	1679.08	0.0244429	0.066846	0.714618	0.999994	833.181	0.0501481	0.0643556	0.435842	0.999997	770.421	0.066617	0.0655684	0.309634	0.999993	1131.14	-0.00916338	0.0701131	0.896017	0.999999
ENSG00000023445	protein_coding	BIRC3	351.452	0.0416315	0.124185	0.737446	0.999994	399.367	-0.0555771	0.11937	0.641512	0.999997	199.428	0.305586	0.143872	0.0336697	0.999993	293.294	-0.0393932	0.144068	0.784519	0.999999
ENSG00000023516	protein_coding	AKAP11	27130.6	0.0284689	0.0584226	0.626051	0.999994	25199	-0.197734	0.122927	0.107715	0.999997	15810.6	0.101304	0.0886908	0.253364	0.999993	24321.7	-0.0194397	0.104322	0.852176	0.999999
ENSG00000023572	protein_coding	GLRX2	588.853	-0.0764434	0.109282	0.484237	0.999994	258.459	-0.0753729	0.129792	0.561427	0.999997	199.321	0.111965	0.122093	0.359115	0.999993	276.77	-0.104553	0.131865	0.427849	0.999999
ENSG00000023608	protein_coding	SNAPC1	235.461	-0.0150657	0.0686043	0.826181	0.999994	250.632	-0.0567905	0.104185	0.585691	0.999997	159.485	0.0152086	0.0641392	0.812565	0.999993	220.914	-0.0538999	0.0679568	0.427691	0.999999
ENSG00000023697	protein_coding	DERA	399.93	-0.134585	0.0722541	0.0625099	0.999994	267.176	-0.0366582	0.0884459	0.67853	0.999997	284.476	0.0314649	0.0794387	0.692038	0.999993	351.599	-0.00375132	0.067306	0.955553	0.999999
ENSG00000023734	protein_coding	STRAP	4989.04	0.00317488	0.0719773	0.964817	0.999994	2959.83	-0.120122	0.0856336	0.160693	0.999997	2774.58	0.104474	0.0956808	0.274877	0.999993	4142.46	-0.0562256	0.105461	0.593937	0.999999
ENSG00000023839	protein_coding	ABCC2	36.1153	-0.049474	0.144394	0.731876	0.999994	35.0757	-0.0441791	0.179075	0.805135	0.999997	32.5832	-0.0126594	0.158352	0.936281	0.999993	41.7045	-0.0162761	0.129583	0.900046	0.999999
ENSG00000023892	protein_coding	DEF6	37.9087	-0.125369	0.133228	0.346699	0.999994	40.8105	0.0807447	0.154452	0.601125	0.999997	39.2515	-0.151789	0.160561	0.344472	0.999993	48.0947	-0.0680206	0.139409	0.625606	0.999999
ENSG00000023902	protein_coding	PLEKHO1	835.832	0.00132533	0.0678605	0.984418	0.999994	607.125	-0.0761074	0.0961004	0.428385	0.999997	490.405	-0.0735525	0.0937719	0.432819	0.999993	743.465	0.0797714	0.0870012	0.359195	0.999999
ENSG00000023909	protein_coding	GCLM	1424.24	0.011713	0.0608011	0.847237	0.999994	997.847	-0.00860795	0.10088	0.932	0.999997	805.988	0.0823611	0.0790136	0.297242	0.999993	1173.72	-0.0622494	0.0668442	0.351719	0.999999
ENSG00000024048	protein_coding	UBR2	5159.32	0.0185413	0.0420654	0.659378	0.999994	3533.97	-0.0222881	0.0497101	0.653892	0.999997	3074.6	0.0234064	0.041388	0.571709	0.999993	4304.89	-0.019858	0.0382313	0.60347	0.999999
ENSG00000024422	protein_coding	EHD2	176.611	-0.0328373	0.107765	0.760586	0.999994	91.3296	0.257878	0.192914	0.181303	0.999997	131.22	-0.152992	0.195729	0.43442	0.999993	153.267	-0.0428924	0.225884	0.849398	0.999999
ENSG00000024526	protein_coding	DEPDC1	53.0735	0.0628004	0.139637	0.652898	0.999994	15.9513	0.328912	0.205748	0.109906	0.999997	25.4564	-0.0144088	0.167751	0.931551	0.999993	40.1553	0.11061	0.157782	0.483286	0.999999
ENSG00000024862	protein_coding	CCDC28A	733.814	0.0108656	0.0627382	0.862502	0.999994	549.925	0.00888768	0.0780356	0.909323	0.999997	428.945	0.0658885	0.0959598	0.492319	0.999993	626.712	-0.0259308	0.101218	0.797806	0.999999
ENSG00000025039	protein_coding	RRAGD	3693.55	0.0255131	0.0618836	0.680138	0.999994	4258.19	-0.251419	0.143895	0.0805957	0.999997	2338.54	0.0839575	0.0786687	0.285869	0.999993	3706.8	0.0301568	0.0939816	0.748302	0.999999
ENSG00000025156	protein_coding	HSF2	1491.71	-0.00649556	0.069619	0.925664	0.999994	879.367	-0.0642345	0.0929888	0.489706	0.999997	748.542	0.0964801	0.0709694	0.174001	0.999993	1044.4	-0.000796211	0.0781632	0.991872	0.999999
ENSG00000025293	protein_coding	PHF20	2502.04	-0.0143998	0.0317791	0.65046	0.999994	1638.91	-0.0424761	0.0396648	0.284225	0.999997	1435.4	0.0668071	0.0437957	0.127152	0.999993	2138.99	-0.0249019	0.0364935	0.495008	0.999999
ENSG00000025423	protein_coding	HSD17B6	409.01	0.0403837	0.109413	0.712058	0.999994	634.268	-0.0897251	0.14119	0.525106	0.999997	281.978	-0.21133	0.137473	0.124232	0.999993	443.53	0.0485247	0.136393	0.722013	0.999999
ENSG00000025434	protein_coding	NR1H3	156.27	0.0427182	0.0833145	0.608137	0.999994	136.281	0.0772095	0.104518	0.460076	0.999997	105.477	-0.119253	0.0907004	0.188578	0.999993	140.081	0.0924167	0.10347	0.371762	0.999999
ENSG00000025708	protein_coding	TYMP	29.0298	0.151898	0.284932	0.593963	0.999994	33.3879	-0.312879	0.372158	0.400507	0.999997	41.0669	0.596623	0.345195	0.0839225	0.999993	50.0695	-0.195888	0.385277	0.611149	0.999999
ENSG00000025770	protein_coding	NCAPH2	513.543	0.0273326	0.0678711	0.687159	0.999994	275.833	0.18138	0.166108	0.274861	0.999997	301.519	-0.0206858	0.138484	0.881259	0.999993	419.045	0.0842274	0.0955937	0.378265	0.999999
ENSG00000025772	protein_coding	TOMM34	1282.12	0.133822	0.0735371	0.0687912	0.999994	1607.19	-0.264138	0.150552	0.07935	0.999997	786.132	-0.0184787	0.106215	0.861886	0.999993	1258.66	0.015673	0.0987877	0.873942	0.999999
ENSG00000025796	protein_coding	SEC63	2653.67	-0.0336013	0.0533089	0.52849	0.999994	1864.63	-0.0992983	0.0719218	0.167389	0.999997	1834.12	0.100247	0.0682091	0.141644	0.999993	2811.13	-0.00600601	0.0761172	0.937108	0.999999
ENSG00000025800	protein_coding	KPNA6	5542.43	0.00623353	0.0431445	0.885121	0.999994	3322.35	-0.0163121	0.0448629	0.716158	0.999997	3298.03	0.0579859	0.0600139	0.333939	0.999993	4832.92	-0.0703617	0.0586	0.229863	0.999999
ENSG00000026025	protein_coding	VIM	4677.15	0.156416	0.152474	0.30496	0.999994	3489.07	-0.159558	0.135806	0.240037	0.999997	3753.56	0.086404	0.152598	0.571244	0.999993	5068.28	0.25	0.192674	0.194451	0.999999
ENSG00000026036	protein_coding	RTEL1-TNFRSF6B	71.283	0.131329	0.126436	0.298945	0.999994	56.5851	0.142567	0.219168	0.515373	0.999997	58.0776	0.0192253	0.194366	0.921207	0.999993	75.7062	0.0547342	0.140913	0.697701	0.999999
ENSG00000026103	protein_coding	FAS	319.349	0.109467	0.156099	0.483137	0.999994	233.401	-0.257364	0.17367	0.138363	0.999997	236.981	-0.0024303	0.17367	0.988835	0.999993	374.039	0.0695758	0.199768	0.727627	0.999999
ENSG00000026297	protein_coding	RNASET2	456.67	0.0144545	0.0800197	0.856652	0.999994	419.781	-0.0872914	0.106936	0.41433	0.999997	476.33	-0.261084	0.0986595	0.0081374	0.999993	685.137	0.019659	0.0999085	0.844008	0.999999
ENSG00000026508	protein_coding	CD44	967.952	-0.610628	0.302266	0.043366	0.999994	898.38	-0.418098	0.351884	0.234767	0.999997	1596.2	0.527415	0.279138	0.0588325	0.999993	1605.21	0.227936	0.330769	0.490754	0.999999
ENSG00000026559	protein_coding	KCNG1	132.845	0.169029	0.146033	0.247079	0.999994	104.488	0.280384	0.212373	0.186753	0.999997	196.692	-0.485874	0.236225	0.039703	0.999993	476.904	-0.127542	0.159469	0.42383	0.999999
ENSG00000026652	protein_coding	AGPAT4	3911.26	-0.098688	0.0876761	0.260336	0.999994	2423.6	0.107141	0.079436	0.177409	0.999997	2810.05	0.160839	0.0906147	0.0759022	0.999993	3574.12	0.000130375	0.065989	0.998424	0.999999
ENSG00000026751	protein_coding	SLAMF7	2.66643	-0.405015	0.412222	0.325845	0.999994	2.07449	0.328896	0.3483	0.345021	0.999997	2.95582	-0.475703	0.388242	0.220472	0.999993	3.21038	0.317251	0.394832	0.421681	0.999999
ENSG00000026950	protein_coding	BTN3A1	315.085	0.00751976	0.0714968	0.916236	0.999994	289.106	0.0653841	0.100124	0.513734	0.999997	251.683	-0.0460667	0.0998076	0.6444	0.999993	322.721	-0.0742728	0.118205	0.529783	0.999999
ENSG00000027001	protein_coding	MIPEP	592.23	-0.0658696	0.0517903	0.203426	0.999994	493.849	-0.0762025	0.0661936	0.249647	0.999997	384.048	0.015886	0.0657951	0.80921	0.999993	573.36	0.0771277	0.0737181	0.295445	0.999999
ENSG00000027075	protein_coding	PRKCH	380.648	-0.0450254	0.0968152	0.641885	0.999994	2188.08	-0.431012	0.220354	0.0504656	0.999997	289.896	0.0501068	0.158774	0.752317	0.999993	380.909	-0.168263	0.180578	0.351439	0.999999
ENSG00000027644	protein_coding	INSRR	55.7581	-0.182312	0.38859	0.638953	0.999994	32.49	0.607937	0.312259	0.0515467	0.999997	9.29053	0.0925822	0.338181	0.784265	0.999993	16.0192	-0.220055	0.330272	0.505228	0.999999
ENSG00000027697	protein_coding	IFNGR1	2192.91	0.0772918	0.114693	0.500373	0.999994	1639.98	-0.0779933	0.130435	0.549874	0.999997	1379.28	0.0724381	0.0947151	0.444391	0.999993	1922.12	-0.0576892	0.121774	0.635684	0.999999
ENSG00000027847	protein_coding	B4GALT7	303.282	-0.00706838	0.0535105	0.89491	0.999994	192.315	0.149684	0.121489	0.21792	0.999997	189.237	-0.0791533	0.10016	0.429372	0.999993	265.213	0.0365028	0.0811223	0.652731	0.999999
ENSG00000027869	protein_coding	SH2D2A	1.95579	-0.376202	0.368369	0.307129	0.999994	2.23729	0.0235591	0.385057	0.951213	0.999997	2.75601	0.846079	0.422028	0.044985	0.999993	2.48707	-0.198724	0.460986	0.666408	0.999999
ENSG00000028116	protein_coding	VRK2	811.559	-0.504801	0.186301	0.00673628	0.999994	565.871	0.132682	0.180154	0.461432	0.999997	813.175	0.138309	0.201042	0.491479	0.999993	764.515	-0.227178	0.164691	0.167765	0.999999
ENSG00000028137	protein_coding	TNFRSF1B	181.769	0.121766	0.151553	0.421713	0.999994	165.735	0.190476	0.165448	0.24962	0.999997	185.132	-0.178833	0.223709	0.42406	0.999993	222.634	-0.165773	0.234366	0.479365	0.999999
ENSG00000028203	protein_coding	VEZT	5532.31	0.0450393	0.0483943	0.352023	0.999994	3445.3	-0.106924	0.073091	0.143498	0.999997	3211.48	0.0384941	0.0684559	0.573899	0.999993	4967.25	-0.0335279	0.0622013	0.589871	0.999999
ENSG00000028277	protein_coding	POU2F2	74.6945	0.0445654	0.136816	0.744627	0.999994	60.5535	0.0626897	0.151337	0.678699	0.999997	76.3677	-0.029845	0.126059	0.812847	0.999993	113.145	0.135385	0.135924	0.319236	0.999999
ENSG00000028310	protein_coding	BRD9	1104.14	0.0325033	0.0472814	0.491803	0.999994	586.255	0.110312	0.0974866	0.257821	0.999997	688.244	-0.0142062	0.0595614	0.811482	0.999993	924.392	0.0126481	0.0630721	0.841062	0.999999
ENSG00000028528	protein_coding	SNX1	2529.67	-0.096811	0.0524925	0.0651422	0.999994	1886.58	-0.004294	0.0454943	0.924803	0.999997	2019.38	0.0373073	0.0572837	0.51487	0.999993	2605.7	-0.039753	0.0449851	0.376862	0.999999
ENSG00000028839	protein_coding	TBPL1	2058.82	0.0336543	0.0703481	0.632367	0.999994	1299.37	-0.0849297	0.123839	0.492833	0.999997	936.226	0.128724	0.101075	0.202825	0.999993	1501.42	-0.0412502	0.102838	0.688333	0.999999
ENSG00000029153	protein_coding	ARNTL2	1712.27	0.0292079	0.062046	0.637822	0.999994	451.512	-0.0044019	0.0976072	0.964029	0.999997	871.562	0.0335369	0.150753	0.823954	0.999993	1543.08	-0.0431625	0.116113	0.710094	0.999999
ENSG00000029363	protein_coding	BCLAF1	10683.5	0.0285872	0.0717706	0.690399	0.999994	8311.13	-0.117654	0.109534	0.282762	0.999997	5645.41	0.0835323	0.0655221	0.202355	0.999993	8096.17	-0.0279177	0.0868246	0.7478	0.999999
ENSG00000029364	protein_coding	SLC39A9	3486.23	-0.0311403	0.0637253	0.625079	0.999994	2316.81	-0.041991	0.0785939	0.593149	0.999997	1967.99	0.0569688	0.0601421	0.343518	0.999993	2890.36	-0.0789011	0.0757005	0.297281	0.999999
ENSG00000029534	protein_coding	ANK1	1084.47	-0.00650277	0.0858843	0.939645	0.999994	230.68	0.815885	0.274152	0.00292	0.971436	234.435	0.0477037	0.159606	0.765028	0.999993	354.457	-0.0524888	0.108869	0.629714	0.999999
ENSG00000029559	protein_coding	IBSP	2.58326	-0.0808859	0.432276	0.85157	0.999994	0.235004	0.375707	1.99064	0.850299	0.999997	2.47962	-0.141534	0.4561	0.756323	0.999993	7.16534	0.0993002	0.342184	0.771667	0.999999
ENSG00000029639	protein_coding	TFB1M	418.871	-0.0640741	0.0522916	0.220454	0.999994	266.603	0.047475	0.0610746	0.436965	0.999997	255.46	0.0543479	0.0624659	0.384277	0.999993	344.109	-0.0212758	0.0615819	0.729727	0.999999
ENSG00000029725	protein_coding	RABEP1	10099.1	-0.0887522	0.0633654	0.161322	0.999994	5816.19	0.0314001	0.0550634	0.568505	0.999997	5482.45	0.0305223	0.0593678	0.607167	0.999993	8042.8	-0.10633	0.0728253	0.144271	0.999999
ENSG00000029993	protein_coding	HMGB3	551.411	0.0580674	0.0839468	0.489115	0.999994	335.383	0.156013	0.119767	0.1927	0.999997	295.846	0.126104	0.0821086	0.124583	0.999993	401.812	-0.01701	0.0767411	0.824583	0.999999
ENSG00000030066	protein_coding	NUP160	1212.51	-0.00885847	0.0520873	0.864955	0.999994	912.869	0.0155418	0.0621124	0.802417	0.999997	933.065	0.0274417	0.0478466	0.566283	0.999993	1186.68	-0.00747084	0.0579101	0.897352	0.999999
ENSG00000030110	protein_coding	BAK1	89.6409	0.119215	0.089939	0.185001	0.999994	59.304	0.124553	0.137907	0.366438	0.999997	65.5631	0.0695717	0.11383	0.541073	0.999993	93.95	0.00326525	0.094656	0.972482	0.999999
ENSG00000030304	protein_coding	MUSK	5.81501	-0.131336	0.283044	0.642637	0.999994	23.2859	-0.195552	0.434404	0.652595	0.999997	18.8062	0.0314101	0.500984	0.950008	0.999993	28.9431	-0.373209	0.505869	0.460662	0.999999
ENSG00000030419	protein_coding	IKZF2	1053.71	-0.109243	0.117283	0.351621	0.999994	1064.77	-0.0815574	0.104031	0.433057	0.999997	858.215	0.12392	0.111495	0.26638	0.999993	1157.31	-0.141757	0.11475	0.216698	0.999999
ENSG00000030582	protein_coding	GRN	474.175	-0.0649303	0.0849679	0.444763	0.999994	295.043	0.244023	0.197805	0.217332	0.999997	349.119	-0.128936	0.17325	0.456744	0.999993	465.344	-0.00605309	0.12895	0.96256	0.999999
ENSG00000031003	protein_coding	FAM13B	6075.31	-0.0484039	0.0670688	0.470476	0.999994	4583.49	0.022185	0.089752	0.804768	0.999997	3966.02	0.0375329	0.0770759	0.626287	0.999993	6056.26	-0.0444089	0.0771157	0.564701	0.999999
ENSG00000031081	protein_coding	ARHGAP31	958.52	0.0832309	0.0612205	0.17398	0.999994	774.234	0.129905	0.0904758	0.151059	0.999997	685.539	-0.158579	0.103232	0.124506	0.999993	966.928	-0.108315	0.126901	0.393361	0.999999
ENSG00000031544	processed_transcript	NR2E3	0.80285	-0.049395	0.534604	0.926384	0.999994	0.796508	-0.29578	0.526742	0.574438	0.999997	1.5457	0.0467995	0.559766	0.93337	0.999993	1.46323	-0.261334	0.452059	0.563199	0.999999
ENSG00000031691	protein_coding	CENPQ	275.062	-0.0195116	0.0894213	0.827275	0.999994	221.128	-0.0152766	0.105727	0.885113	0.999997	175.057	0.149973	0.107931	0.164674	0.999993	222.906	0.0142759	0.0836098	0.864424	0.999999
ENSG00000031698	protein_coding	SARS	5980.45	-0.0344651	0.0769056	0.654046	0.999994	2556	0.0108788	0.0821776	0.894682	0.999997	2511.59	0.066788	0.063075	0.289661	0.999993	3956.03	0.0189956	0.0780495	0.807712	0.999999
ENSG00000031823	protein_coding	RANBP3	721.97	0.0188702	0.0574194	0.74243	0.999994	500.084	0.120799	0.0971107	0.213525	0.999997	539.733	-0.0664172	0.0616213	0.28111	0.999993	763.054	0.00273299	0.0759107	0.97128	0.999999
ENSG00000032219	protein_coding	ARID4A	3902.62	-0.0284206	0.0542929	0.600648	0.999994	2950.73	-0.0546213	0.0745846	0.463961	0.999997	2346.36	0.01014	0.0633951	0.872921	0.999993	3504.14	-0.0290114	0.0573974	0.613244	0.999999
ENSG00000032389	protein_coding	TSSC1	1090.83	0.0448327	0.0574982	0.435553	0.999994	813.118	-0.0698057	0.0801538	0.383811	0.999997	618.156	-0.0541994	0.0719377	0.451197	0.999993	924.359	0.0134767	0.0532484	0.800198	0.999999
ENSG00000032444	protein_coding	PNPLA6	1511.75	0.0480145	0.0805058	0.550901	0.999994	742.723	0.14156	0.174987	0.418529	0.999997	1018.71	-0.0924286	0.14027	0.50994	0.999993	1441.88	9.02266e-05	0.116359	0.999381	0.999999
ENSG00000032742	protein_coding	IFT88	887.355	-0.164493	0.0719393	0.0222223	0.999994	1008.41	-0.08873	0.0781144	0.255999	0.999997	660.33	0.0991307	0.0750853	0.186754	0.999993	843.83	0.0752784	0.0753656	0.317871	0.999999
ENSG00000033011	protein_coding	ALG1	523.821	-0.0209165	0.0534239	0.695412	0.999994	332.171	0.0542012	0.0713433	0.44742	0.999997	313.051	-0.092795	0.056944	0.10319	0.999993	439.928	-0.0251909	0.0502701	0.616293	0.999999
ENSG00000033030	protein_coding	ZCCHC8	654.393	0.0968839	0.0640613	0.130442	0.999994	455.627	-0.00382364	0.0692659	0.955977	0.999997	425.335	-0.0747169	0.0570594	0.190379	0.999993	572.735	-0.0390144	0.0602994	0.517625	0.999999
ENSG00000033050	protein_coding	ABCF2	2107.88	-0.00433018	0.0598661	0.942338	0.999994	1027.81	-0.00114818	0.0741149	0.98764	0.999997	964.17	-0.00707953	0.0528272	0.893392	0.999993	1380.58	-0.0413223	0.0526752	0.432762	0.999999
ENSG00000033100	protein_coding	CHPF2	1243.62	0.0637493	0.0671542	0.34247	0.999994	542.744	0.153706	0.138301	0.266401	0.999997	808.425	-0.0339715	0.0943726	0.718868	0.999993	1148.8	0.0388942	0.0816798	0.633947	0.999999
ENSG00000033122	protein_coding	LRRC7	10658.8	0.0571331	0.0689102	0.40705	0.999994	14907.5	-0.276226	0.150635	0.0666918	0.999997	8759.56	0.0455856	0.0969222	0.638118	0.999993	13483.9	0.0317102	0.103223	0.75869	0.999999
ENSG00000033170	protein_coding	FUT8	5207.19	-0.165477	0.0762924	0.0300835	0.999994	3189.94	0.0225273	0.0708335	0.750461	0.999997	3208.66	0.13353	0.0963712	0.165876	0.999993	3905.73	-0.090093	0.0803405	0.262122	0.999999
ENSG00000033178	protein_coding	UBA6	3982.48	-0.0771642	0.0737178	0.295214	0.999994	2674.74	-0.045731	0.0977015	0.639735	0.999997	2357.46	0.0950433	0.0594095	0.109643	0.999993	3319.42	-0.0413558	0.0704133	0.556983	0.999999
ENSG00000033327	protein_coding	GAB2	1855.89	-0.248669	0.0982433	0.0113687	0.999994	1130.73	0.251151	0.147066	0.0876845	0.999997	1805.15	0.0576791	0.147989	0.69672	0.999993	1890.74	-0.140727	0.123375	0.254016	0.999999
ENSG00000033627	protein_coding	ATP6V0A1	14018	0.0213868	0.0489097	0.661914	0.999994	7232.69	-0.014294	0.0507364	0.77815	0.999997	7761.75	0.037708	0.0878757	0.667846	0.999993	11667.2	-0.0392841	0.081991	0.631849	0.999999
ENSG00000033800	protein_coding	PIAS1	3174.02	0.0171774	0.0551446	0.755422	0.999994	2218.66	-0.101848	0.098846	0.302838	0.999997	1660.77	0.0239388	0.0606063	0.692852	0.999993	2664.46	-0.016031	0.06654	0.809615	0.999999
ENSG00000033867	protein_coding	SLC4A7	5501.92	0.0205069	0.0798814	0.797398	0.999994	3248.42	-0.0655248	0.11003	0.551498	0.999997	2524.17	0.0226246	0.090128	0.801793	0.999993	4431.91	-0.0162627	0.102832	0.87434	0.999999
ENSG00000034053	protein_coding	APBA2	5208.87	0.0233643	0.0630709	0.711051	0.999994	1404.5	0.137443	0.108947	0.207107	0.999997	2193.54	0.0187718	0.102355	0.854486	0.999993	3449.32	-0.00315244	0.0833289	0.969822	0.999999
ENSG00000034063	processed_transcript	UHRF1	30.3019	-0.146944	0.192453	0.445148	0.999994	18.2832	0.317326	0.301503	0.292579	0.999997	28.3276	0.407227	0.28458	0.152437	0.999993	25.5415	-0.195792	0.277572	0.480577	0.999999
ENSG00000034152	protein_coding	MAP2K3	242.689	0.213487	0.111289	0.0550712	0.999994	178.751	-0.0533311	0.127284	0.675222	0.999997	172.972	0.12619	0.13652	0.355313	0.999993	218.088	-0.0195463	0.136513	0.886146	0.999999
ENSG00000034239	protein_coding	EFCAB1	95.1316	0.0176882	0.20881	0.932492	0.999994	208.086	-0.221481	0.379156	0.559124	0.999997	104.334	-0.140669	0.366271	0.700936	0.999993	165.578	-0.249418	0.282488	0.377271	0.999999
ENSG00000034510	protein_coding	TMSB10	10791.3	-0.0353463	0.107525	0.742362	0.999994	4268.45	-0.203646	0.13642	0.135494	0.999997	4511.76	-0.0288751	0.123726	0.815468	0.999993	9519.78	0.0431673	0.116203	0.710278	0.999999
ENSG00000034533	protein_coding	ASTE1	327.606	-0.113635	0.0744399	0.126877	0.999994	223.881	0.0799615	0.0775755	0.302655	0.999997	190.259	0.0829348	0.0807748	0.304542	0.999993	249.266	0.000327506	0.0815696	0.996796	0.999999
ENSG00000034677	protein_coding	RNF19A	5790.89	-0.00066219	0.0747142	0.992928	0.999994	3693.16	-0.123849	0.0809904	0.126221	0.999997	3082.87	0.0892902	0.0713832	0.210987	0.999993	4411.51	0.0316474	0.083619	0.70508	0.999999
ENSG00000034693	protein_coding	PEX3	855.146	-0.0162739	0.0463299	0.725392	0.999994	701.409	-0.0340517	0.0926519	0.713229	0.999997	506.825	0.0420158	0.0612081	0.492435	0.999993	728.383	0.0374986	0.0543484	0.490215	0.999999
ENSG00000034713	protein_coding	GABARAPL2	3489.51	-0.0229429	0.0618391	0.71063	0.999994	2993.87	0.0105918	0.0805606	0.895399	0.999997	2275.06	0.0276082	0.0631217	0.661835	0.999993	3102.28	0.0338943	0.0654532	0.60457	0.999999
ENSG00000034971	protein_coding	MYOC	0.854066	-0.0651207	0.607679	0.91466	0.999994	1.25918	0.326517	0.570385	0.567018	0.999997	0.50812	0.362089	0.843458	0.667712	0.999993	0.487028	-0.740227	0.87998	0.400243	0.999999
ENSG00000035115	protein_coding	SH3YL1	2100.14	0.0205667	0.0557529	0.712209	0.999994	1688.45	-0.0797641	0.0738087	0.279836	0.999997	1526.06	-0.0636646	0.0549194	0.246359	0.999993	2177.12	-0.0132255	0.0520534	0.799437	0.999999
ENSG00000035141	protein_coding	FAM136A	528.409	-0.0570592	0.0917846	0.534163	0.999994	416.594	-0.0747759	0.0989935	0.450032	0.999997	255.716	0.101704	0.0809421	0.208932	0.999993	391.786	-0.0389172	0.108102	0.718843	0.999999
ENSG00000035403	protein_coding	VCL	1833.85	0.0298187	0.110407	0.787099	0.999994	1191.85	-0.148506	0.0828229	0.0729636	0.999997	1266.03	0.124076	0.0927392	0.180927	0.999993	1701.57	0.0228547	0.0991465	0.817692	0.999999
ENSG00000035499	protein_coding	DEPDC1B	49.3477	0.0579521	0.100755	0.565171	0.999994	23.0333	0.0153067	0.141115	0.913623	0.999997	28.1589	0.498094	0.187451	0.00787925	0.999993	32.1178	-0.0662945	0.150231	0.659008	0.999999
ENSG00000035664	protein_coding	DAPK2	235.405	-0.174986	0.132049	0.185118	0.999994	110.345	0.149502	0.170083	0.379405	0.999997	200.631	0.327194	0.199276	0.100609	0.999993	166.908	-0.020079	0.119587	0.86666	0.999999
ENSG00000035681	protein_coding	NSMAF	1673.65	0.0462134	0.0528232	0.381645	0.999994	1737.88	-0.17396	0.0955845	0.0687643	0.999997	1073.3	0.0398834	0.0483928	0.409849	0.999993	1517	0.0115391	0.0535873	0.829507	0.999999
ENSG00000035687	protein_coding	ADSS	3094.37	-0.0900102	0.0810344	0.266669	0.999994	1487.16	0.0094499	0.074695	0.899326	0.999997	1536.15	0.1607	0.0769293	0.0367136	0.999993	2407.55	-0.0536389	0.0970539	0.580489	0.999999
ENSG00000035720	protein_coding	STAP1	0.745128	-0.0730696	0.599533	0.902996	0.999994	0.612511	0.160093	0.614328	0.794401	0.999997	1.40515	-0.771303	0.54967	0.160554	0.999993	6.80407	0.535503	0.437974	0.22145	0.999999
ENSG00000035862	protein_coding	TIMP2	3992.91	-0.0224117	0.0482554	0.642333	0.999994	2982.69	0.189766	0.15513	0.221227	0.999997	5460.63	-0.154121	0.110668	0.163727	0.999993	8938.81	0.0352268	0.0868264	0.684952	0.999999
ENSG00000035928	protein_coding	RFC1	2908.15	-0.149569	0.0650153	0.021419	0.999994	2099.63	-0.0488636	0.0589983	0.407545	0.999997	1845.22	0.105169	0.0674774	0.119094	0.999993	2537.75	-0.0429714	0.0674077	0.523809	0.999999
ENSG00000036054	protein_coding	TBC1D23	1783.43	-0.017015	0.0662401	0.797281	0.999994	1085.04	-0.106111	0.0880177	0.227985	0.999997	933.934	0.0799709	0.0671801	0.23389	0.999993	1358.17	-0.0582296	0.0716419	0.41634	0.999999
ENSG00000036257	protein_coding	CUL3	6248.84	-0.0344649	0.0582603	0.55414	0.999994	3431.22	-0.0867328	0.0678595	0.201206	0.999997	3282.9	0.0641417	0.0846151	0.448427	0.999993	4985.31	-0.0883028	0.089154	0.321953	0.999999
ENSG00000036448	protein_coding	MYOM2	902.869	0.076124	0.109435	0.486675	0.999994	368.122	-0.109718	0.12537	0.381492	0.999997	314.774	0.200315	0.177222	0.258349	0.999993	466.5	0.0679893	0.126	0.589476	0.999999
ENSG00000036473	protein_coding	OTC	6.74803	0.129481	0.230748	0.574703	0.999994	5.79736	0.112804	0.208531	0.588544	0.999997	3.81748	-0.271802	0.280237	0.332098	0.999993	5.02406	-0.0249566	0.24707	0.919542	0.999999
ENSG00000036530	protein_coding	CYP46A1	1703.31	0.0487531	0.0774569	0.529073	0.999994	1972.88	-0.217857	0.137688	0.11359	0.999997	1108.49	-0.0147571	0.104372	0.887562	0.999993	1825.5	0.00635564	0.0854175	0.940687	0.999999
ENSG00000036549	protein_coding	ZZZ3	4767.87	-0.0823384	0.0580986	0.156419	0.999994	3600.21	-0.0474254	0.0779792	0.543069	0.999997	2966.22	0.0312142	0.0642219	0.626941	0.999993	3987.12	-0.0687769	0.0639726	0.282331	0.999999
ENSG00000036565	protein_coding	SLC18A1	9.07717	0.315578	0.382732	0.409633	0.999994	7.23395	-0.348792	0.362044	0.335348	0.999997	4.90093	-0.153938	0.38182	0.686825	0.999993	6.81104	-0.42717	0.290291	0.14115	0.999999
ENSG00000036672	protein_coding	USP2	698.053	0.171325	0.125952	0.173751	0.999994	514.741	-0.178821	0.14562	0.219447	0.999997	468.955	0.0524212	0.100616	0.602365	0.999993	644.405	-0.0602946	0.121898	0.62086	0.999999
ENSG00000036828	protein_coding	CASR	0.65458	-0.207741	0.853704	0.807742	0.999994	14.115	1.73683	0.670141	0.00954941	0.999997	2.42549	0.371865	0.513095	0.468606	0.999993	2.01993	0.881881	0.536711	0.100358	0.999999
ENSG00000037042	protein_coding	TUBG2	1728.34	0.0691957	0.0784014	0.377462	0.999994	781.71	0.09787	0.103098	0.342475	0.999997	978.273	-0.12004	0.0673092	0.0745199	0.999993	1419.65	-0.0237763	0.0662033	0.71949	0.999999
ENSG00000037241	protein_coding	RPL26L1	405.872	-0.0304714	0.088109	0.729464	0.999994	269.571	-0.0928064	0.114622	0.418129	0.999997	186.282	0.141107	0.0897154	0.11576	0.999993	317.772	-0.00806218	0.112505	0.942872	0.999999
ENSG00000037280	protein_coding	FLT4	53.2132	0.0599591	0.112172	0.592976	0.999994	43.6559	-0.215564	0.211119	0.307227	0.999997	36.1491	-0.20576	0.200979	0.305935	0.999993	44.5449	-0.168733	0.219541	0.442149	0.999999
ENSG00000037474	protein_coding	NSUN2	1418.6	-0.06507	0.0631862	0.303098	0.999994	863.523	-0.0567545	0.0572757	0.321734	0.999997	920.916	0.033326	0.0763167	0.662344	0.999993	1311.64	0.0109515	0.0623754	0.860628	0.999999
ENSG00000037637	protein_coding	FBXO42	1652.35	0.00158098	0.0366818	0.965622	0.999994	1081.67	-0.0202139	0.0382942	0.597598	0.999997	993.457	0.00378929	0.0440083	0.931384	0.999993	1435.84	-0.0808081	0.0408888	0.048122	0.999999
ENSG00000037749	protein_coding	MFAP3	1967.59	-0.000205136	0.0612608	0.997328	0.999994	1232.18	-0.136678	0.0852557	0.1089	0.999997	1003.11	0.0198104	0.0558865	0.722982	0.999993	1477.23	-0.0907607	0.0672019	0.176834	0.999999
ENSG00000037757	protein_coding	MRI1	433.594	0.068223	0.0878943	0.437635	0.999994	320.245	0.0496202	0.0820718	0.545448	0.999997	330.834	0.0547699	0.084118	0.514976	0.999993	446.375	0.0649445	0.081281	0.424283	0.999999
ENSG00000037897	protein_coding	METTL1	88.3044	-0.0933282	0.0896182	0.297691	0.999994	64.0249	-0.246195	0.117479	0.0361142	0.999997	56.1965	0.0440137	0.102375	0.667248	0.999993	87.6062	-0.0261186	0.0898802	0.771362	0.999999
ENSG00000037965	protein_coding	HOXC8	0.0516951	0.242601	2.98661	0.935259	0.999994	0.0680359	0.309954	2.9912	0.917469	0.999997	0.0106199	-0.0490978	2.98661	0.986884	0.999993	0.0539731	-0.242075	2.98658	0.935399	0.999999
ENSG00000038002	protein_coding	AGA	562.763	-0.240601	0.119366	0.0438352	0.999994	389.046	-0.0429488	0.111267	0.699499	0.999997	359.886	0.0738327	0.103284	0.4747	0.999993	495.69	-0.0178763	0.120276	0.881848	0.999999
ENSG00000038210	protein_coding	PI4K2B	402.212	-0.0201149	0.076338	0.792167	0.999994	347.375	0.0409598	0.103858	0.6933	0.999997	299.386	0.0579262	0.0723061	0.423059	0.999993	418.573	-0.0420809	0.0869557	0.628432	0.999999
ENSG00000038219	protein_coding	BOD1L1	7546.38	-0.0858198	0.0529562	0.105108	0.999994	4449.74	0.0578152	0.0687551	0.400412	0.999997	4446.75	-0.0231703	0.0654905	0.723491	0.999993	6530.95	-0.0744495	0.0491046	0.129484	0.999999
ENSG00000038274	protein_coding	MAT2B	2652.09	0.0127653	0.0720812	0.859433	0.999994	1630.69	-0.0426468	0.093607	0.648682	0.999997	1186.45	0.0496927	0.0901723	0.581575	0.999993	1593.11	-0.0306232	0.0970398	0.752326	0.999999
ENSG00000038295	protein_coding	TLL1	422.59	0.0316453	0.0999703	0.751588	0.999994	460.834	-0.00695437	0.124705	0.955528	0.999997	554.986	0.158266	0.204277	0.438479	0.999993	372.681	0.106527	0.203384	0.600436	0.999999
ENSG00000038358	protein_coding	EDC4	975.536	0.133737	0.0682449	0.0500355	0.999994	703.926	-0.0612367	0.0941136	0.515261	0.999997	678.879	-0.00431963	0.0696502	0.950548	0.999993	892.799	0.0329671	0.0845539	0.696614	0.999999
ENSG00000038382	protein_coding	TRIO	10483.9	0.0552513	0.045598	0.225626	0.999994	4975.14	0.0134779	0.073912	0.855307	0.999997	6020.88	-0.00897091	0.0692864	0.896981	0.999993	9137.95	-0.0105441	0.0533936	0.843454	0.999999
ENSG00000038427	protein_coding	VCAN	8336.65	-0.255697	0.108563	0.018508	0.999994	5898.01	0.0822144	0.151118	0.586413	0.999997	8285.93	-0.0271098	0.144021	0.850693	0.999993	9214.69	0.0220357	0.125544	0.86067	0.999999
ENSG00000038532	protein_coding	CLEC16A	2449.1	0.0315011	0.0568249	0.579337	0.999994	1454.72	0.0688902	0.0820515	0.401134	0.999997	1499.23	-0.0628655	0.0511208	0.218793	0.999993	2201.35	-0.0732473	0.0607742	0.228112	0.999999
ENSG00000038945	protein_coding	MSR1	191.817	0.351489	0.283215	0.214581	0.999994	163.079	-0.0786823	0.213779	0.712832	0.999997	144.113	-0.00585846	0.233551	0.979988	0.999993	205.47	0.1452	0.264257	0.582686	0.999999
ENSG00000039068	protein_coding	CDH1	152.631	-0.186648	0.16754	0.265258	0.999994	86.6566	0.214323	0.174818	0.220207	0.999997	154.611	-0.00603946	0.173739	0.97227	0.999993	176.807	-0.014054	0.136921	0.918246	0.999999
ENSG00000039123	protein_coding	SKIV2L2	3558.32	-0.0295964	0.0706411	0.675239	0.999994	2319.45	-0.0606078	0.080178	0.4497	0.999997	1780.69	0.0792027	0.0599997	0.186818	0.999993	2627.94	-0.0236723	0.0682013	0.72852	0.999999
ENSG00000039139	protein_coding	DNAH5	554.622	-0.0193003	0.0722372	0.789332	0.999994	701.894	-0.265959	0.206492	0.197751	0.999997	574.159	-0.0707715	0.252638	0.779377	0.999993	865.215	-0.000492922	0.199293	0.998027	0.999999
ENSG00000039319	protein_coding	ZFYVE16	6903.82	-0.122875	0.0912681	0.178202	0.999994	4721.8	0.100737	0.0965527	0.296795	0.999997	5490.36	-0.0289056	0.103891	0.780837	0.999993	6381.58	-0.0189229	0.0790396	0.810788	0.999999
ENSG00000039523	protein_coding	FAM65A	1219.65	0.0609981	0.124585	0.624411	0.999994	721.412	0.0689513	0.215412	0.7489	0.999997	793.21	-0.157114	0.116095	0.175952	0.999993	1242.4	0.0216696	0.133449	0.871005	0.999999
ENSG00000039537	protein_coding	C6	4.22658	0.205227	0.325191	0.527978	0.999994	25.222	-0.222753	0.272943	0.414433	0.999997	11.4794	0.123644	0.388513	0.750297	0.999993	16.7883	0.411446	0.375797	0.273577	0.999999
ENSG00000039560	protein_coding	RAI14	599.996	-0.143586	0.100767	0.154176	0.999994	486.647	0.0700831	0.0882416	0.427068	0.999997	570.854	-0.0766924	0.0939101	0.414124	0.999993	699.532	-0.0133739	0.0882304	0.879518	0.999999
ENSG00000039600	protein_coding	SOX30	4.03154	0.0241368	0.292376	0.934206	0.999994	2.7362	0.0282567	0.357679	0.937032	0.999997	3.97926	0.255213	0.253865	0.314747	0.999993	5.47165	-0.431889	0.26741	0.106293	0.999999
ENSG00000039650	protein_coding	PNKP	254.697	-0.0590864	0.0894055	0.508689	0.999994	131.027	0.183751	0.178522	0.303345	0.999997	159.294	-0.089543	0.1318	0.496893	0.999993	213.522	0.0840916	0.120584	0.485572	0.999999
ENSG00000039987	protein_coding	BEST2	0.51014	-0.274613	0.755692	0.716312	0.999994	0.528827	0.000156958	0.63149	0.999802	0.999997	0.574624	-0.226678	0.611895	0.711045	0.999993	0.775843	-0.0680634	0.566506	0.904368	0.999999
ENSG00000040199	protein_coding	PHLPP2	4817.42	0.01617	0.0432634	0.708585	0.999994	2717.11	-0.0247422	0.0639222	0.698706	0.999997	2711.47	0.0128455	0.0805846	0.873351	0.999993	4272.49	-0.0740778	0.0662941	0.263818	0.999999
ENSG00000040275	protein_coding	SPDL1	566.709	-0.182547	0.0656002	0.00539046	0.999994	370.609	0.0972654	0.0767963	0.205321	0.999997	405.477	-0.0118064	0.0961322	0.902254	0.999993	524.422	-0.0547544	0.0751261	0.466104	0.999999
ENSG00000040341	protein_coding	STAU2	9116.73	-0.0394512	0.0753367	0.600512	0.999994	4169.68	-0.026856	0.101287	0.790895	0.999997	3356.82	0.106052	0.100511	0.291364	0.999993	5189.98	-0.090755	0.114807	0.429236	0.999999
ENSG00000040487	protein_coding	PQLC2	145.491	0.00114703	0.082325	0.988883	0.999994	84.5724	0.0751607	0.156878	0.631865	0.999997	102.238	-0.226495	0.105004	0.0310041	0.999993	137.678	-0.0108624	0.105258	0.917806	0.999999
ENSG00000040531	protein_coding	CTNS	225.186	-0.146458	0.0793135	0.0648099	0.999994	154.456	0.143594	0.0834085	0.0851463	0.999997	183.759	-0.116615	0.0717252	0.103979	0.999993	241.723	-0.0976091	0.0780161	0.210883	0.999999
ENSG00000040608	protein_coding	RTN4R	376.807	0.008953	0.125258	0.943019	0.999994	36.5359	0.273933	0.243407	0.260415	0.999997	207.166	-0.189214	0.209469	0.366365	0.999993	350.083	-0.00115869	0.148073	0.993757	0.999999
ENSG00000040633	protein_coding	PHF23	604.417	0.0499363	0.0665973	0.45336	0.999994	339.635	0.0545927	0.0815855	0.503402	0.999997	303.194	0.0300312	0.0858598	0.726511	0.999993	463.9	-0.0105358	0.0691525	0.878906	0.999999
ENSG00000040731	protein_coding	CDH10	4096.57	-0.0322588	0.0581352	0.578969	0.999994	1051.57	0.225126	0.117394	0.0551496	0.999997	1695.46	0.0891421	0.128317	0.487241	0.999993	2393.55	-0.106907	0.126312	0.397343	0.999999
ENSG00000040933	protein_coding	INPP4A	7197.76	0.0547741	0.0403802	0.174954	0.999994	4253.45	-0.0884398	0.0551365	0.10871	0.999997	3454.72	0.0330052	0.0731778	0.65197	0.999993	5374.23	0.0024067	0.080216	0.976065	0.999999
ENSG00000041353	protein_coding	RAB27B	5644.48	0.0148123	0.114817	0.897351	0.999994	1654.79	0.104687	0.155747	0.501484	0.999997	2626.87	0.0778345	0.19831	0.694697	0.999993	5221.1	-0.138835	0.203551	0.4952	0.999999
ENSG00000041357	protein_coding	PSMA4	1211.16	-0.0387404	0.0874108	0.657622	0.999994	730.052	-0.013955	0.0835016	0.867274	0.999997	663.163	0.0385954	0.0768719	0.615615	0.999993	1013.73	-0.0158098	0.0828609	0.848682	0.999999
ENSG00000041515	protein_coding	MYO16	969.958	0.00350813	0.0636893	0.956073	0.999994	372.408	0.354902	0.219782	0.106356	0.999997	784.5	-0.20141	0.165195	0.222759	0.999993	1307.11	-0.109213	0.121398	0.36832	0.999999
ENSG00000041802	protein_coding	LSG1	1716.58	-0.0181017	0.0672148	0.78769	0.999994	1076.7	-0.0313604	0.0614983	0.610094	0.999997	909.238	0.0930764	0.067835	0.170032	0.999993	1307.47	-0.0572449	0.0715216	0.423487	0.999999
ENSG00000041880	protein_coding	PARP3	335.827	0.02657	0.0832637	0.749645	0.999994	225.845	0.107533	0.110785	0.331723	0.999997	172.384	-0.116597	0.110072	0.289472	0.999993	250.261	0.13061	0.102182	0.201176	0.999999
ENSG00000041982	protein_coding	TNC	1086.05	-0.362911	0.257264	0.158347	0.999994	1188.31	0.329687	0.343186	0.33672	0.999997	1957.87	-0.0557687	0.266307	0.834124	0.999993	1497.2	0.38965	0.282067	0.167152	0.999999
ENSG00000041988	protein_coding	THAP3	316.409	0.0386862	0.0624164	0.535385	0.999994	161.036	0.182334	0.126477	0.149406	0.999997	160.592	0.0220839	0.121679	0.85598	0.999993	216.887	0.0456252	0.0925167	0.621902	0.999999
ENSG00000042062	protein_coding	FAM65C	52.9483	-0.205469	0.109172	0.059827	0.999994	33.7161	0.18539	0.169136	0.273035	0.999997	37.9937	-0.230777	0.223856	0.302579	0.999993	43.7498	-0.15328	0.217735	0.481448	0.999999
ENSG00000042088	protein_coding	TDP1	495.92	0.0929089	0.0609032	0.12713	0.999994	376.312	-0.0940026	0.0684225	0.169487	0.999997	321.508	0.0441209	0.0652193	0.498723	0.999993	439.772	0.0193315	0.0634367	0.760566	0.999999
ENSG00000042286	protein_coding	AIFM2	161.455	0.105755	0.0920371	0.250538	0.999994	194.939	-0.0061905	0.12948	0.961867	0.999997	131.617	-0.189502	0.117169	0.105806	0.999993	206.743	0.127413	0.123222	0.301129	0.999999
ENSG00000042304	protein_coding	C2orf83	1.15659	-0.656814	0.576645	0.254692	0.999994	1.09005	0.310237	0.500314	0.535202	0.999997	1.63862	-0.509034	0.468757	0.277514	0.999993	2.16876	-0.39281	0.389723	0.313492	0.999999
ENSG00000042317	protein_coding	SPATA7	1776.3	-0.116396	0.0694373	0.0936848	0.999994	1152.96	-0.00628233	0.0906803	0.944767	0.999997	1026.02	-0.0223028	0.0694711	0.748182	0.999993	1510.67	-0.0305076	0.088547	0.730443	0.999999
ENSG00000042429	protein_coding	MED17	754.061	0.0351275	0.0558337	0.529254	0.999994	568.387	-0.0872195	0.0516762	0.0914484	0.999997	478.954	0.0843904	0.0449688	0.060567	0.999993	656.321	-0.0371566	0.045467	0.413801	0.999999
ENSG00000042445	protein_coding	RETSAT	857.19	-0.0505129	0.0641628	0.431128	0.999994	525.769	-0.0281758	0.0754011	0.708644	0.999997	559.077	0.00996724	0.0692563	0.885565	0.999993	755.211	-0.0545866	0.0561465	0.330943	0.999999
ENSG00000042493	protein_coding	CAPG	261.244	0.0406262	0.134335	0.762329	0.999994	215.166	-0.134148	0.146991	0.361438	0.999997	214.182	0.166134	0.184727	0.368468	0.999993	283.688	0.193135	0.183733	0.293179	0.999999
ENSG00000042753	protein_coding	AP2S1	1110.6	0.00178784	0.0888188	0.98394	0.999994	515.026	0.0496464	0.0870526	0.568472	0.999997	529.363	0.0352002	0.110055	0.749088	0.999993	819.025	0.0468934	0.116035	0.686116	0.999999
ENSG00000042781	protein_coding	USH2A	104.706	0.0747817	0.0813348	0.357871	0.999994	112.374	0.030685	0.100852	0.760931	0.999997	60.9333	-0.0211946	0.118515	0.858067	0.999993	113.725	-0.15595	0.116991	0.182529	0.999999
ENSG00000042813	protein_coding	ZPBP	4.1071	0.0317849	0.30037	0.915726	0.999994	3.9284	-0.142391	0.31961	0.655947	0.999997	4.2728	0.159613	0.321313	0.619364	0.999993	7.24903	0.421329	0.233561	0.0712411	0.999999
ENSG00000042832	protein_coding	TG	30.0828	0.202955	0.154169	0.188026	0.999994	14.7535	-0.167455	0.229001	0.464632	0.999997	134.715	-0.164624	0.254527	0.517772	0.999993	528.707	0.246532	0.214705	0.250871	0.999999
ENSG00000042980	protein_coding	ADAM28	398.727	-0.0881779	0.186279	0.635954	0.999994	429.372	0.174155	0.17672	0.324387	0.999997	414.397	-0.391755	0.17965	0.0292089	0.999993	532.123	-0.185168	0.20218	0.359743	0.999999
ENSG00000043039	protein_coding	BARX2	9.35875	0.055129	0.200898	0.783767	0.999994	5.8523	-0.628924	0.563314	0.264221	0.999997	4.65545	0.253832	0.393101	0.518463	0.999993	6.66384	-0.568678	0.38827	0.143018	0.999999
ENSG00000043093	protein_coding	DCUN1D1	4344.54	-0.0520764	0.0709164	0.462744	0.999994	2597.43	-0.0555203	0.104254	0.594348	0.999997	2220.51	0.0845447	0.075442	0.262433	0.999993	3230.94	-0.0712312	0.0842477	0.397833	0.999999
ENSG00000043143	protein_coding	JADE2	2503.24	-0.0130064	0.0633373	0.837298	0.999994	1693.31	0.0127905	0.0850705	0.880487	0.999997	1493.92	0.0157466	0.0730964	0.829438	0.999993	2070.69	-0.0194658	0.0664013	0.769404	0.999999
ENSG00000043355	protein_coding	ZIC2	206.73	0.0665793	0.135164	0.622308	0.999994	106.481	0.459686	0.339768	0.176074	0.999997	86.8256	-0.403701	0.184942	0.0290466	0.999993	147.436	-0.408356	0.193536	0.0348601	0.999999
ENSG00000043462	protein_coding	LCP2	268.25	-0.0122536	0.0986831	0.90118	0.999994	118.476	0.093288	0.171043	0.585473	0.999997	124.439	0.195634	0.191088	0.305933	0.999993	173.167	-0.0228729	0.184338	0.901251	0.999999
ENSG00000043514	protein_coding	TRIT1	691.027	0.0504134	0.0563967	0.371373	0.999994	540.306	-0.142486	0.0625248	0.0226743	0.999997	463.407	0.056602	0.0480178	0.238489	0.999993	682.292	0.0343778	0.0581278	0.554241	0.999999
ENSG00000043591	protein_coding	ADRB1	415.801	0.177746	0.0991446	0.0730051	0.999994	529.951	-0.371102	0.180275	0.039539	0.999997	154.349	-0.0187643	0.115237	0.870651	0.999993	201.236	-0.40091	0.161187	0.0128738	0.999999
ENSG00000044012	protein_coding	GUCA2B	0.0257929	0.0875579	2.98661	0.976612	0.999994	0	NA	NA	NA	NA	0.176661	-0.831366	2.20202	0.705768	0.999993	0.0940795	-0.259532	2.69147	0.923181	0.999999
ENSG00000044090	protein_coding	CUL7	963.682	0.069575	0.0712151	0.328584	0.999994	610.777	-0.00503093	0.0937361	0.957197	0.999997	620.366	-0.117971	0.079595	0.138303	0.999993	944.118	0.0402311	0.0788218	0.609767	0.999999
ENSG00000044115	protein_coding	CTNNA1	5228.14	-0.17026	0.0909192	0.061117	0.999994	3941.49	0.00796759	0.0855142	0.925766	0.999997	3355.68	0.136274	0.106113	0.199059	0.999993	3952.37	0.0186023	0.0960646	0.846455	0.999999
ENSG00000044446	protein_coding	PHKA2	633.764	0.00584146	0.0531395	0.912467	0.999994	591.812	0.0397864	0.0619409	0.52066	0.999997	524.847	-0.0303131	0.0692646	0.661645	0.999993	618.984	-0.0217112	0.0673455	0.747161	0.999999
ENSG00000044459	protein_coding	CNTLN	455.062	-0.0451276	0.0796549	0.571027	0.999994	570.664	-0.00986014	0.0731503	0.892776	0.999997	355.391	-0.0351855	0.0898064	0.695211	0.999993	503.901	-0.0751586	0.0919891	0.413907	0.999999
ENSG00000044524	protein_coding	EPHA3	949.084	-0.00105243	0.0783859	0.989288	0.999994	239.249	0.154477	0.14236	0.277872	0.999997	504.771	-0.0562443	0.149512	0.70678	0.999993	548.531	-0.0844915	0.136541	0.536049	0.999999
ENSG00000044574	protein_coding	HSPA5	4830.15	0.0545633	0.0888307	0.539057	0.999994	3932.39	-0.0814523	0.12263	0.506556	0.999997	3346.07	0.116318	0.100009	0.244802	0.999993	4965.48	0.0010847	0.119013	0.992728	0.999999
ENSG00000046604	protein_coding	DSG2	66.8113	0.405633	0.194026	0.036563	0.999994	47.4409	-0.633195	0.2161	0.00338854	0.985599	24.3426	0.415074	0.337622	0.218921	0.999993	31.2602	-0.316146	0.374183	0.398168	0.999999
ENSG00000046647	protein_coding	GEMIN8	400.173	-0.0706188	0.0635337	0.266346	0.999994	305.201	-7.23911e-05	0.0763957	0.999244	0.999997	314.239	-0.00912515	0.070834	0.897497	0.999993	418.028	-0.000641045	0.069019	0.992589	0.999999
ENSG00000046651	protein_coding	OFD1	1125.16	-0.0209456	0.0584775	0.720207	0.999994	1012.03	0.00386879	0.0521476	0.94086	0.999997	876.119	0.0548393	0.071941	0.445892	0.999993	1103.04	-0.0154121	0.0629653	0.806634	0.999999
ENSG00000046653	protein_coding	GPM6B	43301.6	-0.0573528	0.0921197	0.533554	0.999994	32193.5	-0.113306	0.119301	0.342238	0.999997	29860.1	0.109203	0.0843658	0.195529	0.999993	40813.2	-0.0348321	0.0919013	0.704675	0.999999
ENSG00000046774	protein_coding	MAGEC2	0.0213464	-0.0286912	2.98661	0.992335	0.999994	0.044929	0.143959	2.99129	0.961616	0.999997	0.25839	-0.888408	1.39397	0.523914	0.999993	0.376348	-0.27435	1.03328	0.790614	0.999999
ENSG00000046889	protein_coding	PREX2	9230.25	0.00219374	0.0883762	0.980196	0.999994	7626.9	-0.0714904	0.0917903	0.436071	0.999997	7219.73	-0.150588	0.077615	0.0523567	0.999993	10809.1	0.0498359	0.0875551	0.569224	0.999999
ENSG00000047056	protein_coding	WDR37	5113.58	0.0381706	0.0451198	0.397563	0.999994	2603.26	-0.104185	0.0705456	0.139717	0.999997	2976.05	0.0406477	0.0911798	0.655744	0.999993	4686.52	-0.0314712	0.0689444	0.648051	0.999999
ENSG00000047188	protein_coding	YTHDC2	4406.69	-0.0561377	0.0517706	0.278207	0.999994	2439.35	-0.0743651	0.068529	0.277849	0.999997	2333.35	0.0898517	0.0688533	0.191903	0.999993	3438.57	-0.0546255	0.07183	0.446966	0.999999
ENSG00000047230	protein_coding	CTPS2	547.778	-0.0793552	0.0704854	0.260233	0.999994	649.625	-0.116889	0.0699951	0.0949267	0.999997	435.226	0.0883798	0.0975158	0.36477	0.999993	500.627	-0.00212117	0.0750051	0.977439	0.999999
ENSG00000047249	protein_coding	ATP6V1H	6892.99	0.0326571	0.0778322	0.67479	0.999994	4264.49	-0.153616	0.108967	0.158614	0.999997	4383.66	0.0228912	0.142887	0.872719	0.999993	8913.59	-0.00575712	0.124119	0.963004	0.999999
ENSG00000047315	protein_coding	POLR2B	5825.41	-0.084178	0.0846794	0.320185	0.999994	3288.31	-0.0620282	0.0892917	0.487263	0.999997	2651.42	0.0505982	0.0860045	0.556318	0.999993	3904.68	-0.0696301	0.10844	0.520804	0.999999
ENSG00000047346	protein_coding	FAM214A	1784.29	-0.0330256	0.0661116	0.617396	0.999994	1638.03	-0.0694712	0.0968996	0.473411	0.999997	1224.16	0.0424475	0.0870273	0.625727	0.999993	1651.39	0.0264637	0.0792239	0.738352	0.999999
ENSG00000047365	protein_coding	ARAP2	14563.5	-0.146664	0.0748796	0.0501527	0.999994	12291.8	-0.137122	0.090384	0.12924	0.999997	9058.08	0.188056	0.11674	0.1072	0.999993	11293.6	-0.073248	0.0905192	0.418401	0.999999
ENSG00000047410	protein_coding	TPR	8624.26	-0.0802627	0.0613417	0.19072	0.999994	6428.08	-0.0443551	0.0565824	0.433097	0.999997	4990.17	0.0205737	0.0584696	0.724936	0.999993	7556.79	-0.0403272	0.0585666	0.491094	0.999999
ENSG00000047457	protein_coding	CP	493.442	-0.408686	0.397123	0.303425	0.999994	566.776	-0.779194	0.374767	0.0376043	0.999997	572.794	0.352389	0.400365	0.378768	0.999993	686.869	0.309513	0.42873	0.470337	0.999999
ENSG00000047578	protein_coding	KIAA0556	853.301	0.0456371	0.0599674	0.446638	0.999994	575.265	0.13484	0.0984261	0.170698	0.999997	598.858	-0.0999146	0.074483	0.179777	0.999993	855.992	0.0359992	0.0846905	0.670788	0.999999
ENSG00000047579	protein_coding	DTNBP1	681.548	-0.00496078	0.0656151	0.939734	0.999994	1189.17	-0.174125	0.117909	0.139735	0.999997	555.897	0.0109413	0.0771435	0.887214	0.999993	848.077	-0.0057197	0.0683976	0.933355	0.999999
ENSG00000047597	protein_coding	XK	1154.69	0.0246127	0.0756981	0.745073	0.999994	580.996	-0.012483	0.126852	0.92161	0.999997	669.456	0.133007	0.157173	0.397417	0.999993	1015.67	-0.0742718	0.163991	0.650619	0.999999
ENSG00000047617	protein_coding	ANO2	116.985	0.0444607	0.133126	0.738398	0.999994	175.748	-0.101281	0.136421	0.457837	0.999997	89.2142	0.00879185	0.156626	0.955236	0.999993	106.036	-0.224974	0.176824	0.203263	0.999999
ENSG00000047621	protein_coding	C12orf4	2094.82	-0.0250822	0.0706389	0.722533	0.999994	977.328	-0.0297854	0.0788638	0.705667	0.999997	850.887	0.103318	0.079096	0.191474	0.999993	1313.28	-0.089576	0.0961044	0.351301	0.999999
ENSG00000047634	protein_coding	SCML1	530.505	0.171844	0.0956414	0.072375	0.999994	323.631	-0.103355	0.118247	0.382088	0.999997	310.141	0.16607	0.0970724	0.0871215	0.999993	402.66	0.00704508	0.105678	0.946848	0.999999
ENSG00000047644	protein_coding	WWC3	1207.34	-0.0529296	0.0517425	0.306334	0.999994	797.756	0.0695797	0.0629995	0.269398	0.999997	902.487	-0.0533898	0.0777316	0.492178	0.999993	1179.69	-0.0445569	0.0843118	0.597168	0.999999
ENSG00000047648	protein_coding	ARHGAP6	201.372	0.0116543	0.0743053	0.875368	0.999994	808.728	-0.00518089	0.101034	0.959103	0.999997	520.853	-0.220291	0.232597	0.343591	0.999993	1126.1	-0.00408891	0.182103	0.982086	0.999999
ENSG00000047662	protein_coding	FAM184B	151.398	-0.0267112	0.0816165	0.743458	0.999994	173.028	0.103331	0.116368	0.374557	0.999997	110.778	0.0019993	0.0899761	0.982272	0.999993	165.084	0.0886493	0.0861769	0.303626	0.999999
ENSG00000047849	protein_coding	MAP4	14403.2	-0.0525326	0.0466948	0.26058	0.999994	7328.24	0.139516	0.0778463	0.0731008	0.999997	9594.13	0.0460421	0.0560807	0.411648	0.999993	12689.4	-0.060637	0.0558606	0.277698	0.999999
ENSG00000047932	protein_coding	GOPC	4074.07	-0.0293951	0.0611653	0.630812	0.999994	1872.77	0.0213591	0.0741576	0.773329	0.999997	1684.97	0.0469541	0.0670316	0.48363	0.999993	2449.33	-0.100535	0.0834602	0.228363	0.999999
ENSG00000047936	protein_coding	ROS1	739.533	0.112202	0.127388	0.378433	0.999994	9.80397	0.743225	0.875174	0.395753	0.999997	17.6501	0.746572	0.586061	0.202706	0.999993	37.946	-1.3838	0.543684	0.0109207	0.999999
ENSG00000048028	protein_coding	USP28	1230.39	0.0786707	0.0716356	0.272114	0.999994	591.502	0.0406837	0.071178	0.567609	0.999997	717.337	-0.027269	0.0640481	0.670284	0.999993	1138.36	0.0435227	0.0581142	0.453907	0.999999
ENSG00000048052	protein_coding	HDAC9	3790.72	-0.00608574	0.0687951	0.92951	0.999994	1028.51	0.327982	0.119034	0.00586268	0.999997	1311.29	-0.0863893	0.0805772	0.283661	0.999993	1718.73	-0.108586	0.0996864	0.276031	0.999999
ENSG00000048140	protein_coding	TSPAN17	576.69	0.118337	0.0728029	0.104067	0.999994	229.256	0.163301	0.124248	0.188739	0.999997	359.952	-0.0639902	0.111885	0.56737	0.999993	621.75	0.00655186	0.0954144	0.945254	0.999999
ENSG00000048162	protein_coding	NOP16	85.8076	0.183934	0.101967	0.0712537	0.999994	56.8131	0.0866561	0.11125	0.43602	0.999997	57.7248	0.076024	0.108356	0.482919	0.999993	84.9999	-0.0458724	0.0919809	0.617979	0.999999
ENSG00000048342	protein_coding	CC2D2A	685.208	-0.0587979	0.0697208	0.399042	0.999994	585.81	0.0376718	0.114834	0.742871	0.999997	466.443	-0.189899	0.0992357	0.0556687	0.999993	684.896	-0.0578619	0.0928604	0.533214	0.999999
ENSG00000048392	protein_coding	RRM2B	2570.74	-0.0491565	0.0917105	0.591961	0.999994	1364.07	0.0294762	0.107739	0.7844	0.999997	1148.99	0.137181	0.0848085	0.105762	0.999993	1627.42	-0.0715467	0.0992921	0.471176	0.999999
ENSG00000048405	protein_coding	ZNF800	2462.73	-0.0346987	0.0709263	0.624685	0.999994	1662.87	0.00377022	0.0997257	0.969842	0.999997	1507.98	0.0310328	0.0737385	0.673865	0.999993	2022.73	-0.0541596	0.0651744	0.405976	0.999999
ENSG00000048462	protein_coding	TNFRSF17	0.98637	-1.01535	0.599545	0.0903538	0.999994	3.90421	-0.32454	0.434439	0.455044	0.999997	1.37372	-0.292031	0.420354	0.487227	0.999993	1.7198	-0.959469	0.538344	0.0747068	0.999999
ENSG00000048471	protein_coding	SNX29	1590.27	-0.121493	0.0634806	0.0556373	0.999994	1173.54	0.124779	0.0657535	0.0577385	0.999997	1205.22	-0.0574887	0.0706299	0.415677	0.999993	1499.3	-0.0317134	0.0658318	0.629995	0.999999
ENSG00000048540	protein_coding	LMO3	19388.6	-0.0161824	0.0793378	0.838378	0.999994	16386.7	-0.222177	0.181038	0.219732	0.999997	11843.6	0.0792602	0.143254	0.580068	0.999993	21032.6	-0.0215811	0.148544	0.884486	0.999999
ENSG00000048544	protein_coding	MRPS10	994.526	0.0247462	0.0825168	0.764259	0.999994	715.096	-0.093923	0.113274	0.407011	0.999997	540.877	0.125614	0.0853436	0.141059	0.999993	800.083	-0.0288607	0.103618	0.780605	0.999999
ENSG00000048545	protein_coding	GUCA1A	23.19	-0.100548	0.164052	0.539941	0.999994	153.608	-0.216614	0.212546	0.308137	0.999997	31.5241	0.0784674	0.24871	0.752384	0.999993	59.5821	0.190529	0.169128	0.259939	0.999999
ENSG00000048649	protein_coding	RSF1	6185.29	-0.0807617	0.0424622	0.0571752	0.999994	4768.06	-0.0545029	0.0581686	0.348768	0.999997	3984.76	-0.00575982	0.0490809	0.90658	0.999993	6015.78	-0.0305794	0.0404329	0.44947	0.999999
ENSG00000048707	protein_coding	VPS13D	15430.9	0.00813353	0.0436664	0.852237	0.999994	8837.88	-0.0722885	0.0560009	0.196757	0.999997	8756.71	0.00619358	0.0372545	0.86796	0.999993	12465.1	-0.065037	0.0306554	0.0338754	0.999999
ENSG00000048740	protein_coding	CELF2	16410.8	0.0474299	0.0687132	0.490032	0.999994	11682.3	-0.170036	0.116952	0.145975	0.999997	10717.6	0.00764389	0.0962682	0.936713	0.999993	17698.9	-0.0441029	0.0873624	0.61368	0.999999
ENSG00000048828	protein_coding	FAM120A	3784.5	-0.0340147	0.0359414	0.343949	0.999994	3079.29	-0.089952	0.0630514	0.153682	0.999997	2423.16	0.0150849	0.0370516	0.683911	0.999993	3678.33	-0.0268315	0.0402863	0.505398	0.999999
ENSG00000048991	protein_coding	R3HDM1	7697	0.0601005	0.0820773	0.46402	0.999994	2103.7	0.121271	0.109661	0.268782	0.999997	3462.38	0.0713663	0.103755	0.491558	0.999993	5435.43	-0.0320418	0.0981618	0.744108	0.999999
ENSG00000049089	protein_coding	COL9A2	329.667	-0.332153	0.162542	0.0410042	0.999994	220.906	0.166065	0.162218	0.305971	0.999997	296.742	-0.00285636	0.207653	0.989025	0.999993	283.801	0.0137026	0.118251	0.90775	0.999999
ENSG00000049130	protein_coding	KITLG	4847.02	0.0632858	0.0986628	0.52124	0.999994	1572.54	-0.0916404	0.155042	0.554474	0.999997	1574.67	-0.0476865	0.165677	0.773478	0.999993	3065	-0.0544839	0.134004	0.684315	0.999999
ENSG00000049167	protein_coding	ERCC8	581.293	-0.00782849	0.0666464	0.906493	0.999994	445.908	-0.000827129	0.0921469	0.992838	0.999997	355.206	0.0578202	0.0636061	0.363331	0.999993	513.165	-0.0292621	0.076598	0.702445	0.999999
ENSG00000049192	protein_coding	ADAMTS6	160.473	-0.0991839	0.0913855	0.277773	0.999994	101.423	0.200816	0.162725	0.217172	0.999997	100.832	-0.0230484	0.1085	0.831773	0.999993	142.514	-0.169802	0.116204	0.143951	0.999999
ENSG00000049239	protein_coding	H6PD	668.304	-0.0949001	0.0757337	0.210178	0.999994	601.933	0.00572836	0.0881492	0.948186	0.999997	640.152	0.00779612	0.114248	0.945596	0.999993	751.689	-0.0387149	0.110407	0.725847	0.999999
ENSG00000049245	protein_coding	VAMP3	3056.74	-0.159878	0.104056	0.124425	0.999994	2148.45	-0.0387524	0.112983	0.731604	0.999997	2185.26	0.0994893	0.106718	0.351199	0.999993	2589.75	-0.0907757	0.102281	0.374803	0.999999
ENSG00000049246	protein_coding	PER3	2292.95	-0.0814557	0.0822917	0.322252	0.999994	1807.89	0.0979841	0.0797731	0.21934	0.999997	1585.36	-0.110753	0.0944146	0.240778	0.999993	2038.63	0.083753	0.102406	0.413443	0.999999
ENSG00000049247	protein_coding	UTS2	0.574011	-0.728706	0.751597	0.332274	0.999994	0.389418	-0.234185	1.01343	0.817252	0.999997	0.510755	2.03398	1.14147	0.0747649	0.999993	1.13438	-0.664995	1.07396	0.535787	0.999999
ENSG00000049249	protein_coding	TNFRSF9	2.07572	0.305144	0.413035	0.460037	0.999994	0.8797	-0.14452	0.517958	0.780231	0.999997	1.36822	0.0871597	0.455636	0.848297	0.999993	1.82999	0.0198402	0.444141	0.96437	0.999999
ENSG00000049283	protein_coding	EPN3	55.2453	0.295675	0.151384	0.050802	0.999994	6.4554	1.52547	0.550704	0.00560491	0.999997	4.25965	0.514336	0.283144	0.0692915	0.999993	6.22547	0.150644	0.302937	0.618993	0.999999
ENSG00000049319	processed_transcript	SRD5A2	0.636302	0.539528	0.670379	0.420929	0.999994	4.19551	-0.165504	0.537338	0.758077	0.999997	1.40908	-0.443898	0.503621	0.378094	0.999993	1.78965	-0.264374	0.430654	0.539288	0.999999
ENSG00000049323	protein_coding	LTBP1	906.048	-0.16195	0.115825	0.162043	0.999994	595.428	-0.133937	0.120458	0.266182	0.999997	760.963	0.207345	0.151036	0.16981	0.999993	834.583	0.16813	0.136193	0.217018	0.999999
ENSG00000049449	protein_coding	RCN1	1125.6	0.0955359	0.115947	0.40996	0.999994	1908.8	-0.317223	0.159478	0.0466871	0.999997	760.138	0.0744696	0.120082	0.535155	0.999993	1272.78	0.102246	0.117076	0.382482	0.999999
ENSG00000049540	protein_coding	ELN	149.364	-0.232093	0.125953	0.0653726	0.999994	89.1148	0.0438052	0.245815	0.858563	0.999997	119.935	0.184156	0.244837	0.451956	0.999993	103.176	0.0980542	0.189197	0.604274	0.999999
ENSG00000049541	protein_coding	RFC2	287.834	0.0442671	0.0729431	0.543936	0.999994	169.459	-0.0356336	0.0646277	0.581382	0.999997	152.425	0.102595	0.0589855	0.0819774	0.999993	212.051	0.019829	0.0701524	0.777441	0.999999
ENSG00000049618	protein_coding	ARID1B	2454.69	0.0321849	0.0611186	0.598473	0.999994	1902.57	-0.109269	0.0674105	0.105029	0.999997	1956.47	0.00570146	0.0484619	0.906346	0.999993	2697.08	0.00667525	0.0533962	0.900513	0.999999
ENSG00000049656	protein_coding	CLPTM1L	1436.96	0.0098936	0.044766	0.825087	0.999994	882.214	-0.0319121	0.0632067	0.61364	0.999997	739.948	0.00991788	0.0623674	0.87365	0.999993	1070.72	-0.0175577	0.0643653	0.785021	0.999999
ENSG00000049759	protein_coding	NEDD4L	9002.45	0.109801	0.0662945	0.0976702	0.999994	8874.38	-0.402847	0.156709	0.0101501	0.999997	4900.91	0.140654	0.0966144	0.14544	0.999993	7258.46	-0.0739895	0.0994791	0.457016	0.999999
ENSG00000049768	protein_coding	FOXP3	3.41427	0.154925	0.291571	0.595178	0.999994	2.54923	0.0695754	0.341997	0.838792	0.999997	4.08022	-0.151717	0.266492	0.569145	0.999993	4.93742	-0.0318427	0.265495	0.904533	0.999999
ENSG00000049769	protein_coding	PPP1R3F	744.741	0.00468503	0.0735701	0.949224	0.999994	378.102	0.0853985	0.142117	0.547905	0.999997	390.221	-0.0271269	0.0998723	0.785917	0.999993	571.483	0.0537944	0.0803858	0.503366	0.999999
ENSG00000049860	protein_coding	HEXB	1245.9	0.00859774	0.0696829	0.901803	0.999994	1076.21	-0.189477	0.121831	0.119887	0.999997	609.467	0.118664	0.0772482	0.124503	0.999993	915.389	-0.000144433	0.0947404	0.998784	0.999999
ENSG00000049883	protein_coding	PTCD2	677.849	-0.0428157	0.0535485	0.42396	0.999994	432.566	0.0099095	0.0632323	0.875469	0.999997	377.99	0.0286544	0.0760375	0.706289	0.999993	533.611	-0.0794316	0.083624	0.342181	0.999999
ENSG00000050030	protein_coding	KIAA2022	3426.9	-0.0241554	0.0708895	0.733294	0.999994	2758.19	-0.10835	0.117386	0.355998	0.999997	1957.94	0.0764172	0.115198	0.507105	0.999993	2769.27	-0.0877631	0.131955	0.505989	0.999999
ENSG00000050130	protein_coding	JKAMP	2047.95	-0.0542593	0.08163	0.506244	0.999994	1522.22	0.0220339	0.0966057	0.819583	0.999997	1086.24	0.0368851	0.0751132	0.623383	0.999993	1507.16	-0.0805032	0.0987881	0.415125	0.999999
ENSG00000050165	protein_coding	DKK3	17981.6	0.0425157	0.0589896	0.471074	0.999994	19965.2	-0.283115	0.130253	0.0297369	0.999997	10754.6	0.125784	0.0976653	0.197779	0.999993	17881.4	0.0046874	0.0971803	0.96153	0.999999
ENSG00000050327	protein_coding	ARHGEF5	7.42713	0.0992912	0.26117	0.703813	0.999994	20.2213	0.134769	0.180619	0.455577	0.999997	10.9833	-0.0020311	0.253798	0.993615	0.999993	15.4882	0.144434	0.308062	0.639178	0.999999
ENSG00000050344	protein_coding	NFE2L3	47.3755	-0.438531	0.226456	0.052807	0.999994	17.5182	0.380837	0.278083	0.170841	0.999997	33.9763	0.201198	0.162074	0.214461	0.999993	61.5693	0.0289312	0.196959	0.883219	0.999999
ENSG00000050393	protein_coding	MCUR1	2066.96	0.0375161	0.0491487	0.445274	0.999994	959.386	0.114005	0.087075	0.190442	0.999997	1048.29	0.00604417	0.0628019	0.923328	0.999993	1513.63	-0.151392	0.0648406	0.0195524	0.999999
ENSG00000050405	protein_coding	LIMA1	835.415	-0.13696	0.0722689	0.0580731	0.999994	721.748	-0.0848029	0.0785142	0.280099	0.999997	714.739	0.0777878	0.102182	0.446498	0.999993	877.996	0.0196787	0.093716	0.833681	0.999999
ENSG00000050426	protein_coding	LETMD1	2447.93	0.0298305	0.0515191	0.562576	0.999994	1679.79	-0.047324	0.0731735	0.517802	0.999997	1289.47	0.0344963	0.0622607	0.579537	0.999993	2001.22	-0.0265116	0.0667477	0.691227	0.999999
ENSG00000050438	protein_coding	SLC4A8	4536.05	0.00538083	0.0572235	0.925084	0.999994	1631.26	0.0601444	0.083116	0.469299	0.999997	1991.32	0.103625	0.0908889	0.254233	0.999993	3048.4	-0.0387358	0.105077	0.712394	0.999999
ENSG00000050555	protein_coding	LAMC3	79.7469	-0.247602	0.128763	0.0544887	0.999994	43.8819	0.181969	0.214378	0.395981	0.999997	51.3944	0.0452137	0.242307	0.851977	0.999993	55.2235	-0.0696833	0.19032	0.714263	0.999999
ENSG00000050628	protein_coding	PTGER3	425.617	-0.0337239	0.238472	0.887541	0.999994	107.207	0.815147	0.393849	0.0384809	0.999997	1185.24	-0.132337	0.312892	0.672332	0.999993	3151.98	0.0770314	0.217961	0.723774	0.999999
ENSG00000050730	protein_coding	TNIP3	42.2499	-0.381017	0.15339	0.0129925	0.999994	6.01978	0.724336	0.540825	0.180468	0.999997	30.0983	1.07645	0.314127	0.000610716	0.424811	40.5617	-0.00566997	0.231951	0.980498	0.999999
ENSG00000050748	protein_coding	MAPK9	8343.01	-0.00715108	0.0602142	0.905465	0.999994	3950.54	0.00351007	0.0875379	0.968015	0.999997	3930.11	0.0828435	0.119945	0.489769	0.999993	5409.22	-0.111602	0.122587	0.362616	0.999999
ENSG00000050767	protein_coding	COL23A1	133.536	-0.010387	0.110632	0.925198	0.999994	25.5496	0.407845	0.209692	0.0517788	0.999997	49.7966	0.0860501	0.190939	0.652229	0.999993	91.7819	0.0390285	0.14177	0.78309	0.999999
ENSG00000050820	protein_coding	BCAR1	483.03	0.0552385	0.091463	0.545881	0.999994	290.694	0.123083	0.177596	0.488278	0.999997	424.15	-0.0375575	0.151972	0.804804	0.999993	526.832	0.0297272	0.12156	0.806807	0.999999
ENSG00000051009	protein_coding	FAM160A2	1088.41	0.0717102	0.0623875	0.250378	0.999994	719.087	-0.0667821	0.11426	0.558902	0.999997	689.004	-0.0364404	0.0780854	0.640733	0.999993	947.539	0.00379863	0.0724729	0.958198	0.999999
ENSG00000051108	protein_coding	HERPUD1	1760.47	0.0652041	0.0838867	0.436989	0.999994	1178.26	-0.0807867	0.117786	0.492791	0.999997	910.084	-0.0456462	0.0823564	0.579406	0.999993	1174.98	-0.0604642	0.0711868	0.395673	0.999999
ENSG00000051128	protein_coding	HOMER3	84.1674	-0.0896298	0.104649	0.391732	0.999994	51.7301	0.225518	0.146247	0.123066	0.999997	61.4188	-0.13809	0.154617	0.371797	0.999993	66.7773	0.133369	0.128909	0.300857	0.999999
ENSG00000051180	protein_coding	RAD51	8.09641	0.0938208	0.201243	0.641068	0.999994	7.32981	-0.200001	0.17748	0.259787	0.999997	5.59691	0.35025	0.209446	0.0944715	0.999993	7.55678	0.182648	0.201366	0.364383	0.999999
ENSG00000051341	protein_coding	POLQ	85.4468	0.0401279	0.101818	0.693498	0.999994	18.8198	0.254329	0.182464	0.16336	0.999997	29.1464	-0.158927	0.157414	0.312681	0.999993	45.4788	0.136553	0.13933	0.32705	0.999999
ENSG00000051382	protein_coding	PIK3CB	5408.37	-0.0396632	0.0586329	0.498744	0.999994	3042.49	-0.108805	0.0794012	0.170587	0.999997	2563.9	0.143835	0.0999543	0.150149	0.999993	3740.33	-0.0277807	0.102244	0.785845	0.999999
ENSG00000051523	protein_coding	CYBA	36.0891	-0.211793	0.141159	0.133514	0.999994	51.2304	0.0658251	0.216646	0.761252	0.999997	40.0945	-0.176302	0.218685	0.420134	0.999993	45.2128	0.129159	0.16638	0.437578	0.999999
ENSG00000051596	protein_coding	THOC3	160.034	0.192195	0.150485	0.201541	0.999994	102.103	-0.154717	0.191455	0.419026	0.999997	107.042	-0.145134	0.183288	0.428457	0.999993	248.002	0.256477	0.212116	0.226611	0.999999
ENSG00000051620	protein_coding	HEBP2	363.179	0.0579769	0.0757526	0.444066	0.999994	302.613	-0.025777	0.0967186	0.789843	0.999997	229.112	-0.0445438	0.122941	0.717115	0.999993	363.994	-0.0657655	0.123604	0.594681	0.999999
ENSG00000051825	protein_coding	MPHOSPH9	3268.98	0.0126902	0.0476009	0.78978	0.999994	2489.86	-0.0637871	0.0737192	0.38689	0.999997	1982.23	-0.0569379	0.0518067	0.271749	0.999993	2941.53	-0.0105353	0.0459684	0.818724	0.999999
ENSG00000052126	protein_coding	PLEKHA5	4968.16	0.0397586	0.0563778	0.480674	0.999994	3669.67	-0.193702	0.0892614	0.0300031	0.999997	2394.58	0.0985921	0.0730486	0.177119	0.999993	3867.51	-0.024825	0.0659125	0.706444	0.999999
ENSG00000052344	protein_coding	PRSS8	1.3605	-0.0955055	0.448557	0.831391	0.999994	0.597687	0.177249	0.778917	0.81999	0.999997	0.631054	0.0158725	0.659433	0.980797	0.999993	0.810367	0.157688	0.594592	0.790853	0.999999
ENSG00000052723	protein_coding	SIKE1	1564.19	-0.0250648	0.0805903	0.755789	0.999994	937.392	0.00443111	0.103737	0.965929	0.999997	805.567	0.0741994	0.0711991	0.297346	0.999993	1101.96	0.00364707	0.0789011	0.963132	0.999999
ENSG00000052749	protein_coding	RRP12	826.472	0.054349	0.0779736	0.485791	0.999994	487.757	-0.0503076	0.135699	0.710839	0.999997	481.584	-0.0140195	0.114897	0.902885	0.999993	678.857	-0.0373758	0.117318	0.75004	0.999999
ENSG00000052795	protein_coding	FNIP2	4563.03	0.019319	0.0639261	0.762494	0.999994	2006.78	-0.0927347	0.0831241	0.264586	0.999997	2111.06	0.215281	0.081132	0.00796705	0.999993	3106.89	-0.0625898	0.0973576	0.520298	0.999999
ENSG00000052802	protein_coding	MSMO1	5558.75	0.0193227	0.0942696	0.837593	0.999994	2491.44	-0.0791391	0.123051	0.520134	0.999997	3592.62	0.132179	0.139982	0.345037	0.999993	4976.85	0.0929083	0.12815	0.468454	0.999999
ENSG00000052841	protein_coding	TTC17	2862.45	-0.0131543	0.0318591	0.679687	0.999994	2185.74	-0.0569476	0.0548127	0.298828	0.999997	1905.54	-0.00900764	0.0354682	0.799523	0.999993	2684.66	0.00147138	0.0372089	0.968457	0.999999
ENSG00000052850	protein_coding	ALX4	19.1319	-0.0960109	0.332664	0.772879	0.999994	7.36902	-0.281982	0.479186	0.556223	0.999997	6.21894	0.0133509	0.38289	0.972184	0.999993	8.30959	-0.457471	0.372198	0.219032	0.999999
ENSG00000053108	protein_coding	FSTL4	1025.65	0.139759	0.105706	0.186119	0.999994	637.239	-0.252551	0.147436	0.08672	0.999997	582.224	0.150018	0.18197	0.409704	0.999993	888.142	0.126787	0.158421	0.42353	0.999999
ENSG00000053254	protein_coding	FOXN3	3109.3	-0.0446488	0.04775	0.349762	0.999994	1737.96	0.111155	0.0952457	0.243197	0.999997	1968.57	-0.0936128	0.0539489	0.0827032	0.999993	2806.45	-0.126761	0.066279	0.0558071	0.999999
ENSG00000053328	protein_coding	METTL24	86.3233	0.0927739	0.080078	0.246642	0.999994	110.512	-0.138376	0.11098	0.212448	0.999997	50.726	-0.102161	0.104739	0.329368	0.999993	62.7146	0.129672	0.102639	0.20645	0.999999
ENSG00000053371	protein_coding	AKR7A2	573.073	-0.00703372	0.0555857	0.899306	0.999994	397.745	0.0120331	0.0739528	0.870744	0.999997	399.905	-0.034855	0.0885837	0.693972	0.999993	564.772	0.0887573	0.069207	0.199671	0.999999
ENSG00000053372	protein_coding	MRTO4	630.094	-0.00375002	0.064632	0.953732	0.999994	348.628	0.00566385	0.0827979	0.945463	0.999997	343.244	-0.0651336	0.0611932	0.287151	0.999993	533.995	-0.0224721	0.0644438	0.727308	0.999999
ENSG00000053438	protein_coding	NNAT	1342.24	0.020638	0.126345	0.870245	0.999994	5602.39	-0.0166749	0.190563	0.930271	0.999997	1916.92	-0.206887	0.22356	0.354749	0.999993	3158.42	0.0130049	0.185139	0.944	0.999999
ENSG00000053501	protein_coding	USE1	381.208	-0.0823722	0.0903802	0.362087	0.999994	204.342	0.209038	0.11937	0.0799162	0.999997	220.783	-0.104342	0.0727707	0.151617	0.999993	341.68	0.0441048	0.0848831	0.603346	0.999999
ENSG00000053524	protein_coding	MCF2L2	4647.39	0.0417916	0.0553636	0.450335	0.999994	3440.46	-0.0744493	0.0675354	0.270299	0.999997	2400.64	-0.00606379	0.0752705	0.935792	0.999993	3588.85	0.00826405	0.0563382	0.88338	0.999999
ENSG00000053702	protein_coding	NRIP2	205.015	-0.180354	0.102143	0.0774459	0.999994	145.606	-0.0163191	0.158811	0.918155	0.999997	120.088	0.19525	0.157573	0.215307	0.999993	112.76	0.0369986	0.13794	0.788529	0.999999
ENSG00000053747	protein_coding	LAMA3	431.972	0.0348296	0.0775345	0.653278	0.999994	298.618	0.16893	0.120382	0.160532	0.999997	420.643	-0.202842	0.127998	0.11303	0.999993	660.185	0.00649777	0.156934	0.966974	0.999999
ENSG00000053770	protein_coding	AP5M1	3414.12	-0.00309943	0.0676385	0.963451	0.999994	2178.62	-0.0157289	0.0936929	0.86668	0.999997	1630.01	0.0917214	0.077424	0.23615	0.999993	2401.57	-0.0742106	0.0854393	0.385079	0.999999
ENSG00000053900	protein_coding	ANAPC4	1687.82	-0.00901702	0.0533909	0.865886	0.999994	1051.17	-0.00669423	0.0766152	0.930374	0.999997	968.642	0.0732328	0.065924	0.266626	0.999993	1317.75	-0.06722	0.0718466	0.349477	0.999999
ENSG00000053918	protein_coding	KCNQ1	19.4482	-0.225741	0.172294	0.190125	0.999994	15.4868	0.675906	0.189481	0.000360887	0.524843	18.5132	-0.337484	0.165369	0.0412707	0.999993	22.9723	0.0660911	0.170604	0.698465	0.999999
ENSG00000054116	protein_coding	TRAPPC3	1699.5	-0.0155473	0.0703004	0.824971	0.999994	977.521	-0.051282	0.0657943	0.435727	0.999997	836.384	0.0470277	0.0667818	0.481308	0.999993	1264.31	-0.0108371	0.0848977	0.898427	0.999999
ENSG00000054118	protein_coding	THRAP3	3166.02	-0.0401102	0.0451154	0.373972	0.999994	2077.73	0.0349331	0.0509485	0.492931	0.999997	1919.81	-0.0143913	0.0427003	0.736094	0.999993	2908.24	-0.0252697	0.0407529	0.535211	0.999999
ENSG00000054148	protein_coding	PHPT1	659.664	-0.0319509	0.0852595	0.707847	0.999994	408.925	0.0364941	0.151597	0.809763	0.999997	347.286	-0.127142	0.112246	0.257335	0.999993	512.084	0.0521625	0.116501	0.654339	0.999999
ENSG00000054179	protein_coding	ENTPD2	72.3536	-0.139687	0.137967	0.311315	0.999994	70.368	0.251567	0.29018	0.385976	0.999997	83.1346	-0.0809035	0.253749	0.749853	0.999993	83.1384	-0.186124	0.242198	0.442202	0.999999
ENSG00000054219	protein_coding	LY75	61.944	0.0246436	0.152498	0.871621	0.999994	51.5242	0.106295	0.171274	0.534854	0.999997	47.29	-0.374691	0.17191	0.0292885	0.999993	60.9342	-0.196387	0.181576	0.279443	0.999999
ENSG00000054267	protein_coding	ARID4B	4403	-0.055467	0.0460456	0.228353	0.999994	3196.94	-0.0521776	0.0514907	0.310898	0.999997	2893.16	0.0487163	0.0517238	0.346267	0.999993	4051.06	-0.0193521	0.044693	0.665014	0.999999
ENSG00000054277	protein_coding	OPN3	2062.71	-0.0687667	0.105903	0.516119	0.999994	390.769	-0.0615254	0.196075	0.753684	0.999997	317.341	0.171717	0.195349	0.379387	0.999993	371.744	-0.238044	0.182678	0.192547	0.999999
ENSG00000054282	protein_coding	SDCCAG8	1955.86	-0.0846559	0.0455285	0.0629698	0.999994	1251.69	-0.0166698	0.0474958	0.725607	0.999997	1306.16	0.0102376	0.0595112	0.863416	0.999993	1810.85	0.00695595	0.0570237	0.902912	0.999999
ENSG00000054356	protein_coding	PTPRN	3224.63	0.127992	0.0987204	0.1948	0.999994	2321.19	-0.0582573	0.187695	0.756269	0.999997	2365.28	-0.0842073	0.153999	0.584512	0.999993	3764.9	0.00121235	0.132273	0.992687	0.999999
ENSG00000054392	protein_coding	HHAT	378.254	0.0492575	0.0875229	0.573574	0.999994	227.31	0.00765233	0.105418	0.942132	0.999997	199.506	-0.111814	0.092737	0.227931	0.999993	302.028	-0.0606519	0.106965	0.570699	0.999999
ENSG00000054523	protein_coding	KIF1B	39035	-0.0233289	0.040768	0.567163	0.999994	24875.2	-0.0153284	0.0417704	0.713643	0.999997	27016	0.0367805	0.049185	0.454582	0.999993	38990.5	-0.0308364	0.046312	0.505513	0.999999
ENSG00000054598	protein_coding	FOXC1	277.059	0.0205285	0.188275	0.913175	0.999994	129.86	0.105067	0.171609	0.540374	0.999997	124.393	-0.0972645	0.155942	0.53281	0.999993	166.029	-0.283272	0.186618	0.129032	0.999999
ENSG00000054611	protein_coding	TBC1D22A	749.279	-0.0425113	0.0671766	0.526845	0.999994	476.61	0.0950622	0.1198	0.427482	0.999997	540.302	-0.144045	0.0763019	0.0590493	0.999993	763.46	-0.0551962	0.0769792	0.473357	0.999999
ENSG00000054654	protein_coding	SYNE2	3068.55	-0.0174833	0.0958574	0.855278	0.999994	2073.69	0.0601818	0.107525	0.575683	0.999997	1841.15	-0.0762594	0.121807	0.531271	0.999993	2486.8	-0.173988	0.16023	0.277541	0.999999
ENSG00000054690	protein_coding	PLEKHH1	6985.03	-0.268281	0.19055	0.15915	0.999994	4029.72	0.244556	0.167766	0.144919	0.999997	7272.04	0.235512	0.211349	0.26514	0.999993	5863.01	-0.0411449	0.13728	0.764395	0.999999
ENSG00000054793	protein_coding	ATP9A	26501.1	0.00668677	0.0466717	0.886075	0.999994	17817.7	-0.0650925	0.0678246	0.337197	0.999997	16963.1	0.0729073	0.0687334	0.288815	0.999993	25417.4	-0.0216308	0.0647371	0.738279	0.999999
ENSG00000054796	protein_coding	SPO11	0.0315515	0.0664399	2.98661	0.982252	0.999994	0.0454677	-0.197136	2.99145	0.947458	0.999997	0.0899221	0.644733	2.98538	0.829016	0.999993	0.117046	0.458236	2.58825	0.859473	0.999999
ENSG00000054803	protein_coding	CBLN4	1781.44	0.0556959	0.105661	0.598111	0.999994	872.479	-0.257244	0.211526	0.223933	0.999997	569.23	-0.0668252	0.260292	0.797386	0.999993	1578.34	-0.0870459	0.181909	0.632285	0.999999
ENSG00000054938	protein_coding	CHRDL2	2.46498	-0.0859617	0.372699	0.81759	0.999994	1.2445	-0.266664	0.520418	0.608368	0.999997	2.5227	0.446899	0.434939	0.304187	0.999993	4.05812	0.393574	0.405208	0.331405	0.999999
ENSG00000054965	protein_coding	FAM168A	9164.63	0.00467151	0.0365465	0.898289	0.999994	5298.74	0.0562265	0.0489192	0.250402	0.999997	5511.74	-0.0350387	0.0364926	0.336975	0.999993	8256.78	-0.0413048	0.0464466	0.373843	0.999999
ENSG00000054967	protein_coding	RELT	223.296	0.131884	0.102221	0.196984	0.999994	149.035	0.0685898	0.139764	0.623599	0.999997	176.974	0.227131	0.162687	0.162678	0.999993	181.031	0.0331807	0.16106	0.83678	0.999999
ENSG00000054983	protein_coding	GALC	2377.17	-0.12108	0.0765969	0.113936	0.999994	1743.62	-0.0591938	0.0886861	0.504482	0.999997	1580.38	0.092548	0.0697568	0.1846	0.999993	2063.98	-0.0642393	0.0852735	0.45125	0.999999
ENSG00000055044	protein_coding	NOP58	1321.85	0.0333959	0.0627619	0.594654	0.999994	991.951	-0.0586187	0.0536269	0.274357	0.999997	761.859	0.125333	0.0546959	0.0219378	0.999993	1125.88	0.0564596	0.0535301	0.29155	0.999999
ENSG00000055070	protein_coding	SZRD1	734.199	-0.0357108	0.0518415	0.490921	0.999994	636.363	-0.00267058	0.0608219	0.964978	0.999997	565.138	-0.0710055	0.0921689	0.441072	0.999993	778.912	-0.0852583	0.0981979	0.385269	0.999999
ENSG00000055118	protein_coding	KCNH2	446.301	0.0592283	0.0855239	0.488602	0.999994	370.195	0.0417091	0.14284	0.770288	0.999997	300.663	-0.0259728	0.129105	0.840562	0.999993	431.206	-0.0509494	0.0936159	0.586277	0.999999
ENSG00000055130	protein_coding	CUL1	3598.75	-0.00655215	0.0474857	0.890255	0.999994	2181.19	-0.0592552	0.0551077	0.282258	0.999997	1839.42	0.0653834	0.0586156	0.264653	0.999993	2832.57	-0.0323841	0.0685074	0.636421	0.999999
ENSG00000055147	protein_coding	FAM114A2	792.727	-0.011383	0.045881	0.804058	0.999994	605.939	-0.0587622	0.0789941	0.456948	0.999997	484.651	0.0306166	0.0555105	0.581259	0.999993	726.387	-0.0258686	0.0578805	0.654925	0.999999
ENSG00000055163	protein_coding	CYFIP2	17305.8	0.00736709	0.0495006	0.881689	0.999994	10372.7	-0.126433	0.0712489	0.0759756	0.999997	10661.9	0.0147531	0.0997164	0.882382	0.999993	18933.8	-0.0226791	0.0791552	0.774485	0.999999
ENSG00000055208	protein_coding	TAB2	3305.82	-0.0308828	0.0562131	0.582739	0.999994	3044.07	-0.0883674	0.0665458	0.184205	0.999997	2442.15	-0.0124774	0.0560263	0.823764	0.999993	3786.42	-0.0286726	0.0492213	0.560213	0.999999
ENSG00000055211	protein_coding	GINM1	1125.91	-0.0377426	0.062851	0.548166	0.999994	1000.68	-0.0859584	0.0760486	0.258346	0.999997	810.868	0.127424	0.0580556	0.0281729	0.999993	1154.58	0.0156509	0.0544918	0.773947	0.999999
ENSG00000055332	protein_coding	EIF2AK2	6933.84	-0.00953345	0.0491371	0.846162	0.999994	4509.93	0.0104424	0.0688207	0.879397	0.999997	4053.83	0.0912375	0.0648657	0.159558	0.999993	5893.25	-0.0805402	0.0662861	0.224351	0.999999
ENSG00000055483	protein_coding	USP36	1134.32	0.0810141	0.0846308	0.338433	0.999994	872.409	0.0405914	0.120503	0.736231	0.999997	927.333	-0.0191647	0.0869293	0.82551	0.999993	1188.56	0.0729975	0.100971	0.469707	0.999999
ENSG00000055609	protein_coding	KMT2C	12178.9	-0.0548411	0.0478075	0.251331	0.999994	10611.5	-0.0303666	0.0524705	0.562766	0.999997	9922.34	-0.00782304	0.050484	0.876852	0.999993	14058.9	-0.0434816	0.0534992	0.41636	0.999999
ENSG00000055732	protein_coding	MCOLN3	43.4116	-0.0209015	0.207253	0.919669	0.999994	99.1679	-0.103816	0.304493	0.733144	0.999997	111.752	-0.61319	0.286034	0.0320514	0.999993	484.209	-0.0118056	0.269765	0.965094	0.999999
ENSG00000055813	protein_coding	CCDC85A	425.213	-0.00688338	0.075493	0.92735	0.999994	94.7533	0.148111	0.168778	0.380188	0.999997	141.985	-0.152739	0.1154	0.185649	0.999993	235.468	0.106351	0.117632	0.365944	0.999999
ENSG00000055917	protein_coding	PUM2	6944.92	-0.0391411	0.0560762	0.485178	0.999994	4466.65	-0.0326284	0.0726023	0.653134	0.999997	4197.05	0.0827538	0.0539027	0.124724	0.999993	5887.57	-0.0763536	0.0622196	0.219761	0.999999
ENSG00000055950	protein_coding	MRPL43	435.433	-0.0347348	0.0580381	0.549517	0.999994	326.345	0.0647922	0.0968389	0.503449	0.999997	289.707	0.0528746	0.0727655	0.467445	0.999993	394.045	0.0143712	0.0564487	0.79904	0.999999
ENSG00000055955	protein_coding	ITIH4	23.5141	0.335338	0.186465	0.0721146	0.999994	20.9901	-0.130852	0.187939	0.486276	0.999997	25.0605	-0.287628	0.139425	0.0391159	0.999993	36.1722	0.296458	0.140341	0.0346508	0.999999
ENSG00000055957	protein_coding	ITIH1	0.519811	-0.665463	0.800868	0.406015	0.999994	0.468396	0.267303	0.84898	0.752874	0.999997	0.633681	0.572878	0.710514	0.420078	0.999993	0.30709	0.477899	0.968072	0.621546	0.999999
ENSG00000056050	protein_coding	C4orf27	725.099	-0.0996429	0.0833632	0.231975	0.999994	397.625	-0.0362678	0.0995165	0.715529	0.999997	354.46	0.082292	0.0900647	0.360875	0.999993	519.383	-0.00091281	0.114721	0.993651	0.999999
ENSG00000056097	protein_coding	ZFR	9046.53	0.00730524	0.0554817	0.895246	0.999994	7159.53	-0.108339	0.105787	0.305777	0.999997	4884.75	0.0499159	0.0554336	0.367874	0.999993	7237.67	-0.0256026	0.0705876	0.716824	0.999999
ENSG00000056277	protein_coding	ZNF280C	561.095	-0.00604806	0.0486895	0.901144	0.999994	348.354	-0.0044429	0.0961321	0.963138	0.999997	339.447	0.06406	0.0597227	0.283439	0.999993	504.154	-0.010222	0.0572779	0.85836	0.999999
ENSG00000056291	protein_coding	NPFFR2	67.9882	-0.265338	0.173725	0.126674	0.999994	38.4482	0.504861	0.346291	0.144865	0.999997	143.647	-0.149446	0.285776	0.60101	0.999993	148.754	0.0861374	0.226532	0.703765	0.999999
ENSG00000056487	protein_coding	PHF21B	147.402	0.107863	0.0986738	0.274338	0.999994	131.048	0.127641	0.133849	0.340276	0.999997	115.383	-0.282862	0.134167	0.0350069	0.999993	154.963	-0.0896046	0.171107	0.600503	0.999999
ENSG00000056558	protein_coding	TRAF1	374.836	-0.046392	0.113674	0.683191	0.999994	241.621	0.264002	0.135334	0.0510871	0.999997	330.197	0.153242	0.148971	0.303636	0.999993	322.517	-0.126092	0.116468	0.278972	0.999999
ENSG00000056586	protein_coding	RC3H2	6174.03	-0.0108413	0.0518553	0.834394	0.999994	5128.95	-0.148442	0.104932	0.157173	0.999997	3619.73	0.08023	0.0608259	0.187166	0.999993	5476.73	-0.0703757	0.0623435	0.258966	0.999999
ENSG00000056661	protein_coding	PCGF2	188.026	0.0130547	0.110167	0.905672	0.999994	127.899	0.0661092	0.124669	0.595918	0.999997	126.476	-0.0488947	0.116055	0.673532	0.999993	179.071	0.00964925	0.136676	0.943717	0.999999
ENSG00000056736	protein_coding	IL17RB	603.151	0.051577	0.0946884	0.585958	0.999994	584.574	0.0144294	0.0895839	0.872038	0.999997	453.129	0.0325878	0.109475	0.765951	0.999993	646.421	-0.0674479	0.120479	0.575595	0.999999
ENSG00000056972	protein_coding	TRAF3IP2	223.49	0.110683	0.12895	0.390703	0.999994	321.343	-0.174022	0.0904613	0.0543903	0.999997	213.502	0.0935416	0.154138	0.543937	0.999993	302.349	0.0429082	0.154056	0.780611	0.999999
ENSG00000056998	protein_coding	GYG2	304.915	-0.0929882	0.0970907	0.338191	0.999994	254.081	0.271431	0.215473	0.207778	0.999997	328.984	-0.0957879	0.163847	0.558806	0.999993	418.082	0.0228118	0.108271	0.833128	0.999999
ENSG00000057019	protein_coding	DCBLD2	1539.01	-0.0487291	0.0628062	0.437829	0.999994	849.209	-0.0443069	0.110057	0.687256	0.999997	722.304	0.0667838	0.080905	0.409111	0.999993	879.205	-0.00466721	0.0861375	0.956789	0.999999
ENSG00000057149	protein_coding	SERPINB3	0.0615351	-0.291791	2.98661	0.922171	0.999994	0.0599457	0.0735332	2.99144	0.980389	0.999997	0.0358949	0.0411228	2.98619	0.989013	0.999993	0.0847427	0.454448	2.76	0.869216	0.999999
ENSG00000057252	protein_coding	SOAT1	1148.27	-0.00966757	0.0718866	0.89302	0.999994	1358.76	-0.192938	0.0995043	0.0525028	0.999997	808.642	0.0499177	0.0802763	0.534057	0.999993	1046.53	-0.0388796	0.0945768	0.681007	0.999999
ENSG00000057294	protein_coding	PKP2	325.745	0.10747	0.134344	0.423735	0.999994	440.374	-0.115111	0.188713	0.541877	0.999997	170.17	-0.0334555	0.124207	0.787658	0.999993	276.637	0.0143564	0.114069	0.899845	0.999999
ENSG00000057468	protein_coding	MSH4	116.615	0.287233	0.158041	0.0691464	0.999994	81.5925	-0.276807	0.187171	0.139167	0.999997	58.5096	0.0167361	0.18921	0.929517	0.999993	82.9	0.304934	0.16186	0.0595738	0.999999
ENSG00000057593	protein_coding	F7	37.6691	-0.0640431	0.123375	0.603695	0.999994	14.3634	0.0901008	0.203798	0.65841	0.999997	10.9762	0.250126	0.180311	0.165383	0.999993	14.9041	0.264649	0.163976	0.106538	0.999999
ENSG00000057608	protein_coding	GDI2	6057.19	-0.0859063	0.0850269	0.312331	0.999994	3680	-0.0715888	0.0910473	0.431703	0.999997	2972.9	0.0907449	0.0711632	0.20225	0.999993	4118.7	-0.115009	0.0974167	0.237767	0.999999
ENSG00000057657	protein_coding	PRDM1	192.41	-0.109048	0.137252	0.426899	0.999994	90.0218	0.361336	0.200293	0.071225	0.999997	78.5217	-0.351585	0.226547	0.120679	0.999993	110.03	-0.198911	0.242925	0.412892	0.999999
ENSG00000057663	protein_coding	ATG5	2714.76	-0.00954897	0.0789186	0.903693	0.999994	1265.4	-0.0687275	0.098923	0.487207	0.999997	1066.02	0.0605354	0.083062	0.466125	0.999993	1686.38	-0.0387102	0.093424	0.678618	0.999999
ENSG00000057704	protein_coding	TMCC3	1304.02	-0.448447	0.168098	0.00763557	0.999994	710.181	0.177674	0.138207	0.198595	0.999997	1046.01	0.146128	0.164794	0.375225	0.999993	1032.13	-0.139611	0.109683	0.203067	0.999999
ENSG00000057757	protein_coding	PITHD1	2911.63	0.00187303	0.0814318	0.981649	0.999994	1766.14	-0.0370375	0.0840304	0.659385	0.999997	1422.01	0.0402393	0.0784921	0.608193	0.999993	2244.16	-0.0194725	0.0994112	0.844705	0.999999
ENSG00000057935	protein_coding	MTA3	4324.38	0.0107889	0.0407947	0.791419	0.999994	2264.22	-0.00768638	0.0686187	0.910811	0.999997	2612.9	-0.00519039	0.0929723	0.955479	0.999993	4750.17	-0.0199054	0.0759324	0.793209	0.999999
ENSG00000058056	protein_coding	USP13	1533.95	-0.0794159	0.0488521	0.104026	0.999994	978.402	-0.0095231	0.0609596	0.87586	0.999997	904.528	0.118818	0.0545813	0.0294882	0.999993	1164.82	0.00783826	0.0538277	0.884223	0.999999
ENSG00000058063	protein_coding	ATP11B	3975.69	-0.0116478	0.0701176	0.868064	0.999994	2199.04	-0.152287	0.0923698	0.0992172	0.999997	2037.29	0.185913	0.0713991	0.00921819	0.999993	2879.23	-0.0909296	0.0849061	0.284195	0.999999
ENSG00000058085	protein_coding	LAMC2	16.129	-0.00409392	0.245651	0.986703	0.999994	386.834	-0.32088	0.268119	0.231392	0.999997	43.1501	0.357934	0.305978	0.24208	0.999993	61.54	0.000262337	0.325018	0.999356	0.999999
ENSG00000058091	protein_coding	CDK14	10473.5	-0.0343476	0.0772942	0.656771	0.999994	2559.72	0.0231488	0.0866586	0.789371	0.999997	4316.04	0.101187	0.141568	0.474757	0.999993	7394.7	-0.0851538	0.128226	0.506631	0.999999
ENSG00000058262	protein_coding	SEC61A1	2431.35	0.028756	0.0438008	0.51149	0.999994	1941.88	-0.0823031	0.0513956	0.109297	0.999997	1837.32	0.00173461	0.070255	0.980302	0.999993	2653.16	-0.024027	0.0594047	0.685872	0.999999
ENSG00000058272	protein_coding	PPP1R12A	8750.15	0.0508642	0.0570727	0.372812	0.999994	5107.28	-0.184044	0.0876044	0.0356539	0.999997	4047.66	0.0373871	0.0599347	0.53276	0.999993	6590.07	-0.044307	0.0644483	0.491779	0.999999
ENSG00000058335	protein_coding	RASGRF1	5922.33	0.0836887	0.088004	0.341622	0.999994	1062.2	0.54756	0.207333	0.00826684	0.999997	2767.88	-0.125125	0.142746	0.380726	0.999993	4058.96	-0.153222	0.13368	0.251719	0.999999
ENSG00000058404	protein_coding	CAMK2B	5433.2	0.0543291	0.0730579	0.457092	0.999994	3820.77	-0.0610616	0.133025	0.646217	0.999997	3274.43	-0.115635	0.0965291	0.230943	0.999993	4937.69	-0.00136808	0.0961104	0.988643	0.999999
ENSG00000058453	protein_coding	CROCC	199.094	-0.0588222	0.128378	0.646811	0.999994	140.295	0.11065	0.240389	0.645304	0.999997	161.314	-0.0896307	0.186498	0.630802	0.999993	196.833	0.15078	0.160785	0.34836	0.999999
ENSG00000058600	protein_coding	POLR3E	877.084	0.0036614	0.0375057	0.922232	0.999994	571.11	0.0292796	0.0606068	0.629019	0.999997	574.31	-0.05997	0.0547141	0.273052	0.999993	774.882	-0.015964	0.0369595	0.66579	0.999999
ENSG00000058668	protein_coding	ATP2B4	12677.9	0.029598	0.0471841	0.530471	0.999994	8414.47	-0.0232623	0.0988442	0.813943	0.999997	12987.4	-0.0386567	0.10292	0.707214	0.999993	24040.4	-0.0197776	0.0918034	0.829428	0.999999
ENSG00000058673	protein_coding	ZC3H11A	5814.1	-0.0204853	0.0533679	0.701089	0.999994	4149.35	-0.0560928	0.0781881	0.473123	0.999997	3835.12	0.0393455	0.0514074	0.444053	0.999993	5242.21	-0.0536081	0.0505301	0.288729	0.999999
ENSG00000058729	protein_coding	RIOK2	801.717	0.0116891	0.060162	0.845946	0.999994	578.003	-0.114757	0.077388	0.138107	0.999997	427.125	0.0781578	0.0636202	0.219257	0.999993	642.049	0.0131712	0.0702203	0.851213	0.999999
ENSG00000058799	protein_coding	YIPF1	691.649	-0.0481759	0.0782115	0.537914	0.999994	327.129	0.00982704	0.0781973	0.899993	0.999997	342.501	0.0474518	0.0787734	0.546918	0.999993	541.381	-0.0694973	0.0950744	0.464792	0.999999
ENSG00000058804	protein_coding	NDC1	1322.19	-0.038384	0.081207	0.636449	0.999994	733.475	-0.0145022	0.109414	0.894554	0.999997	715.912	0.00700603	0.0791052	0.929427	0.999993	1074.39	-0.0963362	0.0912379	0.291024	0.999999
ENSG00000058866	protein_coding	DGKG	2249.92	-0.0005747	0.0605623	0.992429	0.999994	1112.14	0.0781681	0.154356	0.612567	0.999997	1219.82	-0.0427315	0.145917	0.769638	0.999993	2621.82	0.0161754	0.0952453	0.865144	0.999999
ENSG00000059122	protein_coding	FLYWCH1	678.637	0.106573	0.0852451	0.211228	0.999994	474.026	0.102073	0.170702	0.549866	0.999997	530.881	-0.173796	0.148099	0.24059	0.999993	716.452	-0.0297938	0.126962	0.814467	0.999999
ENSG00000059145	protein_coding	UNKL	579.706	-0.00988727	0.0649815	0.879065	0.999994	382.793	0.212747	0.0905731	0.0188289	0.999997	459.631	-0.111152	0.0790611	0.159752	0.999993	631.3	-0.0679617	0.0753591	0.367143	0.999999
ENSG00000059377	protein_coding	TBXAS1	195.01	-0.111832	0.140122	0.424807	0.999994	205.123	0.100862	0.150037	0.501427	0.999997	191.816	-0.207475	0.157201	0.1869	0.999993	245.132	-0.12595	0.171424	0.462505	0.999999
ENSG00000059378	protein_coding	PARP12	257.641	0.0941371	0.0733113	0.199116	0.999994	188.262	0.100572	0.116153	0.386566	0.999997	216.526	-0.0546949	0.118428	0.644194	0.999993	273.454	-0.134175	0.169858	0.429571	0.999999
ENSG00000059573	protein_coding	ALDH18A1	944.986	0.0319757	0.0394549	0.417689	0.999994	708.956	-0.0878264	0.050887	0.0843636	0.999997	575.875	-0.0406018	0.0708975	0.566859	0.999993	825.821	0.00192162	0.066134	0.97682	0.999999
ENSG00000059588	protein_coding	TARBP1	6102.78	0.0452052	0.0772344	0.558347	0.999994	4536.61	-0.0928028	0.097643	0.341894	0.999997	4151.71	-0.0597696	0.0997088	0.548878	0.999993	6449.51	0.0650081	0.0860028	0.449719	0.999999
ENSG00000059691	protein_coding	PET112	1407.29	0.00430317	0.0602888	0.943099	0.999994	590.171	0.122757	0.0687808	0.0743001	0.999997	488.207	0.0361286	0.0624773	0.563083	0.999993	738.745	-0.0434064	0.0663963	0.513275	0.999999
ENSG00000059728	protein_coding	MXD1	1143.82	0.165026	0.0779116	0.0341654	0.999994	696.387	-0.0667495	0.100167	0.505168	0.999997	698.098	0.158883	0.0994501	0.110129	0.999993	918.771	-0.0155455	0.0942771	0.869029	0.999999
ENSG00000059758	protein_coding	CDK17	8299.89	-0.0686997	0.0775149	0.375468	0.999994	11651.6	-0.221401	0.171404	0.196465	0.999997	5427.24	0.126746	0.080693	0.116249	0.999993	7758.44	-0.00783525	0.109052	0.942723	0.999999
ENSG00000059769	protein_coding	DNAJC25	306.15	0.0429827	0.0804957	0.593359	0.999994	230.736	-0.170638	0.0859738	0.0471705	0.999997	168.411	0.0545553	0.0848081	0.520043	0.999993	247.385	-0.063801	0.0880636	0.468767	0.999999
ENSG00000059804	protein_coding	SLC2A3	5082.16	0.206946	0.12943	0.109843	0.999994	3017.86	-0.239868	0.151378	0.113065	0.999997	2992.25	0.206649	0.148365	0.163667	0.999993	4436.66	-0.0856633	0.128536	0.505122	0.999999
ENSG00000059915	protein_coding	PSD	2747.21	0.0890527	0.0865134	0.303314	0.999994	2376.79	-0.154503	0.211655	0.465404	0.999997	1677.86	-0.179361	0.128779	0.163684	0.999993	3057.47	0.169968	0.129334	0.188785	0.999999
ENSG00000060069	protein_coding	CTDP1	332.45	0.0164076	0.0646034	0.799515	0.999994	211.786	-0.00691068	0.0934858	0.941072	0.999997	243.441	0.0448386	0.0728265	0.538099	0.999993	317.664	0.053361	0.0853279	0.531733	0.999999
ENSG00000060138	protein_coding	YBX3	289.844	-0.0280473	0.236108	0.905441	0.999994	257.596	-0.205432	0.241778	0.395508	0.999997	263.991	0.192852	0.224458	0.390236	0.999993	308.293	-0.107872	0.248099	0.663712	0.999999
ENSG00000060140	protein_coding	STYK1	730.639	0.107176	0.090277	0.235151	0.999994	444.67	-0.246024	0.174579	0.158764	0.999997	295.584	0.153442	0.181935	0.399012	0.999993	506.159	-0.230335	0.170511	0.176745	0.999999
ENSG00000060237	protein_coding	WNK1	13323.3	-0.14833	0.0689696	0.0315028	0.999994	8725.65	0.0540796	0.0919506	0.55644	0.999997	11224.8	0.0641563	0.0886385	0.469191	0.999993	14192.4	-0.0324262	0.0685852	0.636366	0.999999
ENSG00000060303	pseudogene	RPS17P5	0.0858048	0.450317	2.98661	0.88015	0.999994	0.315435	0.0746692	1.24778	0.952282	0.999997	0.261802	0.624669	1.27719	0.624773	0.999993	0.228269	-0.841019	1.64209	0.608537	0.999999
ENSG00000060339	protein_coding	CCAR1	2170.76	-0.00647435	0.0519989	0.900912	0.999994	1584.62	-0.00750176	0.0519996	0.885291	0.999997	1476.89	0.0134773	0.0509608	0.791422	0.999993	2089.73	0.0106308	0.0476566	0.82348	0.999999
ENSG00000060491	protein_coding	OGFR	678.672	0.0739551	0.0712199	0.299082	0.999994	285.443	0.144239	0.132157	0.275087	0.999997	370.509	-0.127427	0.0899514	0.156594	0.999993	526.219	0.0895778	0.0948889	0.345155	0.999999
ENSG00000060558	protein_coding	GNA15	112.958	0.0699479	0.12835	0.58577	0.999994	21.8161	0.568878	0.2073	0.00606536	0.999997	47.1158	-0.220849	0.243212	0.36385	0.999993	78.3779	-0.107973	0.18954	0.568911	0.999999
ENSG00000060566	protein_coding	CREB3L3	14.6495	-0.179282	0.229698	0.43509	0.999994	3.89173	1.17838	0.506751	0.0200523	0.999997	2.88619	0.15553	0.416152	0.708602	0.999993	3.30809	-0.431353	0.484448	0.373251	0.999999
ENSG00000060642	protein_coding	PIGV	430.844	0.0048284	0.0602809	0.936159	0.999994	303.977	0.0662892	0.0669657	0.322224	0.999997	292.792	-0.053386	0.0657192	0.4166	0.999993	391.161	-0.119206	0.0580292	0.0399531	0.999999
ENSG00000060656	protein_coding	PTPRU	885.854	0.0449507	0.0826596	0.586575	0.999994	284.974	0.260374	0.185952	0.161446	0.999997	481.003	0.110463	0.13937	0.428017	0.999993	753.551	0.0804334	0.139611	0.564532	0.999999
ENSG00000060688	protein_coding	SNRNP40	767.48	-0.0312166	0.060277	0.604538	0.999994	497.833	-0.0264258	0.0466562	0.571126	0.999997	466.222	0.0540385	0.0543391	0.319995	0.999993	597.23	-0.0208878	0.0553599	0.705943	0.999999
ENSG00000060709	protein_coding	RIMBP2	2696.31	0.145538	0.0929284	0.117318	0.999994	1381.55	0.0797554	0.106378	0.453412	0.999997	1594.65	0.0751532	0.119557	0.529612	0.999993	2855.21	-0.00799947	0.102168	0.937591	0.999999
ENSG00000060718	protein_coding	COL11A1	1411.43	0.00533193	0.0816923	0.94796	0.999994	1076.42	-0.0809625	0.079352	0.307589	0.999997	805.703	-0.204874	0.099948	0.0403829	0.999993	968.297	-0.0511932	0.114815	0.655687	0.999999
ENSG00000060749	protein_coding	QSER1	2636.89	-0.0127284	0.0593832	0.830279	0.999994	2342.01	-0.08257	0.0973806	0.396488	0.999997	1778.64	0.0101754	0.064793	0.87521	0.999993	2372.08	0.0034815	0.0650008	0.957285	0.999999
ENSG00000060762	protein_coding	MPC1	1034.16	-0.0207421	0.0889909	0.815699	0.999994	752.722	-0.0317017	0.122846	0.79636	0.999997	592.611	0.0491515	0.0970362	0.612486	0.999993	728.906	0.0820396	0.0876467	0.34926	0.999999
ENSG00000060971	protein_coding	ACAA1	649.732	-0.04756	0.0608847	0.434715	0.999994	416.219	0.114867	0.108601	0.290195	0.999997	483.558	-0.0329939	0.0709574	0.641945	0.999993	630.62	0.0560501	0.0648842	0.387671	0.999999
ENSG00000060982	protein_coding	BCAT1	4116.5	-0.0502172	0.0936335	0.59174	0.999994	2775.7	0.314567	0.159326	0.0483401	0.999997	1707.59	0.149965	0.110687	0.175465	0.999993	2385.3	-0.109896	0.119184	0.356495	0.999999
ENSG00000061273	protein_coding	HDAC7	421.899	0.14971	0.106664	0.160449	0.999994	296.879	0.0244676	0.153243	0.873145	0.999997	361.601	-0.0981319	0.137612	0.475782	0.999993	496.929	-0.0385966	0.171978	0.822424	0.999999
ENSG00000061337	protein_coding	LZTS1	717.09	0.0418457	0.108366	0.699386	0.999994	561.911	-0.153868	0.195251	0.430665	0.999997	809.361	-0.247249	0.162634	0.128441	0.999993	1120.62	0.0134841	0.153039	0.92979	0.999999
ENSG00000061455	protein_coding	PRDM6	86.3788	0.148232	0.176499	0.400993	0.999994	43.461	0.0550501	0.121625	0.65082	0.999997	36.7653	0.17121	0.116607	0.142033	0.999993	44.0322	0.0380244	0.135655	0.779245	0.999999
ENSG00000061492	protein_coding	WNT8A	10.4845	-0.0457745	0.229532	0.84193	0.999994	19.3849	-0.365213	0.192636	0.0579773	0.999997	11.1524	-0.0357495	0.173933	0.837153	0.999993	17.4592	0.276096	0.189112	0.1443	0.999999
ENSG00000061656	protein_coding	SPAG4	38.2526	0.125636	0.132444	0.342826	0.999994	12.8454	0.492551	0.233248	0.0347119	0.999997	16.5113	0.238168	0.170909	0.163458	0.999993	17.3001	0.120173	0.19959	0.54711	0.999999
ENSG00000061676	protein_coding	NCKAP1	33615.8	0.00418445	0.0669914	0.950195	0.999994	21393	-0.132268	0.130726	0.311639	0.999997	14766.3	0.0857394	0.111927	0.443658	0.999993	23449.2	-0.0640361	0.113598	0.572954	0.999999
ENSG00000061794	protein_coding	MRPS35	1732.92	-0.00876102	0.0757138	0.90788	0.999994	1180.39	-0.030214	0.102391	0.76793	0.999997	860.296	0.015834	0.062865	0.801139	0.999993	1326.02	0.00784462	0.0791415	0.921042	0.999999
ENSG00000061918	protein_coding	GUCY1B3	8047.08	0.0225826	0.0801374	0.778099	0.999994	6866.88	-0.0660839	0.138277	0.632715	0.999997	3791.73	0.0631897	0.121886	0.604157	0.999993	5788.87	-0.0549675	0.140404	0.69543	0.999999
ENSG00000061936	protein_coding	SFSWAP	1354.03	-0.0231399	0.071648	0.74672	0.999994	925.608	0.0832551	0.0743988	0.263124	0.999997	1097.71	-0.0105396	0.074886	0.888074	0.999993	1333.38	-0.0035872	0.0566225	0.949486	0.999999
ENSG00000061938	protein_coding	TNK2	1697.12	0.0892079	0.130987	0.495843	0.999994	960.089	0.302456	0.224826	0.17853	0.999997	1235.11	-0.112046	0.171512	0.513571	0.999993	1699.74	0.046398	0.174089	0.78984	0.999999
ENSG00000061987	protein_coding	MON2	5606.39	-0.0244428	0.0466027	0.599935	0.999994	3485.61	-0.0373815	0.0659213	0.570671	0.999997	3649.64	0.0584378	0.0571007	0.306111	0.999993	4781.54	-0.0234012	0.0498295	0.638623	0.999999
ENSG00000062038	protein_coding	CDH3	119.334	0.00750188	0.0813105	0.92649	0.999994	82.1959	0.00265784	0.121669	0.982572	0.999997	81.7372	-0.00578697	0.111595	0.958643	0.999993	139.375	0.0504738	0.100933	0.617024	0.999999
ENSG00000062096	protein_coding	ARSF	69.3675	-0.0920192	0.114972	0.423501	0.999994	39.9613	0.00625701	0.125122	0.960116	0.999997	60.128	-0.213472	0.129586	0.0994899	0.999993	93.4803	0.0839976	0.106747	0.431348	0.999999
ENSG00000062194	protein_coding	GPBP1	6899.05	-0.0413824	0.0728247	0.569867	0.999994	4713.01	-0.0816678	0.0804683	0.31015	0.999997	3691.45	0.104892	0.0530423	0.0479843	0.999993	5470	-0.0142476	0.072088	0.843326	0.999999
ENSG00000062282	protein_coding	DGAT2	283.541	0.0561178	0.0936525	0.549031	0.999994	523.038	-0.236797	0.158183	0.134398	0.999997	213.855	-0.00653196	0.111868	0.953438	0.999993	317.358	0.021516	0.122356	0.860414	0.999999
ENSG00000062370	protein_coding	ZNF112	381.544	-0.0615249	0.0815256	0.450447	0.999994	323.182	-0.0591723	0.0984853	0.547957	0.999997	248.849	-0.0364925	0.0734511	0.619311	0.999993	351.9	0.0186955	0.0704361	0.790682	0.999999
ENSG00000062485	protein_coding	CS	4201.58	0.0289924	0.04713	0.53845	0.999994	2250.28	0.0278915	0.0591614	0.637321	0.999997	2224.46	-0.0277024	0.0662144	0.675673	0.999993	3305.49	-0.0492368	0.0603986	0.41496	0.999999
ENSG00000062524	protein_coding	LTK	61.104	0.298762	0.140694	0.033713	0.999994	18.4187	-0.457121	0.259222	0.0778271	0.999997	8.36173	0.251105	0.290013	0.386577	0.999993	27.0254	0.201646	0.193683	0.297823	0.999999
ENSG00000062582	protein_coding	MRPS24	12.4977	0.0286101	0.186396	0.878011	0.999994	9.18457	-0.126625	0.193829	0.513577	0.999997	8.79183	0.0236669	0.184	0.897654	0.999993	12.2829	-0.0791972	0.146566	0.588953	0.999999
ENSG00000062598	protein_coding	ELMO2	2986.05	0.0590406	0.0496923	0.234785	0.999994	2171.75	-0.0837117	0.0521224	0.108261	0.999997	2127.87	0.0635471	0.0610131	0.297629	0.999993	2728.29	-0.0948005	0.0526847	0.0719562	0.999999
ENSG00000062650	protein_coding	WAPAL	3889.21	-0.0676464	0.0494698	0.171491	0.999994	2930.25	-0.0803459	0.055466	0.14746	0.999997	2464.54	0.0373878	0.0476742	0.432901	0.999993	3499.45	-0.0566537	0.0516776	0.272951	0.999999
ENSG00000062716	protein_coding	VMP1	4753.24	-0.0229147	0.0857437	0.78928	0.999994	3511.41	-0.236644	0.116034	0.0414065	0.999997	2418.52	0.187032	0.0901254	0.0379643	0.999993	3380.57	0.00908718	0.114707	0.936857	0.999999
ENSG00000062725	protein_coding	APPBP2	6243.89	-0.05921	0.0766775	0.439998	0.999994	4318.97	-0.0943047	0.110629	0.39397	0.999997	3213.48	0.107144	0.0798669	0.179747	0.999993	4354.6	-0.0805163	0.0998969	0.420246	0.999999
ENSG00000062822	protein_coding	POLD1	56.1619	-0.0919773	0.106025	0.385664	0.999994	36.608	0.120855	0.182143	0.506998	0.999997	40.5115	-0.0465182	0.157842	0.768212	0.999993	48.6018	-0.120369	0.140714	0.392318	0.999999
ENSG00000063015	protein_coding	SEZ6	540.588	0.0957722	0.0998702	0.337576	0.999994	1497.93	-0.25995	0.161434	0.107343	0.999997	899.708	-0.00454126	0.124264	0.970848	0.999993	1445.04	0.150518	0.12979	0.24617	0.999999
ENSG00000063046	protein_coding	EIF4B	12843	-0.0945903	0.0957709	0.323313	0.999994	10458.9	-0.0877004	0.130135	0.500363	0.999997	6026.39	0.0785673	0.0906195	0.385941	0.999993	9580.42	-0.0411492	0.106685	0.699714	0.999999
ENSG00000063127	protein_coding	SLC6A16	39.008	0.166125	0.14766	0.260569	0.999994	37.0301	0.00129693	0.199843	0.994822	0.999997	45.9238	-0.241588	0.150731	0.108985	0.999993	77.5166	-0.136144	0.152964	0.373446	0.999999
ENSG00000063169	protein_coding	GLTSCR1	139.307	0.0415708	0.141278	0.768568	0.999994	79.752	0.200887	0.195196	0.303407	0.999997	122.612	-0.159383	0.120722	0.186751	0.999993	155.245	-0.0412523	0.138272	0.765442	0.999999
ENSG00000063176	protein_coding	SPHK2	407.409	0.0865705	0.1044	0.406979	0.999994	148.846	0.488772	0.234728	0.0373158	0.999997	206.04	-0.201577	0.160809	0.210016	0.999993	250.845	-0.0573657	0.128756	0.655932	0.999999
ENSG00000063177	protein_coding	RPL18	1190.64	0.0391162	0.051457	0.447151	0.999994	1058.38	-0.0107238	0.122454	0.930216	0.999997	829.811	-0.0653778	0.121213	0.589636	0.999993	1136.89	0.148053	0.107962	0.170265	0.999999
ENSG00000063180	protein_coding	CA11	2909.05	0.0542695	0.0974718	0.577684	0.999994	1561.46	-0.177942	0.156309	0.254954	0.999997	1254.05	0.059425	0.118055	0.614705	0.999993	2218.16	0.133142	0.0911253	0.143991	0.999999
ENSG00000063241	protein_coding	ISOC2	329.205	-0.0401011	0.103716	0.699021	0.999994	146.832	0.297266	0.185287	0.108635	0.999997	142.468	-0.104184	0.169219	0.538107	0.999993	198.318	0.0174428	0.106349	0.86972	0.999999
ENSG00000063244	protein_coding	U2AF2	1480.74	-0.0108172	0.0643592	0.866524	0.999994	969.888	0.0418338	0.114663	0.715229	0.999997	909.807	-0.0663556	0.0744972	0.373084	0.999993	1266.8	0.0183387	0.0794141	0.817373	0.999999
ENSG00000063245	protein_coding	EPN1	573.047	0.112641	0.0998529	0.25929	0.999994	332.486	0.0141581	0.170407	0.933785	0.999997	428.012	-0.148278	0.120718	0.219335	0.999993	651.905	0.0971717	0.134966	0.471543	0.999999
ENSG00000063322	protein_coding	MED29	1736.08	0.00316792	0.0558001	0.954726	0.999994	1153.65	0.077156	0.0630401	0.220983	0.999997	1058.72	-0.060203	0.0498381	0.227058	0.999993	1606.65	-0.00679192	0.0540191	0.899944	0.999999
ENSG00000063438	protein_coding	AHRR	91.4926	0.0680929	0.117787	0.563194	0.999994	36.511	0.0777959	0.217963	0.72115	0.999997	142.294	-0.00762929	0.176413	0.965505	0.999993	181.462	0.0383664	0.176354	0.827777	0.999999
ENSG00000063515	protein_coding	GSC2	0.162501	0.213878	1.84214	0.907571	0.999994	0.12599	-0.0794687	2.40869	0.973681	0.999997	0.258045	-0.4203	1.47661	0.775922	0.999993	0.12126	0.157386	1.77339	0.929282	0.999999
ENSG00000063587	protein_coding	ZNF275	1295.99	-0.0441053	0.0515354	0.392094	0.999994	1038.56	-0.0560009	0.0653799	0.391695	0.999997	916.014	0.0229308	0.0642872	0.721322	0.999993	1212.6	-0.000235813	0.057273	0.996715	0.999999
ENSG00000063601	protein_coding	MTMR1	1659.5	0.0144314	0.0389397	0.710928	0.999994	1204.7	-0.0459548	0.0490994	0.349297	0.999997	1130.51	-0.0236077	0.064132	0.71279	0.999993	1867.61	-0.0254589	0.0523093	0.626471	0.999999
ENSG00000063660	protein_coding	GPC1	1403.1	0.175256	0.123603	0.156222	0.999994	674.844	0.10464	0.206722	0.612726	0.999997	986.563	-0.0993618	0.193397	0.607413	0.999993	1389.2	0.0660891	0.150494	0.660554	0.999999
ENSG00000063761	protein_coding	ADCK1	292.259	-0.0646776	0.0793495	0.415016	0.999994	173.95	0.229714	0.0947492	0.0153317	0.999997	248.284	-0.0382079	0.0767101	0.618426	0.999993	339.347	0.0409659	0.0891877	0.646003	0.999999
ENSG00000063854	protein_coding	HAGH	1525.69	0.0133669	0.0719417	0.8526	0.999994	681.608	0.0665076	0.151393	0.66044	0.999997	672.658	-0.033804	0.0861682	0.694834	0.999993	1015.46	0.0713922	0.0930008	0.442694	0.999999
ENSG00000063978	protein_coding	RNF4	1831.94	0.0340176	0.0372029	0.360517	0.999994	1186.47	-0.0332236	0.0552551	0.547655	0.999997	1058.44	0.0793789	0.0474698	0.0944858	0.999993	1524.41	-0.026951	0.0480152	0.574593	0.999999
ENSG00000064012	protein_coding	CASP8	63.3512	-0.0967148	0.15145	0.523088	0.999994	51.4509	-0.120985	0.149717	0.419039	0.999997	55.6002	-0.114442	0.159104	0.471963	0.999993	75.1087	-0.0362344	0.16359	0.824707	0.999999
ENSG00000064042	protein_coding	LIMCH1	8934.26	-0.11762	0.0463983	0.0112448	0.999994	4536.89	0.116439	0.071727	0.104512	0.999997	5823.98	0.0147709	0.0660792	0.82312	0.999993	8530.55	-0.0804393	0.0485128	0.0972963	0.999999
ENSG00000064102	protein_coding	ASUN	1089.38	-0.110729	0.0812182	0.172773	0.999994	736.014	-0.0424973	0.0754776	0.573404	0.999997	677.481	0.0721854	0.0828881	0.38382	0.999993	875.795	-0.072059	0.0720693	0.317379	0.999999
ENSG00000064115	protein_coding	TM7SF3	1930.41	-0.0123182	0.0447834	0.783269	0.999994	1279.03	-0.0854687	0.0686085	0.212858	0.999997	1130.17	0.0260144	0.0571596	0.649024	0.999993	1571.57	-0.0791577	0.0653408	0.22572	0.999999
ENSG00000064195	protein_coding	DLX3	3.94116	-0.0151845	0.349583	0.965354	0.999994	0.284959	-0.605267	1.60217	0.705595	0.999997	0.775541	-0.0319795	0.603449	0.957736	0.999993	1.17346	-0.135979	0.691816	0.844177	0.999999
ENSG00000064199	protein_coding	SPA17	184.401	-0.0171091	0.0820865	0.834895	0.999994	195.097	-0.171697	0.142363	0.227798	0.999997	124.702	0.0224849	0.164969	0.891586	0.999993	193.377	0.124093	0.123868	0.31643	0.999999
ENSG00000064201	protein_coding	TSPAN32	2.18127	-0.212741	0.33322	0.523187	0.999994	1.79653	0.819829	0.415786	0.0486376	0.999997	2.70841	-0.738079	0.475582	0.120675	0.999993	2.5085	0.0595812	0.428277	0.889357	0.999999
ENSG00000064205	protein_coding	WISP2	7.58772	-0.447905	0.257823	0.082341	0.999994	7.86477	0.194769	0.273769	0.476813	0.999997	8.17885	-0.0220017	0.334809	0.947605	0.999993	6.04137	-0.0649205	0.295272	0.825975	0.999999
ENSG00000064218	protein_coding	DMRT3	21.5799	0.114202	0.272915	0.675617	0.999994	0.337618	0.370255	0.901665	0.681341	0.999997	1.31485	-0.994299	0.876168	0.256448	0.999993	9.65435	0.270971	0.451813	0.548679	0.999999
ENSG00000064225	protein_coding	ST3GAL6	813.048	-0.0756424	0.0654018	0.247444	0.999994	307.26	0.325737	0.120835	0.00702366	0.999997	447.81	-0.010769	0.111328	0.922939	0.999993	614.378	-0.0900866	0.100189	0.368563	0.999999
ENSG00000064270	protein_coding	ATP2C2	146.113	-0.0441205	0.0936725	0.637635	0.999994	95.2386	0.40399	0.193184	0.0365081	0.999997	102.802	-0.317496	0.190538	0.0956515	0.999993	164.359	-0.191915	0.143906	0.182331	0.999999
ENSG00000064300	protein_coding	NGFR	48.0358	0.12098	0.25651	0.637184	0.999994	377.309	3.545	0.632447	2.08006e-08	0.000264692	84.7946	0.516565	0.45531	0.256571	0.999993	48.5417	-0.156376	0.370842	0.673261	0.999999
ENSG00000064309	protein_coding	CDON	1005.47	0.0175776	0.0754898	0.81588	0.999994	748.562	-0.0579024	0.0682292	0.396078	0.999997	498.296	0.0813412	0.0816064	0.318885	0.999993	682.64	0.0469127	0.0739774	0.525984	0.999999
ENSG00000064313	protein_coding	TAF2	2130.4	0.00568688	0.0605006	0.925112	0.999994	1430.22	-0.106646	0.0938003	0.255558	0.999997	1177.82	0.0638778	0.054412	0.240409	0.999993	1644.83	-0.0153358	0.0743381	0.836559	0.999999
ENSG00000064393	protein_coding	HIPK2	14775	-0.410809	0.123455	0.00087598	0.999994	11623.4	0.219339	0.162344	0.176671	0.999997	17269.3	-0.0237697	0.166392	0.886406	0.999993	17373.6	-0.144009	0.160903	0.370786	0.999999
ENSG00000064419	protein_coding	TNPO3	3403.4	0.00922812	0.0448688	0.83705	0.999994	1889.01	0.00603083	0.0510718	0.906	0.999997	1735.39	0.0383558	0.0518766	0.459685	0.999993	2466.41	-0.063192	0.0524317	0.228117	0.999999
ENSG00000064489	protein_coding	MEF2BNB-MEF2B	1.52504	-0.716097	0.475497	0.132068	0.999994	1.68434	-0.371135	0.512658	0.469101	0.999997	2.54855	-0.449461	0.338751	0.184569	0.999993	1.58196	0.159771	0.443408	0.718605	0.999999
ENSG00000064490	protein_coding	RFXANK	161.971	0.00415859	0.0692298	0.9521	0.999994	122.437	0.0226585	0.160616	0.887812	0.999997	105.846	0.0206107	0.150446	0.891033	0.999993	146.18	0.0562507	0.120486	0.640596	0.999999
ENSG00000064545	protein_coding	TMEM161A	154.205	-0.0324384	0.0794675	0.683129	0.999994	83.3951	0.145468	0.167875	0.386202	0.999997	109.562	-0.164546	0.13956	0.238387	0.999993	146.732	0.00665487	0.114084	0.953483	0.999999
ENSG00000064547	protein_coding	LPAR2	46.1024	0.115494	0.112993	0.306717	0.999994	34.189	0.254157	0.162396	0.117572	0.999997	51.8376	-0.28865	0.139418	0.0384162	0.999993	69.6825	0.026805	0.136669	0.844507	0.999999
ENSG00000064601	protein_coding	CTSA	1001.68	0.0482683	0.0595149	0.417348	0.999994	480.271	0.104434	0.0913073	0.25272	0.999997	597.324	-0.0184812	0.0508335	0.716185	0.999993	853.847	0.00486839	0.0606723	0.936046	0.999999
ENSG00000064607	protein_coding	SUGP2	6919.77	0.0660578	0.0441803	0.134865	0.999994	4441.92	-0.0558786	0.0562119	0.320189	0.999997	4408.13	-0.0477742	0.053214	0.369305	0.999993	6737.76	0.0222082	0.0463024	0.631488	0.999999
ENSG00000064651	protein_coding	SLC12A2	7790.11	-0.214061	0.12237	0.0802416	0.999994	3727.83	0.111563	0.132171	0.398625	0.999997	4461.72	0.0772392	0.137192	0.573435	0.999993	4625.16	-0.119361	0.101043	0.237489	0.999999
ENSG00000064652	protein_coding	SNX24	506.996	-0.0339032	0.0528274	0.521021	0.999994	302.205	0.036604	0.082307	0.656518	0.999997	305.387	0.0352469	0.0620874	0.57024	0.999993	384.683	-0.0530989	0.0580744	0.360546	0.999999
ENSG00000064655	protein_coding	EYA2	92.9738	0.095448	0.105368	0.365014	0.999994	102.582	0.122144	0.131793	0.354038	0.999997	87.0125	-0.349001	0.146734	0.0173853	0.999993	98.3691	-0.0380844	0.138371	0.783136	0.999999
ENSG00000064666	protein_coding	CNN2	71.7454	-0.0577087	0.190958	0.762494	0.999994	25.9795	0.215141	0.19372	0.266751	0.999997	34.5159	0.34183	0.234536	0.144986	0.999993	35.7611	-0.12325	0.234369	0.598972	0.999999
ENSG00000064687	protein_coding	ABCA7	237.617	0.102329	0.148293	0.490166	0.999994	113.907	0.375953	0.227484	0.0984003	0.999997	170.423	-0.182163	0.177799	0.305576	0.999993	235.013	0.0649641	0.144833	0.65376	0.999999
ENSG00000064692	protein_coding	SNCAIP	394.228	0.0830421	0.0995058	0.403974	0.999994	874.241	-0.201748	0.138376	0.144849	0.999997	277.85	-0.0765811	0.134061	0.567838	0.999993	329.944	0.0414206	0.12787	0.745992	0.999999
ENSG00000064703	protein_coding	DDX20	751.776	-0.0130634	0.0625808	0.834648	0.999994	522.206	-0.0730309	0.0877772	0.405407	0.999997	456.72	-0.00625503	0.0874423	0.942973	0.999993	689.836	-0.0789448	0.0741194	0.286829	0.999999
ENSG00000064726	protein_coding	BTBD1	7023	-0.0213534	0.0916286	0.815728	0.999994	3722.55	-0.100584	0.115409	0.383459	0.999997	2945.28	0.115496	0.0956194	0.227096	0.999993	4423.35	-0.0679837	0.115405	0.555803	0.999999
ENSG00000064763	protein_coding	FAR2	1720.53	0.0115608	0.0697819	0.868416	0.999994	950.083	-0.126275	0.108566	0.244784	0.999997	514.922	0.131443	0.111809	0.239754	0.999993	923.507	-0.113395	0.106111	0.285229	0.999999
ENSG00000064787	protein_coding	BCAS1	7827.07	-0.541825	0.166145	0.00110959	0.999994	4170.62	0.32361	0.186811	0.0832226	0.999997	7889.04	0.0160552	0.206646	0.938071	0.999993	7877.36	-0.178078	0.173775	0.305476	0.999999
ENSG00000064835	protein_coding	POU1F1	0.0570929	0.181445	2.98661	0.951556	0.999994	0.0124941	0.0585329	2.99139	0.984389	0.999997	0.0192701	-0.206461	2.98661	0.944887	0.999993	0.0948942	-0.3896	2.35281	0.86848	0.999999
ENSG00000064886	protein_coding	CHI3L2	38.2339	-0.629723	0.448986	0.160752	0.999994	48.0433	-0.938753	0.383194	0.0142932	0.999997	209.512	1.39648	0.43054	0.00118047	0.537731	289.056	0.182679	0.574578	0.750533	0.999999
ENSG00000064932	protein_coding	SBNO2	153.837	0.011791	0.136897	0.931363	0.999994	90.6482	0.105237	0.241546	0.66307	0.999997	130.146	0.266045	0.225454	0.237984	0.999993	158.139	0.0875938	0.219361	0.689663	0.999999
ENSG00000064933	protein_coding	PMS1	1630.74	0.00224622	0.0559052	0.96795	0.999994	1176.09	-0.0445426	0.0845787	0.598443	0.999997	914.947	-0.00832019	0.0622124	0.893609	0.999993	1343.21	-0.00583818	0.0518075	0.910276	0.999999
ENSG00000064961	protein_coding	HMG20B	202.095	-0.169796	0.0900116	0.0592442	0.999994	123.906	0.148962	0.146626	0.309664	0.999997	151.727	-0.0229341	0.144734	0.874097	0.999993	176.771	0.00155933	0.105661	0.988225	0.999999
ENSG00000064989	protein_coding	CALCRL	1388.33	-0.0616884	0.0936222	0.509955	0.999994	944.673	-0.100384	0.192865	0.602724	0.999997	1333.79	0.00517682	0.14626	0.971765	0.999993	1118.45	0.0257946	0.17454	0.882512	0.999999
ENSG00000064995	protein_coding	TAF11	542.188	-0.0150954	0.0571105	0.791534	0.999994	357.296	-0.107184	0.0608065	0.0779497	0.999997	301.108	0.102532	0.0540612	0.0578821	0.999993	424.454	-0.0264554	0.0557748	0.635268	0.999999
ENSG00000064999	protein_coding	ANKS1A	1676.72	-0.0153568	0.0537289	0.775016	0.999994	1013.51	0.0498281	0.0911073	0.584436	0.999997	953.147	-0.0470756	0.0644797	0.465339	0.999993	1377.44	-0.082247	0.0945502	0.384367	0.999999
ENSG00000065000	protein_coding	AP3D1	3540.83	0.0306374	0.0775599	0.692831	0.999994	1958.81	0.0119277	0.139981	0.932095	0.999997	2353.99	-0.110186	0.0789133	0.162626	0.999993	3460.72	-0.0293639	0.0714155	0.680948	0.999999
ENSG00000065029	protein_coding	ZNF76	334.007	0.0809808	0.0882322	0.358716	0.999994	292.877	-0.0103411	0.127518	0.935366	0.999997	281.335	-0.0611784	0.0809318	0.449694	0.999993	377.426	0.0661125	0.10205	0.517087	0.999999
ENSG00000065054	protein_coding	SLC9A3R2	166.439	-0.123328	0.127272	0.332541	0.999994	86.4323	0.0180349	0.26711	0.946169	0.999997	105.317	-0.0437734	0.226084	0.846477	0.999993	123.275	0.0501021	0.175348	0.775086	0.999999
ENSG00000065057	protein_coding	NTHL1	171.315	-0.0285894	0.0973607	0.76903	0.999994	106.441	0.0321988	0.232502	0.889854	0.999997	74.6596	-0.0858481	0.191322	0.65364	0.999993	93.6706	0.184291	0.129624	0.155103	0.999999
ENSG00000065060	protein_coding	UHRF1BP1	1215.38	-0.0259379	0.0408293	0.525249	0.999994	905.925	-0.0198931	0.0506577	0.694544	0.999997	770.887	-0.00808624	0.0508619	0.873681	0.999993	1062.05	-0.0440014	0.0442689	0.320243	0.999999
ENSG00000065135	protein_coding	GNAI3	1887.54	-0.0154487	0.0668024	0.817113	0.999994	1326.39	-0.115783	0.0806714	0.151218	0.999997	1180.89	0.0833805	0.0506908	0.0999941	0.999993	1686.48	-0.00828278	0.0735072	0.910284	0.999999
ENSG00000065150	protein_coding	IPO5	13506.3	-0.0231735	0.0685529	0.735335	0.999994	5974.8	-0.0928442	0.0759671	0.221646	0.999997	6145.17	0.0234901	0.103596	0.820621	0.999993	9170.58	-0.086619	0.10484	0.408692	0.999999
ENSG00000065154	protein_coding	OAT	6594.01	-0.0131513	0.0904824	0.884438	0.999994	3390.7	0.0135943	0.0935163	0.88442	0.999997	3012.82	0.00883973	0.0784627	0.910299	0.999993	4039.86	-0.0391012	0.0935351	0.675919	0.999999
ENSG00000065183	protein_coding	WDR3	1578.23	-0.0388408	0.0605205	0.521017	0.999994	1441.9	-0.0857068	0.0952295	0.368119	0.999997	942.811	0.0191454	0.076676	0.802825	0.999993	1451.37	-0.0174079	0.0904693	0.847415	0.999999
ENSG00000065243	protein_coding	PKN2	3216.27	-0.0611851	0.0516764	0.236411	0.999994	2457.06	0.0203512	0.0637947	0.749719	0.999997	2073.5	-0.0372728	0.0544796	0.493873	0.999993	2938.34	-0.0810843	0.0552668	0.142337	0.999999
ENSG00000065268	protein_coding	WDR18	139.355	0.145226	0.102346	0.155908	0.999994	90.171	0.204008	0.206485	0.323151	0.999997	85.4953	-0.158069	0.173029	0.360959	0.999993	111.152	0.0222101	0.153957	0.885294	0.999999
ENSG00000065308	protein_coding	TRAM2	251.022	0.0387568	0.0758143	0.609206	0.999994	101.207	0.177001	0.139072	0.203113	0.999997	141.049	0.190011	0.121431	0.117638	0.999993	171.366	0.0138643	0.14211	0.922282	0.999999
ENSG00000065320	protein_coding	NTN1	91.5045	-0.169941	0.0994943	0.0876271	0.999994	140.49	0.242494	0.184209	0.188037	0.999997	122.233	-0.0269422	0.196402	0.890889	0.999993	116.789	0.0504287	0.20272	0.803547	0.999999
ENSG00000065325	protein_coding	GLP2R	398.174	0.29016	0.145588	0.0462591	0.999994	146.473	-0.00515651	0.260024	0.984178	0.999997	25.5743	0.649826	0.299448	0.0300011	0.999993	120.034	-0.316406	0.351357	0.367841	0.999999
ENSG00000065328	protein_coding	MCM10	5.9381	0.0622805	0.27889	0.82329	0.999994	8.02595	0.660111	0.285929	0.0209629	0.999997	6.46435	0.220072	0.299705	0.462768	0.999993	9.36147	0.192927	0.292321	0.509265	0.999999
ENSG00000065357	protein_coding	DGKA	802.729	0.176308	0.0830662	0.033796	0.999994	627.459	-0.157557	0.157952	0.318521	0.999997	460.634	-0.0733016	0.114873	0.523401	0.999993	993.462	0.0747677	0.105314	0.477736	0.999999
ENSG00000065361	protein_coding	ERBB3	1783.08	-0.452084	0.197345	0.0219729	0.999994	1074.51	0.207442	0.173596	0.2321	0.999997	1819.99	0.320738	0.201243	0.110984	0.999993	1532.96	-0.147198	0.121571	0.225972	0.999999
ENSG00000065371	protein_coding	ROPN1	2.02588	-0.0445018	0.357649	0.900976	0.999994	1.78379	-0.0812942	0.470682	0.862875	0.999997	1.02125	0.442253	0.481985	0.358846	0.999993	1.71414	-0.513993	0.436043	0.238491	0.999999
ENSG00000065413	protein_coding	ANKRD44	1309.41	-0.101738	0.0747149	0.173297	0.999994	903.747	0.17401	0.100075	0.0820706	0.999997	1103.49	-0.111279	0.0694444	0.109062	0.999993	1302.21	-0.100962	0.0776542	0.19355	0.999999
ENSG00000065427	protein_coding	KARS	1974.38	-0.00548298	0.0645611	0.932319	0.999994	1461.13	-0.0440207	0.0837787	0.599277	0.999997	1030.9	0.0700035	0.0549989	0.203083	0.999993	1577.51	0.0339238	0.0766885	0.65823	0.999999
ENSG00000065457	protein_coding	ADAT1	999.461	0.013985	0.0466869	0.764521	0.999994	590.118	0.0356194	0.0556143	0.521866	0.999997	578.553	-0.0260214	0.0480619	0.588222	0.999993	815.71	-0.0354394	0.044955	0.430503	0.999999
ENSG00000065485	protein_coding	PDIA5	110.489	0.0356178	0.093902	0.704459	0.999994	96.8318	0.00918924	0.0922362	0.92064	0.999997	87.1646	-0.105922	0.143268	0.45971	0.999993	95.4875	-0.0856484	0.111591	0.44277	0.999999
ENSG00000065491	protein_coding	TBC1D22B	721.195	-0.000724021	0.0414914	0.986078	0.999994	457.78	0.0682153	0.0504162	0.176042	0.999997	436.431	-0.017591	0.0550564	0.749341	0.999993	624.886	-0.0708361	0.0478419	0.138705	0.999999
ENSG00000065518	protein_coding	NDUFB4	1006.09	0.031286	0.0748953	0.676145	0.999994	704.79	-0.0761256	0.102043	0.455656	0.999997	484.38	0.0175778	0.0784395	0.822684	0.999993	746.911	0.088093	0.102039	0.387957	0.999999
ENSG00000065526	protein_coding	SPEN	5692.59	-0.0324329	0.0659039	0.622631	0.999994	3661.14	0.0265127	0.0924197	0.774209	0.999997	4126.59	-0.0202304	0.0670552	0.762882	0.999993	5852.07	-0.0490444	0.0683816	0.473241	0.999999
ENSG00000065534	protein_coding	MYLK	3980.43	-0.218447	0.0787707	0.0055507	0.999994	2013.16	-0.0466744	0.126643	0.712462	0.999997	2857.48	0.00390491	0.12216	0.9745	0.999993	3386.17	0.104064	0.122657	0.396207	0.999999
ENSG00000065548	protein_coding	ZC3H15	3144.52	-0.0372045	0.0888784	0.675508	0.999994	1971.41	-0.0846201	0.0816874	0.300248	0.999997	1561.07	0.0977341	0.0773805	0.206577	0.999993	2556.65	-0.0377792	0.100181	0.706092	0.999999
ENSG00000065559	protein_coding	MAP2K4	14505.5	-0.0342972	0.0903014	0.704088	0.999994	5764.57	-0.0439629	0.101205	0.664001	0.999997	6026.13	0.0935543	0.113399	0.409371	0.999993	9852.84	-0.0851539	0.129165	0.509727	0.999999
ENSG00000065600	protein_coding	TMEM206	714.786	-0.291514	0.177655	0.100818	0.999994	439.254	0.118643	0.121344	0.328202	0.999997	565.71	0.151017	0.14127	0.28507	0.999993	555.66	-0.152556	0.093334	0.10215	0.999999
ENSG00000065609	protein_coding	SNAP91	18390.3	0.00190061	0.0758491	0.980009	0.999994	6243.59	0.0333117	0.114335	0.770782	0.999997	8352.7	0.092715	0.135943	0.495231	0.999993	13014.4	-0.0790975	0.139001	0.569327	0.999999
ENSG00000065613	protein_coding	SLK	8532.59	-0.0404418	0.0706019	0.56677	0.999994	12189	-0.328939	0.158871	0.0384081	0.999997	4473.93	0.125765	0.0641683	0.0500039	0.999993	6472.82	-0.0441566	0.0680454	0.516385	0.999999
ENSG00000065615	protein_coding	CYB5R4	1106.81	-0.0182193	0.0486755	0.70818	0.999994	1046.91	-0.0572542	0.0836749	0.49382	0.999997	648.938	0.00511365	0.0553782	0.926427	0.999993	979.996	-0.026373	0.060153	0.661073	0.999999
ENSG00000065618	protein_coding	COL17A1	19.3815	-0.134725	0.149002	0.3659	0.999994	79.3185	-0.352436	0.272641	0.196125	0.999997	14.7144	0.0894265	0.183264	0.625574	0.999993	29.8787	0.319818	0.211994	0.131396	0.999999
ENSG00000065621	protein_coding	GSTO2	531.021	0.0962365	0.0826195	0.244094	0.999994	692.287	-0.129621	0.111761	0.246129	0.999997	398.429	0.0927899	0.105029	0.376984	0.999993	537.765	0.045503	0.101466	0.653823	0.999999
ENSG00000065665	protein_coding	SEC61A2	1418.03	0.0691785	0.0543108	0.202751	0.999994	837.933	0.0857626	0.0723286	0.235727	0.999997	1033.2	0.0712961	0.0941964	0.449117	0.999993	1525.36	-0.0795957	0.0973632	0.413635	0.999999
ENSG00000065675	protein_coding	PRKCQ	584.854	-0.336388	0.124659	0.00696614	0.999994	214.975	0.29938	0.153671	0.0513917	0.999997	333.289	0.165393	0.137851	0.230218	0.999993	355.352	-0.12198	0.114705	0.287588	0.999999
ENSG00000065717	protein_coding	TLE2	243.602	0.0133384	0.101564	0.895515	0.999994	107.782	0.630623	0.239895	0.00857006	0.999997	224.599	-0.165177	0.156506	0.291241	0.999993	274.838	0.145894	0.159284	0.359701	0.999999
ENSG00000065802	protein_coding	ASB1	2108.95	0.0374675	0.0450847	0.405947	0.999994	2018.94	-0.00514489	0.0622475	0.934128	0.999997	1672.28	0.000469571	0.0481752	0.992223	0.999993	2359.14	-0.0253405	0.0484403	0.600885	0.999999
ENSG00000065809	protein_coding	FAM107B	3000.1	-0.592442	0.223093	0.0079172	0.999994	1839.01	0.142037	0.170026	0.403502	0.999997	2787.09	0.338878	0.195519	0.0830566	0.999993	2417.27	-0.189211	0.137183	0.167816	0.999999
ENSG00000065833	protein_coding	ME1	2183.56	0.0418114	0.0595453	0.482568	0.999994	2050.79	-0.0857532	0.0819184	0.295186	0.999997	1339.23	0.0506644	0.0917698	0.580893	0.999993	2244.38	0.0144078	0.0763215	0.850267	0.999999
ENSG00000065882	protein_coding	TBC1D1	1618.33	0.0303633	0.0512859	0.553823	0.999994	951.58	-0.00857721	0.078517	0.913012	0.999997	917.986	-0.115619	0.0891116	0.194471	0.999993	1583.24	-0.0308013	0.073059	0.67332	0.999999
ENSG00000065883	protein_coding	CDK13	4325.66	-0.0105305	0.0429623	0.806371	0.999994	3543.97	-0.124008	0.0692488	0.0733312	0.999997	2414.64	0.0381364	0.0390423	0.328669	0.999993	3612.05	0.0208262	0.0418678	0.618888	0.999999
ENSG00000065911	protein_coding	MTHFD2	259.167	0.0650326	0.200048	0.745117	0.999994	196.899	-0.0855997	0.233737	0.714199	0.999997	198.035	0.46432	0.196382	0.0180606	0.999993	265.479	0.169126	0.236427	0.474397	0.999999
ENSG00000065923	protein_coding	SLC9A7	2820.1	0.0325159	0.0656887	0.6206	0.999994	7572.53	-0.275682	0.184571	0.13527	0.999997	1600.85	0.166135	0.124738	0.182904	0.999993	2641.52	-0.105049	0.106679	0.324759	0.999999
ENSG00000065970	protein_coding	FOXJ2	548.191	0.149269	0.0919121	0.104368	0.999994	391.173	-0.0489798	0.0640519	0.444457	0.999997	392.558	0.0749732	0.0838378	0.37118	0.999993	525.656	0.0158093	0.0839787	0.850678	0.999999
ENSG00000065978	protein_coding	YBX1	1160.75	-0.120518	0.0853843	0.158106	0.999994	872.573	-0.0455375	0.0834826	0.585428	0.999997	829.891	0.0770594	0.103817	0.457929	0.999993	1162.36	-0.0259634	0.0978621	0.790774	0.999999
ENSG00000065989	protein_coding	PDE4A	1300.52	0.0882551	0.1261	0.484002	0.999994	678.688	0.159491	0.149434	0.285837	0.999997	791.591	-0.11592	0.104522	0.267409	0.999993	1051.7	-0.0152045	0.112067	0.89208	0.999999
ENSG00000066027	protein_coding	PPP2R5A	2211.29	0.00371702	0.0710028	0.95825	0.999994	2287.44	-0.0760669	0.11217	0.497684	0.999997	1335.38	-0.0572902	0.0745055	0.441929	0.999993	1852.82	-0.12798	0.0960039	0.182508	0.999999
ENSG00000066032	protein_coding	CTNNA2	8238.79	0.0210719	0.0496457	0.671241	0.999994	3989.89	0.0287216	0.0632299	0.649656	0.999997	4545.48	-0.132504	0.0800437	0.0978438	0.999993	6820.26	0.0106518	0.0638856	0.86758	0.999999
ENSG00000066044	protein_coding	ELAVL1	2235.24	0.0329684	0.0639375	0.606109	0.999994	1595.01	-0.0710055	0.0823384	0.388488	0.999997	1601.75	0.0542153	0.0652688	0.406173	0.999993	2418.33	-0.0241066	0.064472	0.708473	0.999999
ENSG00000066056	protein_coding	TIE1	257.17	-0.0835625	0.088445	0.344763	0.999994	139.741	0.280872	0.134367	0.0365877	0.999997	148.853	-0.141785	0.144966	0.328044	0.999993	198.37	-0.249608	0.210524	0.235759	0.999999
ENSG00000066084	protein_coding	DIP2B	7991.25	-0.227466	0.0933547	0.0148269	0.999994	4491.16	0.0852201	0.0990687	0.389672	0.999997	5513.69	0.19247	0.102464	0.0603248	0.999993	6135.06	-0.125663	0.074295	0.0907597	0.999999
ENSG00000066117	protein_coding	SMARCD1	894.984	-0.0132029	0.0435051	0.761524	0.999994	734.58	-0.041222	0.0543047	0.4478	0.999997	678.561	0.0117315	0.0366907	0.749166	0.999993	964.18	-0.0227658	0.0400947	0.570171	0.999999
ENSG00000066135	protein_coding	KDM4A	1854.06	0.0594776	0.0342238	0.0822276	0.999994	1212.3	0.00898765	0.0427522	0.833491	0.999997	1128.04	-0.0643707	0.0347841	0.06423	0.999993	1541.42	0.0306013	0.0322492	0.34267	0.999999
ENSG00000066136	protein_coding	NFYC	720.248	-0.0351313	0.0404563	0.385188	0.999994	443.78	-0.0254131	0.047996	0.59647	0.999997	430.349	-0.0703978	0.0373162	0.0592245	0.999993	608.8	0.00732509	0.0406529	0.857007	0.999999
ENSG00000066185	protein_coding	ZMYND12	114.596	0.196019	0.0871322	0.0244697	0.999994	118.323	-0.214571	0.161819	0.184842	0.999997	76.3657	-0.000158431	0.162738	0.999223	0.999993	103.852	0.137178	0.131424	0.296585	0.999999
ENSG00000066230	protein_coding	SLC9A3	5.44541	0.44506	0.296001	0.13269	0.999994	2.22683	1.68211	0.672182	0.0123333	0.999997	1.98598	0.971931	0.437003	0.0261427	0.999993	2.04586	0.108875	0.617121	0.859961	0.999999
ENSG00000066248	protein_coding	NGEF	4171.63	0.0421815	0.0815518	0.604991	0.999994	2738.72	-0.337177	0.183831	0.0666292	0.999997	1267.27	0.123818	0.13376	0.354617	0.999993	1343.18	-0.0149335	0.121085	0.901845	0.999999
ENSG00000066279	protein_coding	ASPM	33.326	0.160855	0.127009	0.205339	0.999994	14.7246	-0.114481	0.160587	0.475911	0.999997	19.934	0.0962133	0.229822	0.675478	0.999993	29.4882	0.297138	0.247884	0.230646	0.999999
ENSG00000066294	protein_coding	CD84	253.132	-0.0702207	0.198243	0.723178	0.999994	259.025	0.191329	0.173817	0.271007	0.999997	224.605	-0.214795	0.182774	0.239917	0.999993	329.419	-0.0641686	0.219962	0.770496	0.999999
ENSG00000066322	protein_coding	ELOVL1	849.933	-0.353452	0.190835	0.0640067	0.999994	396.802	0.17254	0.15586	0.268286	0.999997	704.803	0.276216	0.196849	0.160561	0.999993	584.409	-0.0759631	0.111187	0.49448	0.999999
ENSG00000066336	protein_coding	SPI1	16.0271	0.0100682	0.181035	0.955649	0.999994	16.9373	0.137138	0.200576	0.494151	0.999997	18.0075	-0.138376	0.214376	0.518615	0.999993	21.5238	0.0255753	0.189646	0.892724	0.999999
ENSG00000066379	protein_coding	ZNRD1	98.9894	0.117643	0.0808003	0.145399	0.999994	70.3124	-0.0117342	0.100068	0.906653	0.999997	61.2589	-0.0354461	0.1057	0.737363	0.999993	84.4482	0.0271001	0.0852104	0.750457	0.999999
ENSG00000066382	protein_coding	MPPED2	821.078	0.0539758	0.0511349	0.29117	0.999994	1057	-0.0729993	0.0901225	0.41794	0.999997	445.569	0.0865101	0.133337	0.516462	0.999993	496.145	-0.00452193	0.131515	0.972571	0.999999
ENSG00000066405	protein_coding	CLDN18	0.162475	-0.126027	1.69317	0.940666	0.999994	1.77415	0.283237	0.636602	0.656377	0.999997	0.299092	0.175587	0.751843	0.815341	0.999993	0.356429	0.317804	0.941429	0.735683	0.999999
ENSG00000066422	protein_coding	ZBTB11	2985.92	0.0205714	0.0689436	0.765413	0.999994	2174.28	-0.1185	0.10153	0.243152	0.999997	1541.17	0.0783626	0.0625722	0.210441	0.999993	2199.71	-0.0240569	0.0699147	0.730779	0.999999
ENSG00000066427	protein_coding	ATXN3	2257.78	-0.0517451	0.0644292	0.421898	0.999994	1296.33	-0.00664803	0.0919367	0.942354	0.999997	1124.13	0.0421486	0.0654826	0.519796	0.999993	1610.28	-0.0706263	0.0821186	0.38976	0.999999
ENSG00000066455	protein_coding	GOLGA5	1895.45	-0.102415	0.0576061	0.0754279	0.999994	1131.04	-0.0134079	0.0572609	0.814866	0.999997	1060.14	0.0685035	0.0574277	0.232922	0.999993	1586.64	-0.02852	0.0594143	0.631213	0.999999
ENSG00000066468	protein_coding	FGFR2	4816.66	-0.233637	0.102434	0.0225577	0.999994	2482.13	-0.0457605	0.103105	0.65717	0.999997	3024.47	0.122938	0.136937	0.369309	0.999993	3259.21	-0.0984962	0.087204	0.25869	0.999999
ENSG00000066557	protein_coding	LRRC40	2692.9	-0.0438023	0.0809295	0.588342	0.999994	1382.87	-0.0392448	0.10852	0.717623	0.999997	1192.34	0.0619368	0.106021	0.559089	0.999993	1754.33	-0.0821565	0.10917	0.451717	0.999999
ENSG00000066583	protein_coding	ISOC1	768.047	-0.146505	0.0817582	0.0731431	0.999994	834.479	0.0719437	0.115107	0.53196	0.999997	546.845	0.0330323	0.0864596	0.702421	0.999993	747.248	-0.0535733	0.106463	0.614817	0.999999
ENSG00000066629	protein_coding	EML1	1899.18	-0.122686	0.0427585	0.00411423	0.999994	2565.91	-0.281196	0.127349	0.0272386	0.999997	974.526	0.131054	0.0884234	0.138309	0.999993	1196.77	-0.0672281	0.0795575	0.398097	0.999999
ENSG00000066651	protein_coding	TRMT11	1763.93	-0.0343073	0.0658396	0.602316	0.999994	1075.53	-0.107789	0.0858538	0.209301	0.999997	777.785	0.0989184	0.0642724	0.123792	0.999993	1167.59	0.0264512	0.0729098	0.716759	0.999999
ENSG00000066654	protein_coding	THUMPD1	2417.95	-0.0486727	0.074849	0.515512	0.999994	1870.5	-0.114465	0.112444	0.308693	0.999997	1199.64	0.0645506	0.0626502	0.302853	0.999993	1777.04	0.00268885	0.0816398	0.973726	0.999999
ENSG00000066697	protein_coding	MSANTD3	640.493	-0.0158991	0.049559	0.748354	0.999994	299.205	0.101164	0.0695494	0.145789	0.999997	334.903	0.106399	0.0631436	0.0919831	0.999993	496.796	0.0140684	0.0655377	0.830031	0.999999
ENSG00000066735	protein_coding	KIF26A	25.5631	-0.0323259	0.128941	0.802044	0.999994	22.3817	0.202637	0.234549	0.38762	0.999997	18.4567	0.00160057	0.243758	0.994761	0.999993	19.12	0.0197396	0.188887	0.916769	0.999999
ENSG00000066739	protein_coding	ATG2B	8354.29	-0.00960926	0.044999	0.830903	0.999994	5789.24	-0.0688064	0.0805772	0.39315	0.999997	4297.24	0.0907553	0.0673285	0.177675	0.999993	5954.94	-0.091699	0.0780387	0.239976	0.999999
ENSG00000066777	protein_coding	ARFGEF1	6249.03	-0.0368266	0.0560032	0.510807	0.999994	3918.72	-0.0398914	0.0674148	0.554031	0.999997	3680.51	0.0368621	0.0677201	0.586214	0.999993	5537.33	-0.00932101	0.0703647	0.894615	0.999999
ENSG00000066813	protein_coding	ACSM2B	0.134201	0.627058	1.9213	0.744143	0.999994	0.184477	0.224187	1.76219	0.898766	0.999997	0.347026	-0.521862	1.11218	0.638909	0.999993	0.132319	0.01171	1.9661	0.995248	0.999999
ENSG00000066827	protein_coding	ZFAT	515.779	0.0651527	0.0475759	0.170859	0.999994	336.876	-0.0248564	0.0584603	0.670702	0.999997	304.051	-0.168425	0.0634777	0.00797098	0.999993	463.4	0.0525856	0.0568061	0.3546	0.999999
ENSG00000066855	protein_coding	MTFR1	306.907	-0.217625	0.096768	0.0245169	0.999994	222.505	0.0297753	0.112475	0.791218	0.999997	239.484	0.0289107	0.102323	0.777526	0.999993	287.154	-0.0805604	0.0752558	0.2844	0.999999
ENSG00000066923	protein_coding	STAG3	37.4336	-0.0861345	0.152509	0.572221	0.999994	26.5797	0.365529	0.156544	0.0195434	0.999997	39.1023	0.030506	0.139779	0.827238	0.999993	50.1506	0.228495	0.115157	0.0472341	0.999999
ENSG00000066926	protein_coding	FECH	1274.73	-0.0552243	0.0581407	0.342194	0.999994	768.112	-0.0521144	0.0645238	0.419277	0.999997	700.726	0.112939	0.0702223	0.107768	0.999993	917.676	-0.123104	0.0759677	0.105129	0.999999
ENSG00000066933	protein_coding	MYO9A	11464.6	-0.0151923	0.0456857	0.739482	0.999994	8860.16	-0.190681	0.0820424	0.0201159	0.999997	6269.94	0.0699132	0.0629812	0.266971	0.999993	9937.16	-0.039616	0.0621033	0.523536	0.999999
ENSG00000067048	protein_coding	DDX3Y	3736.8	0.274499	0.583418	0.637997	0.999994	2437.26	-0.128575	0.57073	0.82176	0.999997	1761.09	0.0224557	0.0689749	0.744754	0.999993	2357.77	0.370346	0.527267	0.482437	0.999999
ENSG00000067057	protein_coding	PFKP	6253.79	0.0356906	0.0856319	0.676832	0.999994	1647.96	0.135593	0.132737	0.307011	0.999997	3535.92	-0.058235	0.131618	0.658159	0.999993	5662.73	0.00269489	0.112659	0.980916	0.999999
ENSG00000067064	protein_coding	IDI1	5314.3	-0.0251791	0.103633	0.808033	0.999994	2291.06	0.00775079	0.11315	0.945388	0.999997	2643.3	0.217509	0.113211	0.054697	0.999993	3632.45	0.0496076	0.110793	0.654333	0.999999
ENSG00000067066	protein_coding	SP100	381.401	-0.0620148	0.122541	0.612805	0.999994	304.52	0.118288	0.120759	0.327314	0.999997	311.139	-0.0314616	0.144323	0.827433	0.999993	427.995	-0.162379	0.173011	0.347965	0.999999
ENSG00000067082	protein_coding	KLF6	1234.14	0.0887958	0.0960739	0.355359	0.999994	459.21	0.281105	0.161013	0.0808368	0.999997	669.904	0.111568	0.105994	0.29253	0.999993	979.29	-0.066769	0.117708	0.57055	0.999999
ENSG00000067113	protein_coding	PPAP2A	1128.63	-0.0529884	0.0630385	0.400587	0.999994	650.735	-0.0422099	0.0774986	0.585992	0.999997	658.842	0.123894	0.0623509	0.0469175	0.999993	899.025	-0.00650537	0.061208	0.915358	0.999999
ENSG00000067141	protein_coding	NEO1	4652.72	-0.114753	0.055726	0.0394713	0.999994	3352.27	-0.0113442	0.0576945	0.844121	0.999997	3416.98	0.0777608	0.0751911	0.301054	0.999993	4408.33	-0.0339307	0.0462416	0.463089	0.999999
ENSG00000067167	protein_coding	TRAM1	2319.21	-0.0538982	0.0748145	0.471263	0.999994	1774.41	-0.0642925	0.116623	0.58144	0.999997	1542.14	0.0525814	0.0704698	0.455574	0.999993	2092.23	-0.0694217	0.077873	0.372675	0.999999
ENSG00000067177	protein_coding	PHKA1	775.613	-0.0225774	0.082609	0.784619	0.999994	1204.06	-0.125386	0.0875695	0.152187	0.999997	770.968	-0.220047	0.113157	0.0518218	0.999993	1196.89	-0.0193984	0.109872	0.859858	0.999999
ENSG00000067182	protein_coding	TNFRSF1A	367.273	-0.0108946	0.119792	0.927536	0.999994	255.141	-0.0958552	0.16701	0.566003	0.999997	335.191	0.119039	0.152458	0.43492	0.999993	466.539	0.0374922	0.172786	0.828219	0.999999
ENSG00000067191	protein_coding	CACNB1	1131.32	0.094151	0.0940322	0.3167	0.999994	524.031	-0.0299211	0.142982	0.834242	0.999997	694.662	-0.0873287	0.111747	0.434518	0.999993	1074.34	0.0550206	0.114965	0.632234	0.999999
ENSG00000067208	protein_coding	EVI5	3800	-0.0664511	0.0530933	0.210719	0.999994	2164.11	-0.0145029	0.0709874	0.838117	0.999997	2132.05	0.021019	0.0567731	0.711212	0.999993	2944.34	-0.0411501	0.0625988	0.510949	0.999999
ENSG00000067221	protein_coding	STOML1	695.238	0.0392419	0.0783182	0.616331	0.999994	330.635	0.0486622	0.163975	0.766645	0.999997	390.488	-0.0957703	0.138439	0.489071	0.999993	596.072	0.051974	0.11417	0.64894	0.999999
ENSG00000067225	protein_coding	PKM	29883.4	0.0291999	0.089926	0.745401	0.999994	15976.6	0.020705	0.101447	0.838278	0.999997	13038.3	-0.0354549	0.0812173	0.662442	0.999993	19252.7	0.0258346	0.0785625	0.742275	0.999999
ENSG00000067248	protein_coding	DHX29	2236.24	-0.0386654	0.0517285	0.454781	0.999994	1644.4	-0.0863192	0.069029	0.211125	0.999997	1341.82	0.0931331	0.0501132	0.0631045	0.999993	1949.62	-0.0366101	0.0594616	0.538097	0.999999
ENSG00000067334	protein_coding	DNTTIP2	2263.22	-0.0527943	0.0713091	0.459083	0.999994	1380.36	-0.0297612	0.0777305	0.701812	0.999997	1218.43	0.132766	0.0733169	0.0701632	0.999993	1837.45	0.00782372	0.081615	0.923631	0.999999
ENSG00000067365	protein_coding	METTL22	316.832	0.104112	0.0799674	0.192942	0.999994	173.939	0.185943	0.112648	0.0988072	0.999997	219.222	-0.026815	0.0741923	0.717781	0.999993	276.971	-0.0194232	0.0621219	0.754537	0.999999
ENSG00000067369	protein_coding	TP53BP1	6298.2	-0.0124406	0.0364511	0.73288	0.999994	4568.24	0.00882029	0.0423566	0.835042	0.999997	3944.71	-0.0220549	0.0539709	0.6828	0.999993	5885.88	-0.0420439	0.050891	0.408715	0.999999
ENSG00000067445	protein_coding	TRO	1422.01	0.0851225	0.0455688	0.0617623	0.999994	752.094	0.138879	0.117324	0.236524	0.999997	907.549	-0.091891	0.0706109	0.193131	0.999993	1246.84	0.0132454	0.0645225	0.83735	0.999999
ENSG00000067533	protein_coding	RRP15	1289.96	-0.0726557	0.065065	0.264139	0.999994	801.588	0.0329467	0.0883928	0.709349	0.999997	613.759	0.0300106	0.0785825	0.702536	0.999993	936.975	-0.0454986	0.0747698	0.542845	0.999999
ENSG00000067560	protein_coding	RHOA	3804.24	-0.0310154	0.0540343	0.565971	0.999994	2700.78	0.00126169	0.0581392	0.982686	0.999997	2649.61	0.0494171	0.0659824	0.453891	0.999993	3473.61	-0.0258881	0.055586	0.641408	0.999999
ENSG00000067596	protein_coding	DHX8	2004.11	-0.0445311	0.0408298	0.275426	0.999994	1235.87	-0.000390608	0.0537736	0.994204	0.999997	1170.66	0.0188967	0.0432603	0.662247	0.999993	1678.39	0.0216869	0.0386485	0.574708	0.999999
ENSG00000067601	pseudogene	PMS2P4	180.331	-0.00705743	0.068225	0.917611	0.999994	115.948	-0.0385497	0.10579	0.715561	0.999997	122.034	-0.0839874	0.0917369	0.359916	0.999993	194.699	0.0442122	0.0795578	0.5784	0.999999
ENSG00000067606	protein_coding	PRKCZ	3630.26	0.0370363	0.0815862	0.649863	0.999994	1935.88	-0.0177758	0.107592	0.868775	0.999997	2015.54	0.058699	0.0858957	0.49437	0.999993	2915.23	-0.00794153	0.0767854	0.917626	0.999999
ENSG00000067646	protein_coding	ZFY	1000.05	0.203883	0.571727	0.721384	0.999994	717.805	-0.13439	0.567863	0.812921	0.999997	489.883	0.0189933	0.0894583	0.831861	0.999993	679.995	0.390464	0.495759	0.430926	0.999999
ENSG00000067704	protein_coding	IARS2	3789	-0.0654879	0.06162	0.287886	0.999994	2257.73	-0.0100006	0.0588156	0.864984	0.999997	1960.08	0.0162783	0.0672565	0.808754	0.999993	2931.48	-0.108703	0.0740568	0.14215	0.999999
ENSG00000067715	protein_coding	SYT1	79176.5	0.0132024	0.0679153	0.845866	0.999994	18554.9	0.0833222	0.097788	0.394175	0.999997	27964.7	0.158377	0.159688	0.321298	0.999993	45534.7	-0.128063	0.154018	0.405703	0.999999
ENSG00000067798	protein_coding	NAV3	6829.52	-0.0266832	0.0481803	0.579702	0.999994	3291.75	0.0124523	0.0720973	0.862875	0.999997	3861.59	0.0367572	0.0897315	0.682074	0.999993	6099.44	-0.0623595	0.0732447	0.394555	0.999999
ENSG00000067829	protein_coding	IDH3G	1127.97	0.0205101	0.0704646	0.770998	0.999994	764.958	-0.136849	0.113796	0.229138	0.999997	530.782	0.0196098	0.0790215	0.804012	0.999993	825.938	0.0777738	0.0849206	0.35975	0.999999
ENSG00000067836	protein_coding	ROGDI	1172.97	-0.0556269	0.0820339	0.49771	0.999994	556.043	0.139883	0.153437	0.361944	0.999997	659.251	0.0191814	0.117288	0.870092	0.999993	774.625	0.0892382	0.0883145	0.312276	0.999999
ENSG00000067840	protein_coding	PDZD4	4881.49	0.0262684	0.0875535	0.764157	0.999994	2406.66	-0.0714521	0.184367	0.698346	0.999997	2091.75	-0.148762	0.137155	0.278086	0.999993	3858.44	0.171678	0.114214	0.132806	0.999999
ENSG00000067842	protein_coding	ATP2B3	2040.43	0.066839	0.0727024	0.357912	0.999994	931.166	-0.0200454	0.105873	0.849831	0.999997	999.293	0.0292963	0.115001	0.798918	0.999993	1718.81	0.0182466	0.105072	0.862134	0.999999
ENSG00000067900	protein_coding	ROCK1	3296.68	-0.11015	0.066682	0.0985597	0.999994	2519.42	0.00871522	0.0770952	0.909995	0.999997	2333.03	-0.0198604	0.0777829	0.798467	0.999993	3286.95	-0.028904	0.0708996	0.683512	0.999999
ENSG00000067955	protein_coding	CBFB	661.423	-0.0780335	0.106224	0.462575	0.999994	520.268	0.00836563	0.120929	0.944848	0.999997	586.898	0.192364	0.101133	0.0571589	0.999993	723.66	-0.161726	0.109049	0.138056	0.999999
ENSG00000067992	protein_coding	PDK3	4122.01	0.0797199	0.0816029	0.328606	0.999994	1382.65	-0.099756	0.14112	0.479635	0.999997	1353.31	0.226249	0.144255	0.116788	0.999993	2052.43	-0.120363	0.153036	0.431574	0.999999
ENSG00000068001	protein_coding	HYAL2	147.087	0.0508949	0.142319	0.720633	0.999994	102.195	-0.147813	0.180376	0.412517	0.999997	92.7787	0.0859083	0.191289	0.653357	0.999993	121.005	-0.0629496	0.190455	0.741005	0.999999
ENSG00000068024	protein_coding	HDAC4	2171.78	0.0445009	0.0670272	0.506739	0.999994	923.643	0.0858834	0.108891	0.43028	0.999997	1321.98	-0.0524213	0.060069	0.382834	0.999993	1938.69	-0.0222056	0.0805042	0.782677	0.999999
ENSG00000068028	protein_coding	RASSF1	207.725	0.0298018	0.0737952	0.686327	0.999994	142.816	0.102833	0.10887	0.344886	0.999997	144.038	0.045125	0.124182	0.716323	0.999993	181.267	-0.0766252	0.117559	0.514529	0.999999
ENSG00000068078	protein_coding	FGFR3	2624.88	-2.69772e-05	0.108498	0.999802	0.999994	2542.06	0.160415	0.156682	0.305918	0.999997	1904.37	-0.35473	0.152221	0.0197867	0.999993	2797.74	-0.0294569	0.153534	0.847852	0.999999
ENSG00000068079	protein_coding	IFI35	59.5225	0.195438	0.119716	0.102571	0.999994	47.9407	0.0495372	0.211382	0.814714	0.999997	49.7184	-0.0245895	0.176421	0.88915	0.999993	64.6183	0.000887828	0.206771	0.996574	0.999999
ENSG00000068097	protein_coding	HEATR6	960.373	-0.0408603	0.0470284	0.384933	0.999994	738.942	-0.0611207	0.0535602	0.253804	0.999997	595.347	0.0360769	0.0544532	0.507631	0.999993	770.457	-0.0072284	0.0491782	0.883145	0.999999
ENSG00000068120	protein_coding	COASY	627.188	0.0119191	0.086461	0.890355	0.999994	345.931	0.0671915	0.166329	0.686237	0.999997	401.434	-0.0924058	0.0890609	0.299476	0.999993	559.048	-0.0915129	0.0876064	0.296212	0.999999
ENSG00000068137	protein_coding	PLEKHH3	106.159	-0.00116957	0.118772	0.992143	0.999994	45.3529	0.240395	0.240597	0.317718	0.999997	61.6338	-0.16508	0.201067	0.411634	0.999993	67.2688	0.100428	0.174507	0.564957	0.999999
ENSG00000068305	protein_coding	MEF2A	9602.44	-0.0209531	0.0653593	0.748526	0.999994	5285.4	-0.154314	0.115775	0.182571	0.999997	4531.11	0.105472	0.0892579	0.237344	0.999993	6498.2	-0.0303654	0.0942404	0.747292	0.999999
ENSG00000068308	protein_coding	OTUD5	1198.58	0.0304664	0.0625056	0.625962	0.999994	759.664	-0.00571574	0.0620077	0.926557	0.999997	751.818	0.00685046	0.0541823	0.899389	0.999993	1109.89	0.0135188	0.0586955	0.817843	0.999999
ENSG00000068323	protein_coding	TFE3	958.653	0.0198681	0.0622526	0.749611	0.999994	589.155	0.0160422	0.0972381	0.868961	0.999997	610.727	-0.0283839	0.0799587	0.722603	0.999993	891.804	0.0724564	0.0860919	0.400002	0.999999
ENSG00000068354	protein_coding	TBC1D25	530.418	-0.0140049	0.0690379	0.839246	0.999994	319.762	-0.0401549	0.105119	0.702466	0.999997	352.474	0.034471	0.0647334	0.594375	0.999993	528.816	-0.0153226	0.0779698	0.844204	0.999999
ENSG00000068366	protein_coding	ACSL4	7685.44	-0.0070861	0.0900414	0.937273	0.999994	4147.99	-0.00158022	0.118728	0.989381	0.999997	4262.86	0.107549	0.117445	0.359806	0.999993	6554.95	-0.0816885	0.130742	0.532099	0.999999
ENSG00000068383	protein_coding	INPP5A	1961.12	0.0674329	0.0549661	0.219894	0.999994	3515.82	-0.35126	0.192047	0.0673949	0.999997	995.265	0.192317	0.0980703	0.0498781	0.999993	1421.53	-0.00107818	0.0679463	0.98734	0.999999
ENSG00000068394	protein_coding	GPKOW	543.012	-0.0097193	0.0762968	0.898633	0.999994	312.771	0.166137	0.124502	0.182069	0.999997	316.14	-0.00237675	0.0776578	0.975584	0.999993	403.131	0.000184464	0.0749445	0.998036	0.999999
ENSG00000068400	protein_coding	GRIPAP1	2293.46	0.0457219	0.0758226	0.546501	0.999994	1329.2	0.0810356	0.124514	0.515167	0.999997	1415.97	-0.0227805	0.0760483	0.764518	0.999993	2168.77	0.0834317	0.0729984	0.25307	0.999999
ENSG00000068438	protein_coding	FTSJ1	507.16	0.0351236	0.0526183	0.504442	0.999994	456.231	-0.0980225	0.104351	0.347551	0.999997	285.139	-0.0713012	0.0668557	0.2862	0.999993	417.448	0.0214972	0.0735927	0.770202	0.999999
ENSG00000068489	protein_coding	PRR11	47.3311	-0.0601582	0.0953707	0.528183	0.999994	31.2798	0.216654	0.16438	0.187501	0.999997	46.0091	-0.198373	0.117485	0.091316	0.999993	59.8473	-0.039067	0.0803547	0.626839	0.999999
ENSG00000068615	protein_coding	REEP1	5614.57	0.0015457	0.0852371	0.985532	0.999994	4125.87	-0.0313581	0.108922	0.773427	0.999997	3197.08	0.0868888	0.122749	0.479033	0.999993	4344.89	-0.0646834	0.129861	0.618414	0.999999
ENSG00000068650	protein_coding	ATP11A	1445.89	-0.142865	0.0959962	0.136689	0.999994	1146.61	-0.00320268	0.0954892	0.973244	0.999997	1263.26	0.185105	0.106908	0.0833718	0.999993	1352.6	-0.0735802	0.0853294	0.388518	0.999999
ENSG00000068654	protein_coding	POLR1A	1786.5	0.0384554	0.0572455	0.501735	0.999994	1155.12	0.0102831	0.0745749	0.890328	0.999997	1256.33	-0.130985	0.0554161	0.0180955	0.999993	1776.16	-0.00598729	0.0535865	0.911037	0.999999
ENSG00000068697	protein_coding	LAPTM4A	1976.18	0.00301052	0.0625701	0.961625	0.999994	1422.76	-0.0951483	0.085525	0.265914	0.999997	1373.07	0.0268493	0.0630185	0.670068	0.999993	1991.55	-0.019563	0.0724657	0.78719	0.999999
ENSG00000068724	protein_coding	TTC7A	434.273	-0.0361825	0.0862671	0.674906	0.999994	330.01	0.205014	0.124027	0.0983344	0.999997	441.73	-0.0707786	0.125766	0.573584	0.999993	480.842	-0.00903128	0.11141	0.935391	0.999999
ENSG00000068745	protein_coding	IP6K2	1916.94	8.93694e-05	0.0456454	0.998438	0.999994	1608.98	-0.0606346	0.0807724	0.452842	0.999997	1224.26	0.0293212	0.0609887	0.630684	0.999993	1879.72	-0.00474932	0.0629831	0.939891	0.999999
ENSG00000068781	protein_coding	STON1-GTF2A1L	2.34665	0.0667639	0.392788	0.86503	0.999994	1.90809	0.203036	0.47202	0.667091	0.999997	1.85901	0.203156	0.433914	0.639646	0.999993	2.45206	-0.207265	0.351768	0.555722	0.999999
ENSG00000068784	protein_coding	SRBD1	703.499	-0.075352	0.0511942	0.141051	0.999994	484.256	0.102577	0.0789589	0.193903	0.999997	478.119	-0.0235289	0.0585802	0.68794	0.999993	635.573	-0.0154857	0.0612484	0.800396	0.999999
ENSG00000068793	protein_coding	CYFIP1	2725.21	0.0402128	0.0644794	0.532856	0.999994	1742.74	0.112082	0.0649998	0.0846453	0.999997	1960.32	-0.16006	0.0634056	0.0115903	0.999993	2569.58	0.0108339	0.0798504	0.892076	0.999999
ENSG00000068796	protein_coding	KIF2A	5989.13	-0.126813	0.0515834	0.0139555	0.999994	3941.48	0.0187846	0.0653186	0.773666	0.999997	4056.93	0.0660644	0.0658639	0.31584	0.999993	5813.51	-0.106102	0.0629707	0.0919989	0.999999
ENSG00000068831	protein_coding	RASGRP2	368.487	0.0595316	0.0851001	0.48421	0.999994	578.408	-0.187227	0.188722	0.32116	0.999997	200.648	0.0148024	0.150995	0.921907	0.999993	233.293	0.0048588	0.109072	0.964469	0.999999
ENSG00000068878	protein_coding	PSME4	4782.66	0.0626185	0.0974427	0.520472	0.999994	3508.76	-0.369643	0.172892	0.0325169	0.999997	3416.55	0.186185	0.0998378	0.0621985	0.999993	4349.44	-0.0648666	0.125585	0.605494	0.999999
ENSG00000068885	protein_coding	IFT80	1691.03	-0.107325	0.0871648	0.218213	0.999994	923.368	-0.0639932	0.0928583	0.490729	0.999997	1026.93	0.135714	0.0979164	0.165743	0.999993	1366.15	-0.0490387	0.092887	0.597541	0.999999
ENSG00000068903	protein_coding	SIRT2	3062.08	-0.171526	0.098383	0.0812545	0.999994	1323.89	0.180046	0.126275	0.153917	0.999997	1749.29	0.0340066	0.14172	0.810364	0.999993	2092.67	-0.0387299	0.0751292	0.606196	0.999999
ENSG00000068912	protein_coding	ERLEC1	4247.76	-0.0228027	0.080455	0.776853	0.999994	2296.81	-0.0462081	0.105448	0.661234	0.999997	1845.92	0.176417	0.103372	0.0878912	0.999993	2690.33	-0.0929447	0.13004	0.474771	0.999999
ENSG00000068971	protein_coding	PPP2R5B	1298.37	-0.00653507	0.0631116	0.917528	0.999994	970.518	-0.0598191	0.0965786	0.535665	0.999997	752.902	0.108458	0.061934	0.0799143	0.999993	962.079	0.0349401	0.0568932	0.539126	0.999999
ENSG00000068976	protein_coding	PYGM	597.352	-0.101146	0.118437	0.393102	0.999994	240.619	0.192359	0.129221	0.136592	0.999997	454.962	-0.504311	0.14361	0.000445293	0.351247	570.473	0.148431	0.149792	0.321729	0.999999
ENSG00000068985	protein_coding	PAGE1	0	NA	NA	NA	NA	0.012249	0.288425	2.99141	0.923189	0.999997	0	NA	NA	NA	NA	0	NA	NA	NA	NA
ENSG00000069011	protein_coding	PITX1	0.868092	0.0328111	0.694556	0.962322	0.999994	2.46616	0.649755	0.730665	0.37386	0.999997	5.00638	-0.133094	0.643256	0.836083	0.999993	1.30951	0.215892	0.649825	0.739714	0.999999
ENSG00000069018	protein_coding	TRPC7	11.6517	0.192389	0.20264	0.34241	0.999994	47.858	-0.122809	0.158413	0.438192	0.999997	13.4124	0.147912	0.253097	0.558946	0.999993	11.0291	0.186044	0.213888	0.384398	0.999999
ENSG00000069020	protein_coding	MAST4	4342.57	0.00358424	0.062507	0.954273	0.999994	1301.12	0.121264	0.0976545	0.214324	0.999997	1479.77	-0.0614406	0.0627528	0.327536	0.999993	2572.18	-0.0476849	0.064411	0.459104	0.999999
ENSG00000069122	protein_coding	GPR116	1872.25	0.0797631	0.0787805	0.311312	0.999994	822.899	0.112071	0.122106	0.358717	0.999997	704.603	-0.163455	0.130727	0.211171	0.999993	1128.11	-0.266199	0.176111	0.130649	0.999999
ENSG00000069188	protein_coding	SDK2	439.088	-0.0167066	0.120165	0.889426	0.999994	172.956	0.418769	0.280042	0.134815	0.999997	494.253	-0.106753	0.198917	0.591495	0.999993	534.986	-0.0956027	0.182809	0.600998	0.999999
ENSG00000069206	protein_coding	ADAM7	0.0754761	0.39796	2.98661	0.893997	0.999994	0.012249	0.288425	2.99141	0.923189	0.999997	0.162545	-0.202738	1.56292	0.89679	0.999993	0.145387	0.324365	2.17475	0.881435	0.999999
ENSG00000069248	protein_coding	NUP133	4254.11	-0.0667926	0.0547455	0.222444	0.999994	2932.9	-0.0767659	0.0755699	0.309713	0.999997	2310.75	-0.000149844	0.0511339	0.997662	0.999993	3161.59	-0.0467981	0.0646213	0.468949	0.999999
ENSG00000069275	protein_coding	NUCKS1	26639.7	-0.0670071	0.0615983	0.276681	0.999994	21873	-0.0799978	0.0901095	0.374657	0.999997	16554.2	0.0921886	0.0551414	0.0945522	0.999993	23654	-0.0312708	0.0715187	0.661938	0.999999
ENSG00000069329	protein_coding	VPS35	12555.1	-0.0511065	0.0896748	0.56874	0.999994	6305.32	-0.0459891	0.0928289	0.620305	0.999997	5047.33	0.0804607	0.0995481	0.418941	0.999993	7355.54	-0.0794567	0.119904	0.507542	0.999999
ENSG00000069345	protein_coding	DNAJA2	5753.43	-0.0266482	0.0855211	0.755346	0.999994	3765.39	-0.137916	0.100555	0.170207	0.999997	2458.88	0.0566184	0.0760363	0.4565	0.999993	3996.09	-0.0520583	0.0979792	0.595197	0.999999
ENSG00000069399	protein_coding	BCL3	18.9292	0.0827441	0.192292	0.666974	0.999994	11.3885	0.145279	0.298395	0.626352	0.999997	17.0784	0.250751	0.262906	0.340202	0.999993	21.7185	-0.132441	0.282812	0.63957	0.999999
ENSG00000069424	protein_coding	KCNAB2	3253.46	0.115637	0.084273	0.170009	0.999994	1376.82	0.0777467	0.149063	0.601969	0.999997	1613.62	-0.0633296	0.118926	0.594371	0.999993	2891.81	0.130631	0.111891	0.243015	0.999999
ENSG00000069431	protein_coding	ABCC9	1585.49	-0.127021	0.0925966	0.170137	0.999994	959.943	-0.231144	0.134907	0.086645	0.999997	1063.69	0.0584445	0.1161	0.614685	0.999993	1443.37	0.0209782	0.121463	0.862877	0.999999
ENSG00000069482	protein_coding	GAL	13.9125	0.0506463	0.212433	0.811563	0.999994	2.00197	1.43277	0.71564	0.0452766	0.999997	6.70006	1.03519	0.473733	0.0288758	0.999993	2.96919	0.0740595	0.421381	0.860487	0.999999
ENSG00000069493	protein_coding	CLEC2D	112.673	-0.0207754	0.0906243	0.818677	0.999994	111.783	0.174379	0.128961	0.176315	0.999997	116.21	-0.219248	0.119027	0.0654749	0.999993	146.605	-0.0430514	0.104837	0.681328	0.999999
ENSG00000069509	protein_coding	FUNDC1	1346.21	-0.0355284	0.0801742	0.657664	0.999994	967.158	-0.0153732	0.119438	0.897585	0.999997	565.066	-0.00037498	0.0985132	0.996963	0.999993	930.756	-0.0524685	0.0977882	0.591577	0.999999
ENSG00000069535	protein_coding	MAOB	2238.76	-0.0172294	0.0740954	0.816126	0.999994	2593.7	-0.147404	0.0643136	0.0219082	0.999997	1893.94	0.056718	0.110601	0.608079	0.999993	2632.05	0.079367	0.0909578	0.382898	0.999999
ENSG00000069667	protein_coding	RORA	5446.73	0.0273018	0.0677845	0.687115	0.999994	3644.58	-0.114606	0.0815367	0.15985	0.999997	2621.25	-0.00822621	0.0749485	0.912601	0.999993	3901.61	-0.0476105	0.0659252	0.470178	0.999999
ENSG00000069696	protein_coding	DRD4	4.32327	0.0589044	0.336931	0.861216	0.999994	4.15374	-0.522176	0.387695	0.178021	0.999997	5.60226	-0.0378574	0.346813	0.913077	0.999993	4.83696	0.332247	0.271326	0.220753	0.999999
ENSG00000069702	protein_coding	TGFBR3	1126.43	0.0728753	0.10023	0.467175	0.999994	711.508	-0.0868462	0.106897	0.416544	0.999997	626.693	0.0444541	0.108906	0.683137	0.999993	1080.39	-0.0235127	0.118397	0.842582	0.999999
ENSG00000069712	protein_coding	KIAA1107	17171.2	-0.0123058	0.0943758	0.896257	0.999994	6863.01	-0.203999	0.128433	0.112203	0.999997	5002.5	0.164087	0.0976662	0.0929412	0.999993	7695.55	-0.0724357	0.119643	0.544891	0.999999
ENSG00000069764	protein_coding	PLA2G10	0.522378	0.482873	0.744768	0.516756	0.999994	1.38925	0.745962	0.503712	0.138626	0.999997	0.647895	-0.11524	0.703272	0.869839	0.999993	0.892089	0.345131	0.496483	0.48696	0.999999
ENSG00000069812	protein_coding	HES2	0.867489	0.846855	0.556989	0.128406	0.999994	0.449502	-0.279533	0.821979	0.733801	0.999997	0.894649	0.0204678	0.656459	0.975127	0.999993	0.943124	0.31908	0.62853	0.611691	0.999999
ENSG00000069849	protein_coding	ATP1B3	2034.88	0.0900791	0.077587	0.245639	0.999994	1082.05	-0.107317	0.097081	0.268972	0.999997	953.401	0.0896128	0.0972206	0.356661	0.999993	1268.67	-0.148369	0.0904846	0.101065	0.999999
ENSG00000069869	protein_coding	NEDD4	412.05	-0.0173345	0.0897981	0.846929	0.999994	640.938	-0.306301	0.150666	0.042054	0.999997	350.232	0.0578248	0.0859888	0.501285	0.999993	464.128	-0.0488918	0.110031	0.656792	0.999999
ENSG00000069943	protein_coding	PIGB	355.823	-0.0329073	0.0650276	0.612821	0.999994	322.027	-0.121665	0.113518	0.283826	0.999997	235.7	-0.0138282	0.077689	0.858727	0.999993	319.955	0.0212402	0.0882586	0.809819	0.999999
ENSG00000069956	protein_coding	MAPK6	5375.23	0.00786545	0.0887859	0.929409	0.999994	3938.22	-0.135763	0.123174	0.27037	0.999997	2490.68	0.18355	0.0913213	0.0444384	0.999993	3398.65	-0.040427	0.10265	0.693703	0.999999
ENSG00000069966	protein_coding	GNB5	4379.49	0.0625043	0.0486498	0.198869	0.999994	2581.19	-0.108097	0.0785943	0.169015	0.999997	2180.77	0.0821103	0.111406	0.461102	0.999993	3054.81	-0.0836556	0.0960903	0.383976	0.999999
ENSG00000069974	protein_coding	RAB27A	139.991	-0.0269509	0.119662	0.821804	0.999994	136.47	-0.0607183	0.110201	0.581649	0.999997	114.678	-0.0700966	0.115564	0.544143	0.999993	151.464	-0.211162	0.125105	0.0914337	0.999999
ENSG00000069998	protein_coding	CECR5	394.941	0.0673989	0.0506062	0.182916	0.999994	299.59	-0.0729742	0.0731087	0.318202	0.999997	266.447	0.0069744	0.0665916	0.916587	0.999993	353.533	-0.0306956	0.0620781	0.620976	0.999999
ENSG00000070010	protein_coding	UFD1L	854.39	-0.118464	0.0640989	0.0645826	0.999994	575.922	0.0286601	0.0696259	0.68061	0.999997	620.521	0.0763422	0.0659989	0.247387	0.999993	794.289	-0.0569868	0.0535971	0.287672	0.999999
ENSG00000070018	protein_coding	LRP6	5435.16	-0.145537	0.0470072	0.00196111	0.999994	3914.26	0.0184234	0.0505207	0.715357	0.999997	3715.25	-0.0297825	0.063499	0.639053	0.999993	5141.96	-0.0710851	0.0543908	0.191235	0.999999
ENSG00000070019	protein_coding	GUCY2C	13.2535	-0.20496	0.195463	0.294369	0.999994	19.6284	-0.132245	0.21706	0.542355	0.999997	7.41612	0.0910117	0.217442	0.675541	0.999993	6.25369	0.128206	0.24367	0.598787	0.999999
ENSG00000070031	protein_coding	SCT	0.185108	0.00240218	1.98484	0.999034	0.999994	0.115102	0.17063	2.88397	0.952821	0.999997	0.144002	-0.164442	2.61852	0.949926	0.999993	0.114498	0.437458	2.6002	0.866394	0.999999
ENSG00000070047	protein_coding	PHRF1	511.698	0.0255282	0.098206	0.794906	0.999994	342.781	0.104019	0.14627	0.476995	0.999997	412.844	0.0283181	0.111805	0.800051	0.999993	495.34	0.0502911	0.108954	0.644381	0.999999
ENSG00000070061	protein_coding	IKBKAP	4765.38	0.0253492	0.0429239	0.554815	0.999994	3289.88	-0.0671459	0.0550835	0.222851	0.999997	2846.22	0.0119355	0.0536298	0.823882	0.999993	4081.35	-0.0790471	0.0536688	0.140786	0.999999
ENSG00000070081	protein_coding	NUCB2	1319.61	0.0080097	0.0488957	0.869879	0.999994	1580	-0.163769	0.0820036	0.0458155	0.999997	911.951	0.0196286	0.0636477	0.757782	0.999993	1406.52	0.019051	0.0502474	0.704581	0.999999
ENSG00000070087	protein_coding	PFN2	12088.4	0.0329959	0.0747572	0.658942	0.999994	5897.29	-0.0772655	0.111936	0.490029	0.999997	5598.41	0.138348	0.122737	0.259663	0.999993	8432.38	-0.0184107	0.1327	0.889656	0.999999
ENSG00000070159	protein_coding	PTPN3	1515.49	0.0232403	0.0591524	0.694402	0.999994	153.871	-0.18074	0.257886	0.483394	0.999997	1117.38	0.0936268	0.241378	0.698102	0.999993	1988.18	-0.0149228	0.164388	0.927669	0.999999
ENSG00000070182	protein_coding	SPTB	2224.19	0.0719257	0.084606	0.395255	0.999994	2464.33	-0.101507	0.162038	0.531029	0.999997	1647.7	-0.0844911	0.136157	0.534901	0.999993	2350.7	0.142256	0.0944241	0.131922	0.999999
ENSG00000070190	protein_coding	DAPP1	32.2639	-0.181339	0.199595	0.363596	0.999994	25.1993	-0.148779	0.190039	0.433693	0.999997	26.2405	0.0120894	0.244566	0.960575	0.999993	34.149	0.0244827	0.245192	0.920462	0.999999
ENSG00000070193	protein_coding	FGF10	74.5001	-0.124879	0.145932	0.392144	0.999994	81.0689	0.890149	0.303388	0.00334597	0.978812	26.256	0.489047	0.305485	0.109402	0.999993	27.5598	-0.0518631	0.317281	0.870155	0.999999
ENSG00000070214	protein_coding	SLC44A1	10483.1	-0.346827	0.153678	0.0240175	0.999994	7421.36	0.0783603	0.11644	0.500969	0.999997	8983.92	0.236729	0.141781	0.0949825	0.999993	9275.56	-0.153419	0.106369	0.149211	0.999999
ENSG00000070269	protein_coding	TMEM260	1723.48	-0.0228993	0.0580234	0.693097	0.999994	1405.42	-0.10318	0.0917365	0.260698	0.999997	960.819	0.0243769	0.064676	0.706242	0.999993	1348.61	0.0109482	0.0728551	0.880548	0.999999
ENSG00000070366	protein_coding	SMG6	1840.47	0.0120532	0.0599163	0.840567	0.999994	1304.29	0.10342	0.0903046	0.252112	0.999997	1385.92	-0.0216691	0.0637738	0.734022	0.999993	1845.97	-0.0402926	0.0750398	0.591302	0.999999
ENSG00000070367	protein_coding	EXOC5	6182.91	-0.0254406	0.0664947	0.702019	0.999994	4304.45	-0.0871758	0.102923	0.396996	0.999997	3489.86	0.0831875	0.0701618	0.23576	0.999993	5049.83	-0.0686116	0.0827295	0.406908	0.999999
ENSG00000070371	protein_coding	CLTCL1	389.883	-0.0283235	0.0960978	0.768195	0.999994	398.833	0.277469	0.142996	0.052331	0.999997	351.503	0.124389	0.0899674	0.166788	0.999993	394.763	-0.0284985	0.105788	0.787628	0.999999
ENSG00000070388	protein_coding	FGF22	7.04441	0.257087	0.245477	0.294964	0.999994	3.51586	0.484308	0.44655	0.278119	0.999997	5.17553	-0.380625	0.291809	0.19211	0.999993	5.18367	-0.171453	0.286845	0.550027	0.999999
ENSG00000070404	protein_coding	FSTL3	82.1695	0.150437	0.107367	0.161168	0.999994	47.3061	0.0441681	0.183663	0.809954	0.999997	63.2699	0.271355	0.227802	0.233579	0.999993	77.4146	0.354163	0.203556	0.0818798	0.999999
ENSG00000070413	protein_coding	DGCR2	2192.87	0.0306095	0.0573975	0.593833	0.999994	1287.99	0.0673385	0.127005	0.595971	0.999997	1500.69	-0.0711117	0.107599	0.508679	0.999993	2163.15	0.00484821	0.0867868	0.955451	0.999999
ENSG00000070423	protein_coding	RNF126	176.066	0.0537242	0.0881035	0.542004	0.999994	80.3257	0.0395367	0.178954	0.825145	0.999997	114.614	-0.0868851	0.159296	0.585456	0.999993	163.569	0.108591	0.119133	0.362028	0.999999
ENSG00000070444	protein_coding	MNT	746.612	0.16857	0.115196	0.143375	0.999994	473.061	0.0406452	0.12312	0.741305	0.999997	654.696	-0.145113	0.104787	0.166101	0.999993	1047.77	0.000534525	0.11408	0.996262	0.999999
ENSG00000070476	protein_coding	ZXDC	1187.74	0.0375275	0.0504785	0.457219	0.999994	908.179	-0.0168581	0.060646	0.781032	0.999997	928.145	-0.0346794	0.053891	0.519894	0.999993	1236.96	-0.0637193	0.0525472	0.225279	0.999999
ENSG00000070495	protein_coding	JMJD6	878.774	0.116116	0.0782953	0.138059	0.999994	504.076	0.0158587	0.108455	0.883745	0.999997	446.07	-0.0097692	0.0993473	0.921667	0.999993	625.435	-0.153122	0.104948	0.14456	0.999999
ENSG00000070501	protein_coding	POLB	755.397	0.0101942	0.063624	0.872703	0.999994	601.982	-0.0751673	0.0767046	0.327106	0.999997	470.881	-0.00650798	0.0634263	0.918275	0.999993	741.999	0.0398094	0.0674351	0.554965	0.999999
ENSG00000070526	protein_coding	ST6GALNAC1	85.5312	-0.0498335	0.132265	0.706344	0.999994	45.9168	0.147276	0.145193	0.310418	0.999997	46.1391	-0.429049	0.18579	0.0209258	0.999993	61.8863	-0.350324	0.21828	0.10851	0.999999
ENSG00000070540	protein_coding	WIPI1	308.95	-0.0663913	0.0563037	0.238333	0.999994	168.387	0.0646365	0.0874758	0.459963	0.999997	214.129	-0.00373297	0.0766619	0.961163	0.999993	272.796	-0.0241836	0.0775938	0.755292	0.999999
ENSG00000070601	protein_coding	FRMPD1	357.923	-0.157481	0.078955	0.0460899	0.999994	135.786	0.00846037	0.1058	0.936264	0.999997	153.005	-0.108718	0.0980567	0.267547	0.999993	230.697	-0.0130007	0.0986545	0.895158	0.999999
ENSG00000070610	protein_coding	GBA2	3119.02	0.0198654	0.0475572	0.676155	0.999994	1327.84	0.218297	0.102302	0.0328548	0.999997	1495.77	-0.0731359	0.0522049	0.161232	0.999993	2154.37	-0.0623644	0.0485259	0.19873	0.999999
ENSG00000070614	protein_coding	NDST1	2867.34	-0.0662451	0.0688702	0.336108	0.999994	1846.86	0.143439	0.120754	0.234885	0.999997	2465.17	-0.021788	0.0955091	0.819549	0.999993	3234.56	-0.03277	0.108691	0.763036	0.999999
ENSG00000070669	protein_coding	ASNS	3325.85	0.0522265	0.0532244	0.326469	0.999994	1367.22	0.0605335	0.0671686	0.367472	0.999997	1609.86	0.111683	0.111889	0.318203	0.999993	2321.32	-0.08115	0.101251	0.422855	0.999999
ENSG00000070718	protein_coding	AP3M2	4528.76	0.00812684	0.071368	0.909339	0.999994	2457.74	-0.0377184	0.0753488	0.616664	0.999997	2392.03	0.0332061	0.105139	0.752132	0.999993	3573.06	-0.132433	0.113915	0.245008	0.999999
ENSG00000070729	protein_coding	CNGB1	163.388	0.358999	0.174613	0.0397851	0.999994	72.6929	0.99151	0.45563	0.0295453	0.999997	149.65	-0.58689	0.285692	0.0399489	0.999993	402.325	-0.199198	0.20726	0.336501	0.999999
ENSG00000070731	protein_coding	ST6GALNAC2	32.3871	-0.057307	0.161462	0.722645	0.999994	62.7806	-0.339569	0.285059	0.233566	0.999997	48.3313	0.0282218	0.321306	0.930008	0.999993	53.2456	0.0866958	0.301591	0.773759	0.999999
ENSG00000070748	protein_coding	CHAT	0.356932	0.431444	0.952269	0.650498	0.999994	72.5702	1.17396	0.345923	0.000689534	0.5789	7.01772	-0.422019	0.880968	0.63191	0.999993	1.16942	-1.1489	0.959918	0.231357	0.999999
ENSG00000070756	protein_coding	PABPC1	4833.72	-0.0715844	0.072498	0.323447	0.999994	5307.26	-0.179639	0.107622	0.0950831	0.999997	3644.26	0.0834803	0.0694014	0.22903	0.999993	5474.31	0.0189804	0.0697794	0.785618	0.999999
ENSG00000070759	protein_coding	TESK2	280.204	-0.230173	0.121462	0.0580905	0.999994	148.78	0.26503	0.132718	0.0458317	0.999997	222.409	0.0295105	0.150887	0.844938	0.999993	227.622	-0.0387145	0.101585	0.703127	0.999999
ENSG00000070761	protein_coding	C16orf80	998.377	0.0142807	0.08259	0.862722	0.999994	801.296	-0.0933436	0.107873	0.386868	0.999997	485.416	0.0377107	0.0721318	0.601112	0.999993	677.553	-0.0262032	0.0917587	0.77521	0.999999
ENSG00000070770	protein_coding	CSNK2A2	2189.44	0.0277215	0.0535703	0.604821	0.999994	1147.57	-0.0361721	0.0667519	0.587895	0.999997	1329.55	0.054549	0.0549249	0.320634	0.999993	2074.19	-0.0616024	0.0548064	0.261013	0.999999
ENSG00000070778	protein_coding	PTPN21	550.704	-0.0522246	0.0586828	0.373494	0.999994	454.856	0.0124778	0.0871915	0.886205	0.999997	463.404	0.0480912	0.0829695	0.562168	0.999993	629.545	-0.0175758	0.0871166	0.840112	0.999999
ENSG00000070785	protein_coding	EIF2B3	1059.59	-0.0226184	0.063928	0.72348	0.999994	641.655	-0.021517	0.0686589	0.753985	0.999997	572.022	0.0431018	0.0655163	0.510616	0.999993	880.99	-0.00510988	0.0700145	0.94182	0.999999
ENSG00000070808	protein_coding	CAMK2A	35544.7	0.0875199	0.0670791	0.191986	0.999994	9260.82	-0.0417252	0.116616	0.720493	0.999997	17297.8	-0.176547	0.131186	0.178377	0.999993	35014.2	0.0546815	0.0953964	0.566507	0.999999
ENSG00000070814	protein_coding	TCOF1	468.645	-0.0282629	0.0791143	0.720911	0.999994	229.721	0.254446	0.146083	0.0815464	0.999997	313.752	-0.111989	0.112841	0.320978	0.999993	423.141	0.0167111	0.101063	0.868666	0.999999
ENSG00000070831	protein_coding	CDC42	5490.06	-0.0503446	0.0784812	0.521207	0.999994	2945.49	0.00879847	0.0884197	0.920735	0.999997	3075.44	0.0958339	0.0684846	0.161708	0.999993	4243.53	-0.0861154	0.0837542	0.30386	0.999999
ENSG00000070882	protein_coding	OSBPL3	2681.62	0.0783625	0.0706697	0.267493	0.999994	419.697	0.143672	0.150911	0.341082	0.999997	523.174	0.0565428	0.142978	0.6925	0.999993	658.725	-0.167179	0.134102	0.212524	0.999999
ENSG00000070886	protein_coding	EPHA8	22.4753	0.212252	0.145221	0.143855	0.999994	18.2574	0.448956	0.253123	0.0761182	0.999997	20.5033	0.286058	0.215327	0.18402	0.999993	23.2989	-0.128109	0.285163	0.653253	0.999999
ENSG00000070915	protein_coding	SLC12A3	4.68693	0.271766	0.296411	0.359219	0.999994	8.675	-0.112536	0.307219	0.714138	0.999997	8.29748	0.226598	0.29687	0.44529	0.999993	11.954	-0.232255	0.296224	0.43301	0.999999
ENSG00000070950	protein_coding	RAD18	521.513	0.0767237	0.048928	0.116859	0.999994	440.391	-0.0313109	0.0848763	0.712202	0.999997	318.689	0.0436894	0.0571801	0.444829	0.999993	507.177	-0.0496685	0.0522232	0.341563	0.999999
ENSG00000070961	protein_coding	ATP2B1	34411.2	-0.0467921	0.0805338	0.561224	0.999994	26854	-0.281961	0.189084	0.135911	0.999997	12035	0.197305	0.139227	0.15644	0.999993	20280.4	-0.0672958	0.150042	0.653783	0.999999
ENSG00000070985	protein_coding	TRPM5	1.19747	0.181104	0.449878	0.68727	0.999994	1.07428	-0.569041	0.490925	0.246407	0.999997	1.20418	0.541105	0.628778	0.389476	0.999993	2.07622	0.55077	0.406602	0.175555	0.999999
ENSG00000071051	protein_coding	NCK2	1126.16	0.0571673	0.0492062	0.245321	0.999994	308.063	0.0720559	0.108618	0.507083	0.999997	379.101	0.0280662	0.108919	0.796654	0.999993	580.442	-0.0285881	0.0872604	0.7432	0.999999
ENSG00000071054	protein_coding	MAP4K4	7560.33	-0.317443	0.106713	0.00293232	0.999994	4125.18	0.222675	0.148338	0.133321	0.999997	6992.96	0.0245747	0.153159	0.872525	0.999993	7300.58	-0.150321	0.105558	0.154428	0.999999
ENSG00000071073	protein_coding	MGAT4A	6190.79	-0.0613778	0.079833	0.441995	0.999994	7177.62	-0.188087	0.144931	0.194367	0.999997	3134.12	0.0771376	0.0745452	0.300773	0.999993	4300.67	-0.0956075	0.0925901	0.301796	0.999999
ENSG00000071082	protein_coding	RPL31	10208.8	-0.0518271	0.0893817	0.562022	0.999994	7940.15	-0.157966	0.113234	0.163004	0.999997	5416.55	0.0537422	0.0852653	0.528503	0.999993	8947.75	0.00516288	0.0868758	0.952611	0.999999
ENSG00000071127	protein_coding	WDR1	2222.39	0.0467012	0.0784155	0.551468	0.999994	1440.21	0.0680748	0.105182	0.517495	0.999997	1980.85	0.0449641	0.0975559	0.644866	0.999993	2876.26	0.0660269	0.0934557	0.479874	0.999999
ENSG00000071189	protein_coding	SNX13	5872.7	-0.0137652	0.0578283	0.811853	0.999994	4064.39	-0.0608704	0.0841329	0.469371	0.999997	3125.88	0.0167848	0.0599159	0.77937	0.999993	4557.94	-0.0821072	0.0653743	0.209132	0.999999
ENSG00000071203	protein_coding	MS4A12	0	NA	NA	NA	NA	0.0960116	0.420108	2.99142	0.888314	0.999997	0	NA	NA	NA	NA	0.0413115	-0.31571	2.9866	0.915813	0.999999
ENSG00000071205	protein_coding	ARHGAP10	1269.69	-0.0122621	0.0977102	0.900132	0.999994	552.503	0.0303766	0.0909355	0.738345	0.999997	540.355	0.0645257	0.105825	0.542033	0.999993	938.298	0.150068	0.0965402	0.120075	0.999999
ENSG00000071242	protein_coding	RPS6KA2	3293.8	-0.0336994	0.0485778	0.487858	0.999994	2484.66	-0.109941	0.0718981	0.126232	0.999997	2555.75	0.0553527	0.0924539	0.549369	0.999993	3953	0.155447	0.0708757	0.0282907	0.999999
ENSG00000071243	protein_coding	ING3	809.27	-0.0284321	0.0593996	0.632182	0.999994	554.524	-0.0257066	0.0670988	0.701634	0.999997	433.534	0.0211328	0.046007	0.645991	0.999993	607.883	-0.032825	0.0681595	0.630096	0.999999
ENSG00000071246	protein_coding	VASH1	631.207	-0.138873	0.0907512	0.125953	0.999994	387.343	0.232621	0.124647	0.0620074	0.999997	597.338	-0.187937	0.100804	0.0622697	0.999993	749.028	-0.0443777	0.0982458	0.651484	0.999999
ENSG00000071282	protein_coding	LMCD1	115.728	0.359241	0.207875	0.0839607	0.999994	53.9787	0.16417	0.149116	0.270916	0.999997	107.394	0.164811	0.201553	0.413525	0.999993	132.425	0.232386	0.233036	0.318662	0.999999
ENSG00000071462	protein_coding	WBSCR22	461.335	-0.0155403	0.0672224	0.817176	0.999994	318.819	-0.0011776	0.0988439	0.990494	0.999997	313.778	-0.0140096	0.066701	0.833639	0.999993	435.892	-0.0193435	0.071078	0.785511	0.999999
ENSG00000071537	protein_coding	SEL1L	7726.89	-0.0545077	0.0700263	0.43634	0.999994	5878.45	-0.15332	0.104523	0.142417	0.999997	4741.32	0.116012	0.0774603	0.134212	0.999993	7029.74	-0.0523275	0.0993066	0.598243	0.999999
ENSG00000071539	protein_coding	TRIP13	53.0313	-0.0347045	0.102467	0.734842	0.999994	33.842	0.0347114	0.161684	0.830012	0.999997	37.7139	0.0279542	0.18763	0.881565	0.999993	58.608	0.102844	0.126973	0.417959	0.999999
ENSG00000071553	protein_coding	ATP6AP1	3540.71	0.0145186	0.0709576	0.837877	0.999994	1820.11	0.0105827	0.0834192	0.89905	0.999997	2097.43	0.0503917	0.0786351	0.521633	0.999993	2956.96	0.00990884	0.0953243	0.91721	0.999999
ENSG00000071564	protein_coding	TCF3	151.344	-0.0147088	0.0805612	0.855128	0.999994	113.376	0.142799	0.131658	0.278089	0.999997	138.061	-0.200908	0.116702	0.085153	0.999993	178.03	0.0190282	0.11817	0.872075	0.999999
ENSG00000071575	protein_coding	TRIB2	1968.39	-0.0803681	0.0817262	0.325419	0.999994	642.441	0.205213	0.0958994	0.0323644	0.999997	822.504	-0.0803674	0.0741536	0.278455	0.999993	1111.12	-0.033781	0.08971	0.706502	0.999999
ENSG00000071626	protein_coding	DAZAP1	920.667	0.0565789	0.0716485	0.429719	0.999994	611.801	0.0808406	0.119499	0.498727	0.999997	736.423	0.0398568	0.0925887	0.666853	0.999993	900.306	-0.0283483	0.0850329	0.738847	0.999999
ENSG00000071655	protein_coding	MBD3	482.694	-0.00293862	0.116328	0.979846	0.999994	189.62	0.233499	0.233582	0.317481	0.999997	232.67	-0.183216	0.202386	0.365318	0.999993	316.934	0.0944689	0.158915	0.552203	0.999999
ENSG00000071677	protein_coding	PRLH	0	NA	NA	NA	NA	0.0476262	0.350444	2.99104	0.90673	0.999997	0.016787	-0.233391	2.98661	0.937712	0.999993	0.0664416	-0.108948	2.98653	0.9709	0.999999
ENSG00000071794	protein_coding	HLTF	4616.94	-0.0239404	0.07605	0.752915	0.999994	3113.9	-0.0393471	0.0918485	0.668367	0.999997	2284.24	0.0557382	0.073173	0.44622	0.999993	3262.37	-0.011619	0.082082	0.887433	0.999999
ENSG00000071859	protein_coding	FAM50A	315.917	0.056281	0.0887117	0.525803	0.999994	163.587	0.23509	0.168018	0.161755	0.999997	222.86	-0.029091	0.100731	0.772735	0.999993	287.766	0.0513391	0.108305	0.635485	0.999999
ENSG00000071889	protein_coding	FAM3A	362.809	-0.0213881	0.0624856	0.732134	0.999994	229.448	0.208905	0.134719	0.120982	0.999997	246.732	-0.0318114	0.122053	0.794374	0.999993	298.35	-0.00199985	0.0989604	0.983877	0.999999
ENSG00000071894	protein_coding	CPSF1	765.767	0.0047484	0.114261	0.966851	0.999994	454.388	0.125054	0.1959	0.523241	0.999997	511.093	-0.149177	0.152459	0.32784	0.999993	732.53	0.0876297	0.147614	0.552753	0.999999
ENSG00000071909	protein_coding	MYO3B	29.9258	0.0662023	0.115715	0.567244	0.999994	33	0.330169	0.173669	0.0572834	0.999997	34.3659	-0.0713816	0.187486	0.703403	0.999993	46.53	0.0809347	0.135145	0.549256	0.999999
ENSG00000071967	protein_coding	CYBRD1	1799.57	0.0399437	0.116316	0.731293	0.999994	2190.97	-0.0594965	0.129265	0.645323	0.999997	1591.5	-0.0558876	0.104564	0.593009	0.999993	2180.26	-0.0342686	0.101232	0.734974	0.999999
ENSG00000071991	protein_coding	CDH19	775.914	-0.52462	0.238019	0.0275167	0.999994	518.869	0.0170824	0.212753	0.936005	0.999997	700.749	0.464685	0.218572	0.0335027	0.999993	666.674	-0.0721649	0.212969	0.734721	0.999999
ENSG00000071994	protein_coding	PDCD2	923.102	-0.00547293	0.0653677	0.933275	0.999994	699.514	-0.0610611	0.084283	0.468773	0.999997	534.041	0.0236435	0.0569932	0.678253	0.999993	789.043	-0.0316327	0.0730728	0.665092	0.999999
ENSG00000072041	protein_coding	SLC6A15	4726.28	-0.0609834	0.0850242	0.473222	0.999994	2491.49	0.0694452	0.118307	0.557208	0.999997	2223.07	0.0469637	0.11761	0.689659	0.999993	3517.23	-0.10615	0.143303	0.458853	0.999999
ENSG00000072042	protein_coding	RDH11	2073.47	-0.0631573	0.0718134	0.37915	0.999994	1138.79	-0.00270074	0.0786946	0.972623	0.999997	1175.22	0.0871977	0.0720986	0.2265	0.999993	1640.91	-0.0311081	0.0770822	0.686529	0.999999
ENSG00000072062	protein_coding	PRKACA	2320.54	0.0568153	0.0881272	0.519124	0.999994	1045.11	0.269561	0.139606	0.0534992	0.999997	1607.34	-0.0414242	0.089973	0.645225	0.999993	2361.97	-0.0104527	0.0976385	0.914745	0.999999
ENSG00000072071	protein_coding	LPHN1	3396.59	0.0491195	0.117928	0.677028	0.999994	1559.57	0.0762175	0.16952	0.652993	0.999997	2507.51	-0.131334	0.123899	0.289141	0.999993	4003.1	-0.0293983	0.127382	0.817479	0.999999
ENSG00000072080	protein_coding	SPP2	0.152289	-0.0265735	1.54344	0.986264	0.999994	0.401291	-0.466225	1.02752	0.650017	0.999997	0.0951359	-0.146014	2.42062	0.9519	0.999993	0.220325	-0.435342	1.6562	0.792662	0.999999
ENSG00000072110	protein_coding	ACTN1	3368.43	0.0816545	0.0924923	0.377331	0.999994	2759.85	-0.28378	0.161594	0.0790668	0.999997	2018.64	0.0500669	0.113199	0.65828	0.999993	3834.35	0.0937656	0.129625	0.469459	0.999999
ENSG00000072121	protein_coding	ZFYVE26	1733.97	-0.0161612	0.050036	0.746701	0.999994	1188.73	0.0695985	0.0564703	0.21777	0.999997	1335.73	-0.035937	0.0471446	0.445898	0.999993	1804.29	-0.0134751	0.0567667	0.812364	0.999999
ENSG00000072133	protein_coding	RPS6KA6	627.712	0.0817576	0.0684661	0.232426	0.999994	941.137	-0.2232	0.136651	0.102393	0.999997	367.961	-0.0643127	0.110014	0.558826	0.999993	578.743	-0.032275	0.116174	0.781154	0.999999
ENSG00000072134	protein_coding	EPN2	3447.56	-0.0679222	0.0635439	0.285113	0.999994	2161.95	0.134931	0.0864566	0.1186	0.999997	2819.98	0.0627659	0.0784967	0.423943	0.999993	3732.45	-0.121905	0.0762568	0.109906	0.999999
ENSG00000072135	protein_coding	PTPN18	479.378	0.0655937	0.0810437	0.418307	0.999994	432.798	0.103412	0.111055	0.351765	0.999997	409.674	-0.16945	0.0925146	0.0670104	0.999993	617.889	0.0311363	0.0825336	0.705983	0.999999
ENSG00000072163	protein_coding	LIMS2	115.259	0.0222694	0.124985	0.858584	0.999994	137.525	0.0588367	0.171871	0.732102	0.999997	121.136	-0.0539364	0.173071	0.755312	0.999993	171.319	0.0443783	0.171842	0.796214	0.999999
ENSG00000072182	protein_coding	ASIC4	69.3611	-0.0508593	0.114676	0.6574	0.999994	74.6938	0.7099	0.258998	0.00612612	0.999997	48.4129	-0.0190812	0.251956	0.939632	0.999993	54.3897	0.107006	0.182035	0.556645	0.999999
ENSG00000072195	protein_coding	SPEG	578.057	0.0736937	0.11799	0.532249	0.999994	448.419	0.0567099	0.198772	0.775413	0.999997	487.834	-0.182198	0.132501	0.169112	0.999993	769.202	0.139159	0.141889	0.326709	0.999999
ENSG00000072201	protein_coding	LNX1	3552.71	-0.00196849	0.0806569	0.980529	0.999994	1397.46	-0.142546	0.129322	0.27035	0.999997	1173.95	0.179192	0.142055	0.207154	0.999993	1904.71	-0.0514585	0.138293	0.709821	0.999999
ENSG00000072210	protein_coding	ALDH3A2	2818.54	0.0350275	0.0612118	0.567163	0.999994	2792.57	-0.180986	0.080734	0.0249767	0.999997	1770.73	0.121168	0.0700628	0.0837339	0.999993	2397.1	0.0111364	0.0701851	0.873927	0.999999
ENSG00000072274	protein_coding	TFRC	8173.77	0.0790722	0.104109	0.447545	0.999994	2760.9	0.00607104	0.121763	0.960234	0.999997	3663.77	-0.170536	0.105904	0.107335	0.999993	5299.74	-0.173952	0.105985	0.100738	0.999999
ENSG00000072310	protein_coding	SREBF1	1041.4	-0.207581	0.108989	0.0568308	0.999994	1013.29	0.254862	0.172239	0.138954	0.999997	1322.36	-0.0623794	0.151198	0.679924	0.999993	1394.32	0.0468949	0.128911	0.716023	0.999999
ENSG00000072315	protein_coding	TRPC5	1181.55	-0.010265	0.0658365	0.876099	0.999994	245.673	0.558636	0.232641	0.0163377	0.999997	746.431	0.0831984	0.195795	0.670891	0.999993	947.784	-0.104804	0.171945	0.542177	0.999999
ENSG00000072364	protein_coding	AFF4	8555.84	0.0114836	0.0512816	0.82281	0.999994	8158.8	-0.11421	0.0889829	0.199317	0.999997	6225.45	0.0961548	0.0410725	0.019227	0.999993	9041.92	-0.0213748	0.049745	0.667422	0.999999
ENSG00000072401	protein_coding	UBE2D1	1318.58	0.00781881	0.0847042	0.926454	0.999994	866.8	-0.0655271	0.14522	0.651826	0.999997	657.304	0.150995	0.124782	0.226252	0.999993	943.674	-0.0744976	0.131051	0.569721	0.999999
ENSG00000072415	protein_coding	MPP5	3315.39	-0.107464	0.0669172	0.108292	0.999994	3164.21	-0.119824	0.0773188	0.121205	0.999997	2176.93	0.0894161	0.0645105	0.165725	0.999993	2691.55	-0.0313735	0.0676278	0.64271	0.999999
ENSG00000072422	protein_coding	RHOBTB1	819.333	-0.0927688	0.0652307	0.154978	0.999994	263.723	0.109384	0.106329	0.303605	0.999997	355.33	0.0146202	0.12451	0.906526	0.999993	394.32	-0.0199992	0.117171	0.864472	0.999999
ENSG00000072444	protein_coding	ASAH2C	2.73221	0.201797	0.587571	0.731265	0.999994	2.04257	0.924236	0.59092	0.117802	0.999997	1.11339	0.0461972	0.725414	0.949222	0.999993	1.28111	0.097211	0.630948	0.877553	0.999999
ENSG00000072501	protein_coding	SMC1A	2000.1	-0.12802	0.0617933	0.0382896	0.999994	1372.42	-0.0108895	0.0831988	0.895866	0.999997	1471.2	0.00311688	0.0766576	0.967567	0.999993	1831.6	-0.0936791	0.0625235	0.134055	0.999999
ENSG00000072506	protein_coding	HSD17B10	206.134	-0.00875368	0.108001	0.935401	0.999994	160.538	0.0827248	0.122549	0.499654	0.999997	142.316	0.0761988	0.1061	0.472649	0.999993	180.33	0.000558688	0.104898	0.99575	0.999999
ENSG00000072518	protein_coding	MARK2	1580.14	0.0274741	0.0756143	0.716347	0.999994	999.44	0.0143849	0.111983	0.897788	0.999997	1051.47	-0.0188034	0.062314	0.76284	0.999993	1562.42	-0.0550343	0.0670868	0.41202	0.999999
ENSG00000072571	protein_coding	HMMR	33.4414	-0.0973803	0.141534	0.491433	0.999994	10.6879	0.355587	0.215531	0.0989806	0.999997	15.6435	0.284077	0.190113	0.135109	0.999993	22.8858	0.0834347	0.176959	0.637289	0.999999
ENSG00000072609	protein_coding	CHFR	774.019	0.126952	0.0847323	0.134064	0.999994	578.89	0.133987	0.0994894	0.178063	0.999997	691.45	-0.113517	0.0591661	0.0550322	0.999993	916.398	0.00821087	0.074824	0.912619	0.999999
ENSG00000072657	protein_coding	TRHDE	3763.36	0.0188413	0.0925247	0.838638	0.999994	628.511	0.124588	0.149814	0.405625	0.999997	1304.88	0.104652	0.231929	0.651828	0.999993	1335.4	-0.0467857	0.271835	0.86335	0.999999
ENSG00000072682	protein_coding	P4HA2	560.637	0.103433	0.0683803	0.130378	0.999994	198.594	0.13689	0.186301	0.462475	0.999997	401.03	0.0877636	0.10001	0.380187	0.999993	607.076	0.0510782	0.078762	0.516653	0.999999
ENSG00000072694	protein_coding	FCGR2B	27.4909	0.17438	0.275686	0.52704	0.999994	16.6788	-0.0369171	0.225305	0.869846	0.999997	15.7825	-0.217207	0.192885	0.260124	0.999993	19.9328	-0.214458	0.191428	0.262582	0.999999
ENSG00000072736	protein_coding	NFATC3	1370.24	0.0319531	0.0338919	0.345787	0.999994	1084.41	-0.0028632	0.0456039	0.949938	0.999997	833.749	-0.0317226	0.0755862	0.674714	0.999993	1089.87	-0.018358	0.074989	0.806605	0.999999
ENSG00000072756	protein_coding	TRNT1	1429.43	-0.0167821	0.0624707	0.788207	0.999994	958.951	-0.078972	0.088101	0.37005	0.999997	779.773	0.0577957	0.0707359	0.413892	0.999993	1335.93	0.0031305	0.0882721	0.97171	0.999999
ENSG00000072778	protein_coding	ACADVL	2432.35	0.0597639	0.0720747	0.406994	0.999994	1582.3	0.14398	0.11827	0.223456	0.999997	1789.66	-0.104468	0.0953631	0.273307	0.999993	2532.68	0.040142	0.0954718	0.67415	0.999999
ENSG00000072786	protein_coding	STK10	244.488	-0.00697284	0.0908038	0.938791	0.999994	211.431	-0.0273282	0.116935	0.815214	0.999997	212.871	-0.036501	0.119082	0.759209	0.999993	300.782	-0.0449893	0.124674	0.718208	0.999999
ENSG00000072803	protein_coding	FBXW11	9782.95	-0.0185378	0.0624589	0.76662	0.999994	6849.15	-0.0429454	0.096714	0.65701	0.999997	5229.23	0.0415959	0.0678425	0.539794	0.999993	7524.28	-0.0989542	0.0932611	0.28867	0.999999
ENSG00000072818	protein_coding	ACAP1	11.3587	0.0548721	0.191651	0.774639	0.999994	37.9186	-0.0575043	0.209666	0.78388	0.999997	15.225	0.10555	0.190721	0.579973	0.999993	19.4183	0.118935	0.205252	0.562279	0.999999
ENSG00000072832	protein_coding	CRMP1	3026.85	0.0805978	0.0562293	0.15175	0.999994	1598.09	0.00646118	0.0765588	0.932742	0.999997	2153.72	-0.0576991	0.0964783	0.549805	0.999993	3479.26	0.00711053	0.0876997	0.93538	0.999999
ENSG00000072840	protein_coding	EVC	237.033	-0.0469523	0.0918086	0.60906	0.999994	202.468	0.125636	0.148615	0.397896	0.999997	209.049	-0.282144	0.152148	0.0636821	0.999993	266.688	-0.0432785	0.177326	0.807183	0.999999
ENSG00000072849	protein_coding	DERL2	1024.68	-0.00927619	0.062407	0.881838	0.999994	754.55	-0.0672474	0.0875878	0.442623	0.999997	636.509	0.111893	0.0587087	0.0566633	0.999993	872.56	-0.0409506	0.0721813	0.57049	0.999999
ENSG00000072858	protein_coding	SIDT1	1262.08	0.117162	0.0782671	0.134405	0.999994	206.804	0.45778	0.301437	0.128848	0.999997	853.33	0.032829	0.145687	0.821715	0.999993	1415.47	-0.0389981	0.108755	0.719905	0.999999
ENSG00000072864	protein_coding	NDE1	413.717	-0.249216	0.15178	0.1006	0.999994	249.015	0.198678	0.169308	0.240609	0.999997	427.199	0.152191	0.182067	0.403206	0.999993	371.265	-0.11923	0.132604	0.368577	0.999999
ENSG00000072952	protein_coding	MRVI1	2307.3	-0.155668	0.107949	0.149287	0.999994	2460.31	0.0355316	0.128101	0.781495	0.999997	2413.27	-0.109134	0.131347	0.406041	0.999993	3411.78	-0.08225	0.153051	0.590989	0.999999
ENSG00000072954	protein_coding	TMEM38A	977.555	0.0628862	0.067856	0.354052	0.999994	555.197	0.0162536	0.0816894	0.842287	0.999997	469.875	0.0572648	0.121609	0.637716	0.999993	625.61	-0.0359915	0.0898154	0.688621	0.999999
ENSG00000072958	protein_coding	AP1M1	1201.8	0.0538211	0.0568392	0.34369	0.999994	572.51	0.0962713	0.1327	0.468156	0.999997	736.545	-0.0853484	0.0930382	0.35896	0.999993	1118.16	0.0161472	0.093815	0.863345	0.999999
ENSG00000073008	protein_coding	PVR	811.328	0.0927368	0.0664853	0.163062	0.999994	431.753	0.0205084	0.0934905	0.826367	0.999997	507.55	0.0529656	0.095199	0.57796	0.999993	755.23	0.0228863	0.0687863	0.739348	0.999999
ENSG00000073009	protein_coding	IKBKG	117.891	0.230264	0.0989137	0.0199161	0.999994	54.8352	0.113441	0.171027	0.507142	0.999997	70.316	0.0308437	0.163021	0.849936	0.999993	107.255	0.0576125	0.113098	0.610469	0.999999
ENSG00000073050	protein_coding	XRCC1	177.345	-0.0696144	0.0865005	0.420943	0.999994	123.532	0.154052	0.135934	0.257093	0.999997	129.948	-0.0784801	0.0845616	0.353365	0.999993	179.581	0.0708609	0.0962164	0.461442	0.999999
ENSG00000073060	protein_coding	SCARB1	870.116	0.00730456	0.0733418	0.920665	0.999994	779.378	0.00653116	0.102902	0.949393	0.999997	787.182	0.0181615	0.0799658	0.820334	0.999993	989.756	-0.00650362	0.10079	0.948551	0.999999
ENSG00000073067	protein_coding	CYP2W1	0.256823	0.128554	0.951813	0.892563	0.999994	0.334397	0.106637	1.63433	0.947976	0.999997	0.0812918	-0.055231	2.47668	0.982208	0.999993	0.150236	-0.278859	1.5557	0.857741	0.999999
ENSG00000073111	protein_coding	MCM2	141.609	-0.0270517	0.0912289	0.766829	0.999994	89.8313	0.242807	0.108738	0.0255521	0.999997	96.7141	-0.0441271	0.0817089	0.589161	0.999993	119.708	0.0731238	0.0933628	0.433496	0.999999
ENSG00000073146	protein_coding	MOV10L1	85.5908	0.0975062	0.139524	0.484646	0.999994	64.0494	0.100932	0.139326	0.468798	0.999997	81.9951	-0.160594	0.140905	0.2544	0.999993	116.239	0.0815347	0.132366	0.53791	0.999999
ENSG00000073150	protein_coding	PANX2	254.193	0.105887	0.141481	0.454208	0.999994	84.3001	0.385782	0.220578	0.0802975	0.999997	122.925	-0.175512	0.184588	0.341691	0.999993	169.664	0.113738	0.165894	0.492962	0.999999
ENSG00000073169	protein_coding		239.419	0.128531	0.0883841	0.14588	0.999994	121.984	0.12566	0.179111	0.482944	0.999997	143.53	-0.0330699	0.141177	0.814795	0.999993	183.902	0.0595975	0.123429	0.629204	0.999999
ENSG00000073282	protein_coding	TP63	22.205	-0.107142	0.21604	0.619939	0.999994	19.2743	-0.049847	0.19206	0.79522	0.999997	24.3908	-0.166568	0.342437	0.62667	0.999993	27.975	0.0497054	0.298545	0.86777	0.999999
ENSG00000073331	protein_coding	ALPK1	250.09	-0.0818885	0.0963371	0.395314	0.999994	363.367	-0.104814	0.119979	0.382334	0.999997	378.382	-0.0966069	0.100314	0.335523	0.999993	557.513	0.0342031	0.0996736	0.731485	0.999999
ENSG00000073350	protein_coding	LLGL2	70.7553	-0.230553	0.159342	0.147923	0.999994	29.7602	0.657568	0.233049	0.00477862	0.999997	62.1052	-0.044017	0.223818	0.84409	0.999993	54.1421	0.0878509	0.146606	0.549019	0.999999
ENSG00000073417	protein_coding	PDE8A	3384.04	-0.266025	0.129078	0.0393064	0.999994	2087.25	0.0720096	0.0939825	0.443556	0.999997	2882.85	0.152307	0.145365	0.294752	0.999993	2920.71	-0.0595318	0.100028	0.551744	0.999999
ENSG00000073464	protein_coding	CLCN4	11507.8	-0.0679707	0.070642	0.335957	0.999994	6170.65	-0.0725609	0.103373	0.482719	0.999997	4987.17	0.132181	0.10489	0.207602	0.999993	7197.37	-0.124582	0.138085	0.366943	0.999999
ENSG00000073536	protein_coding	NLE1	591.653	0.0305666	0.0598763	0.609704	0.999994	399.58	0.403886	0.190363	0.0338661	0.999997	368.505	0.0275094	0.122169	0.821843	0.999993	483.935	-0.0265408	0.0596177	0.656188	0.999999
ENSG00000073578	protein_coding	SDHA	4271.32	0.0215268	0.0623291	0.729814	0.999994	1792.16	0.0210722	0.0881326	0.81103	0.999997	1898.22	0.0658384	0.0487913	0.177212	0.999993	2656.14	-0.0331748	0.0517045	0.521117	0.999999
ENSG00000073584	protein_coding	SMARCE1	1061.59	-0.0785849	0.058106	0.176235	0.999994	864.772	-0.108726	0.0875287	0.214171	0.999997	681.149	0.0850031	0.0587271	0.147778	0.999993	922.81	-0.00184199	0.0609627	0.975896	0.999999
ENSG00000073598	protein_coding	FNDC8	1.40981	-0.223243	0.470399	0.635085	0.999994	0.933596	0.274989	0.546143	0.614605	0.999997	1.14971	-0.369295	0.516895	0.474949	0.999993	1.53346	-0.314333	0.472197	0.505615	0.999999
ENSG00000073605	protein_coding	GSDMB	303.08	0.179362	0.147301	0.223353	0.999994	210.101	0.101209	0.161275	0.530293	0.999997	215.12	-0.199541	0.120011	0.0963739	0.999993	343.444	0.0257442	0.121724	0.832499	0.999999
ENSG00000073614	protein_coding	KDM5A	5655.29	-0.0243555	0.0317638	0.443219	0.999994	4391.7	-0.0556915	0.0386941	0.150072	0.999997	3706.48	0.0288002	0.0396469	0.467583	0.999993	5436.18	-0.0328357	0.0422242	0.436774	0.999999
ENSG00000073670	protein_coding	ADAM11	1681.51	0.0711094	0.0755998	0.346908	0.999994	212.528	0.467227	0.209035	0.0254069	0.999997	568.094	-0.043615	0.154862	0.778221	0.999993	921.721	-0.0587883	0.124641	0.637168	0.999999
ENSG00000073711	protein_coding	PPP2R3A	1640.75	-0.157888	0.0902507	0.0802155	0.999994	1151.08	0.022102	0.0937272	0.813578	0.999997	1133.95	0.158161	0.0899933	0.0788378	0.999993	1355.47	-0.0634595	0.0759591	0.403469	0.999999
ENSG00000073712	protein_coding	FERMT2	2881.52	0.0365814	0.0865419	0.672513	0.999994	2730.91	-0.112165	0.102738	0.27494	0.999997	2241.19	0.00810345	0.073066	0.911691	0.999993	3252.42	0.0101117	0.0828366	0.902845	0.999999
ENSG00000073734	protein_coding	ABCB11	9.33615	-0.12929	0.187598	0.490708	0.999994	9.63612	-0.604426	0.382687	0.114238	0.999997	11.5812	-0.494544	0.28607	0.0838535	0.999993	14.0285	-0.123373	0.295075	0.67587	0.999999
ENSG00000073737	protein_coding	DHRS9	60.4956	-0.151844	0.23821	0.523841	0.999994	55.9227	0.18652	0.23951	0.436122	0.999997	57.4395	0.0368723	0.276839	0.894043	0.999993	71.1013	-0.0514549	0.306809	0.866811	0.999999
ENSG00000073754	protein_coding	CD5L	0.367241	-0.775385	0.927087	0.402948	0.999994	0.453821	-0.0622233	0.87663	0.943414	0.999997	0.305339	0.620154	1.03116	0.547563	0.999993	0.42429	-0.19176	0.876114	0.826747	0.999999
ENSG00000073756	protein_coding	PTGS2	776.448	0.749713	0.276783	0.00675547	0.999994	123.45	-0.278059	0.342057	0.416275	0.999997	270.183	0.55561	0.295727	0.0602726	0.999993	399.33	-0.999479	0.365631	0.00626516	0.999999
ENSG00000073792	protein_coding	IGF2BP2	30.7834	0.113475	0.227502	0.617928	0.999994	50.6582	0.456059	0.224838	0.0425203	0.999997	32.5416	0.319846	0.194141	0.0994566	0.999993	33.1743	-0.163396	0.229604	0.476687	0.999999
ENSG00000073803	protein_coding	MAP3K13	3175.12	-0.0144103	0.0463934	0.756096	0.999994	1879.37	-0.142584	0.0749927	0.0572626	0.999997	1346.32	0.0638805	0.0528193	0.226503	0.999993	1929	-0.034812	0.0555706	0.531022	0.999999
ENSG00000073849	protein_coding	ST6GAL1	1818.05	-0.0443265	0.0734733	0.546308	0.999994	1014.94	0.0933048	0.119995	0.436823	0.999997	1266.86	-0.0867599	0.112296	0.439759	0.999993	1715.06	-0.20504	0.114534	0.0734204	0.999999
ENSG00000073861	protein_coding	TBX21	2.05222	-0.0824247	0.367691	0.822626	0.999994	1.29685	-0.00673167	0.424432	0.987346	0.999997	1.65125	-0.219135	0.472864	0.643062	0.999993	1.83431	0.74732	0.437712	0.0877601	0.999999
ENSG00000073905	pseudogene	VDAC1P1	64.1104	-0.0849026	0.203151	0.676	0.999994	101.276	-0.173719	0.38437	0.651299	0.999997	55.2567	-0.0115516	0.192823	0.952229	0.999993	101.003	0.0478471	0.227983	0.833768	0.999999
ENSG00000073910	protein_coding	FRY	11700.6	-0.0218279	0.0461658	0.636345	0.999994	9155.13	-0.116971	0.075455	0.121091	0.999997	7486.7	0.0136939	0.0812929	0.866228	0.999993	11481.3	-0.0389774	0.0808345	0.629672	0.999999
ENSG00000073921	protein_coding	PICALM	8256.5	-0.0977419	0.0737436	0.185029	0.999994	5622.11	-0.0197263	0.0769927	0.797789	0.999997	5213.84	0.0663861	0.0710787	0.350314	0.999993	6661.39	-0.0409316	0.0678304	0.546216	0.999999
ENSG00000073969	protein_coding	NSF	14997.3	-0.00377508	0.0785538	0.961671	0.999994	9019.23	-0.0727504	0.118935	0.540748	0.999997	7474.42	0.1195	0.150586	0.427448	0.999993	12807.8	-0.101839	0.160422	0.525547	0.999999
ENSG00000074047	protein_coding	GLI2	39.4476	0.0868195	0.137996	0.529254	0.999994	56.621	0.216585	0.158298	0.171246	0.999997	52.3088	-0.36428	0.166985	0.0291454	0.999993	66.495	-0.221004	0.185709	0.234023	0.999999
ENSG00000074054	protein_coding	CLASP1	10367.5	0.0326413	0.045548	0.4736	0.999994	5636.07	0.0307454	0.0597983	0.607146	0.999997	6312.91	-0.00788651	0.0550553	0.886095	0.999993	9840.98	-0.0458347	0.0350134	0.190513	0.999999
ENSG00000074071	protein_coding	MRPS34	281.134	-0.0917747	0.106924	0.390719	0.999994	155.815	0.0718252	0.209683	0.731944	0.999997	116.66	0.00178786	0.161144	0.991148	0.999993	167.22	0.0832201	0.12371	0.501137	0.999999
ENSG00000074181	protein_coding	NOTCH3	754.68	-0.264742	0.133577	0.0474864	0.999994	499.674	0.100492	0.18224	0.581341	0.999997	517.666	-0.209469	0.207945	0.313776	0.999993	608.669	-0.0329273	0.230082	0.886203	0.999999
ENSG00000074201	protein_coding	CLNS1A	2770.48	-0.102194	0.0688624	0.1378	0.999994	2096.63	-0.0316017	0.0717131	0.659453	0.999997	1601.6	0.0217627	0.0547225	0.690857	0.999993	2323.59	-0.0116678	0.0677517	0.863269	0.999999
ENSG00000074211	protein_coding	PPP2R2C	8100.18	0.0488038	0.0802775	0.543228	0.999994	4491.1	-0.0861178	0.0835867	0.302878	0.999997	5416.2	-0.0579894	0.0702824	0.40932	0.999993	8180.65	-0.053022	0.0666925	0.426601	0.999999
ENSG00000074219	protein_coding	TEAD2	42.2604	0.0738935	0.155551	0.634755	0.999994	29.177	-0.189417	0.184956	0.305778	0.999997	33.9601	-0.0124807	0.20495	0.951442	0.999993	48.5719	-0.231299	0.224061	0.301929	0.999999
ENSG00000074266	protein_coding	EED	1129.26	0.0566469	0.0601298	0.346154	0.999994	869.577	-0.227382	0.0995067	0.0223075	0.999997	684.491	0.0655191	0.0636492	0.303302	0.999993	947.624	-0.0412866	0.074119	0.577505	0.999999
ENSG00000074276	protein_coding	CDHR2	41.1238	0.223748	0.126819	0.0776805	0.999994	25.9824	0.0544197	0.213696	0.798986	0.999997	17.7133	0.0882756	0.206409	0.668889	0.999993	27.4825	0.174057	0.166917	0.297053	0.999999
ENSG00000074317	protein_coding	SNCB	1886.97	0.0422951	0.11754	0.71897	0.999994	338.344	0.731111	0.273787	0.00757688	0.999997	883.136	-0.148398	0.145008	0.30613	0.999993	1628.28	0.0111748	0.144829	0.938498	0.999999
ENSG00000074319	protein_coding	TSG101	1296.36	-0.068923	0.0546454	0.207209	0.999994	914.68	-0.0184275	0.0649221	0.776533	0.999997	747.292	0.0883149	0.0553336	0.110478	0.999993	1077.64	0.0101918	0.0635826	0.872651	0.999999
ENSG00000074356	protein_coding	C17orf85	1398.74	-0.061479	0.0711819	0.387759	0.999994	1022.3	-0.0279943	0.0602741	0.642325	0.999997	1086.03	0.10174	0.102466	0.320754	0.999993	1326.93	0.00109388	0.0717225	0.987831	0.999999
ENSG00000074370	protein_coding	ATP2A3	42.105	-0.468371	0.136053	0.000576226	0.999994	34.9756	-0.0104206	0.19802	0.958031	0.999997	40.1951	-0.0991073	0.226575	0.661811	0.999993	65.4422	0.354501	0.194452	0.0682921	0.999999
ENSG00000074410	protein_coding	CA12	140.538	0.909734	0.194987	3.07688e-06	0.0774866	2667.21	-0.518267	0.219101	0.0180092	0.999997	363.412	0.222737	0.234523	0.342241	0.999993	406.278	-0.0396234	0.223336	0.859182	0.999999
ENSG00000074416	protein_coding	MGLL	3598.99	0.0234843	0.0733252	0.74876	0.999994	949.825	0.0400873	0.12091	0.740232	0.999997	1604.24	-0.189708	0.115049	0.0991628	0.999993	2180.28	0.0635747	0.12306	0.605425	0.999999
ENSG00000074527	protein_coding	NTN4	2084.89	-0.149377	0.104871	0.154335	0.999994	568.079	0.0358405	0.118622	0.762545	0.999997	465.97	0.00873318	0.117474	0.940739	0.999993	681.536	-0.11667	0.114192	0.306922	0.999999
ENSG00000074582	protein_coding	BCS1L	383.784	-0.0547938	0.0681391	0.421312	0.999994	243.808	0.0845444	0.0779474	0.278084	0.999997	241.34	-0.0485612	0.0563855	0.389108	0.999993	334.132	0.03172	0.0615412	0.606254	0.999999
ENSG00000074590	protein_coding	NUAK1	10366.5	-0.0214082	0.0626212	0.73245	0.999994	1198.85	0.160294	0.131744	0.223715	0.999997	2162.25	0.124754	0.127715	0.328659	0.999993	3044.58	-0.166818	0.11782	0.156813	0.999999
ENSG00000074603	protein_coding	DPP8	6625.79	-0.041398	0.0652918	0.526051	0.999994	3437.51	-0.0836522	0.0843337	0.321237	0.999997	3030.01	0.0711022	0.0843152	0.399066	0.999993	4367.55	-0.0398762	0.0848364	0.638329	0.999999
ENSG00000074621	protein_coding	SLC24A1	138.499	-0.112573	0.0812515	0.165903	0.999994	136.668	0.00372591	0.0797101	0.962718	0.999997	117.905	-0.116039	0.118485	0.327402	0.999993	147.061	-0.0449386	0.120442	0.709062	0.999999
ENSG00000074657	protein_coding	ZNF532	4355.31	-0.0389787	0.0437435	0.37289	0.999994	3355.31	0.035984	0.064898	0.579257	0.999997	3454.06	0.0146388	0.0662828	0.825206	0.999993	4497.98	-0.0169121	0.0687694	0.80574	0.999999
ENSG00000074660	protein_coding	SCARF1	108.791	0.125412	0.093473	0.179695	0.999994	60.6035	0.183428	0.13202	0.164711	0.999997	69.6765	-0.0603355	0.141434	0.669671	0.999993	90.7661	-0.0120633	0.14625	0.934261	0.999999
ENSG00000074695	protein_coding	LMAN1	2484.42	-0.0677177	0.0707599	0.338564	0.999994	2072.6	-0.0456948	0.0812758	0.573967	0.999997	1526.99	0.10342	0.0624544	0.0977364	0.999993	1986.93	-0.020933	0.0760424	0.7831	0.999999
ENSG00000074696	protein_coding	PTPLAD1	10893.4	-0.0106755	0.0616025	0.862418	0.999994	8128.94	-0.00794194	0.0840516	0.924721	0.999997	6469.24	-0.0200729	0.0850334	0.813387	0.999993	9395.29	-0.0450976	0.0881932	0.609106	0.999999
ENSG00000074706	protein_coding	IPCEF1	12008.4	0.0141039	0.0746857	0.850216	0.999994	3010.01	-0.215179	0.159013	0.175988	0.999997	2589.58	0.120157	0.152492	0.430721	0.999993	3528.91	-0.018677	0.153283	0.90302	0.999999
ENSG00000074755	protein_coding	ZZEF1	3871.93	0.0243999	0.044822	0.586185	0.999994	2402.58	0.082498	0.0632757	0.192306	0.999997	2743.04	-0.0150068	0.035493	0.672433	0.999993	3661.45	0.00710328	0.0423619	0.866834	0.999999
ENSG00000074771	protein_coding	NOX3	2.91307	0.195171	0.329409	0.553523	0.999994	0.68632	-0.722912	0.628657	0.250173	0.999997	2.20689	-0.598679	0.343354	0.0812252	0.999993	2.20723	0.466154	0.320933	0.146365	0.999999
ENSG00000074800	protein_coding	ENO1	15380.2	0.0103347	0.0743335	0.889426	0.999994	11874.9	-0.0906497	0.093558	0.332588	0.999997	9192.24	-0.0772455	0.0845399	0.360866	0.999993	14084.6	0.042827	0.0808881	0.596487	0.999999
ENSG00000074803	protein_coding	SLC12A1	157.684	-0.165242	0.155684	0.288509	0.999994	166.004	0.306494	0.142819	0.0318708	0.999997	129.392	-0.251939	0.163328	0.122944	0.999993	158.976	-0.0977478	0.136344	0.473422	0.999999
ENSG00000074842	protein_coding	C19orf10	191.257	-0.0242912	0.0784178	0.756739	0.999994	129.119	0.0084837	0.129754	0.947869	0.999997	126.702	-0.0209356	0.0912439	0.818522	0.999993	170.55	-0.0521974	0.0882242	0.554089	0.999999
ENSG00000074855	protein_coding	ANO8	514.607	0.0142208	0.0914246	0.87639	0.999994	308.758	0.190631	0.159173	0.231059	0.999997	432.729	-0.155171	0.104932	0.139201	0.999993	521.865	0.0236272	0.145913	0.871364	0.999999
ENSG00000074935	protein_coding	TUBE1	1537.59	0.0140861	0.0609627	0.817267	0.999994	1331.85	-0.150922	0.0994851	0.129258	0.999997	1029.06	0.0829697	0.0642805	0.196792	0.999993	1323.4	0.0392751	0.0644478	0.542253	0.999999
ENSG00000074964	protein_coding	ARHGEF10L	642.644	-0.0259091	0.0801872	0.746613	0.999994	414.399	0.156485	0.162401	0.335261	0.999997	439.264	-0.191308	0.150437	0.203487	0.999993	552.727	0.0138414	0.124094	0.911189	0.999999
ENSG00000074966	protein_coding	TXK	46.3792	-0.0198847	0.148295	0.893333	0.999994	9.95657	0.863048	0.334436	0.00986269	0.999997	12.5246	-0.066339	0.204128	0.74519	0.999993	15.6559	-0.0278697	0.170931	0.870482	0.999999
ENSG00000075035	protein_coding	WSCD2	1280.32	0.0616697	0.0616173	0.3169	0.999994	1451.95	-0.209847	0.130393	0.107542	0.999997	939.66	-0.060638	0.127419	0.63415	0.999993	1416.15	0.00277064	0.0994218	0.977768	0.999999
ENSG00000075043	protein_coding	KCNQ2	1790.21	0.140707	0.0967711	0.145941	0.999994	964.11	-0.0535462	0.166991	0.748473	0.999997	1248.09	-0.207544	0.150728	0.168528	0.999993	2274.73	-0.00721799	0.128489	0.955202	0.999999
ENSG00000075073	protein_coding	TACR2	14.5709	0.0772239	0.176509	0.661744	0.999994	9.58084	-0.0778942	0.215256	0.717451	0.999997	8.10752	-0.0461791	0.20079	0.818101	0.999993	13.6018	-0.0538506	0.158719	0.734397	0.999999
ENSG00000075089	protein_coding	ACTR6	1550.48	0.0129616	0.0894169	0.884745	0.999994	975.38	-0.00371153	0.111732	0.973501	0.999997	748.808	0.106829	0.0902321	0.236437	0.999993	1008.19	-0.038798	0.09107	0.67009	0.999999
ENSG00000075131	protein_coding	TIPIN	205.544	0.00885133	0.0874409	0.919371	0.999994	157.072	0.0427354	0.0995357	0.66767	0.999997	137.344	0.0511551	0.0929404	0.58204	0.999993	192.159	-0.0143298	0.0917018	0.875824	0.999999
ENSG00000075142	protein_coding	SRI	7063.39	0.0613047	0.0502948	0.22288	0.999994	6345.69	-0.0526902	0.0998546	0.597729	0.999997	3562.18	-0.0297655	0.0729975	0.683449	0.999993	5399.69	-0.000921218	0.0805	0.990869	0.999999
ENSG00000075151	protein_coding	EIF4G3	11384.3	-0.055653	0.0442962	0.208977	0.999994	5443.47	0.0300598	0.0573135	0.599945	0.999997	5874.72	0.00504005	0.0571133	0.929681	0.999993	9122.78	-0.0741773	0.0578015	0.199383	0.999999
ENSG00000075188	protein_coding	NUP37	168.736	-0.0432782	0.0692888	0.53223	0.999994	162.975	-0.0156207	0.104103	0.880725	0.999997	118.48	-0.0278436	0.075044	0.710614	0.999993	165.129	0.0506604	0.0874458	0.562364	0.999999
ENSG00000075213	protein_coding	SEMA3A	1462.01	-0.0892778	0.0922518	0.333163	0.999994	1624.68	-0.243602	0.164746	0.139233	0.999997	832.04	0.230648	0.14454	0.110547	0.999993	718.354	0.00772865	0.176926	0.965157	0.999999
ENSG00000075218	protein_coding	GTSE1	6.51645	0.309217	0.234043	0.186436	0.999994	5.21648	0.365453	0.244554	0.13508	0.999997	6.01801	-0.127924	0.281734	0.649784	0.999993	6.22943	0.749545	0.289404	0.00959872	0.999999
ENSG00000075223	protein_coding	SEMA3C	1983.01	-0.0577519	0.113635	0.611299	0.999994	927.985	0.36786	0.190053	0.0529212	0.999997	1191.55	0.315775	0.182511	0.0835999	0.999993	1599.86	-0.0667966	0.182252	0.713988	0.999999
ENSG00000075234	protein_coding	TTC38	168.586	-0.0374779	0.0981461	0.702566	0.999994	153.146	0.0869151	0.0961424	0.365983	0.999997	141.334	-0.0999038	0.121073	0.409286	0.999993	175.786	0.00337848	0.137911	0.980456	0.999999
ENSG00000075239	protein_coding	ACAT1	1836.8	-0.062695	0.0758761	0.408645	0.999994	1311.04	-0.0702303	0.0779942	0.367878	0.999997	949.521	0.0533655	0.0609898	0.381578	0.999993	1391.45	0.049161	0.0762839	0.519286	0.999999
ENSG00000075240	protein_coding	GRAMD4	1336.56	0.0585813	0.0583066	0.315036	0.999994	648.457	0.104465	0.096293	0.27798	0.999997	848.291	-0.201565	0.0781091	0.00986393	0.999993	1259.58	0.0499455	0.0888187	0.573891	0.999999
ENSG00000075275	protein_coding	CELSR1	13.1301	-0.149413	0.200984	0.457235	0.999994	29.852	-0.599092	0.433282	0.166762	0.999997	39.3379	0.268015	0.375434	0.475302	0.999993	47.0459	-0.231852	0.304977	0.447118	0.999999
ENSG00000075290	protein_coding	WNT8B	1.71865	0.167409	0.495251	0.735341	0.999994	0.623117	0.391004	0.763188	0.60842	0.999997	1.26062	-0.406609	0.469803	0.386771	0.999993	1.6826	0.0833745	0.590566	0.88773	0.999999
ENSG00000075292	protein_coding	ZNF638	13802.9	-0.0342382	0.0430202	0.426112	0.999994	10646.3	-0.0637061	0.0545175	0.242587	0.999997	8988.44	0.0438424	0.0493856	0.374672	0.999993	12805.5	-0.0151696	0.0387968	0.695796	0.999999
ENSG00000075303	protein_coding	SLC25A40	1483.81	0.046587	0.0666767	0.48474	0.999994	1008.1	-0.00242249	0.105548	0.981689	0.999997	792.993	0.0944287	0.0934385	0.312209	0.999993	1082.67	-0.0850668	0.0980781	0.385757	0.999999
ENSG00000075336	protein_coding	TIMM21	670.787	-0.0453755	0.0565893	0.422646	0.999994	526.162	-0.126236	0.0762573	0.0978441	0.999997	367.401	0.0550357	0.0458138	0.229638	0.999993	519.825	-0.0229995	0.054033	0.670358	0.999999
ENSG00000075340	protein_coding	ADD2	11049.5	0.0533321	0.0797263	0.503534	0.999994	5774.17	-0.0637348	0.0966213	0.509488	0.999997	7128.68	-0.0463592	0.122662	0.705472	0.999993	11456.3	-0.0669533	0.115876	0.563397	0.999999
ENSG00000075388	protein_coding	FGF4	0.044144	0.272564	2.98661	0.927284	0.999994	0.00999962	0.0686095	2.99145	0.981702	0.999997	0.0186918	-0.0464415	2.9866	0.987593	0.999993	0	NA	NA	NA	NA
ENSG00000075391	protein_coding	RASAL2	6512.4	0.0241416	0.0478367	0.613792	0.999994	3125.5	-0.123768	0.0714353	0.0831696	0.999997	3330.3	0.100047	0.0933459	0.283814	0.999993	4733.48	-0.0595012	0.0927771	0.521305	0.999999
ENSG00000075399	protein_coding	VPS9D1	375.117	0.0279518	0.104487	0.789073	0.999994	174.19	0.246183	0.179744	0.170801	0.999997	241.531	-0.204401	0.140139	0.144685	0.999993	333.624	0.0256505	0.131834	0.845732	0.999999
ENSG00000075407	protein_coding	ZNF37A	2029.24	-0.041426	0.0583746	0.477916	0.999994	1576.09	-0.0258159	0.056284	0.64647	0.999997	1485.97	0.0544561	0.043259	0.208089	0.999993	2156.74	0.046839	0.0443431	0.290838	0.999999
ENSG00000075413	protein_coding	MARK3	3983.51	0.0203193	0.0326128	0.533255	0.999994	2368.22	-0.0314988	0.0536434	0.557077	0.999997	2461.76	0.0535416	0.039206	0.17205	0.999993	3457.86	0.00742269	0.0380988	0.845528	0.999999
ENSG00000075415	protein_coding	SLC25A3	7720.51	-0.00187851	0.0724893	0.979326	0.999994	4504.04	-0.0398321	0.0820073	0.62717	0.999997	3464.28	0.0806733	0.073528	0.272563	0.999993	5050.29	-0.0275061	0.0838927	0.743008	0.999999
ENSG00000075420	protein_coding	FNDC3B	937.431	0.0231401	0.0683884	0.73509	0.999994	991.7	-0.172733	0.0793507	0.0294935	0.999997	607.916	0.0347053	0.0846664	0.681875	0.999993	890.893	0.00364199	0.088778	0.967277	0.999999
ENSG00000075426	protein_coding	FOSL2	2162.28	0.271521	0.149662	0.069642	0.999994	1351.23	-0.432182	0.283592	0.127519	0.999997	929.775	0.488213	0.228475	0.0326117	0.999993	1148.33	-0.473634	0.274572	0.0845285	0.999999
ENSG00000075429	protein_coding	CACNG5	34.2703	-0.0517879	0.123067	0.673895	0.999994	40.2519	-0.218138	0.138652	0.115654	0.999997	48.1605	0.0291947	0.285033	0.918419	0.999993	20.5031	0.0623656	0.266349	0.814869	0.999999
ENSG00000075461	protein_coding	CACNG4	305.242	-0.0638698	0.0771397	0.407684	0.999994	1232.28	-0.235989	0.163129	0.147997	0.999997	702.517	-0.120324	0.164413	0.464266	0.999993	1138.72	0.0560677	0.151858	0.711969	0.999999
ENSG00000075539	protein_coding	FRYL	10765.3	-0.187481	0.0974867	0.054462	0.999994	6530.53	0.0538583	0.0920049	0.558289	0.999997	7484.99	0.17831	0.1216	0.14255	0.999993	8229.08	-0.124892	0.0866468	0.149474	0.999999
ENSG00000075568	protein_coding	TMEM131	2807.23	-0.00414451	0.0473623	0.930269	0.999994	2193.34	-0.0917921	0.0896154	0.305698	0.999997	1951.78	0.0206851	0.0455554	0.649783	0.999993	2750.79	-0.0143947	0.0477867	0.763241	0.999999
ENSG00000075618	protein_coding	FSCN1	1959.67	-0.046102	0.0849224	0.587218	0.999994	922.946	0.129718	0.161891	0.422979	0.999997	1237.09	-0.0461739	0.134434	0.731246	0.999993	1688.02	-0.00334791	0.11701	0.977174	0.999999
ENSG00000075624	protein_coding	ACTB	23105.2	0.05951	0.0691262	0.389299	0.999994	13537.2	-0.0274091	0.0831508	0.741679	0.999997	15190.3	-0.0103992	0.0770294	0.89261	0.999993	21312.6	0.0274756	0.0820123	0.737612	0.999999
ENSG00000075643	protein_coding	MOCOS	23.9337	0.380082	0.154452	0.013861	0.999994	27.5168	0.157555	0.196061	0.421626	0.999997	37.4032	-0.249915	0.217347	0.250208	0.999993	55.9964	-0.245868	0.231173	0.287524	0.999999
ENSG00000075651	protein_coding	PLD1	1231.01	-0.340829	0.172974	0.0487917	0.999994	670.268	0.157199	0.145677	0.280544	0.999997	1019.87	0.139524	0.182279	0.444009	0.999993	933.456	-0.143992	0.124653	0.24803	0.999999
ENSG00000075673	protein_coding	ATP12A	24.2895	-0.057987	0.164307	0.72415	0.999994	3.73964	0.563804	0.429065	0.188837	0.999997	3.78272	0.189633	0.362294	0.600681	0.999993	4.34117	-0.210572	0.345298	0.541976	0.999999
ENSG00000075702	protein_coding	WDR62	34.0122	0.460341	0.151117	0.00231703	0.999994	16.8202	0.190302	0.222037	0.391403	0.999997	36.0198	-0.160913	0.183476	0.380473	0.999993	48.0846	0.189712	0.16581	0.252561	0.999999
ENSG00000075711	protein_coding	DLG1	7476.36	-0.110397	0.0626979	0.0782765	0.999994	6189.13	-0.171684	0.0945316	0.0693467	0.999997	4687.32	0.116366	0.0763418	0.127441	0.999993	6008.55	-0.0159068	0.0676375	0.814071	0.999999
ENSG00000075785	protein_coding	RAB7A	3326.91	-0.0409306	0.0497891	0.411032	0.999994	2083.66	0.0330039	0.060764	0.587027	0.999997	2518.78	0.0692148	0.0538172	0.198405	0.999993	3746.99	0.00966049	0.0715934	0.892663	0.999999
ENSG00000075790	protein_coding	BCAP29	6788.2	-0.0158587	0.0748761	0.832264	0.999994	2577.62	-0.0361136	0.0775237	0.641331	0.999997	2548.65	0.135536	0.0970799	0.162676	0.999993	3913.21	-0.122662	0.101014	0.224633	0.999999
ENSG00000075826	protein_coding	SEC31B	631.583	0.133627	0.101734	0.189014	0.999994	597.894	-0.00646907	0.133386	0.961319	0.999997	528.284	-0.123365	0.0897242	0.169151	0.999993	710.952	0.0399469	0.0978556	0.68311	0.999999
ENSG00000075856	protein_coding	SART3	2049.88	0.0180829	0.0477251	0.704765	0.999994	1393.45	-0.022365	0.0627907	0.721704	0.999997	1243.7	0.0217987	0.0533081	0.6826	0.999993	1784.68	-0.027918	0.0480355	0.561109	0.999999
ENSG00000075884	protein_coding	ARHGAP15	110.072	0.00373842	0.146224	0.979603	0.999994	91.9846	0.328082	0.174637	0.0602923	0.999997	93.9797	-0.281802	0.136772	0.0393627	0.999993	137.675	-0.142095	0.17779	0.424156	0.999999
ENSG00000075886	protein_coding	TUBA3D	11.3284	0.195318	0.251553	0.437483	0.999994	4.91777	0.0627708	0.33178	0.84994	0.999997	2.21972	0.950054	0.388507	0.0144693	0.999993	6.20002	-0.344733	0.373305	0.355767	0.999999
ENSG00000075891	protein_coding	PAX2	1.07392	0.302512	0.63922	0.636033	0.999994	0.330829	0.698496	1.06807	0.513126	0.999997	3.77549	-0.365185	0.51997	0.48248	0.999993	10.3461	0.242917	0.356569	0.495706	0.999999
ENSG00000075914	protein_coding	EXOSC7	470.757	-0.0116576	0.051833	0.822052	0.999994	386.786	-0.0364935	0.0726574	0.615479	0.999997	304.834	0.0221035	0.0478695	0.644264	0.999993	450.467	0.0448165	0.0553996	0.418534	0.999999
ENSG00000075945	protein_coding	KIFAP3	14593.5	-0.0364754	0.0717119	0.611006	0.999994	6593.59	-0.0285019	0.0763723	0.709002	0.999997	6028.99	0.0534552	0.099185	0.589925	0.999993	9487.23	-0.078716	0.10596	0.457552	0.999999
ENSG00000075975	protein_coding	MKRN2	1389.55	0.0412381	0.0562394	0.4634	0.999994	816.59	-0.0328785	0.0547175	0.547922	0.999997	630.672	0.122735	0.0574201	0.0325578	0.999993	910.877	0.00547168	0.0643418	0.932229	0.999999
ENSG00000076003	protein_coding	MCM6	999.918	-0.0595741	0.065574	0.363613	0.999994	605.334	0.0154071	0.083019	0.85277	0.999997	490.745	0.0381098	0.0749785	0.611259	0.999993	779.83	-0.0428819	0.0731113	0.55752	0.999999
ENSG00000076043	protein_coding	REXO2	454.246	0.020667	0.0576867	0.720147	0.999994	336.317	-0.0192593	0.0687212	0.779284	0.999997	287.63	0.109111	0.0557525	0.0503393	0.999993	384.596	-0.0853564	0.0643919	0.18498	0.999999
ENSG00000076053	protein_coding	RBM7	257.368	-0.0128937	0.0804638	0.87269	0.999994	274.253	-0.212951	0.111075	0.0552147	0.999997	192.88	0.235225	0.083463	0.00482771	0.975328	248.323	0.012136	0.0668779	0.856002	0.999999
ENSG00000076067	protein_coding	RBMS2	316.405	-0.0129505	0.0722991	0.857841	0.999994	250.874	0.0856189	0.111448	0.442345	0.999997	261.782	-0.104466	0.103322	0.311981	0.999993	359.215	-0.249912	0.152122	0.100416	0.999999
ENSG00000076108	protein_coding	BAZ2A	1930.3	0.0642861	0.080405	0.423984	0.999994	1223.69	0.160914	0.115448	0.163372	0.999997	1610	-0.0611365	0.0660522	0.354665	0.999993	2101.85	-0.0535952	0.0875812	0.540572	0.999999
ENSG00000076201	protein_coding	PTPN23	972.36	0.0444032	0.105722	0.674485	0.999994	583.98	0.137101	0.156064	0.379675	0.999997	838.464	-0.088164	0.0971001	0.363894	0.999993	1124.1	0.0559796	0.114753	0.625673	0.999999
ENSG00000076242	protein_coding	MLH1	1102.26	-0.0298942	0.0454328	0.510546	0.999994	824.852	0.041855	0.0558193	0.453356	0.999997	686.21	0.0101905	0.0390598	0.794173	0.999993	981.834	-0.0122927	0.0521972	0.813817	0.999999
ENSG00000076248	protein_coding	UNG	506.428	0.075352	0.0602265	0.210882	0.999994	447.686	-0.00067438	0.0722228	0.99255	0.999997	379.684	-0.057871	0.0686738	0.3994	0.999993	535.413	0.00865468	0.0672319	0.897572	0.999999
ENSG00000076258	protein_coding	FMO4	59.6825	0.0276825	0.130792	0.832378	0.999994	53.4261	0.188659	0.143287	0.187954	0.999997	47.5039	-0.148203	0.146357	0.311244	0.999993	54.3274	-0.212424	0.115251	0.0653095	0.999999
ENSG00000076321	protein_coding	KLHL20	856.186	-0.101062	0.0521627	0.0526922	0.999994	706.981	-0.0311967	0.0580301	0.590857	0.999997	486.989	0.0355954	0.0496752	0.473644	0.999993	651.121	-0.0174542	0.0550088	0.751017	0.999999
ENSG00000076344	protein_coding	RGS11	610.468	0.0274607	0.121145	0.820675	0.999994	270.202	0.219896	0.218264	0.313706	0.999997	375.612	-0.0586492	0.17742	0.740971	0.999993	507.61	0.168146	0.148312	0.256906	0.999999
ENSG00000076351	protein_coding	SLC46A1	539.694	-0.0443238	0.0582524	0.446722	0.999994	442.962	-0.023747	0.0693051	0.731867	0.999997	395.787	-0.0246613	0.0934262	0.791807	0.999993	540.08	-0.102523	0.104209	0.3252	0.999999
ENSG00000076356	protein_coding	PLXNA2	3944.14	0.0666307	0.0937442	0.477226	0.999994	2370.26	-0.0724352	0.104285	0.487313	0.999997	2357.15	-0.0335073	0.0914331	0.714016	0.999993	3205.54	-0.076023	0.0948091	0.422638	0.999999
ENSG00000076382	protein_coding	SPAG5	433.225	0.119972	0.0851643	0.158919	0.999994	300.238	0.0661844	0.0952781	0.487278	0.999997	226.895	-0.0686438	0.102279	0.50213	0.999993	361.633	0.157372	0.088668	0.0759231	0.999999
ENSG00000076513	protein_coding	ANKRD13A	1325.91	-0.169626	0.0839859	0.0434148	0.999994	1527.45	-0.107292	0.0837633	0.200231	0.999997	1031.8	0.115029	0.100138	0.25068	0.999993	1132.54	0.0352586	0.076743	0.64592	0.999999
ENSG00000076554	protein_coding	TPD52	6944.34	0.0186815	0.0666998	0.779414	0.999994	3037.57	-0.0370287	0.108423	0.73271	0.999997	3689.29	0.194173	0.143012	0.174545	0.999993	5348.26	-0.0140674	0.136097	0.917675	0.999999
ENSG00000076555	protein_coding	ACACB	1265.95	0.0158858	0.083187	0.848553	0.999994	871.804	0.314431	0.169307	0.0632876	0.999997	1167.06	-0.190164	0.129541	0.142109	0.999993	1387.18	-0.163933	0.168511	0.330638	0.999999
ENSG00000076604	protein_coding	TRAF4	231.646	-0.10287	0.109355	0.346861	0.999994	160.774	0.157538	0.145313	0.27831	0.999997	210.224	0.122945	0.150779	0.414843	0.999993	217.409	-0.0828219	0.136929	0.545276	0.999999
ENSG00000076641	protein_coding	PAG1	1741.13	-0.0187999	0.0543186	0.729264	0.999994	1171.94	-0.0388428	0.0703665	0.580944	0.999997	1180.11	0.0790073	0.0633215	0.212135	0.999993	1515.48	-0.00389136	0.0672082	0.953828	0.999999
ENSG00000076650	protein_coding	GPATCH1	469.991	-0.0663046	0.0472326	0.160382	0.999994	310.853	0.092845	0.0787905	0.238646	0.999997	275.855	-0.00439569	0.0599482	0.941548	0.999993	400.37	0.0350253	0.0499037	0.482768	0.999999
ENSG00000076662	protein_coding	ICAM3	13.1409	0.00187472	0.146589	0.989796	0.999994	9.60686	0.41579	0.241058	0.0845536	0.999997	13.329	-0.376926	0.210593	0.0734818	0.999993	18.5465	-0.107741	0.180802	0.551237	0.999999
ENSG00000076685	protein_coding	NT5C2	2674.1	0.016474	0.0506162	0.744826	0.999994	2029.16	-0.00706155	0.0671206	0.916212	0.999997	1807.53	0.0219597	0.0466437	0.637786	0.999993	2543.78	0.00378558	0.046446	0.93504	0.999999
ENSG00000076706	protein_coding	MCAM	1015.65	-0.296827	0.165969	0.0737034	0.999994	612.291	0.289425	0.162707	0.0752713	0.999997	733.602	0.197834	0.172185	0.250572	0.999993	771.158	0.0450565	0.113237	0.690706	0.999999
ENSG00000076716	protein_coding	GPC4	385.833	0.024614	0.0673823	0.714896	0.999994	238.935	0.118353	0.161166	0.462731	0.999997	408.336	-0.207833	0.154762	0.179298	0.999993	697.811	-0.124833	0.0944964	0.186489	0.999999
ENSG00000076770	protein_coding	MBNL3	291.638	-0.138168	0.125982	0.272759	0.999994	351.621	-0.0261523	0.143239	0.855129	0.999997	307.731	-0.0335153	0.0917622	0.714932	0.999993	394.811	-0.0390437	0.102998	0.704635	0.999999
ENSG00000076826	protein_coding	CAMSAP3	173.592	0.134758	0.133553	0.312962	0.999994	79.6054	0.0260387	0.219278	0.905475	0.999997	116.204	-0.125323	0.154151	0.416226	0.999993	184.729	0.0278894	0.15343	0.855761	0.999999
ENSG00000076864	protein_coding	RAP1GAP	4012.08	0.103022	0.0885378	0.244589	0.999994	6291.28	-0.157579	0.192382	0.412732	0.999997	3253.66	-0.0402025	0.116257	0.729488	0.999993	4855.11	0.118073	0.101671	0.245507	0.999999
ENSG00000076924	protein_coding	XAB2	734.926	0.0340349	0.0565507	0.547276	0.999994	421.409	0.0155607	0.118006	0.895092	0.999997	432.065	-0.00362849	0.0951609	0.969584	0.999993	584.135	0.0453958	0.0980913	0.643514	0.999999
ENSG00000076928	protein_coding	ARHGEF1	449.854	-0.0939163	0.118353	0.427472	0.999994	239.592	0.284899	0.202973	0.160428	0.999997	443.918	-0.0332896	0.163431	0.838594	0.999993	461.169	0.102265	0.156801	0.514275	0.999999
ENSG00000076944	protein_coding	STXBP2	22.7629	-0.0403408	0.132325	0.760471	0.999994	23.9622	-0.0658711	0.256592	0.797398	0.999997	22.6114	-0.107956	0.177025	0.541972	0.999993	29.3077	-0.117109	0.150753	0.43726	0.999999
ENSG00000076984	protein_coding	MAP2K7	461.279	-0.00319257	0.082334	0.969069	0.999994	249.092	0.15341	0.13544	0.257349	0.999997	309.191	-0.0231084	0.0764859	0.762556	0.999993	385.334	-0.0226917	0.0887322	0.798158	0.999999
ENSG00000077009	protein_coding	NMRK2	1.57054	-0.733102	0.439701	0.0954601	0.999994	0.633252	0.85371	0.809952	0.291871	0.999997	0.784962	-0.699015	0.708611	0.323909	0.999993	0.783307	-0.20284	0.619778	0.743458	0.999999
ENSG00000077044	protein_coding	DGKD	866.836	0.0121668	0.0665714	0.854983	0.999994	1043.17	-0.122169	0.101703	0.229659	0.999997	808.66	0.0721931	0.10462	0.490164	0.999993	1037.63	-0.0251653	0.0983525	0.798053	0.999999
ENSG00000077063	protein_coding	CTTNBP2	2966.91	-0.0781202	0.0614615	0.203714	0.999994	2846.38	-0.177327	0.0949055	0.0616976	0.999997	2204.08	0.0363926	0.0750274	0.627636	0.999993	2750.69	-0.0425062	0.0526824	0.41976	0.999999
ENSG00000077080	protein_coding	ACTL6B	777.526	0.0502132	0.0749879	0.503101	0.999994	467.763	-0.0503195	0.103584	0.62712	0.999997	370.746	-0.0282112	0.0987007	0.775012	0.999993	569.254	0.0706132	0.109972	0.520806	0.999999
ENSG00000077092	protein_coding	RARB	1052.02	0.0466647	0.0896645	0.60276	0.999994	2129.93	-0.210051	0.228357	0.357658	0.999997	249.189	0.0393981	0.135728	0.771607	0.999993	239.105	-0.0596328	0.118409	0.614529	0.999999
ENSG00000077097	protein_coding	TOP2B	13708	-0.078229	0.0598824	0.191425	0.999994	8602.06	-0.0429697	0.0655532	0.51215	0.999997	6867	0.0433827	0.0627084	0.489053	0.999993	9894.7	-0.0218561	0.0761666	0.77415	0.999999
ENSG00000077147	protein_coding	TM9SF3	8071.55	-0.0393156	0.0692983	0.570484	0.999994	5418.4	-0.0485807	0.0935145	0.603413	0.999997	4372.54	0.11619	0.0651993	0.0747382	0.999993	6218.99	-0.0692746	0.0806212	0.390197	0.999999
ENSG00000077150	protein_coding	NFKB2	105.702	0.118564	0.162698	0.466161	0.999994	68.9837	0.0292105	0.166695	0.860897	0.999997	87.4495	0.115637	0.199472	0.562105	0.999993	105.393	0.0176853	0.210795	0.933138	0.999999
ENSG00000077152	protein_coding	UBE2T	182.449	-0.0216541	0.118945	0.855542	0.999994	132.169	-0.0967301	0.138535	0.485028	0.999997	77.9013	0.117728	0.144688	0.415834	0.999993	123.791	0.0166352	0.157843	0.916065	0.999999
ENSG00000077157	protein_coding	PPP1R12B	6977.89	-0.0598831	0.0372014	0.107463	0.999994	4665.79	-0.079477	0.0486188	0.102113	0.999997	4398.45	0.0739419	0.0588963	0.209312	0.999993	5505.11	-0.00466869	0.053278	0.930172	0.999999
ENSG00000077232	protein_coding	DNAJC10	6499.4	-0.029989	0.0563468	0.594573	0.999994	5226.77	-0.115659	0.0863439	0.180401	0.999997	3414.99	0.11768	0.0697964	0.0917871	0.999993	4957.68	-0.0347642	0.0756425	0.645814	0.999999
ENSG00000077235	protein_coding	GTF3C1	3861.18	0.0739366	0.0545731	0.175476	0.999994	2829.81	-0.0624756	0.0839664	0.456844	0.999997	2712.63	0.0128975	0.0689779	0.851676	0.999993	4046.2	0.0453702	0.0656154	0.489278	0.999999
ENSG00000077238	protein_coding	IL4R	174.647	0.112934	0.217917	0.604288	0.999994	123.632	0.03351	0.242136	0.88993	0.999997	143.372	0.295561	0.248228	0.233779	0.999993	185.852	-0.222039	0.288137	0.440943	0.999999
ENSG00000077254	protein_coding	USP33	8311.73	-0.0325184	0.0694317	0.639533	0.999994	4361.3	-0.0482545	0.0778494	0.53536	0.999997	3810.16	0.0750963	0.0800832	0.348384	0.999993	5579.57	-0.0593465	0.0854003	0.487104	0.999999
ENSG00000077264	protein_coding	PAK3	13620.1	0.0181025	0.0734241	0.805259	0.999994	8047.91	-0.0297317	0.0935934	0.750736	0.999997	7800.55	0.0511553	0.140472	0.715734	0.999993	13068.6	-0.0574072	0.142741	0.687553	0.999999
ENSG00000077274	protein_coding	CAPN6	1.61817	0.0747409	0.680602	0.912555	0.999994	0.707541	0.543559	0.698426	0.436414	0.999997	0.546999	0.202141	0.717009	0.778003	0.999993	0.546623	0.201191	0.649499	0.756741	0.999999
ENSG00000077279	protein_coding	DCX	930.527	-0.0302057	0.0714138	0.672319	0.999994	777.114	-0.0475892	0.129208	0.71264	0.999997	765.708	-0.0466757	0.105493	0.658161	0.999993	989.285	-0.0007111	0.0960072	0.99409	0.999999
ENSG00000077312	protein_coding	SNRPA	118.248	0.062536	0.0626715	0.318358	0.999994	121.089	-0.0455754	0.106774	0.669496	0.999997	89.657	0.0678479	0.100955	0.501545	0.999993	123.134	0.0808905	0.0896826	0.367076	0.999999
ENSG00000077327	protein_coding	SPAG6	104.876	-0.279886	0.11677	0.0165344	0.999994	187.11	-0.749871	0.484695	0.121839	0.999997	120.899	0.176446	0.500044	0.724193	0.999993	158.608	-0.292492	0.496592	0.555862	0.999999
ENSG00000077348	protein_coding	EXOSC5	195.565	-0.0119898	0.0848554	0.887635	0.999994	129.405	0.0903144	0.186365	0.627952	0.999997	94.8357	0.0212988	0.167385	0.898747	0.999993	139.778	0.0901084	0.121807	0.459443	0.999999
ENSG00000077380	protein_coding	DYNC1I2	5368.99	-0.170125	0.0728857	0.0195891	0.999994	2942.12	0.0338753	0.0745177	0.649401	0.999997	3087.67	0.120855	0.066823	0.0705161	0.999993	3945.65	-0.0536622	0.0627588	0.392521	0.999999
ENSG00000077420	protein_coding	APBB1IP	256.727	-0.142215	0.176106	0.419348	0.999994	247.689	0.134128	0.147638	0.363618	0.999997	264.412	-0.255632	0.167195	0.126277	0.999993	337.619	-0.103342	0.204662	0.613602	0.999999
ENSG00000077454	protein_coding	LRCH4	179.409	0.0617877	0.109452	0.572403	0.999994	131.014	0.299618	0.212196	0.157954	0.999997	174.353	-0.144109	0.164232	0.380229	0.999993	204.679	0.00909038	0.154404	0.953052	0.999999
ENSG00000077458	protein_coding	FAM76B	1024.94	-0.0751207	0.076475	0.325957	0.999994	765.654	-0.0889196	0.1157	0.442171	0.999997	630.296	0.090363	0.068679	0.188265	0.999993	803.33	-0.030771	0.0760886	0.685911	0.999999
ENSG00000077463	protein_coding	SIRT6	60.9773	-0.0343876	0.107073	0.748088	0.999994	35.5802	0.206994	0.255085	0.417095	0.999997	36.0358	-0.112587	0.214	0.598816	0.999993	43.8513	0.229749	0.163609	0.160243	0.999999
ENSG00000077498	protein_coding	TYR	1.29681	-0.281485	0.656907	0.668287	0.999994	0.669779	1.64039	0.840674	0.0510236	0.999997	0.365201	0.63659	1.05778	0.547296	0.999993	0.187054	0.224761	1.2537	0.857719	0.999999
ENSG00000077514	protein_coding	POLD3	522.76	-0.0151028	0.0519182	0.77113	0.999994	382.844	-0.0681126	0.0641564	0.288388	0.999997	306.377	0.07303	0.0602575	0.225526	0.999993	468.177	-0.0126455	0.0559418	0.821165	0.999999
ENSG00000077522	protein_coding	ACTN2	2562.85	-0.0359861	0.0615426	0.558726	0.999994	3601.02	-0.437963	0.156979	0.00527165	0.999997	1777.07	0.0784692	0.108478	0.469456	0.999993	2005.42	0.164618	0.101961	0.106414	0.999999
ENSG00000077549	protein_coding	CAPZB	2227.86	0.0257325	0.0707637	0.716127	0.999994	1206.4	0.136879	0.0948918	0.149168	0.999997	1509.15	-0.0510793	0.0644081	0.427744	0.999993	2403.85	-0.0354555	0.0656558	0.589182	0.999999
ENSG00000077585	protein_coding	GPR137B	1257.39	0.0202951	0.0620726	0.7437	0.999994	1820.52	-0.138364	0.121906	0.256371	0.999997	1122.44	-0.0716713	0.0811297	0.377011	0.999993	1645.41	-0.0114893	0.0695203	0.868735	0.999999
ENSG00000077616	protein_coding	NAALAD2	1121.23	0.0817997	0.090657	0.366898	0.999994	1032.78	-0.0887774	0.107504	0.408916	0.999997	906.027	0.0454233	0.123746	0.713568	0.999993	1068.96	0.0226885	0.0996015	0.819807	0.999999
ENSG00000077684	protein_coding	JADE1	1417.85	0.0254888	0.0513929	0.619923	0.999994	1079.17	-0.0367627	0.0585598	0.530148	0.999997	810.386	0.0239758	0.05545	0.665461	0.999993	1109.91	0.0160325	0.0578788	0.78178	0.999999
ENSG00000077713	protein_coding	SLC25A43	203.333	-0.143988	0.0950503	0.129808	0.999994	139.161	0.0229722	0.105045	0.826893	0.999997	137.56	-0.0532912	0.0871186	0.54073	0.999993	216.732	0.0742387	0.0913151	0.416221	0.999999
ENSG00000077721	protein_coding	UBE2A	972.073	-0.0308945	0.0636852	0.627597	0.999994	908.627	-0.10787	0.0908572	0.235131	0.999997	691.868	0.0577797	0.0640322	0.366868	0.999993	1074.29	-0.0284699	0.079029	0.718662	0.999999
ENSG00000077782	protein_coding	FGFR1	1687.89	0.0656841	0.0666522	0.324391	0.999994	1060.02	0.29082	0.161227	0.071264	0.999997	1489.01	-0.0839079	0.137353	0.541272	0.999993	1720.23	-0.184953	0.129516	0.153282	0.999999
ENSG00000077800	protein_coding	FKBP6	0.801184	-0.239113	0.559332	0.669018	0.999994	0.913309	0.050216	0.495555	0.919286	0.999997	0.489303	-0.00434415	0.766275	0.995477	0.999993	0.555444	0.356759	0.667138	0.592816	0.999999
ENSG00000077809	protein_coding	GTF2I	5553.62	-0.0383669	0.0413081	0.352993	0.999994	3887.1	-0.0234159	0.0550165	0.670388	0.999997	3512.94	-0.0307755	0.0579707	0.595501	0.999993	5196.15	-0.0612696	0.0535472	0.252533	0.999999
ENSG00000077935	protein_coding	SMC1B	5.01194	-0.170663	0.31837	0.591922	0.999994	5.40161	-0.0524932	0.321247	0.8702	0.999997	5.75228	-0.070711	0.366119	0.846852	0.999993	10.3139	0.400439	0.284888	0.159843	0.999999
ENSG00000077942	protein_coding	FBLN1	593.629	-0.128886	0.115643	0.26506	0.999994	354.26	0.00821724	0.16283	0.959752	0.999997	417.829	-0.14687	0.12568	0.242566	0.999993	508.907	-0.196327	0.151711	0.195635	0.999999
ENSG00000077943	protein_coding	ITGA8	753.231	-0.103336	0.111292	0.353142	0.999994	208.088	0.29281	0.176788	0.0976656	0.999997	290.884	0.121363	0.168829	0.472232	0.999993	476.867	-0.144419	0.134494	0.282912	0.999999
ENSG00000077984	protein_coding	CST7	7.20096	-0.0219381	0.306985	0.943029	0.999994	4.13233	0.0144059	0.337986	0.966002	0.999997	5.51449	0.334723	0.445821	0.452773	0.999993	5.42647	-0.173528	0.35902	0.628856	0.999999
ENSG00000078018	protein_coding	MAP2	104477	0.00729971	0.0584513	0.900614	0.999994	66767	-0.0813793	0.0832849	0.32851	0.999997	61552.8	0.0302921	0.10984	0.782714	0.999993	113932	0.0346025	0.114945	0.763387	0.999999
ENSG00000078043	protein_coding	PIAS2	4280.68	0.0165616	0.0467524	0.723159	0.999994	3002.29	-0.115291	0.081105	0.15517	0.999997	2423.45	0.000145677	0.0549409	0.997884	0.999993	3514.12	-0.0417348	0.0645023	0.517613	0.999999
ENSG00000078053	protein_coding	AMPH	5118.77	0.0912077	0.0537122	0.0894922	0.999994	1128.18	0.293229	0.118634	0.0134468	0.999997	2455.45	-0.0143111	0.13248	0.913976	0.999993	4327.04	0.00203876	0.105124	0.984527	0.999999
ENSG00000078061	protein_coding	ARAF	230.233	-0.0164904	0.068736	0.8104	0.999994	182.304	0.0407316	0.0804087	0.612466	0.999997	171.696	-0.0160396	0.0843832	0.849246	0.999993	216.087	-0.0239952	0.093877	0.798258	0.999999
ENSG00000078070	protein_coding	MCCC1	1739.58	-0.0390116	0.0398037	0.327037	0.999994	1123.16	-0.0197631	0.0428292	0.644483	0.999997	1057.4	0.0218589	0.0389975	0.575124	0.999993	1549.92	0.00300626	0.0477947	0.949846	0.999999
ENSG00000078081	protein_coding	LAMP3	4.87674	0.230639	0.245196	0.346893	0.999994	8.85177	-0.0663043	0.186417	0.722083	0.999997	8.09256	-0.0725501	0.250184	0.771826	0.999993	12.029	0.155853	0.259756	0.548507	0.999999
ENSG00000078098	protein_coding	FAP	154.248	0.00504608	0.111111	0.963777	0.999994	70.5593	0.451639	0.188164	0.0163841	0.999997	91.6621	0.179787	0.192061	0.349227	0.999993	91.4689	-0.18031	0.162635	0.26757	0.999999
ENSG00000078114	protein_coding	NEBL	14612.1	0.0223699	0.0640501	0.726898	0.999994	12660.2	-0.0741883	0.0807024	0.357948	0.999997	9163.79	-0.0767089	0.0849596	0.366586	0.999993	13910	-0.00831908	0.0677214	0.902232	0.999999
ENSG00000078124	protein_coding	ACER3	3031.21	-0.136596	0.0932146	0.142813	0.999994	1749.9	0.0438011	0.101854	0.66717	0.999997	1800.11	0.208334	0.0884624	0.0185199	0.999993	2171.77	-0.125115	0.08922	0.160819	0.999999
ENSG00000078140	protein_coding	UBE2K	7555.15	-0.00202064	0.0706932	0.977197	0.999994	4419.05	-0.0951369	0.103146	0.356347	0.999997	3953.58	0.103695	0.111309	0.351546	0.999993	6078.29	-0.0730375	0.104991	0.486644	0.999999
ENSG00000078142	protein_coding	PIK3C3	6670.04	-0.00683979	0.051287	0.893906	0.999994	4808	-0.118401	0.0816977	0.147267	0.999997	3458.31	0.0489244	0.0537985	0.363139	0.999993	4900.8	-0.0301678	0.0622208	0.627782	0.999999
ENSG00000078177	protein_coding	N4BP2	1190.24	0.0316821	0.0704304	0.652829	0.999994	1798.31	-0.0274476	0.112715	0.807609	0.999997	1185.84	-0.0698854	0.0959597	0.466443	0.999993	1553.51	0.141217	0.0882654	0.109617	0.999999
ENSG00000078237	protein_coding	C12orf5	739.755	-0.0485017	0.0604665	0.422481	0.999994	207.25	-0.12426	0.102768	0.226609	0.999997	265.249	0.0897628	0.099689	0.367892	0.999993	376.478	-0.0931001	0.0894018	0.297705	0.999999
ENSG00000078246	protein_coding	TULP3	476.634	-0.149863	0.0746782	0.0447725	0.999994	370.074	-0.0236046	0.0980334	0.809725	0.999997	383.937	0.0296194	0.0910037	0.744822	0.999993	526.427	-0.07031	0.0969087	0.468128	0.999999
ENSG00000078269	protein_coding	SYNJ2	4945.9	-0.164923	0.107325	0.124373	0.999994	1382.17	0.250174	0.183343	0.172407	0.999997	4264.55	0.230493	0.110117	0.0363349	0.999993	5567.31	0.00483206	0.0911645	0.957729	0.999999
ENSG00000078295	protein_coding	ADCY2	9449.71	0.0116561	0.0370129	0.752823	0.999994	2983.02	0.19482	0.11589	0.0927479	0.999997	4746.04	-0.0883674	0.0758988	0.244311	0.999993	6797.69	-0.0662564	0.0602797	0.271703	0.999999
ENSG00000078304	protein_coding	PPP2R5C	8108.18	0.0180884	0.0631881	0.774677	0.999994	5457.15	-0.072057	0.0951039	0.448651	0.999997	4528.88	0.0504467	0.0788439	0.522283	0.999993	6724.72	-0.0807396	0.0850888	0.342678	0.999999
ENSG00000078319	pseudogene	PMS2P1	359.63	-0.0126668	0.0550626	0.818057	0.999994	194.622	0.038248	0.101266	0.705655	0.999997	229.607	0.0464777	0.073269	0.525857	0.999993	341.271	-0.0636208	0.0711512	0.371234	0.999999
ENSG00000078328	protein_coding	RBFOX1	9271.44	-0.0288556	0.0691008	0.676249	0.999994	5720.23	-0.257083	0.175157	0.142178	0.999997	3787.08	0.0723447	0.111315	0.515749	0.999993	6550.65	0.048045	0.128843	0.709226	0.999999
ENSG00000078369	protein_coding	GNB1	20852.5	0.0355393	0.0642669	0.580267	0.999994	10693.1	-0.0595895	0.102629	0.56149	0.999997	12269.6	0.0744423	0.0789719	0.345864	0.999993	17846	-0.0483398	0.0657242	0.462038	0.999999
ENSG00000078399	protein_coding	HOXA9	0.100983	0.409624	2.25945	0.856137	0.999994	0.115888	-0.124624	1.88667	0.947334	0.999997	0.0802369	0.120754	2.92758	0.967099	0.999993	0.183282	-0.259897	1.3761	0.850199	0.999999
ENSG00000078401	protein_coding	EDN1	206.247	0.0436044	0.242919	0.857544	0.999994	146.719	-0.283793	0.217661	0.192292	0.999997	133.019	0.881548	0.244633	0.000313895	0.318217	224.576	0.0728884	0.279779	0.794462	0.999999
ENSG00000078403	protein_coding	MLLT10	1915.27	0.0309236	0.0545533	0.570815	0.999994	1432.12	-0.0661834	0.0644735	0.304646	0.999997	1238.4	-0.0433748	0.0355084	0.221883	0.999993	1786.63	0.00323985	0.0363448	0.928969	0.999999
ENSG00000078487	protein_coding	ZCWPW1	122.769	-0.116576	0.0967743	0.228353	0.999994	76.3205	0.185139	0.118709	0.118851	0.999997	96.2915	-0.0653408	0.112177	0.560245	0.999993	115.13	-0.104757	0.099379	0.291828	0.999999
ENSG00000078549	protein_coding	ADCYAP1R1	7050.11	0.0242581	0.0498664	0.62664	0.999994	6786.89	0.263544	0.1102	0.0167791	0.999997	6749.76	-0.221946	0.111796	0.0471145	0.999993	9137.17	-0.147738	0.0975638	0.129957	0.999999
ENSG00000078579	protein_coding	FGF20	31.2889	0.159524	0.191528	0.404901	0.999994	23.0966	0.245736	0.173701	0.157156	0.999997	18.6449	-0.221164	0.203595	0.27735	0.999993	25.803	-0.0853625	0.198709	0.667497	0.999999
ENSG00000078589	protein_coding	P2RY10	0.912165	0.5158	0.639084	0.419613	0.999994	1.08823	0.528884	0.514279	0.303762	0.999997	0.953213	-0.814224	0.648005	0.208931	0.999993	1.18145	-0.0453385	0.575933	0.937254	0.999999
ENSG00000078596	protein_coding	ITM2A	2687.44	-0.0998824	0.111258	0.369317	0.999994	1530.34	0.180135	0.13652	0.187009	0.999997	1532.17	-0.223994	0.119697	0.0612966	0.999993	2137.35	-0.142416	0.153905	0.354784	0.999999
ENSG00000078618	protein_coding	NRD1	5000.11	-0.0325311	0.0413081	0.430976	0.999994	3072.78	-0.0490654	0.0572458	0.39139	0.999997	3070.02	0.0771352	0.0609218	0.205465	0.999993	4381.07	-0.0735455	0.0613295	0.230456	0.999999
ENSG00000078668	protein_coding	VDAC3	4220.37	-0.0122995	0.0735699	0.867227	0.999994	2253.26	0.0441262	0.0824801	0.592655	0.999997	2141.37	0.0429634	0.0957858	0.653767	0.999993	3109.99	-0.0446387	0.108601	0.681047	0.999999
ENSG00000078674	protein_coding	PCM1	18321.7	-0.0719226	0.0471296	0.126995	0.999994	15445.6	-0.106086	0.0613773	0.0839136	0.999997	11154.4	0.0229949	0.0512935	0.653936	0.999993	16827.8	-0.0271837	0.0519351	0.600683	0.999999
ENSG00000078687	protein_coding	TNRC6C	2105.22	-0.024005	0.0772461	0.755983	0.999994	1359.94	0.0608429	0.099889	0.542455	0.999997	1646.42	-0.0275492	0.0758802	0.716558	0.999993	2324.87	-0.0376297	0.0856578	0.660442	0.999999
ENSG00000078699	protein_coding	CBFA2T2	2093.58	0.0669134	0.0537321	0.213016	0.999994	1528.21	0.0577723	0.0601816	0.337072	0.999997	1747.99	-0.0653228	0.0488484	0.181139	0.999993	2497.33	-0.0123862	0.0476487	0.794903	0.999999
ENSG00000078725	protein_coding	BRINP1	2477.58	-0.0124576	0.0632073	0.843757	0.999994	1379.74	-0.108585	0.0784556	0.16635	0.999997	1624.44	-0.0620801	0.113568	0.584629	0.999993	2519.75	-0.00427798	0.0885417	0.961464	0.999999
ENSG00000078747	protein_coding	ITCH	5822.84	-0.101326	0.0705732	0.151073	0.999994	3404.08	-0.0266872	0.07661	0.727576	0.999997	3383.65	0.129273	0.0680101	0.0573291	0.999993	4599.32	-0.0448922	0.0728378	0.537676	0.999999
ENSG00000078795	protein_coding	PKD2L2	8.8948	-0.119975	0.261525	0.646414	0.999994	14.821	-0.0199176	0.172354	0.907999	0.999997	9.64142	-0.106026	0.180904	0.557815	0.999993	13.9138	0.275647	0.144186	0.0559098	0.999999
ENSG00000078804	protein_coding	TP53INP2	2519.01	-0.418694	0.14972	0.00516589	0.999994	1544.96	0.181596	0.187952	0.333951	0.999997	2753.05	-0.0193976	0.19743	0.921733	0.999993	2762.9	-0.109957	0.168429	0.513859	0.999999
ENSG00000078808	protein_coding	SDF4	1136.37	-1.83493e-05	0.0796879	0.999816	0.999994	569.293	0.157584	0.185464	0.395506	0.999997	616.139	-0.0291273	0.129121	0.821527	0.999993	902.739	0.097197	0.118373	0.411586	0.999999
ENSG00000078814	protein_coding	MYH7B	170.937	-0.0499901	0.134135	0.709383	0.999994	71.1958	0.418986	0.229439	0.0678299	0.999997	136.529	-0.0547982	0.203826	0.788047	0.999993	114.683	0.114231	0.165831	0.490926	0.999999
ENSG00000078898	protein_coding	BPIFB2	0.0757269	0.154056	2.71402	0.954734	0.999994	0.190429	-0.0102899	1.56612	0.994758	0.999997	0.0225262	0.0495403	2.98656	0.986766	0.999993	0.0521243	0.0395009	2.98653	0.989447	0.999999
ENSG00000078900	protein_coding	TP73	4.10936	0.194153	0.259531	0.454404	0.999994	9.90394	0.00857866	0.464926	0.985279	0.999997	8.8837	0.0075289	0.400821	0.985014	0.999993	11.5585	-0.186384	0.364455	0.609067	0.999999
ENSG00000078902	protein_coding	TOLLIP	3510.2	0.0943353	0.07781	0.225367	0.999994	1040.82	0.0695078	0.140194	0.620037	0.999997	2263.96	-0.0824775	0.147249	0.575396	0.999993	3405.76	0.00872348	0.114634	0.939341	0.999999
ENSG00000078967	protein_coding	UBE2D4	768.328	-0.000411661	0.0452316	0.992738	0.999994	486.839	0.00244672	0.0532565	0.963356	0.999997	438.616	-0.00351543	0.0511769	0.945235	0.999993	648.534	-0.0334933	0.0470528	0.476574	0.999999
ENSG00000079101	protein_coding	CLUL1	155.11	-0.242669	0.236494	0.304838	0.999994	61.2073	0.306614	0.195806	0.11737	0.999997	114.612	-0.126567	0.187539	0.499751	0.999993	201.211	0.063773	0.199752	0.749529	0.999999
ENSG00000079102	protein_coding	RUNX1T1	2307.79	-0.0370007	0.0983222	0.706678	0.999994	1944.34	-0.0332948	0.135381	0.805734	0.999997	1665.99	0.0217203	0.131406	0.868715	0.999993	1897.12	-0.069415	0.110116	0.528445	0.999999
ENSG00000079112	protein_coding	CDH17	0.681966	-0.815181	0.696515	0.241852	0.999994	2.83787	-0.182698	0.331587	0.581647	0.999997	2.1481	-0.161852	0.427793	0.705177	0.999993	3.88935	0.39598	0.299473	0.186082	0.999999
ENSG00000079134	protein_coding	THOC1	1611.78	-0.0529292	0.0491801	0.281824	0.999994	1327.54	-0.0615488	0.0615596	0.317396	0.999997	1210.08	0.00859061	0.0530279	0.871305	0.999993	1744.26	0.00189414	0.0538997	0.971967	0.999999
ENSG00000079150	protein_coding	FKBP7	56.9046	-0.00936919	0.11151	0.933039	0.999994	46.7864	-0.0142269	0.109371	0.896504	0.999997	33.4961	0.140417	0.115312	0.223332	0.999993	43.7154	-0.154653	0.116423	0.184055	0.999999
ENSG00000079156	protein_coding	OSBPL6	3658.92	0.0374531	0.0563629	0.506371	0.999994	1613.34	-0.24011	0.0914896	0.00867891	0.999997	1657.58	-0.027372	0.0852627	0.748186	0.999993	2774.17	0.0121233	0.0710473	0.864509	0.999999
ENSG00000079215	protein_coding	SLC1A3	23659.1	0.101114	0.107505	0.346935	0.999994	20740.1	-0.0794985	0.0888635	0.370994	0.999997	13473.4	-0.0462168	0.103861	0.656328	0.999993	22931	0.000551155	0.102266	0.9957	0.999999
ENSG00000079246	protein_coding	XRCC5	10017.1	-0.0232745	0.0730896	0.750153	0.999994	6744.45	-0.0913639	0.0808246	0.258309	0.999997	5192.7	0.112767	0.0628935	0.0729749	0.999993	7525.13	-0.0220142	0.0906301	0.808081	0.999999
ENSG00000079257	protein_coding	LXN	30.8799	0.0289326	0.151993	0.849031	0.999994	41.332	-0.0952045	0.178176	0.593115	0.999997	31.5632	0.276044	0.227299	0.224574	0.999993	46.5896	0.00978164	0.208806	0.962636	0.999999
ENSG00000079263	protein_coding	SP140	77.7015	-0.187342	0.0840167	0.0257599	0.999994	56.2445	0.204964	0.105034	0.0510098	0.999997	61.4175	-0.126442	0.102944	0.21935	0.999993	77.656	0.0174693	0.102385	0.86452	0.999999
ENSG00000079277	protein_coding	MKNK1	887.329	0.104602	0.074727	0.161577	0.999994	518.787	0.108168	0.0804482	0.178764	0.999997	700.154	-0.181558	0.0659729	0.00592319	0.999993	1074.57	-0.00342724	0.0642157	0.957437	0.999999
ENSG00000079308	protein_coding	TNS1	1620.82	-0.159745	0.0949686	0.0925538	0.999994	1238.77	0.198321	0.141364	0.160643	0.999997	1691.7	0.00125522	0.173187	0.994217	0.999993	1714.23	-0.0371678	0.191601	0.846187	0.999999
ENSG00000079313	protein_coding	REXO1	294.503	0.11662	0.130041	0.369826	0.999994	173.754	0.0667473	0.189281	0.724361	0.999997	242.61	-0.096804	0.149806	0.518152	0.999993	358.946	0.0907723	0.157318	0.56394	0.999999
ENSG00000079332	protein_coding	SAR1A	4934.6	-0.00446305	0.0588545	0.939553	0.999994	3151.69	-0.0429713	0.0676405	0.52524	0.999997	2775.53	0.0901214	0.0573914	0.116347	0.999993	3771.71	-0.0635928	0.0595176	0.285308	0.999999
ENSG00000079335	protein_coding	CDC14A	356.695	0.138916	0.101269	0.170142	0.999994	290.081	-0.0404217	0.118774	0.733613	0.999997	241.224	-0.0783723	0.0965947	0.417164	0.999993	382.435	-0.0552765	0.114728	0.629943	0.999999
ENSG00000079337	protein_coding	RAPGEF3	1191.61	-0.093234	0.0883623	0.291364	0.999994	611.612	0.263374	0.160576	0.100967	0.999997	1038.7	-0.103612	0.139089	0.45631	0.999993	1163.36	0.047066	0.130227	0.71779	0.999999
ENSG00000079385	protein_coding	CEACAM1	6.48282	0.299407	0.28498	0.29343	0.999994	7.42996	0.342221	0.281372	0.223886	0.999997	7.1113	-0.368594	0.35395	0.297702	0.999993	9.15188	-0.754655	0.344817	0.0286283	0.999999
ENSG00000079387	protein_coding	SENP1	715.456	-0.0441712	0.0435526	0.310486	0.999994	548.261	-0.0357215	0.0643141	0.578606	0.999997	458.18	0.0309961	0.0534352	0.561868	0.999993	659.04	0.010362	0.053492	0.846402	0.999999
ENSG00000079393	protein_coding	DUSP13	1.08755	0.54603	0.543781	0.315313	0.999994	1.18903	1.63899	1.00199	0.101896	0.999997	0.773285	0.0540702	0.517475	0.916782	0.999993	1.41072	0.00525344	0.464581	0.990978	0.999999
ENSG00000079432	protein_coding	CIC	673.662	0.0142273	0.130449	0.913152	0.999994	488.777	0.107542	0.225952	0.634109	0.999997	640.277	-0.126846	0.207641	0.541272	0.999993	953.586	0.137455	0.184066	0.4552	0.999999
ENSG00000079435	protein_coding	LIPE	187.697	-0.295525	0.170214	0.0825283	0.999994	127.605	0.15559	0.195226	0.425466	0.999997	201.353	0.320268	0.223637	0.152117	0.999993	139.783	-0.018406	0.164356	0.910832	0.999999
ENSG00000079459	protein_coding	FDFT1	5000.1	-0.0617264	0.0736513	0.40198	0.999994	2125.8	0.0931473	0.0842643	0.268978	0.999997	3122.96	0.115619	0.0716285	0.106496	0.999993	4430.77	0.0271781	0.0804831	0.735599	0.999999
ENSG00000079462	protein_coding	PAFAH1B3	206.968	0.0799618	0.0787659	0.310019	0.999994	175.78	-0.00737998	0.159805	0.963166	0.999997	137.819	-0.129766	0.150544	0.3887	0.999993	220.501	0.0795486	0.120153	0.507933	0.999999
ENSG00000079482	protein_coding	OPHN1	2902.06	0.0613692	0.0442961	0.16592	0.999994	2901.33	-0.00343788	0.0662305	0.958602	0.999997	2450.06	-0.0951011	0.0608774	0.118247	0.999993	3851.12	-0.0827403	0.0642278	0.197665	0.999999
ENSG00000079557	protein_coding	AFM	0.0271152	0.250692	2.98661	0.933105	0.999994	0.0371884	0.0663535	2.99145	0.982304	0.999997	0.0294201	-0.100778	2.98661	0.973082	0.999993	0.0875714	-0.0568607	2.98632	0.984809	0.999999
ENSG00000079616	protein_coding	KIF22	346.84	-0.0363758	0.0726976	0.616813	0.999994	339.801	-0.0267053	0.110112	0.80837	0.999997	238.356	-0.0485007	0.0805907	0.547297	0.999993	326.986	0.0927474	0.071546	0.194861	0.999999
ENSG00000079689	protein_coding	SCGN	30.6706	0.186725	0.130927	0.153817	0.999994	73.4154	1.20824	0.409444	0.00316807	0.97737	22.6271	-0.00602962	0.220863	0.97822	0.999993	36.079	0.172365	0.142235	0.225578	0.999999
ENSG00000079691	protein_coding	LRRC16A	3387.79	0.0290165	0.0702666	0.679644	0.999994	2600.26	-0.0389708	0.0716973	0.586753	0.999997	1642.49	-0.180883	0.104443	0.0832935	0.999993	2578.22	0.0134231	0.0748681	0.85771	0.999999
ENSG00000079739	protein_coding	PGM1	1782.1	-0.0579711	0.0536694	0.280074	0.999994	1181.91	-0.0359531	0.0710736	0.612957	0.999997	928.246	-0.113921	0.0717648	0.112418	0.999993	1324.63	-0.0194111	0.0631329	0.75849	0.999999
ENSG00000079785	protein_coding	DDX1	7706.37	-0.0566611	0.0661374	0.391601	0.999994	3500.83	-0.0626698	0.0660161	0.342463	0.999997	3297.77	0.0995775	0.0979543	0.309358	0.999993	5104.41	-0.0514528	0.10684	0.630099	0.999999
ENSG00000079805	protein_coding	DNM2	1600.35	-0.106845	0.0842274	0.204608	0.999994	1027.61	0.166217	0.114773	0.147554	0.999997	1394.76	0.0255408	0.113077	0.821301	0.999993	1604.58	-0.0342205	0.0973739	0.725263	0.999999
ENSG00000079819	protein_coding	EPB41L2	9131.95	-0.0259946	0.0491742	0.597068	0.999994	6986.11	-0.163225	0.0868666	0.0602409	0.999997	4326.87	0.0151768	0.0869517	0.861438	0.999993	5687.83	-0.00692958	0.0697212	0.920829	0.999999
ENSG00000079841	protein_coding	RIMS1	9225.77	-0.0130692	0.0662959	0.843722	0.999994	5365.39	-0.111758	0.0969204	0.248874	0.999997	4089.67	-0.00447073	0.0799691	0.955417	0.999993	6896.39	0.0214664	0.0709126	0.762106	0.999999
ENSG00000079931	protein_coding	MOXD1	955.645	0.207284	0.088135	0.018678	0.999994	330.049	0.0640957	0.174574	0.713504	0.999997	694.089	-0.0404585	0.194474	0.835197	0.999993	1558.49	0.152766	0.186856	0.413609	0.999999
ENSG00000079950	protein_coding	STX7	6577.83	-0.0337463	0.0624072	0.588684	0.999994	3598.91	0.0680474	0.0815279	0.403914	0.999997	3652.43	0.0432698	0.0795238	0.586365	0.999993	5217.85	-0.0515507	0.0887305	0.561254	0.999999
ENSG00000079974	protein_coding	RABL2B	374.079	0.0746321	0.076788	0.331089	0.999994	284.685	-0.00441737	0.0853064	0.958702	0.999997	264.099	-0.100553	0.0785433	0.200467	0.999993	370.217	0.0136474	0.0698485	0.845091	0.999999
ENSG00000079999	protein_coding	KEAP1	852.65	-0.040044	0.0566737	0.479833	0.999994	491.625	0.116332	0.127316	0.360859	0.999997	488.492	-0.024858	0.0820604	0.761948	0.999993	590.477	-0.0432175	0.0862483	0.616313	0.999999
ENSG00000080007	protein_coding	DDX43	23.403	-0.0444122	0.225035	0.843548	0.999994	19.6645	-0.0123127	0.247445	0.960314	0.999997	25.8187	0.182929	0.217499	0.400317	0.999993	29.402	0.609641	0.206769	0.00319403	0.999999
ENSG00000080031	protein_coding	PTPRH	131.602	-0.488606	0.178525	0.00620208	0.999994	41.6662	0.373242	0.240212	0.120231	0.999997	100.302	0.480892	0.230294	0.0367828	0.999993	87.5756	0.321396	0.168856	0.0569925	0.999999
ENSG00000080166	protein_coding	DCT	282.025	0.0887589	0.0897745	0.322816	0.999994	401.269	-0.132461	0.134846	0.325947	0.999997	184.07	-0.178613	0.1014	0.0781584	0.999993	269.026	0.0257313	0.0917162	0.779053	0.999999
ENSG00000080189	protein_coding	SLC35C2	573.018	0.0300848	0.0636684	0.636554	0.999994	346.941	0.0357425	0.114548	0.755017	0.999997	390.415	-0.0884365	0.0858674	0.303048	0.999993	499.405	-0.0875292	0.0803209	0.275826	0.999999
ENSG00000080200	protein_coding	CRYBG3	1290.35	-0.214401	0.0945393	0.023338	0.999994	2089.27	-0.248671	0.134429	0.0643381	0.999997	804.398	0.0525987	0.100239	0.599768	0.999993	1023.26	-0.0744182	0.0833159	0.371748	0.999999
ENSG00000080224	protein_coding	EPHA6	2313.8	0.0813159	0.0925179	0.379444	0.999994	2211.69	-0.155402	0.114183	0.173515	0.999997	1674.75	-0.177197	0.126864	0.162492	0.999993	2998.4	-0.0485226	0.109416	0.657428	0.999999
ENSG00000080293	protein_coding	SCTR	13.9928	0.15346	0.211963	0.46907	0.999994	0.835136	0.237977	0.622388	0.702194	0.999997	0.362925	0.0158968	0.926226	0.986307	0.999993	0.534647	0.418913	0.761976	0.582476	0.999999
ENSG00000080298	protein_coding	RFX3	5671.35	0.0640376	0.0748729	0.392394	0.999994	5103.16	-0.141903	0.119027	0.233187	0.999997	3346.76	-0.109972	0.0867395	0.204855	0.999993	5820.22	-0.0353005	0.0872447	0.685761	0.999999
ENSG00000080345	protein_coding	RIF1	12325.2	-0.0894535	0.0630001	0.155638	0.999994	9158.44	-0.116014	0.0863696	0.179199	0.999997	6710.52	0.121454	0.0642294	0.0586318	0.999993	9662.11	-0.034599	0.0697541	0.619885	0.999999
ENSG00000080371	protein_coding	RAB21	2910.41	-0.0213464	0.0716755	0.76584	0.999994	2920.1	-0.0873852	0.0946984	0.356125	0.999997	2354.86	0.167626	0.052195	0.00132028	0.559055	3210.38	-0.0174753	0.0582091	0.764012	0.999999
ENSG00000080493	protein_coding	SLC4A4	9236.27	0.102322	0.116008	0.377765	0.999994	14684.7	-0.0514893	0.121932	0.672821	0.999997	6147.53	-0.22728	0.118378	0.0548628	0.999993	10429	-0.09303	0.100521	0.354718	0.999999
ENSG00000080503	protein_coding	SMARCA2	11669.9	-0.0251848	0.0523537	0.630481	0.999994	7237.25	-0.0603618	0.0895133	0.500099	0.999997	5811.29	-0.143431	0.0660294	0.0298385	0.999993	9192.55	-0.0711617	0.0549703	0.195477	0.999999
ENSG00000080511	protein_coding	RDH8	0.0583284	-0.249392	2.98659	0.933451	0.999994	0.148346	0.141143	2.36869	0.952485	0.999997	0.13261	0.253909	2.02105	0.900023	0.999993	0.167634	-0.414327	1.69129	0.806475	0.999999
ENSG00000080546	protein_coding	SESN1	3638.52	0.0512819	0.0863101	0.552406	0.999994	2476.48	-0.12463	0.11527	0.279608	0.999997	1558.28	0.125809	0.0941703	0.181559	0.999993	2282.04	-0.0428325	0.107779	0.691064	0.999999
ENSG00000080561	protein_coding	MID2	567.363	-0.0620037	0.0488438	0.204289	0.999994	694.748	-0.118168	0.0817639	0.148391	0.999997	362.98	0.0298606	0.0709927	0.674036	0.999993	473.735	0.0865635	0.0644275	0.179084	0.999999
ENSG00000080572	protein_coding	PIH1D3	0.39141	-0.0256045	0.893185	0.977131	0.999994	23.5974	-1.10349	0.850442	0.194444	0.999997	9.58702	1.08834	1.40997	0.440177	0.999993	15.0893	-0.129839	1.05624	0.902166	0.999999
ENSG00000080573	protein_coding	COL5A3	824.803	-0.126476	0.148842	0.395472	0.999994	289.646	-0.192388	0.195295	0.324568	0.999997	391.75	-0.387461	0.165846	0.019477	0.999993	780.163	0.0777257	0.195385	0.690772	0.999999
ENSG00000080603	protein_coding	SRCAP	1780.22	0.0353718	0.114382	0.757137	0.999994	1092.08	0.163766	0.152988	0.284418	0.999997	1592.88	-0.149412	0.0851669	0.079372	0.999993	2228.84	0.000229467	0.120327	0.998478	0.999999
ENSG00000080608	protein_coding	KIAA0020	1146.53	0.0240871	0.0638505	0.705994	0.999994	893.381	-0.151317	0.0744429	0.0420875	0.999997	689.805	0.0296666	0.0559796	0.596144	0.999993	1161.05	0.00859309	0.0557809	0.87757	0.999999
ENSG00000080618	protein_coding	CPB2	0.736574	0.318484	0.612473	0.603066	0.999994	0.464606	-0.245635	0.669823	0.713831	0.999997	0.682027	-0.42758	0.522378	0.413057	0.999993	0.824213	0.700698	0.826867	0.396765	0.999999
ENSG00000080644	protein_coding	CHRNA3	11.9726	-0.354446	0.208449	0.0890568	0.999994	81.0581	0.279734	0.233178	0.230271	0.999997	54.9308	0.295313	0.251433	0.240187	0.999993	97.4876	-0.239812	0.232763	0.302878	0.999999
ENSG00000080709	protein_coding	KCNN2	1799.83	0.117062	0.0732455	0.109996	0.999994	775.866	0.0348782	0.106802	0.743994	0.999997	819.579	-0.165117	0.0815699	0.0429453	0.999993	1305.39	-0.0712789	0.0861522	0.408033	0.999999
ENSG00000080802	protein_coding	CNOT4	1562.2	0.0449925	0.0548562	0.412108	0.999994	1187.17	-0.0348609	0.0685484	0.611061	0.999997	1107.15	0.0227127	0.0364774	0.533514	0.999993	1636.3	-0.0274165	0.0405889	0.499379	0.999999
ENSG00000080815	protein_coding	PSEN1	4171.19	-0.213542	0.0996191	0.0320663	0.999994	2674.46	0.0209994	0.0662459	0.751249	0.999997	2895.01	0.129255	0.102763	0.208468	0.999993	3291.59	-0.112722	0.0729197	0.122143	0.999999
ENSG00000080819	protein_coding	CPOX	1507.11	-0.126109	0.0915342	0.168289	0.999994	960.925	0.0286897	0.0800863	0.720168	0.999997	1104.49	0.222041	0.120571	0.065536	0.999993	1228.06	-0.0843265	0.093579	0.367522	0.999999
ENSG00000080822	protein_coding	CLDND1	10415.5	-0.392024	0.210441	0.0624806	0.999994	5671.18	0.111049	0.167198	0.506578	0.999997	7914.79	0.272753	0.17517	0.119452	0.999993	7695.04	-0.105447	0.141339	0.455633	0.999999
ENSG00000080823	protein_coding	MOK	737.15	0.147747	0.0877308	0.0921627	0.999994	628.692	0.0755352	0.119348	0.526798	0.999997	568.007	-0.221132	0.0858895	0.0100354	0.999993	864.582	0.0447071	0.0916661	0.62575	0.999999
ENSG00000080824	protein_coding	HSP90AA1	65787.6	-0.0372016	0.0712396	0.601529	0.999994	43801.1	0.0745234	0.0962407	0.438728	0.999997	40786	0.123987	0.100486	0.217249	0.999993	57253.5	-0.0778986	0.0829499	0.347677	0.999999
ENSG00000080839	protein_coding	RBL1	437.209	-0.0894743	0.0580781	0.123418	0.999994	370.655	0.0454278	0.0757554	0.54873	0.999997	326.383	-0.0418069	0.0686334	0.542436	0.999993	434.94	-0.0185327	0.0656103	0.777586	0.999999
ENSG00000080845	protein_coding	DLGAP4	1652.97	0.120678	0.13439	0.369203	0.999994	1223.22	-0.0708547	0.16384	0.665405	0.999997	1487.87	-0.101719	0.108773	0.349712	0.999993	2566.92	-0.00633141	0.118882	0.957526	0.999999
ENSG00000080854	protein_coding	IGSF9B	827.849	0.626118	0.24368	0.0101867	0.999994	495.38	-0.251526	0.240618	0.295869	0.999997	659.715	0.0921706	0.187524	0.623064	0.999993	1145.73	-0.00619697	0.243718	0.979715	0.999999
ENSG00000080910	protein_coding	CFHR2	0.148904	-0.671315	2.98496	0.822058	0.999994	0.0687024	0.266102	2.99145	0.929118	0.999997	0.0119189	0.00279213	2.98661	0.999254	0.999993	0.165989	-1.46001	2.43059	0.548052	0.999999
ENSG00000080947	pseudogene	CROCCP3	341.792	0.0942881	0.116463	0.418172	0.999994	330.692	0.08606	0.13493	0.523595	0.999997	321.538	-0.21308	0.10859	0.049734	0.999993	425.157	0.0703799	0.105424	0.504398	0.999999
ENSG00000080986	protein_coding	NDC80	6.35598	-0.0882951	0.291974	0.762342	0.999994	4.36044	-0.282932	0.293727	0.335423	0.999997	5.31031	0.217733	0.357542	0.542542	0.999993	9.14073	0.0389696	0.33985	0.908709	0.999999
ENSG00000081014	protein_coding	AP4E1	1333.9	0.00445337	0.0552621	0.935771	0.999994	842.873	-0.0231165	0.0729086	0.751197	0.999997	777.169	0.0744956	0.0582429	0.200879	0.999993	1056.75	-0.0405224	0.0625909	0.517362	0.999999
ENSG00000081019	protein_coding	RSBN1	2192.85	0.0178859	0.0538883	0.739959	0.999994	1596.96	-0.110715	0.0973043	0.255194	0.999997	1138.2	0.0689252	0.0558506	0.217166	0.999993	1555.58	-0.070993	0.0658834	0.281232	0.999999
ENSG00000081026	protein_coding	MAGI3	3395.13	0.00650018	0.0383187	0.865298	0.999994	1217.27	0.181644	0.0962805	0.0592131	0.999997	1780.27	0.0244812	0.104872	0.815421	0.999993	3154.14	0.0501803	0.0836285	0.548481	0.999999
ENSG00000081041	protein_coding	CXCL2	30.1423	0.763246	0.350247	0.0293192	0.999994	37.619	-0.829599	0.296105	0.00508325	0.999997	26.0493	0.0803468	0.281109	0.775015	0.999993	33.453	0.00305705	0.291509	0.991633	0.999999
ENSG00000081051	protein_coding	AFP	11.4161	0.102541	0.203491	0.614326	0.999994	0.766214	0.0924925	0.665085	0.889396	0.999997	3.3785	-0.446521	0.390402	0.252728	0.999993	5.81905	-0.0207172	0.276473	0.940267	0.999999
ENSG00000081052	protein_coding	COL4A4	120.923	-0.19864	0.0891676	0.0258997	0.999994	72.3324	0.0947701	0.130822	0.468808	0.999997	74.5402	0.0998863	0.153939	0.516423	0.999993	94.571	-0.0455215	0.153976	0.767505	0.999999
ENSG00000081059	protein_coding	TCF7	25.91	0.089926	0.154803	0.561303	0.999994	25.5819	-0.115046	0.224697	0.608648	0.999997	28.1233	-0.0206196	0.172106	0.904635	0.999993	34.4491	0.00360448	0.208995	0.98624	0.999999
ENSG00000081087	protein_coding	OSTM1	1744.52	0.00761406	0.0850249	0.928644	0.999994	1318.66	-0.0329945	0.122046	0.786896	0.999997	845.616	0.0910339	0.0833585	0.274799	0.999993	1212.96	-0.144758	0.0842384	0.085717	0.999999
ENSG00000081138	protein_coding	CDH7	610.083	0.0349226	0.0872593	0.688997	0.999994	578.61	-0.143484	0.130144	0.270245	0.999997	158.177	0.0326745	0.213978	0.878635	0.999993	272.062	-0.0885294	0.181524	0.625762	0.999999
ENSG00000081148	protein_coding	IMPG2	201.977	-0.0758486	0.085182	0.373235	0.999994	151.413	-0.0233393	0.123451	0.850048	0.999997	99.5459	-0.0711724	0.0979984	0.467678	0.999993	146.208	-0.110686	0.100076	0.268716	0.999999
ENSG00000081154	protein_coding	PCNP	5751.8	-0.0178129	0.0716668	0.803708	0.999994	4356.03	-0.0660467	0.130191	0.61194	0.999997	3257.56	0.100099	0.0880721	0.255725	0.999993	4511.25	0.010189	0.0916986	0.911526	0.999999
ENSG00000081177	protein_coding	EXD2	1633.77	-0.0161302	0.0378489	0.669982	0.999994	1175.61	-0.0551425	0.0439313	0.209406	0.999997	1014.06	-0.0356829	0.0350339	0.30843	0.999993	1504.8	-0.0144844	0.0327098	0.657899	0.999999
ENSG00000081181	protein_coding	ARG2	442.868	0.0808448	0.096639	0.402837	0.999994	347.505	-0.127853	0.12593	0.309976	0.999997	141.857	0.305031	0.1398	0.0291158	0.999993	220.111	-0.0336417	0.13282	0.800046	0.999999
ENSG00000081189	protein_coding	MEF2C	25826.1	0.0242317	0.081462	0.766115	0.999994	2779.38	0.17978	0.18831	0.339726	0.999997	7181.39	0.0222933	0.175637	0.898997	0.999993	11475.5	-0.0921367	0.16742	0.582091	0.999999
ENSG00000081237	protein_coding	PTPRC	564.209	-0.0778509	0.183645	0.671624	0.999994	600.207	-0.0165276	0.191773	0.931321	0.999997	560.888	-0.0852044	0.209863	0.684743	0.999993	759.266	-0.0828953	0.222677	0.709694	0.999999
ENSG00000081248	protein_coding	CACNA1S	44.1379	-0.121657	0.151019	0.420488	0.999994	58.7212	0.17752	0.174015	0.307661	0.999997	37.4242	-0.409674	0.171634	0.0169908	0.999993	37.4111	-0.0819426	0.16857	0.626893	0.999999
ENSG00000081277	protein_coding	PKP1	36.2656	0.146478	0.163003	0.368853	0.999994	17.6025	-0.171775	0.230091	0.455333	0.999997	18.0878	0.0255664	0.31574	0.935463	0.999993	7.77581	0.587309	0.27366	0.0318632	0.999999
ENSG00000081307	protein_coding	UBA5	3578.63	-0.00424034	0.0681095	0.950358	0.999994	2115.03	-0.0970087	0.0936922	0.300483	0.999997	1615.52	0.0625354	0.0859159	0.466695	0.999993	2466.2	-0.0261059	0.0998491	0.793743	0.999999
ENSG00000081320	protein_coding	STK17B	756.723	0.517372	0.155399	0.000870591	0.999994	567.142	-0.130612	0.13642	0.338353	0.999997	355.648	-0.015788	0.109227	0.885071	0.999993	602.408	-0.0747961	0.0981752	0.446141	0.999999
ENSG00000081377	protein_coding	CDC14B	2328.61	-0.0720137	0.0751819	0.338133	0.999994	1721.63	0.0143718	0.0989635	0.884534	0.999997	1936.7	0.0290347	0.0913565	0.750624	0.999993	2247.67	-0.107357	0.0907817	0.236976	0.999999
ENSG00000081386	protein_coding	ZNF510	1719.13	-0.00813849	0.0514938	0.874419	0.999994	1288.67	-0.0555848	0.0836645	0.506449	0.999997	993.792	0.0294839	0.0606618	0.626941	0.999993	1530.65	-0.0135111	0.0707095	0.848464	0.999999
ENSG00000081479	protein_coding	LRP2	3457.83	-0.467584	0.262611	0.0749917	0.999994	1228.11	0.417219	0.278699	0.134387	0.999997	2943.12	0.204474	0.257365	0.426911	0.999993	1906.81	-0.310061	0.188055	0.0991935	0.999999
ENSG00000081665	protein_coding	ZNF506	1225.64	0.0183558	0.049117	0.708616	0.999994	1073.11	-0.068381	0.0684049	0.317479	0.999997	940.317	0.0501341	0.0482496	0.298779	0.999993	1295.28	-0.0732005	0.0417965	0.0798844	0.999999
ENSG00000081692	protein_coding	JMJD4	380.88	0.0687985	0.0670677	0.304983	0.999994	162.54	0.18619	0.136738	0.173306	0.999997	214.999	-0.152937	0.112967	0.175794	0.999993	297.151	-0.0099048	0.0835074	0.905585	0.999999
ENSG00000081721	protein_coding	DUSP12	332.137	-0.0474425	0.0795306	0.550821	0.999994	189.308	-0.0236029	0.0978372	0.809364	0.999997	161.064	0.117859	0.0782091	0.131819	0.999993	221.021	0.0260706	0.074542	0.726531	0.999999
ENSG00000081760	protein_coding	AACS	2114.31	0.19837	0.0798809	0.0130162	0.999994	575.441	0.143097	0.118448	0.227007	0.999997	1116.73	-0.0461927	0.118254	0.696076	0.999993	1754.26	-0.00970778	0.0879491	0.912108	0.999999
ENSG00000081791	protein_coding	KIAA0141	1121.23	0.047081	0.0523495	0.368462	0.999994	769.858	0.0323901	0.044227	0.463949	0.999997	795.986	-0.082587	0.0515259	0.108973	0.999993	1081.69	0.0172405	0.0470133	0.713832	0.999999
ENSG00000081800	protein_coding	SLC13A1	1.57289	-0.303617	0.457875	0.507266	0.999994	0.925374	0.680491	0.57148	0.233751	0.999997	0.521018	0.115571	0.674295	0.863913	0.999993	1.24519	-0.254602	0.525924	0.628312	0.999999
ENSG00000081803	protein_coding	CADPS2	10609.9	-0.0821726	0.100392	0.41306	0.999994	1036.72	0.0453199	0.12679	0.720762	0.999997	1842.19	-0.0281494	0.146301	0.847423	0.999993	2805.93	-0.259331	0.135975	0.0564953	0.999999
ENSG00000081818	protein_coding	PCDHB4	514.794	-0.0205906	0.0887903	0.816615	0.999994	381.052	-0.135226	0.0931391	0.146538	0.999997	324.333	0.0520002	0.0807311	0.519501	0.999993	453.947	0.0139986	0.0850003	0.869189	0.999999
ENSG00000081842	protein_coding	PCDHA6	191.282	0.0826281	0.0762119	0.278281	0.999994	102.998	0.0476436	0.124675	0.702355	0.999997	89.9478	0.0224067	0.101555	0.825376	0.999993	130.712	-0.00338398	0.116871	0.976901	0.999999
ENSG00000081853	protein_coding	PCDHGA2	185.232	0.0918537	0.0973093	0.345203	0.999994	155.165	0.00671359	0.0841032	0.936376	0.999997	111.731	0.0225259	0.0943925	0.811384	0.999993	158.373	0.11274	0.114384	0.324317	0.999999
ENSG00000081870	protein_coding	HSPB11	469.031	-0.0562189	0.0447256	0.208764	0.999994	352.028	-0.0729317	0.0598096	0.222693	0.999997	310.652	0.0523414	0.0834323	0.530428	0.999993	498.827	0.0495787	0.0768742	0.518971	0.999999
ENSG00000081913	protein_coding	PHLPP1	4303.61	-0.155409	0.0822553	0.0588444	0.999994	3365.5	0.0852019	0.068132	0.211102	0.999997	3608.86	0.0270922	0.0946617	0.774725	0.999993	4557.96	-0.115347	0.0648012	0.0750737	0.999999
ENSG00000081923	protein_coding	ATP8B1	592.759	0.0338133	0.0883169	0.701822	0.999994	107.782	-0.118709	0.137331	0.387368	0.999997	219.802	0.112816	0.158509	0.476628	0.999993	248.998	-0.0968667	0.155259	0.532692	0.999999
ENSG00000081985	protein_coding	IL12RB2	356.343	0.142544	0.0738137	0.0534662	0.999994	46.3302	0.0534151	0.268127	0.842094	0.999997	88.405	0.407302	0.240367	0.09017	0.999993	159.409	-0.867636	0.29409	0.00317529	0.999999
ENSG00000082014	protein_coding	SMARCD3	1542.08	0.0315877	0.0577937	0.584682	0.999994	1587.25	-0.0949247	0.0946016	0.31566	0.999997	1118.86	-0.0685876	0.0944816	0.467878	0.999993	1560.25	0.0660881	0.0781616	0.397814	0.999999
ENSG00000082068	protein_coding	WDR70	1178.05	-0.0673621	0.0366739	0.0662411	0.999994	743.528	-0.00108433	0.0463288	0.981327	0.999997	686.508	-0.020914	0.0440987	0.635319	0.999993	999.115	-0.040339	0.0414717	0.330709	0.999999
ENSG00000082074	protein_coding	FYB	233.051	-0.0550373	0.171968	0.748936	0.999994	258.1	0.0706671	0.171895	0.680995	0.999997	237.883	-0.212525	0.172495	0.217926	0.999993	313.09	-0.187767	0.195103	0.33585	0.999999
ENSG00000082126	protein_coding	MPP4	56.1134	0.0365008	0.133672	0.784805	0.999994	32.9711	-0.186453	0.147834	0.207224	0.999997	42.3919	-0.0232065	0.170943	0.892014	0.999993	69.3198	-0.0509359	0.129925	0.695028	0.999999
ENSG00000082146	protein_coding	STRADB	1297.76	-0.0304512	0.060018	0.611897	0.999994	853.106	-0.0193067	0.108058	0.858197	0.999997	776.823	0.0561605	0.0637941	0.378675	0.999993	1173.78	-0.0541638	0.079312	0.494657	0.999999
ENSG00000082153	protein_coding	BZW1	5102.65	-0.0427555	0.0851918	0.615756	0.999994	2554.37	-0.0504578	0.0933763	0.588942	0.999997	2484.76	0.0991402	0.0882748	0.261401	0.999993	3723.8	-0.0550714	0.0984142	0.57576	0.999999
ENSG00000082175	protein_coding	PGR	134.516	-0.0692667	0.121583	0.568876	0.999994	141.338	0.00158194	0.184404	0.993155	0.999997	117.579	-0.273097	0.185712	0.141416	0.999993	140.295	-0.354764	0.211562	0.093565	0.999999
ENSG00000082196	protein_coding	C1QTNF3	250.845	-0.161409	0.100012	0.106552	0.999994	308.116	-0.140433	0.109157	0.198259	0.999997	276.139	0.118622	0.0996323	0.23381	0.999993	342.754	-0.0692361	0.100078	0.489048	0.999999
ENSG00000082212	protein_coding	ME2	2288.09	-0.0315008	0.0547466	0.565026	0.999994	1886.05	-0.00506668	0.0806582	0.949912	0.999997	1320.03	0.0244429	0.0598928	0.683192	0.999993	2000.43	-0.0525309	0.0667163	0.431061	0.999999
ENSG00000082213	protein_coding	C5orf22	1985	-0.0325987	0.0610651	0.593455	0.999994	1381.87	-0.101492	0.107653	0.345802	0.999997	1111.13	0.0753897	0.10156	0.457894	0.999993	1721.2	-0.049229	0.111612	0.659159	0.999999
ENSG00000082258	protein_coding	CCNT2	3636.38	0.00442455	0.0595356	0.940757	0.999994	2575.58	-0.0972585	0.101371	0.337343	0.999997	2078.12	0.0568119	0.059544	0.340025	0.999993	2977.72	-0.0524281	0.0692515	0.449009	0.999999
ENSG00000082269	protein_coding	FAM135A	4644.18	-0.000764107	0.0570137	0.989307	0.999994	2662.69	-0.0529486	0.0884856	0.549582	0.999997	2508.45	0.0705885	0.06156	0.251521	0.999993	3689.28	-0.0353036	0.0620673	0.569495	0.999999
ENSG00000082293	protein_coding	COL19A1	810.115	0.0185247	0.0618059	0.764388	0.999994	378.874	-0.192558	0.133869	0.15032	0.999997	373.532	0.222061	0.182633	0.224029	0.999993	743.074	0.13246	0.163846	0.418836	0.999999
ENSG00000082397	protein_coding	EPB41L3	10288.4	-0.0324718	0.0488787	0.506476	0.999994	3072.01	0.174726	0.100586	0.0823743	0.999997	3756.09	0.112916	0.0770748	0.142917	0.999993	5300.24	-0.0491775	0.0950605	0.604927	0.999999
ENSG00000082438	protein_coding	COBLL1	1677.47	-0.0709721	0.0659536	0.281886	0.999994	808.472	0.0842812	0.112687	0.454505	0.999997	1249.29	-0.0527108	0.185823	0.77667	0.999993	1476.85	-0.0776623	0.174351	0.656004	0.999999
ENSG00000082458	protein_coding	DLG3	4095.81	0.0137347	0.0641277	0.830408	0.999994	2428.78	-0.125478	0.0841207	0.135793	0.999997	2156.09	0.00630938	0.0977647	0.948543	0.999993	3681.95	-0.040295	0.107999	0.709071	0.999999
ENSG00000082482	protein_coding	KCNK2	775.167	-0.077289	0.0983959	0.432166	0.999994	674.444	-0.117119	0.127503	0.358327	0.999997	1000.05	0.047551	0.191211	0.803606	0.999993	1167.74	-0.00891513	0.178333	0.960129	0.999999
ENSG00000082497	protein_coding	SERTAD4	455.144	-0.22641	0.104949	0.0309797	0.999994	751.337	-0.122208	0.202959	0.547087	0.999997	224.439	0.118063	0.146109	0.419063	0.999993	386.973	0.211475	0.199937	0.290188	0.999999
ENSG00000082512	protein_coding	TRAF5	628.042	0.0145673	0.0770291	0.850003	0.999994	518.524	-0.206525	0.126487	0.102516	0.999997	562.99	0.0450784	0.123648	0.715433	0.999993	796.774	-0.0627043	0.0887522	0.479871	0.999999
ENSG00000082515	protein_coding	MRPL22	426.758	-0.0188615	0.0523125	0.718432	0.999994	314.851	-0.102736	0.0755748	0.174022	0.999997	256.948	0.125702	0.0595671	0.0348366	0.999993	366.488	0.0301931	0.0657994	0.64633	0.999999
ENSG00000082516	protein_coding	GEMIN5	1025.86	0.00694715	0.0345111	0.840462	0.999994	890.576	-0.0958667	0.0490886	0.0508277	0.999997	735.863	0.0330486	0.0341297	0.332882	0.999993	1049.11	-0.00795838	0.0285555	0.780476	0.999999
ENSG00000082556	protein_coding	OPRK1	809.499	0.0287664	0.0728133	0.692791	0.999994	1542.79	-0.128104	0.216111	0.553337	0.999997	921.856	0.0247965	0.247533	0.920206	0.999993	1919	-0.071033	0.216144	0.74243	0.999999
ENSG00000082641	protein_coding	NFE2L1	4714.83	0.0922744	0.0847325	0.27615	0.999994	2820.21	0.232347	0.111609	0.0373612	0.999997	3356.96	-0.0061501	0.0739068	0.933681	0.999993	4682.31	-0.0516025	0.0535218	0.334976	0.999999
ENSG00000082684	protein_coding	SEMA5B	348.356	0.174636	0.110507	0.114035	0.999994	214.276	-0.0719493	0.164012	0.660892	0.999997	423.599	-0.25716	0.143256	0.0726359	0.999993	488.157	0.235536	0.126033	0.0616452	0.999999
ENSG00000082701	protein_coding	GSK3B	8952.06	-0.00272646	0.0500593	0.956565	0.999994	4659.76	0.0502475	0.0672265	0.454801	0.999997	4641.9	0.0509533	0.085424	0.550857	0.999993	6982.71	-0.123607	0.0766503	0.106829	0.999999
ENSG00000082781	protein_coding	ITGB5	597.989	-0.0962326	0.0641974	0.133871	0.999994	499.151	0.0783901	0.0863458	0.363951	0.999997	476.794	-0.15787	0.115633	0.172168	0.999993	656.753	1.26816e-05	0.11384	0.999911	0.999999
ENSG00000082805	protein_coding	ERC1	4186.31	0.0160677	0.049727	0.746606	0.999994	5732.7	-0.0715043	0.0640912	0.264565	0.999997	3699.07	-0.0990851	0.0762352	0.193694	0.999993	5867.82	-0.0244031	0.054627	0.655076	0.999999
ENSG00000082898	protein_coding	XPO1	12863.7	-0.0172178	0.0677582	0.799413	0.999994	9892.22	-0.18593	0.0986857	0.0595565	0.999997	7609.02	0.122016	0.0610733	0.0457315	0.999993	10974.4	-0.0480946	0.0750327	0.521534	0.999999
ENSG00000082929	protein_coding	C4orf6	0.166227	0.617434	1.86064	0.74001	0.999994	0.800815	0.161815	0.556643	0.771282	0.999997	0.205493	0.0726447	1.25331	0.953779	0.999993	0.475602	0.135416	0.962521	0.888116	0.999999
ENSG00000082996	protein_coding	RNF13	4648.8	-0.183187	0.116764	0.116679	0.999994	3009.31	0.0268192	0.120597	0.824013	0.999997	2903.51	0.0925938	0.107512	0.389106	0.999993	3426.62	-0.0532119	0.0886326	0.548263	0.999999
ENSG00000083067	protein_coding	TRPM3	4235.59	-0.0569373	0.0794568	0.473632	0.999994	2926.39	0.315359	0.166487	0.0581999	0.999997	4631.75	-0.143726	0.13788	0.297227	0.999993	7415.88	0.0188939	0.112777	0.866951	0.999999
ENSG00000083093	protein_coding	PALB2	711.148	-0.0539247	0.0529306	0.308307	0.999994	511.947	-0.0327491	0.0657919	0.618648	0.999997	390.223	-0.0150214	0.060025	0.802392	0.999993	589.675	-0.00096458	0.0533687	0.98558	0.999999
ENSG00000083097	protein_coding	DOPEY1	7545.01	0.0167723	0.0452794	0.711072	0.999994	5076.59	-0.091639	0.0803964	0.254353	0.999997	4358.74	0.0250432	0.056181	0.655771	0.999993	6331.17	-0.019411	0.0639057	0.761323	0.999999
ENSG00000083099	protein_coding	LYRM2	2265.02	-0.0218185	0.064303	0.734377	0.999994	1437.66	-0.0497624	0.0829877	0.548749	0.999997	1305.16	0.0658406	0.0707326	0.351937	0.999993	1914.79	-0.0480957	0.0792765	0.544061	0.999999
ENSG00000083123	protein_coding	BCKDHB	1301.65	-0.0124853	0.0546799	0.819387	0.999994	920.521	-0.0569196	0.0667498	0.393809	0.999997	761.735	0.0484655	0.067964	0.47578	0.999993	1078.54	0.00191414	0.0656778	0.976749	0.999999
ENSG00000083168	protein_coding	KAT6A	3848.73	-0.0913547	0.0406194	0.0245099	0.999994	2747.35	-0.00770769	0.0635982	0.903538	0.999997	2717.01	0.0107406	0.0488928	0.826124	0.999993	3718.03	-0.0794292	0.0572932	0.165636	0.999999
ENSG00000083223	protein_coding	ZCCHC6	2229.1	0.031904	0.0521183	0.540441	0.999994	1504.07	-0.0677487	0.0615425	0.270965	0.999997	1158.57	0.100924	0.0677185	0.136134	0.999993	1603.47	-0.0591384	0.0684615	0.387686	0.999999
ENSG00000083290	protein_coding	ULK2	4716.09	-0.0686122	0.0495051	0.165758	0.999994	3092.26	-0.0935873	0.0621345	0.132014	0.999997	2941.29	0.12093	0.0561055	0.0311303	0.999993	4203.84	-0.025292	0.0640494	0.692929	0.999999
ENSG00000083307	protein_coding	GRHL2	1.16744	-0.0421515	0.577123	0.941776	0.999994	0.674789	1.38844	0.736976	0.0595699	0.999997	0.462812	0.0390836	0.777892	0.959929	0.999993	0.744536	0.406882	0.807512	0.614352	0.999999
ENSG00000083312	protein_coding	TNPO1	8760.75	-0.00560313	0.0696323	0.935866	0.999994	6509.99	-0.067614	0.0985634	0.492717	0.999997	5419.82	0.0683821	0.0557573	0.220039	0.999993	7716.41	-0.0389712	0.0769057	0.612338	0.999999
ENSG00000083444	protein_coding	PLOD1	595.48	0.025859	0.0798933	0.746188	0.999994	427.293	0.127738	0.125784	0.30985	0.999997	475.031	0.00187961	0.10893	0.986233	0.999993	595.494	-0.0625732	0.114339	0.5842	0.999999
ENSG00000083454	protein_coding	P2RX5	84.7709	0.103412	0.107265	0.335009	0.999994	84.9959	-0.0682301	0.124619	0.584029	0.999997	62.1575	-0.206207	0.129448	0.111166	0.999993	89.5306	0.0966574	0.0960874	0.314448	0.999999
ENSG00000083457	protein_coding	ITGAE	333.503	-0.0763618	0.067075	0.254931	0.999994	333.801	-0.0936438	0.0900589	0.29843	0.999997	212.895	0.117825	0.0558897	0.035016	0.999993	291.792	0.00986511	0.0614545	0.872466	0.999999
ENSG00000083520	protein_coding	DIS3	3517.43	-0.0407161	0.0570519	0.475433	0.999994	2521.18	-0.121389	0.0847874	0.152234	0.999997	1768.72	0.112689	0.0588178	0.055377	0.999993	2602.79	-0.0100125	0.0733182	0.891377	0.999999
ENSG00000083535	protein_coding	PIBF1	1518.55	-0.0372587	0.0585214	0.524341	0.999994	1254.05	-0.0938221	0.0912417	0.303817	0.999997	903.414	-0.00382645	0.0676076	0.954865	0.999993	1374.12	0.0590132	0.0577779	0.307075	0.999999
ENSG00000083544	protein_coding	TDRD3	1582.02	-0.124358	0.0365711	0.000672774	0.999994	1272.77	-0.0439534	0.0509225	0.38806	0.999997	965.528	0.0618538	0.0575611	0.282564	0.999993	1326.84	0.0398578	0.0469751	0.396166	0.999999
ENSG00000083622	antisense		0	NA	NA	NA	NA	0.0414235	0.303171	2.99145	0.919276	0.999997	0	NA	NA	NA	NA	0	NA	NA	NA	NA
ENSG00000083635	protein_coding	NUFIP1	565.843	0.0285146	0.0865368	0.741771	0.999994	432.947	-0.10403	0.128215	0.417154	0.999997	318.109	0.0195815	0.0784443	0.802879	0.999993	502.082	-0.0468515	0.0919738	0.610472	0.999999
ENSG00000083642	protein_coding	PDS5B	8138.57	-0.0126153	0.0565219	0.823385	0.999994	4248.68	-0.0838358	0.0868044	0.334144	0.999997	4198.34	0.0523134	0.0895514	0.559104	0.999993	6010.1	-0.0642559	0.0961473	0.503938	0.999999
ENSG00000083720	protein_coding	OXCT1	4657.56	-0.000271028	0.0754206	0.997133	0.999994	2841.08	-0.102562	0.0895697	0.252185	0.999997	2193.19	0.102673	0.0940672	0.275058	0.999993	3344.42	-0.0978141	0.10983	0.373144	0.999999
ENSG00000083750	protein_coding	RRAGB	1585.53	-0.0193136	0.0758079	0.798901	0.999994	1265.6	-0.0670655	0.103997	0.519007	0.999997	1031.85	0.130117	0.0920169	0.157345	0.999993	1497.55	-0.0353473	0.121624	0.771336	0.999999
ENSG00000083782	protein_coding	EPYC	0.0537647	0.368136	2.98661	0.901899	0.999994	0	NA	NA	NA	NA	0.0295336	0.0790377	2.98661	0.978887	0.999993	0.155083	-0.240078	1.91032	0.89999	0.999999
ENSG00000083799	protein_coding	CYLD	9347.77	-0.0697105	0.0589847	0.23727	0.999994	8240.43	-0.14886	0.0867046	0.0860044	0.999997	6377.88	0.0685731	0.0737319	0.352354	0.999993	9509.14	-0.0323173	0.0930914	0.728473	0.999999
ENSG00000083807	protein_coding	SLC27A5	126.593	0.0289389	0.0713033	0.684848	0.999994	105.752	-0.0440667	0.103956	0.671641	0.999997	91.4134	-0.0709074	0.116107	0.541393	0.999993	131.834	0.0933374	0.101243	0.356574	0.999999
ENSG00000083812	protein_coding	ZNF324	254.462	0.0959839	0.0507147	0.058408	0.999994	140.825	0.00493966	0.0958747	0.95891	0.999997	155.951	-0.0173505	0.0793984	0.82702	0.999993	204.302	-0.0131058	0.0685201	0.848315	0.999999
ENSG00000083814	protein_coding	ZNF671	353.06	0.0530555	0.0453746	0.242293	0.999994	256.565	0.0311466	0.0778824	0.689216	0.999997	214.425	-0.0318216	0.0514198	0.536009	0.999993	319.719	0.0709836	0.0526607	0.177677	0.999999
ENSG00000083817	protein_coding	ZNF416	186.289	-0.0235891	0.0483198	0.625418	0.999994	158.024	-0.0903776	0.0778995	0.245975	0.999997	113.216	0.0539906	0.0548891	0.325297	0.999993	167.355	0.0352235	0.0633184	0.578011	0.999999
ENSG00000083828	protein_coding	ZNF586	391.973	0.170672	0.0862109	0.0477366	0.999994	341.563	0.0145137	0.099934	0.884527	0.999997	338.683	-0.0500463	0.0662537	0.450025	0.999993	465.874	-0.0265178	0.0815087	0.744926	0.999999
ENSG00000083838	protein_coding	ZNF446	247.757	0.0182948	0.06612	0.782017	0.999994	168.09	0.050984	0.0894826	0.568837	0.999997	175.231	-0.032429	0.0926217	0.726246	0.999993	222.719	-0.00417743	0.0795803	0.958136	0.999999
ENSG00000083842	protein_coding		0	NA	NA	NA	NA	0	NA	NA	NA	NA	0.00876768	0.0215057	2.98661	0.994255	0.999993	0	NA	NA	NA	NA
ENSG00000083844	protein_coding	ZNF264	558.381	-0.00963885	0.0339924	0.776748	0.999994	459.798	-0.0425823	0.0643771	0.508323	0.999997	384.786	0.0179373	0.0420231	0.669493	0.999993	549.727	0.0333273	0.0371802	0.370054	0.999999
ENSG00000083845	protein_coding	RPS5	2838.65	0.00618845	0.0740139	0.933365	0.999994	2292.86	-0.0531514	0.103898	0.608948	0.999997	1640.26	0.0325737	0.0920398	0.723407	0.999993	2272.98	0.0813122	0.107148	0.447925	0.999999
ENSG00000083857	protein_coding	FAT1	8093.74	-0.0783219	0.0635132	0.217516	0.999994	7127.42	-0.201826	0.0887061	0.0228927	0.999997	6524.2	-0.0549946	0.10917	0.614435	0.999993	8517.77	0.036152	0.100188	0.718218	0.999999
ENSG00000083896	protein_coding	YTHDC1	3773.76	-0.0776733	0.0432202	0.0723113	0.999994	2803.19	-0.0155776	0.0529116	0.768447	0.999997	2528.61	0.0475496	0.0658943	0.470538	0.999993	3333.63	-0.0295931	0.0495248	0.550146	0.999999
ENSG00000083937	protein_coding	CHMP2B	1940.26	-0.0733568	0.0918287	0.424381	0.999994	1534.83	-0.0608216	0.114394	0.594944	0.999997	1152.62	0.127557	0.0815929	0.117974	0.999993	1654.83	-0.00873648	0.0998605	0.930284	0.999999
ENSG00000084070	protein_coding	SMAP2	3988	0.0145761	0.0613783	0.812285	0.999994	2182.44	-0.133294	0.0819423	0.103804	0.999997	2075.65	0.0616437	0.101065	0.541901	0.999993	3563.73	-0.012114	0.105257	0.908374	0.999999
ENSG00000084072	protein_coding	PPIE	744.289	-0.0258491	0.0569643	0.64999	0.999994	389.111	0.0352492	0.0611787	0.564502	0.999997	393.253	0.0724589	0.0699426	0.300213	0.999993	510.782	-0.0735151	0.0595538	0.217042	0.999999
ENSG00000084073	protein_coding	ZMPSTE24	2467.72	-0.0194986	0.0666707	0.769934	0.999994	1683.84	-0.0736063	0.0921158	0.424254	0.999997	1305.12	0.0441662	0.0659702	0.503184	0.999993	1890	-0.0604977	0.070177	0.388647	0.999999
ENSG00000084090	protein_coding	STARD7	7089.67	-0.00984164	0.063495	0.876822	0.999994	4516.68	-0.0322806	0.0700082	0.644728	0.999997	3953.2	0.0383136	0.0622438	0.538197	0.999993	5706.67	-0.0502858	0.0825406	0.542375	0.999999
ENSG00000084092	protein_coding	NOA1	382.657	0.0152905	0.0417631	0.714272	0.999994	284.731	-0.0232863	0.0777623	0.764593	0.999997	221.52	0.0526762	0.0589927	0.371896	0.999993	324.222	0.0254273	0.0689537	0.712307	0.999999
ENSG00000084093	protein_coding	REST	832.921	-0.134372	0.0985344	0.172659	0.999994	764.9	-0.00548101	0.098986	0.955842	0.999997	723.306	0.0665925	0.0973319	0.493862	0.999993	895.529	-0.0333701	0.0953426	0.726337	0.999999
ENSG00000084110	protein_coding	HAL	3.19227	0.0789897	0.336745	0.814544	0.999994	2.54012	0.792288	0.357611	0.0267257	0.999997	3.51369	0.547497	0.35932	0.127583	0.999993	4.10099	-0.225719	0.356266	0.526364	0.999999
ENSG00000084112	protein_coding	SSH1	1452.16	0.0621955	0.0806323	0.440501	0.999994	892.38	0.121271	0.100366	0.226939	0.999997	1131.99	-0.0863247	0.0716069	0.227997	0.999993	1822.06	0.014308	0.0694115	0.836688	0.999999
ENSG00000084207	protein_coding	GSTP1	827.956	-0.0198671	0.0939196	0.832472	0.999994	598.661	0.0237775	0.141307	0.866372	0.999997	550.74	0.0351859	0.109908	0.748862	0.999993	743.047	0.0426372	0.0961671	0.657501	0.999999
ENSG00000084234	protein_coding	APLP2	18109.2	0.0197661	0.0548838	0.718739	0.999994	9463.95	-0.0364131	0.0663996	0.583422	0.999997	8423.28	0.0683691	0.0636849	0.283023	0.999993	12759.2	0.00727276	0.057853	0.899961	0.999999
ENSG00000084444	protein_coding	KIAA1467	6093.96	0.0313946	0.0562832	0.576983	0.999994	3356.56	-0.0373461	0.0981525	0.703581	0.999997	2332.24	0.134191	0.0978984	0.170464	0.999993	3277.55	-0.105995	0.111584	0.342156	0.999999
ENSG00000084453	protein_coding	SLCO1A2	5746.97	-0.376872	0.184173	0.0407274	0.999994	3801.8	0.290052	0.180733	0.108523	0.999997	5759.83	0.127349	0.197159	0.518331	0.999993	5201.85	-0.181207	0.164228	0.269858	0.999999
ENSG00000084463	protein_coding	WBP11	1486.6	-0.022972	0.0866151	0.79084	0.999994	1262.98	-0.0352908	0.0912104	0.698818	0.999997	1041.05	0.100721	0.0579292	0.0820906	0.999993	1556.91	-0.0690644	0.063952	0.280168	0.999999
ENSG00000084623	protein_coding	EIF3I	1948.4	-0.0140921	0.0670704	0.833583	0.999994	1093.02	-0.0414331	0.0767913	0.589504	0.999997	997.874	0.0328394	0.0626063	0.599904	0.999993	1481.05	0.0389323	0.0683425	0.568905	0.999999
ENSG00000084628	protein_coding	NKAIN1	177.267	0.0161428	0.141443	0.909135	0.999994	119.28	0.130361	0.159406	0.413473	0.999997	128.984	0.270729	0.157451	0.0855324	0.999993	147.709	-0.0380412	0.136866	0.781054	0.999999
ENSG00000084636	protein_coding	COL16A1	982.038	-0.0304443	0.110395	0.78272	0.999994	673.017	0.263929	0.188726	0.161971	0.999997	744.687	-0.0995287	0.176983	0.573869	0.999993	767.137	-0.0270172	0.117962	0.818843	0.999999
ENSG00000084652	protein_coding	TXLNA	994.717	0.00230141	0.0411974	0.955451	0.999994	786.939	-0.0148613	0.0620628	0.810753	0.999997	746.401	0.00422393	0.0653329	0.948451	0.999993	972.326	-0.0500768	0.0584253	0.391386	0.999999
ENSG00000084674	protein_coding	APOB	79.3309	-0.110794	0.11695	0.343454	0.999994	38.4152	0.338667	0.236193	0.151613	0.999997	54.9807	0.148571	0.217657	0.494863	0.999993	62.5002	-0.128409	0.203761	0.528568	0.999999
ENSG00000084676	protein_coding	NCOA1	8431.77	0.00708506	0.0404669	0.861014	0.999994	7213.95	-0.114838	0.0701048	0.101404	0.999997	5096.83	-0.017156	0.0569356	0.763168	0.999993	8263.93	-0.0359172	0.045922	0.434135	0.999999
ENSG00000084693	protein_coding	AGBL5	575.873	-0.0395117	0.0670966	0.555943	0.999994	362.339	0.0632354	0.083274	0.447634	0.999997	307.68	-0.0821814	0.0764501	0.282389	0.999993	446.072	-0.0371422	0.0608208	0.54141	0.999999
ENSG00000084710	protein_coding	EFR3B	3833.17	0.016096	0.0749263	0.829904	0.999994	2598.48	-0.0419675	0.108493	0.698887	0.999997	2348.81	-0.112734	0.0939191	0.23001	0.999993	3604.31	-0.0816232	0.0668554	0.222127	0.999999
ENSG00000084731	protein_coding	KIF3C	7797.15	0.0181358	0.0729549	0.803679	0.999994	3210.39	0.0306128	0.0913181	0.737449	0.999997	4501.7	0.0111129	0.103254	0.914292	0.999993	7931.34	0.0195456	0.0906829	0.829348	0.999999
ENSG00000084733	protein_coding	RAB10	4086.04	-0.0271005	0.0679748	0.690126	0.999994	3039.18	-0.0243387	0.0920923	0.79156	0.999997	2568.36	0.113745	0.0601063	0.0584378	0.999993	3838.58	-0.0559252	0.0714725	0.433937	0.999999
ENSG00000084734	protein_coding	GCKR	40.5599	0.0376204	0.146232	0.796974	0.999994	17.453	0.139497	0.222674	0.531012	0.999997	25.488	0.149395	0.188914	0.429055	0.999993	28.4883	0.193013	0.179731	0.282867	0.999999
ENSG00000084754	protein_coding	HADHA	3115.22	-0.0915729	0.0691631	0.185498	0.999994	2216.79	0.0324373	0.075444	0.667231	0.999997	1916.57	0.00211368	0.0676072	0.975059	0.999993	2754.83	0.0236049	0.0641301	0.712815	0.999999
ENSG00000084764	protein_coding	MAPRE3	2945.11	0.074096	0.0802352	0.355755	0.999994	1834.11	0.0223082	0.103129	0.828743	0.999997	2372.52	-0.0234261	0.0997757	0.814374	0.999993	3921.37	0.0122288	0.0894477	0.891257	0.999999
ENSG00000084774	protein_coding	CAD	795.245	0.024578	0.0761288	0.746811	0.999994	565.246	0.0837038	0.107225	0.435014	0.999997	589.404	-0.151756	0.0794006	0.0559708	0.999993	739.32	0.0252222	0.088242	0.775009	0.999999
ENSG00000085063	protein_coding	CD59	7181.19	0.0197625	0.075813	0.794344	0.999994	5834.46	-0.177475	0.0876845	0.0429687	0.999997	4430.93	0.116143	0.0769832	0.131382	0.999993	6581.31	-0.0511392	0.0998542	0.608554	0.999999
ENSG00000085117	protein_coding	CD82	265.609	-0.22001	0.13834	0.111753	0.999994	209.728	0.249091	0.197331	0.20684	0.999997	330.757	0.0765107	0.16764	0.648102	0.999993	319.682	-0.0779279	0.15093	0.605633	0.999999
ENSG00000085185	protein_coding	BCORL1	272.569	0.138104	0.12372	0.264311	0.999994	160.184	0.104447	0.177555	0.556363	0.999997	237.484	-0.000998967	0.0998995	0.992022	0.999993	331.791	-0.074164	0.125699	0.555181	0.999999
ENSG00000085224	protein_coding	ATRX	12830.1	-0.0518619	0.0463397	0.263069	0.999994	9039.24	-0.042622	0.0544785	0.434001	0.999997	7538.29	0.0284758	0.0630278	0.651415	0.999993	11370.7	-0.0211179	0.0618282	0.732684	0.999999
ENSG00000085231	protein_coding	TAF9	1707.14	-0.0438872	0.094036	0.64071	0.999994	1184.17	-0.123103	0.120257	0.305991	0.999997	785.417	0.131108	0.0855419	0.125356	0.999993	1249.77	0.0435379	0.116562	0.708763	0.999999
ENSG00000085265	protein_coding	FCN1	6.75489	0.188655	0.354425	0.594529	0.999994	2.76439	0.65983	0.445068	0.138198	0.999997	3.41075	0.0951258	0.39192	0.808224	0.999993	3.85099	0.220595	0.429151	0.607233	0.999999
ENSG00000085274	protein_coding	MYNN	1175.88	0.03196	0.0625354	0.609302	0.999994	839.824	-0.105358	0.0967166	0.276002	0.999997	650.256	0.087644	0.0659396	0.183796	0.999993	882.259	-0.0226537	0.0600782	0.706121	0.999999
ENSG00000085276	protein_coding	MECOM	361.484	-0.0143088	0.110035	0.896536	0.999994	224.352	0.0312916	0.115667	0.786751	0.999997	200.72	-0.271495	0.152829	0.0756566	0.999993	280.575	-0.285919	0.191448	0.135318	0.999999
ENSG00000085365	protein_coding	SCAMP1	8941.12	-0.0262178	0.0974742	0.787952	0.999994	7089.93	-0.117857	0.154722	0.446221	0.999997	4209.35	0.116892	0.107344	0.276179	0.999993	6215.02	-0.0122764	0.126982	0.922982	0.999999
ENSG00000085377	protein_coding	PREP	1635.75	0.0577044	0.0703943	0.41237	0.999994	450.534	-0.00649682	0.0431225	0.880244	0.999997	562.392	0.114361	0.112147	0.307853	0.999993	881.38	-0.102273	0.0889259	0.250107	0.999999
ENSG00000085382	protein_coding	HACE1	4526.52	0.00841075	0.0454815	0.853286	0.999994	3088.94	-0.107821	0.0861289	0.210622	0.999997	2355.42	0.0887041	0.07247	0.220948	0.999993	3551.36	-0.0417606	0.0677719	0.537767	0.999999
ENSG00000085415	protein_coding	SEH1L	2051.46	-0.000272391	0.0604621	0.996405	0.999994	1038.65	-0.108996	0.100726	0.279209	0.999997	1254.25	0.0862464	0.101448	0.395239	0.999993	1998.61	-0.100429	0.0953564	0.292251	0.999999
ENSG00000085433	protein_coding	WDR47	10898.4	-0.0357707	0.079258	0.651759	0.999994	5626.52	-0.099042	0.106159	0.350841	0.999997	4776.31	0.106656	0.115452	0.355586	0.999993	7288.28	-0.0869078	0.131598	0.508994	0.999999
ENSG00000085449	protein_coding	WDFY1	2226.27	-0.0151316	0.0580852	0.794473	0.999994	1399.84	0.000386562	0.069923	0.995589	0.999997	1289.39	0.0850038	0.0530091	0.108809	0.999993	1721.91	-0.0601279	0.0583345	0.302662	0.999999
ENSG00000085465	protein_coding	OVGP1	293.114	0.0295899	0.0959445	0.757773	0.999994	215.314	-0.0896141	0.115266	0.436888	0.999997	177.065	0.0442645	0.100995	0.66118	0.999993	249.713	0.121442	0.10471	0.246135	0.999999
ENSG00000085491	protein_coding	SLC25A24	728.192	-0.0013092	0.0717653	0.985445	0.999994	498.011	-0.10458	0.0915952	0.253552	0.999997	406.232	0.0732621	0.0576624	0.203894	0.999993	556.498	0.0047603	0.0723679	0.947554	0.999999
ENSG00000085511	protein_coding	MAP3K4	3623.04	-0.00638766	0.0424571	0.88041	0.999994	2050.86	-0.00163234	0.0517476	0.974835	0.999997	1912.81	0.0864921	0.0577257	0.134047	0.999993	3014.54	-0.0254699	0.0626332	0.684264	0.999999
ENSG00000085514	protein_coding	PILRA	63.5808	-0.0742057	0.10457	0.477937	0.999994	65.5003	0.0164809	0.136723	0.904053	0.999997	60.9628	-0.173732	0.127879	0.174285	0.999993	78.5128	0.085982	0.122662	0.483322	0.999999
ENSG00000085552	protein_coding	IGSF9	4.76247	0.0276257	0.216058	0.898258	0.999994	9.222	-0.128399	0.343099	0.708231	0.999997	5.29872	0.232391	0.286669	0.41756	0.999993	4.47742	0.0762255	0.267386	0.775586	0.999999
ENSG00000085563	protein_coding	ABCB1	1132.71	-0.0355399	0.101285	0.72567	0.999994	731.617	0.223191	0.108284	0.0392877	0.999997	704.467	-0.10501	0.119406	0.379164	0.999993	1148.44	-0.108949	0.167995	0.516642	0.999999
ENSG00000085644	protein_coding	ZNF213	132.573	0.135452	0.115978	0.242842	0.999994	79.629	0.208385	0.210335	0.321817	0.999997	103.877	-0.165512	0.173429	0.339905	0.999993	139.02	0.0503141	0.145061	0.728705	0.999999
ENSG00000085662	protein_coding	AKR1B1	1466.89	0.0306184	0.0666206	0.645808	0.999994	1353.55	0.0197244	0.0821874	0.810336	0.999997	954.85	-0.00542276	0.0529596	0.918444	0.999993	1278.76	-0.0536438	0.0515021	0.297604	0.999999
ENSG00000085719	protein_coding	CPNE3	2099.35	0.00614957	0.0733891	0.93322	0.999994	2386.21	-0.119177	0.0941934	0.205785	0.999997	1914.84	0.0871045	0.0654093	0.182964	0.999993	2791.99	0.0491925	0.0798076	0.537637	0.999999
ENSG00000085721	protein_coding	RRN3	2130.44	0.0185077	0.0736981	0.801715	0.999994	1824.42	-0.0948029	0.106264	0.372316	0.999997	1174.7	0.113095	0.0652672	0.0831311	0.999993	1862.65	-0.0650744	0.0850146	0.444004	0.999999
ENSG00000085733	protein_coding	CTTN	3829.14	0.0210075	0.0581554	0.717928	0.999994	2121.19	0.0356707	0.103265	0.729772	0.999997	2572.94	0.0348179	0.0737464	0.636834	0.999993	3362.22	0.0075644	0.0567723	0.894003	0.999999
ENSG00000085741	protein_coding	WNT11	11.3919	0.177779	0.190968	0.351887	0.999994	24.2164	0.378964	0.219199	0.0838339	0.999997	10.5247	-0.029107	0.220734	0.895092	0.999993	10.9529	-0.0347023	0.210553	0.86909	0.999999
ENSG00000085760	protein_coding	MTIF2	1194.51	-0.0962169	0.0832408	0.247728	0.999994	686.286	-0.0178621	0.0703967	0.7997	0.999997	549.628	0.0887893	0.0690757	0.198656	0.999993	815.658	-0.0373203	0.0849006	0.660244	0.999999
ENSG00000085788	protein_coding	DDHD2	6595.81	-0.0402779	0.0654796	0.538474	0.999994	3825.43	-0.0775342	0.0785283	0.323476	0.999997	3062.73	0.127452	0.0733139	0.0821333	0.999993	4136.66	-0.025805	0.0831433	0.756281	0.999999
ENSG00000085831	protein_coding	TTC39A	220.32	0.0682105	0.085561	0.425326	0.999994	232.247	0.176582	0.12524	0.158556	0.999997	125.3	0.136097	0.144888	0.347562	0.999993	187.16	-0.00243748	0.104931	0.981467	0.999999
ENSG00000085832	protein_coding	EPS15	15795.4	-0.0505481	0.066681	0.448415	0.999994	5641.73	0.0741752	0.0694534	0.285527	0.999997	7383.36	0.0984928	0.0887971	0.267348	0.999993	9813.11	-0.0931899	0.0902964	0.302051	0.999999
ENSG00000085840	protein_coding	ORC1	18.4638	-0.0324045	0.141039	0.818282	0.999994	7.31986	0.353687	0.222782	0.112378	0.999997	10.4466	-0.207489	0.176032	0.238516	0.999993	13.1133	-0.0761948	0.147955	0.606563	0.999999
ENSG00000085871	protein_coding	MGST2	170.882	-0.0654038	0.0653842	0.317166	0.999994	86.7324	0.167065	0.122571	0.17288	0.999997	90.7006	-0.238887	0.0853823	0.00514436	0.999993	123.138	0.0272396	0.112668	0.808959	0.999999
ENSG00000085872	protein_coding	CHERP	300.099	0.144194	0.129715	0.266301	0.999994	187.352	0.110549	0.144932	0.445605	0.999997	285.691	-0.0851224	0.0878284	0.332451	0.999993	389.571	-0.014163	0.119926	0.90599	0.999999
ENSG00000085978	protein_coding	ATG16L1	2758.65	0.0179266	0.0528356	0.734392	0.999994	1575.31	-0.114857	0.0770444	0.136016	0.999997	1274.42	0.0587274	0.0642604	0.360771	0.999993	1759.1	-0.0488868	0.0694035	0.481193	0.999999
ENSG00000085982	protein_coding	USP40	1722.77	-0.0928717	0.0587431	0.113882	0.999994	1290.14	0.0562867	0.0625144	0.367918	0.999997	1395.79	-0.0134684	0.0782312	0.863311	0.999993	1758.39	-0.0380366	0.064355	0.554491	0.999999
ENSG00000085998	protein_coding	POMGNT1	1909.27	-0.0143116	0.0638868	0.822745	0.999994	1309.26	0.00402173	0.0782095	0.958989	0.999997	1234.22	0.0241879	0.049325	0.623866	0.999993	1623.75	0.0232656	0.0585588	0.691144	0.999999
ENSG00000085999	protein_coding	RAD54L	44.4645	0.422882	0.156116	0.00675344	0.999994	52.2248	-0.025447	0.178914	0.886898	0.999997	44.2859	0.0885438	0.138351	0.522177	0.999993	69.7986	-0.114314	0.136692	0.402992	0.999999
ENSG00000086015	protein_coding	MAST2	1063.82	0.0253758	0.0769518	0.741579	0.999994	540.476	0.31381	0.153283	0.0406328	0.999997	708.879	-0.00754075	0.0767918	0.921776	0.999993	1019.54	0.0336848	0.089432	0.706432	0.999999
ENSG00000086061	protein_coding	DNAJA1	11477.9	0.0119679	0.087408	0.891094	0.999994	6453.86	0.0225354	0.0872755	0.796245	0.999997	5658.92	0.144815	0.0949126	0.127067	0.999993	8649.48	-0.0564166	0.100024	0.572733	0.999999
ENSG00000086062	protein_coding	B4GALT1	203.945	0.023064	0.123041	0.851308	0.999994	149.843	0.0539467	0.135095	0.689655	0.999997	162.543	-0.0549983	0.135738	0.685345	0.999993	231.249	-0.0999859	0.140981	0.478191	0.999999
ENSG00000086065	protein_coding	CHMP5	2782.89	-0.018044	0.0767815	0.814205	0.999994	1736.53	-0.0233966	0.0958526	0.807161	0.999997	1370	0.0804717	0.0745891	0.280647	0.999993	2032.34	-0.0188585	0.0871722	0.828725	0.999999
ENSG00000086102	protein_coding	NFX1	2051.11	-0.0201949	0.0452863	0.655642	0.999994	1516.86	-0.0340591	0.0505864	0.500766	0.999997	1347.81	-0.0400948	0.0391767	0.306103	0.999993	1933.76	-0.0123762	0.0369659	0.737775	0.999999
ENSG00000086159	protein_coding	AQP6	36.0771	-0.153539	0.148386	0.300797	0.999994	31.8534	0.146916	0.166534	0.377669	0.999997	33.104	-0.318346	0.187905	0.0902293	0.999993	42.7722	-0.111726	0.192589	0.561829	0.999999
ENSG00000086189	protein_coding	DIMT1	672.347	-0.0113968	0.0781754	0.884091	0.999994	584.92	-0.138186	0.116284	0.234695	0.999997	393.098	0.0841225	0.0783132	0.282742	0.999993	536.211	-0.0342855	0.086936	0.693303	0.999999
ENSG00000086200	protein_coding	IPO11	2464.43	0.0340967	0.0586958	0.561304	0.999994	1503.22	-0.0863142	0.0839204	0.303703	0.999997	1309.66	0.0687788	0.0814428	0.398387	0.999993	1974.69	-0.058315	0.0727972	0.423096	0.999999
ENSG00000086205	protein_coding	FOLH1	1262.19	-0.49986	0.254031	0.0491011	0.999994	655.243	0.291358	0.20205	0.1493	0.999997	1088.13	0.265684	0.211552	0.209161	0.999993	963.479	-0.115493	0.179105	0.519035	0.999999
ENSG00000086232	protein_coding	EIF2AK1	2791.26	-0.0532248	0.0498402	0.285562	0.999994	1624.36	0.000193962	0.0533497	0.997099	0.999997	1483.22	0.0736195	0.0541156	0.1737	0.999993	2059.5	-0.0778885	0.0627022	0.214164	0.999999
ENSG00000086288	protein_coding	NME8	11.6214	-0.555272	0.235683	0.0184721	0.999994	11.2078	0.316002	0.290126	0.27607	0.999997	12.2312	0.0898561	0.234194	0.701214	0.999993	17.9604	0.116818	0.211393	0.58053	0.999999
ENSG00000086289	protein_coding	EPDR1	3950.72	-0.0366614	0.0930722	0.693653	0.999994	826.12	0.33441	0.190216	0.0787381	0.999997	2041.82	-0.017481	0.137614	0.898917	0.999993	4301.81	-0.0389503	0.145583	0.789048	0.999999
ENSG00000086300	protein_coding	SNX10	5634.48	0.0448307	0.0871276	0.606874	0.999994	1557.84	0.263634	0.131093	0.0443203	0.999997	2209.22	0.15919	0.162695	0.327849	0.999993	3445.97	-0.0976485	0.145287	0.501514	0.999999
ENSG00000086475	protein_coding	SEPHS1	1287.76	-0.0335021	0.0489172	0.493423	0.999994	818.44	0.0396623	0.0758591	0.601085	0.999997	716.504	-0.0642117	0.0555745	0.24792	0.999993	1020.09	-0.0857631	0.0579135	0.138638	0.999999
ENSG00000086504	protein_coding	MRPL28	660.332	0.00540194	0.0956372	0.954957	0.999994	349.037	0.0475645	0.163823	0.771555	0.999997	319.888	-0.0143502	0.11358	0.89946	0.999993	486.861	0.0592449	0.116747	0.611828	0.999999
ENSG00000086506	protein_coding	HBQ1	12.2117	-0.306938	0.182842	0.0932104	0.999994	8.26414	-0.0779932	0.371666	0.833787	0.999997	7.96267	-0.0954098	0.294959	0.746341	0.999993	17.0685	0.127122	0.239208	0.595122	0.999999
ENSG00000086544	protein_coding	ITPKC	431.721	0.140305	0.119393	0.239933	0.999994	270.96	0.106499	0.137954	0.44012	0.999997	332.081	0.351575	0.163574	0.0316074	0.999993	455.66	0.016673	0.161005	0.917522	0.999999
ENSG00000086548	protein_coding	CEACAM6	1.12874	-0.525345	0.884667	0.552624	0.999994	9.27404	0.313411	0.336997	0.352365	0.999997	1.4737	0.453149	0.748208	0.54475	0.999993	0.915092	0.198487	0.800971	0.804283	0.999999
ENSG00000086570	protein_coding	FAT2	13.2464	-0.0135158	0.35171	0.969346	0.999994	1536.08	-0.403852	0.319251	0.205873	0.999997	47.7065	0.71361	0.39815	0.0730826	0.999993	23.0762	0.494622	0.389805	0.204478	0.999999
ENSG00000086589	protein_coding	RBM22	1397.37	-0.000786935	0.0626902	0.989985	0.999994	1047.63	-0.0841856	0.0795708	0.290057	0.999997	836.476	0.106955	0.0537993	0.0468068	0.999993	1152.7	-0.0507429	0.0611339	0.406522	0.999999
ENSG00000086598	protein_coding	TMED2	2878.32	0.0070481	0.0702862	0.920124	0.999994	2153.94	-0.117832	0.107033	0.270944	0.999997	1658.51	0.1397	0.0792626	0.0779863	0.999993	2419.69	-0.0178981	0.090716	0.843594	0.999999
ENSG00000086619	protein_coding	ERO1LB	1302.59	0.0368211	0.0613926	0.548663	0.999994	1029.64	-0.0671522	0.129428	0.603874	0.999997	741.79	0.154483	0.0822913	0.060481	0.999993	1026.45	-0.142618	0.0980606	0.14584	0.999999
ENSG00000086666	protein_coding	ZFAND6	1892.04	-0.00318162	0.0615662	0.958785	0.999994	1509.68	-0.0393914	0.0891123	0.658459	0.999997	1105.64	-0.0125788	0.0634322	0.842808	0.999993	1709.75	-0.0104544	0.0795931	0.8955	0.999999
ENSG00000086696	protein_coding	HSD17B2	0.216638	0.942554	1.47322	0.522309	0.999994	0.402576	0.471023	0.951057	0.620414	0.999997	0.301482	-0.245222	1.15848	0.832359	0.999993	0.825797	-0.226588	0.774616	0.769891	0.999999
ENSG00000086712	protein_coding	TXLNG	976.741	-0.0314248	0.0492769	0.523657	0.999994	895.049	-0.127847	0.0656415	0.0514559	0.999997	611.346	0.0735293	0.0476843	0.123073	0.999993	846.704	0.0209051	0.0494283	0.672341	0.999999
ENSG00000086717	protein_coding	PPEF1	476.998	0.00452408	0.125385	0.971217	0.999994	63.6505	0.261068	0.151091	0.0840095	0.999997	93.7693	-0.0305834	0.212751	0.885696	0.999993	134.068	-0.551604	0.218966	0.0117644	0.999999
ENSG00000086730	protein_coding	LAT2	83.1899	-0.128348	0.145893	0.378999	0.999994	77.8018	0.047901	0.159074	0.76332	0.999997	85.8663	-0.0994867	0.188998	0.598616	0.999993	114.175	-0.136891	0.179429	0.445507	0.999999
ENSG00000086758	protein_coding	HUWE1	17414.2	-0.00557826	0.0516394	0.913977	0.999994	13883.1	-0.0853478	0.064876	0.188324	0.999997	12119.3	-0.0378456	0.04306	0.379454	0.999993	17628.3	0.0217743	0.0479765	0.649934	0.999999
ENSG00000086827	protein_coding	ZW10	815.735	0.00824494	0.0519862	0.873985	0.999994	560.216	-0.107423	0.0702517	0.126235	0.999997	483.522	0.0155097	0.0511134	0.761557	0.999993	735.814	0.0545881	0.0535942	0.30842	0.999999
ENSG00000086848	protein_coding	ALG9	595.357	-0.0311664	0.0518598	0.547857	0.999994	596.849	-0.180039	0.115252	0.118258	0.999997	361.168	0.0471268	0.0634399	0.457568	0.999993	505.128	-0.0736657	0.056073	0.188931	0.999999
ENSG00000086967	protein_coding	MYBPC2	17.5508	-0.30318	0.256427	0.237076	0.999994	2.72475	1.12936	0.592035	0.0564445	0.999997	4.67532	0.504136	0.445338	0.257622	0.999993	5.48116	0.205772	0.470019	0.661535	0.999999
ENSG00000086991	protein_coding	NOX4	226.228	0.0839305	0.100869	0.405366	0.999994	88.0031	0.062229	0.150795	0.679846	0.999997	93.88	0.156484	0.170975	0.360064	0.999993	112.963	0.00261749	0.164201	0.987282	0.999999
ENSG00000087008	protein_coding	ACOX3	908.881	0.0765022	0.0528007	0.147369	0.999994	480.113	0.108928	0.0826377	0.187456	0.999997	589.969	0.000243903	0.0455878	0.995731	0.999993	803.461	-0.0521822	0.0656608	0.426774	0.999999
ENSG00000087053	protein_coding	MTMR2	4195.95	-0.103381	0.0687739	0.132786	0.999994	1611.62	0.0439876	0.0953155	0.644443	0.999997	1792.25	0.182476	0.0854602	0.0327434	0.999993	2297.58	-0.0906786	0.0904552	0.316117	0.999999
ENSG00000087074	protein_coding	PPP1R15A	434.3	0.25811	0.168494	0.125556	0.999994	303.884	0.327493	0.2435	0.178644	0.999997	273.255	0.267967	0.213765	0.210002	0.999993	363.289	0.370805	0.183701	0.0435364	0.999999
ENSG00000087076	protein_coding	HSD17B14	95.6744	-0.00735354	0.0921908	0.936425	0.999994	77.4355	0.0662258	0.172859	0.70163	0.999997	63.4337	-0.0563841	0.184355	0.759723	0.999993	92.187	0.11382	0.141942	0.422626	0.999999
ENSG00000087077	protein_coding	TRIP6	198.327	-0.0293621	0.0876867	0.737736	0.999994	172.619	0.116401	0.120246	0.33303	0.999997	167.002	-0.17391	0.149401	0.244405	0.999993	213.321	0.0387238	0.12799	0.762229	0.999999
ENSG00000087085	protein_coding	ACHE	326.799	0.10609	0.086739	0.221295	0.999994	506.211	0.327367	0.211453	0.121579	0.999997	339.897	-0.00266048	0.205429	0.989667	0.999993	312.853	0.0382511	0.150725	0.799665	0.999999
ENSG00000087086	protein_coding	FTL	8661.02	0.10146	0.0619689	0.101575	0.999994	8254.45	0.0195403	0.0849158	0.818003	0.999997	6882.36	-0.0580872	0.110989	0.600725	0.999993	10230.2	0.00807147	0.112319	0.942712	0.999999
ENSG00000087087	protein_coding	SRRT	617.71	-0.00672917	0.073019	0.926574	0.999994	404.947	0.12479	0.14708	0.396188	0.999997	459.786	-0.0336317	0.0929343	0.717436	0.999993	600.942	0.0462438	0.114182	0.685478	0.999999
ENSG00000087088	protein_coding	BAX	203.937	0.0931905	0.0814124	0.252345	0.999994	128.564	0.112762	0.130241	0.386599	0.999997	137.691	-0.0541997	0.103631	0.600969	0.999993	194.873	-0.0343825	0.107299	0.748638	0.999999
ENSG00000087095	protein_coding	NLK	10071	-0.020375	0.0677945	0.763765	0.999994	2384.23	0.0292611	0.0727033	0.687336	0.999997	3744.78	0.169172	0.153444	0.270242	0.999993	6000.75	-0.0816279	0.149939	0.586161	0.999999
ENSG00000087111	protein_coding	PIGS	1117.41	0.00805973	0.04565	0.859858	0.999994	779.651	-0.01155	0.0749291	0.877494	0.999997	697.693	0.0520635	0.0559468	0.352066	0.999993	995.721	-0.0515567	0.044545	0.247107	0.999999
ENSG00000087116	protein_coding	ADAMTS2	79.8536	0.10339	0.163634	0.527492	0.999994	29.5694	0.599905	0.287722	0.0370677	0.999997	37.5973	0.184321	0.217026	0.395711	0.999993	31.7366	-0.00595293	0.21145	0.97754	0.999999
ENSG00000087128	protein_coding	TMPRSS11E	0.0385	-0.0698588	2.98661	0.981339	0.999994	0.4358	0.000596513	0.870029	0.999453	0.999997	0.142746	-0.199007	1.77067	0.910514	0.999993	0.189197	-0.660575	1.38778	0.634078	0.999999
ENSG00000087152	protein_coding	ATXN7L3	4342.82	0.011514	0.0611782	0.850717	0.999994	1314.01	0.17605	0.10054	0.0799381	0.999997	2045.36	-0.070962	0.0819515	0.386544	0.999993	3146.14	-0.00450226	0.0714089	0.949727	0.999999
ENSG00000087157	protein_coding	PGS1	652.575	0.0675259	0.0493022	0.170801	0.999994	414.179	0.0966612	0.0870783	0.266978	0.999997	465.771	-0.0613996	0.0665685	0.356345	0.999993	604.995	0.0300566	0.0738512	0.684016	0.999999
ENSG00000087191	protein_coding	PSMC5	2689.45	-0.0306479	0.0888075	0.730015	0.999994	1436.75	0.0130245	0.1527	0.932027	0.999997	1607.86	-0.00788823	0.0845015	0.925625	0.999993	2318.03	-0.0661767	0.079198	0.403388	0.999999
ENSG00000087206	protein_coding	UIMC1	1366.06	0.0352352	0.040996	0.390076	0.999994	1075.7	0.0185455	0.0668596	0.781489	0.999997	826.49	-0.0552092	0.0540926	0.307424	0.999993	1215.57	0.0527694	0.0614783	0.390704	0.999999
ENSG00000087237	protein_coding	CETP	9.50651	-0.178185	0.268977	0.507679	0.999994	6.42266	0.905165	0.290941	0.00186353	0.829102	4.7391	-0.723934	0.270847	0.00752107	0.999993	6.64397	-0.199835	0.295609	0.499034	0.999999
ENSG00000087245	protein_coding	MMP2	85.2978	-0.0990882	0.117039	0.397206	0.999994	70.8191	0.132434	0.132928	0.31911	0.999997	77.9613	-0.174967	0.130215	0.17905	0.999993	101.877	-0.0614138	0.124643	0.622211	0.999999
ENSG00000087250	protein_coding	MT3	5731.24	0.136893	0.138017	0.321266	0.999994	3724.96	-0.00957591	0.217298	0.96485	0.999997	3121.71	-0.113048	0.155308	0.466677	0.999993	5065.7	-0.114169	0.165949	0.491466	0.999999
ENSG00000087253	protein_coding	LPCAT2	657.253	-0.16933	0.166646	0.309579	0.999994	515.369	0.0871739	0.169688	0.607441	0.999997	528.56	-0.103722	0.150089	0.489522	0.999993	670.317	-0.0880143	0.168078	0.600521	0.999999
ENSG00000087258	protein_coding	GNAO1	9144.96	-0.00588103	0.0854405	0.945123	0.999994	5400.79	0.055111	0.122848	0.653713	0.999997	7832.03	0.00180341	0.0858022	0.983231	0.999993	11700.4	-0.0442159	0.0860236	0.607253	0.999999
ENSG00000087263	protein_coding	OGFOD1	1627.89	-0.00137854	0.0708946	0.984486	0.999994	1103.07	-0.0655028	0.0819078	0.423877	0.999997	850.346	0.135308	0.0733199	0.0649731	0.999993	1224.5	-0.0850036	0.0968915	0.38032	0.999999
ENSG00000087266	protein_coding	SH3BP2	507.935	-0.163907	0.092503	0.0764091	0.999994	408.752	0.124773	0.169324	0.46119	0.999997	466.619	-0.121271	0.142371	0.394329	0.999993	601.178	-0.0372186	0.149053	0.802819	0.999999
ENSG00000087269	protein_coding	NOP14	453.125	-0.00155344	0.0621769	0.980068	0.999994	300.399	0.00721449	0.10313	0.944229	0.999997	294.471	-0.0183965	0.0757802	0.80819	0.999993	408.745	-0.0102085	0.0654591	0.876071	0.999999
ENSG00000087274	protein_coding	ADD1	13081.9	-0.0220615	0.0323114	0.494748	0.999994	7388.34	0.0138048	0.0571443	0.809107	0.999997	7461.14	0.0166853	0.0446184	0.708438	0.999993	10320.9	-0.0742794	0.0358036	0.0380205	0.999999
ENSG00000087299	protein_coding	L2HGDH	526.799	-0.0331641	0.0496922	0.504522	0.999994	323.598	-0.0690029	0.0729273	0.344053	0.999997	271.636	0.0151323	0.0682798	0.824608	0.999993	386.547	-0.0188867	0.0616187	0.759217	0.999999
ENSG00000087301	protein_coding	TXNDC16	2727.16	-0.0792641	0.0586405	0.176473	0.999994	1837.75	-0.0190538	0.0902616	0.832813	0.999997	1383.45	0.121322	0.0695148	0.0809373	0.999993	1865.71	-0.0573065	0.081252	0.480628	0.999999
ENSG00000087302	protein_coding	C14orf166	1577.28	-0.0454752	0.0763311	0.551334	0.999994	1049.49	-0.0604843	0.0906367	0.504563	0.999997	840.92	0.075923	0.07367	0.302736	0.999993	1270.97	0.0109724	0.0976689	0.910552	0.999999
ENSG00000087303	protein_coding	NID2	191.626	-0.235933	0.124495	0.0580773	0.999994	90.9723	0.262745	0.128327	0.0406116	0.999997	126.693	0.00273249	0.136179	0.983991	0.999993	121.809	-0.0572696	0.132965	0.666678	0.999999
ENSG00000087338	protein_coding	GMCL1	1574.29	0.00345936	0.0545934	0.949475	0.999994	875.285	-0.0447433	0.101927	0.660679	0.999997	815.33	0.00581474	0.072509	0.936083	0.999993	1054.85	-0.0128298	0.0756828	0.865387	0.999999
ENSG00000087365	protein_coding	SF3B2	4046.73	-0.0206908	0.0639275	0.746195	0.999994	2770.24	0.00896305	0.111542	0.935954	0.999997	2510.75	-0.0261234	0.0728063	0.719739	0.999993	3717.5	-0.0376559	0.0620228	0.543765	0.999999
ENSG00000087448	protein_coding	KLHL42	6360.37	-0.0246265	0.0589012	0.675876	0.999994	3936.92	-0.091603	0.0941527	0.330593	0.999997	3387.45	0.12657	0.0878142	0.149491	0.999993	4917.16	-0.0689641	0.105377	0.51282	0.999999
ENSG00000087460	protein_coding	GNAS	35140.3	0.0145875	0.0557053	0.793423	0.999994	10798.4	0.327081	0.144162	0.0232782	0.999997	16765.6	-0.0650309	0.0981099	0.507435	0.999993	24893.7	-0.041578	0.0772089	0.590223	0.999999
ENSG00000087470	protein_coding	DNM1L	8049.97	0.0134659	0.0672247	0.841236	0.999994	5034.12	-0.0954276	0.0975185	0.327798	0.999997	4150.64	0.0933179	0.105089	0.374545	0.999993	6107.71	-0.0108248	0.107988	0.920153	0.999999
ENSG00000087494	protein_coding	PTHLH	141.796	-0.134293	0.111207	0.227203	0.999994	88.1321	-0.162905	0.188236	0.386803	0.999997	79.8851	0.132817	0.124229	0.285009	0.999993	158.425	-0.022056	0.122238	0.856812	0.999999
ENSG00000087495	protein_coding	PHACTR3	3056.53	-0.148006	0.0649619	0.0227052	0.999994	1388.52	0.0857085	0.0980767	0.382177	0.999997	2110.8	0.0562451	0.0861419	0.513798	0.999993	2811.49	-0.0170982	0.0733469	0.815673	0.999999
ENSG00000087502	protein_coding	ERGIC2	2237.09	-0.0584501	0.0805022	0.467797	0.999994	1737.53	-0.0922791	0.106765	0.387414	0.999997	1246.62	0.0841597	0.071726	0.240656	0.999993	1830.09	-0.0329662	0.0737853	0.65503	0.999999
ENSG00000087510	protein_coding	TFAP2C	38.9325	0.167239	0.180398	0.353897	0.999994	7.11024	0.0353756	0.273629	0.897134	0.999997	34.5426	-0.338693	0.161395	0.0358583	0.999993	63.2966	0.0751745	0.125691	0.54978	0.999999
ENSG00000087586	protein_coding	AURKA	73.8529	-0.0570333	0.101433	0.573928	0.999994	46.7749	0.174619	0.127563	0.171036	0.999997	36.4525	-0.076305	0.101684	0.453007	0.999993	52.1056	0.0105282	0.100584	0.916637	0.999999
ENSG00000087589	protein_coding	CASS4	58.6633	-0.0610537	0.139141	0.660815	0.999994	64.6774	0.223032	0.115735	0.0539682	0.999997	53.2098	-0.344852	0.15906	0.0301542	0.999993	70.4586	-0.452341	0.187315	0.0157408	0.999999
ENSG00000087842	protein_coding	PIR	261.38	-0.0238122	0.0869389	0.784165	0.999994	213.394	0.00954934	0.0743572	0.897812	0.999997	170.607	0.0391314	0.0948764	0.680012	0.999993	223.747	0.00490146	0.0917092	0.957377	0.999999
ENSG00000087884	protein_coding	AAMDC	76.9041	-0.214236	0.0905002	0.0179214	0.999994	69.3833	-0.0223707	0.114242	0.844752	0.999997	57.6873	0.158085	0.116424	0.174513	0.999993	69.3877	0.0522782	0.105685	0.620839	0.999999
ENSG00000087903	protein_coding	RFX2	194.406	0.0721152	0.0982653	0.46302	0.999994	206.251	-0.0586137	0.144968	0.685977	0.999997	179.011	-0.180505	0.155453	0.245581	0.999993	243.223	0.017431	0.159228	0.912828	0.999999
ENSG00000087916	protein_coding	SLC6A14	0.0414394	0.0433349	2.98661	0.988423	0.999994	0.0249855	0.185842	2.99133	0.950462	0.999997	0.137428	0.372395	2.28246	0.870396	0.999993	0.0496714	-0.277354	2.98661	0.92601	0.999999
ENSG00000087995	protein_coding	METTL2A	528.369	0.0352645	0.0473537	0.45645	0.999994	333.569	0.00162768	0.0620788	0.979082	0.999997	295.279	0.071428	0.0642596	0.26633	0.999993	435.359	-0.0494497	0.0481722	0.304647	0.999999
ENSG00000088002	protein_coding	SULT2B1	9.0278	0.132344	0.280451	0.637002	0.999994	1.39464	0.528417	0.606054	0.383265	0.999997	2.95789	0.156373	0.390186	0.688593	0.999993	3.065	0.141842	0.323639	0.661188	0.999999
ENSG00000088035	protein_coding	ALG6	574.624	-0.0101433	0.0636798	0.873444	0.999994	514.603	-0.084698	0.108127	0.43344	0.999997	380.022	0.0783149	0.0682653	0.251293	0.999993	530.806	-0.0197037	0.0715136	0.782914	0.999999
ENSG00000088038	protein_coding	CNOT3	393.381	0.0161459	0.0955792	0.865854	0.999994	253.741	0.197635	0.159956	0.216624	0.999997	356.957	-0.103518	0.100761	0.304254	0.999993	497.902	0.00435344	0.118826	0.970774	0.999999
ENSG00000088053	protein_coding	GP6	26.3386	0.231284	0.197062	0.240532	0.999994	19.0627	-0.0864849	0.269841	0.748587	0.999997	17.8792	-0.157203	0.201573	0.43546	0.999993	30.1742	0.065954	0.198295	0.739432	0.999999
ENSG00000088179	protein_coding	PTPN4	9582.93	0.00155493	0.076114	0.983701	0.999994	4346.91	-0.0842967	0.105214	0.423019	0.999997	3996.84	0.0866548	0.113081	0.443494	0.999993	6407.85	-0.0613926	0.107656	0.568498	0.999999
ENSG00000088205	protein_coding	DDX18	2857.22	-0.0921953	0.0550052	0.0937148	0.999994	1943.29	-0.0594548	0.0715665	0.406107	0.999997	1598.15	0.0980211	0.0540269	0.0696311	0.999993	2264.12	-0.0406529	0.0574067	0.478849	0.999999
ENSG00000088247	protein_coding	KHSRP	822.284	0.0450297	0.0807899	0.577276	0.999994	562.39	0.0522848	0.125987	0.678141	0.999997	684.603	0.00123856	0.0790348	0.987497	0.999993	981.259	0.00957056	0.0848744	0.91022	0.999999
ENSG00000088256	protein_coding	GNA11	1133.69	-0.010076	0.0667517	0.880018	0.999994	559.711	0.0859476	0.130209	0.509208	0.999997	720.96	-0.0397383	0.105627	0.706758	0.999993	1096.75	0.0441367	0.09854	0.654221	0.999999
ENSG00000088280	protein_coding	ASAP3	584.318	-0.0264156	0.0883583	0.764971	0.999994	338.439	-0.0229983	0.124673	0.853646	0.999997	421.069	0.0422648	0.120694	0.726202	0.999993	532.195	-0.0188355	0.139825	0.892843	0.999999
ENSG00000088298	protein_coding	EDEM2	352.369	-0.0470003	0.0556637	0.398468	0.999994	264.547	-0.0719016	0.0605812	0.235281	0.999997	229.811	-0.0632393	0.0689359	0.358952	0.999993	322.336	-0.0932547	0.0684259	0.172928	0.999999
ENSG00000088305	protein_coding	DNMT3B	72.8932	0.152999	0.0907887	0.0919456	0.999994	34.3645	0.278336	0.155957	0.0743105	0.999997	43.3482	0.0368146	0.116799	0.752612	0.999993	58.5541	-0.00381476	0.11707	0.974005	0.999999
ENSG00000088320	protein_coding	REM1	7.71255	-0.225289	0.24396	0.355765	0.999994	4.78723	0.11225	0.242491	0.643433	0.999997	4.22569	-0.182762	0.299745	0.542044	0.999993	6.66426	-0.203831	0.284725	0.47406	0.999999
ENSG00000088325	protein_coding	TPX2	182.546	0.00375352	0.0706275	0.957616	0.999994	106.669	-0.0990985	0.116801	0.396192	0.999997	81.7143	0.016046	0.14212	0.910107	0.999993	141.443	-0.00224784	0.122062	0.985307	0.999999
ENSG00000088340	pseudogene	FER1L4	65.4525	0.280242	0.178333	0.116078	0.999994	51.0493	-0.131833	0.193599	0.4959	0.999997	36.7977	0.292772	0.173585	0.091676	0.999993	44.1306	0.109573	0.158658	0.489802	0.999999
ENSG00000088356	protein_coding	PDRG1	305.794	0.0263372	0.069044	0.702866	0.999994	165.377	0.010136	0.102401	0.921152	0.999997	171.605	-0.085948	0.0743982	0.247991	0.999993	276.153	0.0518013	0.0915233	0.5714	0.999999
ENSG00000088367	protein_coding	EPB41L1	10563.5	0.0385256	0.0758533	0.611526	0.999994	6892.64	-0.0395493	0.0974326	0.684806	0.999997	7684.05	-0.0286237	0.0717701	0.690022	0.999993	12369.7	0.0408562	0.0679914	0.547905	0.999999
ENSG00000088386	protein_coding	SLC15A1	0.405549	0.262505	0.984759	0.789802	0.999994	0.448847	0.505985	1.11068	0.648705	0.999997	0.846423	-0.211702	0.591064	0.720216	0.999993	1.30394	-0.593289	0.53705	0.269282	0.999999
ENSG00000088387	protein_coding	DOCK9	10429.9	-0.0225185	0.0460484	0.62483	0.999994	4542.78	0.16738	0.0902096	0.0635304	0.999997	6785.65	0.12337	0.0763139	0.105961	0.999993	9156.94	-0.108556	0.0519043	0.0364857	0.999999
ENSG00000088448	protein_coding	ANKRD10	3775.66	-0.0365675	0.0560038	0.513791	0.999994	2848.86	-0.120116	0.0839926	0.152696	0.999997	2480.15	0.0841224	0.0664673	0.205649	0.999993	3336.67	-0.0340163	0.0746633	0.648681	0.999999
ENSG00000088451	protein_coding	TGDS	208.652	0.0560331	0.0900312	0.533696	0.999994	163.185	-0.142878	0.124033	0.249348	0.999997	147.32	0.143311	0.0939885	0.127315	0.999993	192.266	-0.0460665	0.0777126	0.553328	0.999999
ENSG00000088538	protein_coding	DOCK3	11901.7	-0.00785736	0.0471171	0.867557	0.999994	4946.98	-0.091797	0.0664467	0.167121	0.999997	5809.38	0.080743	0.0738146	0.274015	0.999993	8413.75	-0.0179324	0.0801941	0.823059	0.999999
ENSG00000088543	protein_coding	C3orf18	713.867	0.0260893	0.0722956	0.718197	0.999994	364.237	0.143037	0.101167	0.157401	0.999997	319.451	-0.134958	0.081122	0.0961836	0.999993	421.328	-0.0435779	0.0750128	0.561281	0.999999
ENSG00000088682	protein_coding	COQ9	734.424	0.06177	0.054031	0.252941	0.999994	453.903	-0.0252778	0.0601377	0.674243	0.999997	421.378	-0.0446714	0.0526056	0.395784	0.999993	604.004	-0.0336582	0.0510406	0.509614	0.999999
ENSG00000088726	protein_coding	TMEM40	2.47386	0.664539	0.404676	0.100558	0.999994	4.41589	-0.0832292	0.557102	0.881241	0.999997	1.57712	0.0361533	0.478113	0.939724	0.999993	5.42907	0.706414	0.311739	0.0234487	0.999999
ENSG00000088727	protein_coding	KIF9	214.861	0.00388232	0.0631701	0.950994	0.999994	201.179	-0.232786	0.109098	0.0328641	0.999997	150.098	-0.1411	0.121871	0.246951	0.999993	242.285	-0.0393291	0.0838466	0.639027	0.999999
ENSG00000088756	protein_coding	ARHGAP28	283.996	0.105392	0.109994	0.337985	0.999994	158.067	0.167636	0.110813	0.130333	0.999997	130.889	0.0892012	0.1386	0.519842	0.999993	216.273	-0.169562	0.11418	0.137533	0.999999
ENSG00000088766	protein_coding	CRLS1	1540.54	-0.0276724	0.0575191	0.630446	0.999994	1100.26	-0.1737	0.114604	0.129606	0.999997	848.254	0.0847789	0.0741766	0.253067	0.999993	1276.82	-0.0533742	0.0871824	0.540397	0.999999
ENSG00000088782	protein_coding	DEFB127	0.0145645	0.148068	2.98661	0.960459	0.999994	0	NA	NA	NA	NA	0	NA	NA	NA	NA	0	NA	NA	NA	NA
ENSG00000088808	protein_coding	PPP1R13B	1775.65	0.100337	0.0661132	0.129101	0.999994	1250.85	-0.0469183	0.0786768	0.550946	0.999997	1124.37	-0.0777374	0.0798024	0.329995	0.999993	1856.06	0.0198499	0.0596083	0.73913	0.999999
ENSG00000088812	protein_coding	ATRN	7759.16	-0.0287486	0.0469559	0.540374	0.999994	4240	-0.0500663	0.0495632	0.312423	0.999997	4132.44	0.0519911	0.0688086	0.449895	0.999993	6126.82	-0.0653734	0.0821038	0.425899	0.999999
ENSG00000088826	protein_coding	SMOX	595.51	-0.066128	0.0797912	0.407239	0.999994	469.235	0.0539015	0.155127	0.72824	0.999997	529.001	-0.148837	0.148287	0.31552	0.999993	632.975	0.0468418	0.14289	0.743049	0.999999
ENSG00000088827	protein_coding	SIGLEC1	41.4639	0.175743	0.221202	0.42691	0.999994	31.5075	0.138473	0.171681	0.419914	0.999997	32.1727	-0.263126	0.172987	0.128242	0.999993	34.7185	-0.0602335	0.163554	0.712666	0.999999
ENSG00000088832	protein_coding	FKBP1A	3403.33	0.1407	0.0739129	0.056963	0.999994	5055.88	-0.243413	0.19162	0.203982	0.999997	2817.62	0.0499417	0.124441	0.688178	0.999993	5535.85	0.0282567	0.116975	0.80912	0.999999
ENSG00000088833	protein_coding	NSFL1C	1396.35	-0.00364076	0.0505334	0.942565	0.999994	843.035	-0.0247125	0.0613699	0.687183	0.999997	903.73	-0.0101059	0.0471251	0.830198	0.999993	1344.82	0.0606699	0.046316	0.190226	0.999999
ENSG00000088836	protein_coding	SLC4A11	50.1846	0.0730366	0.170623	0.668609	0.999994	59.0987	-0.0922266	0.206997	0.655925	0.999997	66.5451	-0.0335895	0.185348	0.856191	0.999993	110.728	0.249028	0.180047	0.166625	0.999999
[truncated: 56,040 more rows]
