# Supplementary material for: Genome- and transcriptome-wide splicing associations with alcohol use disorder
Source: Sci Rep. 2023 Mar 9;13:3950. doi: 10.1038/s41598-023-30926-z (PMC9998611; doi:10.1038/s41598-023-30926-z)
Supplement: Supplementary file 7 — Supplementary Information 7. [file 41598_2023_30926_MOESM7_ESM.xlsx]

## Sheet: SupplementaryFile_sQTL.txt
Supplementary File S6 sQTLs Associated with AUD by Brain Region
Splicing_Cluster	sQTL_SNP	Padj	Gene	Delta PSI	Brain_Region
chr18:54318807:54339728:clu_21534_NA	rs739692	3.30301e-05	WDR7	0.0338441	NAC
chr3:141663880:141678516:clu_71208_NA	rs13099706	0.00260739	TFDP2	-0.00493525	NAC
chr3:141663880:141678516:clu_71208_NA	rs6764904	0.00260739	TFDP2	-0.00493525	NAC
chr3:141663880:141678516:clu_71208_NA	rs6785007	0.00260739	TFDP2	-0.00493525	NAC
chr3:141663880:141678516:clu_71208_NA	rs59060865	0.00260739	TFDP2	-0.00493525	NAC
chr3:141663880:141678516:clu_71208_NA	rs11916642	0.00260739	TFDP2	-0.00493525	NAC
chr3:141663880:141678516:clu_71208_NA	rs6764740	0.00260739	TFDP2	-0.00493525	NAC
chr3:141663880:141678516:clu_71208_NA	rs4528914	0.00260739	TFDP2	-0.00493525	NAC
chr3:141663880:141678516:clu_71208_NA	rs6772634	0.00260739	TFDP2	-0.00493525	NAC
chr3:141663880:141678516:clu_71208_NA	rs13100444	0.00260739	TFDP2	-0.00493525	NAC
chr3:141663880:141678516:clu_71208_NA	rs13096236	0.00260739	TFDP2	-0.00493525	NAC
chr3:141663880:141678516:clu_71208_NA	rs35140461	0.00260739	TFDP2	-0.00493525	NAC
chr3:141663880:141678516:clu_71208_NA	rs765990	0.00260739	TFDP2	-0.00493525	NAC
chr3:141663880:141678516:clu_71208_NA	rs877142	0.00260739	TFDP2	-0.00493525	NAC
chr3:141663880:141678516:clu_71208_NA	rs6789367	0.00260739	TFDP2	-0.00493525	NAC
chr3:141663880:141678516:clu_71208_NA	rs6805525	0.00260739	TFDP2	-0.00493525	NAC
chr3:141663880:141678516:clu_71208_NA	rs6767867	0.00260739	TFDP2	-0.00493525	NAC
chr3:141663880:141678516:clu_71208_NA	rs1568337	0.00156443	TFDP2	-0.00493525	NAC
chr3:141663880:141678516:clu_71208_NA	rs16851001	0.00260739	TFDP2	-0.00493525	NAC
chr3:141663880:141678516:clu_71208_NA	rs11928461	0.00260739	TFDP2	-0.00493525	NAC
chr3:141663880:141678516:clu_71208_NA	rs7613089	0.00260739	TFDP2	-0.00493525	NAC
chr3:141663880:141678516:clu_71208_NA	rs11916634	0.00260739	TFDP2	-0.00493525	NAC
chr3:141663880:141678516:clu_71208_NA	rs7621150	0.00260739	TFDP2	-0.00493525	NAC
chr3:141663880:141678516:clu_71208_NA	rs2081662	0.00260739	TFDP2	-0.00493525	NAC
chr3:141663880:141678516:clu_71208_NA	rs7643434	0.00260739	TFDP2	-0.00493525	NAC
chr3:141663880:141678516:clu_71208_NA	rs6762378	0.00260739	TFDP2	-0.00493525	NAC
chr3:141663880:141678516:clu_71208_NA	rs11718539	0.00260739	TFDP2	-0.00493525	NAC
chr3:141663880:141678516:clu_71208_NA	rs11915229	0.00260739	TFDP2	-0.00493525	NAC
chr3:141663880:141678516:clu_71208_NA	rs7643287	0.00260739	TFDP2	-0.00493525	NAC
chr3:141663880:141678516:clu_71208_NA	rs115516188	0.00260739	TFDP2	-0.00493525	NAC
chr3:141663880:141678516:clu_71208_NA	rs6789116	0.00260739	TFDP2	-0.00493525	NAC
chr3:141663880:141678516:clu_71208_NA	rs4583620	0.00260739	TFDP2	-0.00493525	NAC
chr3:141663880:141678516:clu_71208_NA	rs2555702	0.00260739	TFDP2	-0.00493525	NAC
chr3:141663880:141678516:clu_71208_NA	rs7643614	0.00260739	TFDP2	-0.00493525	NAC
chr3:141663880:141678516:clu_71208_NA	rs957093	0.00260739	TFDP2	-0.00493525	NAC
chr3:141663880:141678516:clu_71208_NA	rs6797079	0.00260739	TFDP2	-0.00493525	NAC
chr3:141663880:141678516:clu_71208_NA	rs6773249	0.00260739	TFDP2	-0.00493525	NAC
chr3:141663880:141678516:clu_71208_NA	rs6785892	0.00260739	TFDP2	-0.00493525	NAC
chr3:141663880:141678516:clu_71208_NA	rs11711342	0.00260739	TFDP2	-0.00493525	NAC
chr3:141663880:141678516:clu_71208_NA	rs4538351	0.00260739	TFDP2	-0.00493525	NAC
chr3:141663880:141678516:clu_71208_NA	rs7624379	0.00260739	TFDP2	-0.00493525	NAC
chr3:141663880:141678516:clu_71208_NA	rs6439964	0.00260739	TFDP2	-0.00493525	NAC
chr3:141663880:141678516:clu_71208_NA	rs7644725	0.00156443	TFDP2	-0.00493525	NAC
chr3:141663880:141678516:clu_71208_NA	rs34809734	0.00260739	TFDP2	-0.00493525	NAC
chr3:141663880:141678516:clu_71208_NA	rs6788711	0.00260739	TFDP2	-0.00493525	NAC
chr3:141663880:141678516:clu_71208_NA	rs13063450	0.00260739	TFDP2	-0.00493525	NAC
chr3:141663880:141678516:clu_71208_NA	rs6789045	0.00260739	TFDP2	-0.00493525	NAC
chr3:141663880:141678516:clu_71208_NA	rs2311491	0.00260739	TFDP2	-0.00493525	NAC
chr3:141663880:141678516:clu_71208_NA	rs6805273	0.00260739	TFDP2	-0.00493525	NAC
chr3:141663880:141678516:clu_71208_NA	rs919155	0.00260739	TFDP2	-0.00493525	NAC
chr3:141663880:141678516:clu_71208_NA	rs2042759	0.00260739	TFDP2	-0.00493525	NAC
chr3:141663880:141678516:clu_71208_NA	rs34922784	0.00260739	TFDP2	-0.00493525	NAC
chr3:141663880:141678516:clu_71208_NA	rs4683539	0.00260739	TFDP2	-0.00493525	NAC
chr3:141663880:141678516:clu_71208_NA	rs4068843	0.00260739	TFDP2	-0.00493525	NAC
chr3:141663880:141678516:clu_71208_NA	rs7625945	0.00260739	TFDP2	-0.00493525	NAC
chr3:141663880:141678516:clu_71208_NA	rs111569708	0.00260739	TFDP2	-0.00493525	NAC
chr3:141663880:141678516:clu_71208_NA	rs2098954	0.00260739	TFDP2	-0.00493525	NAC
chr3:141663880:141678516:clu_71208_NA	rs6809144	0.00260739	TFDP2	-0.00493525	NAC
chr3:141663880:141678516:clu_71208_NA	rs1047330	0.00260739	TFDP2	-0.00493525	NAC
chr3:141663880:141678516:clu_71208_NA	rs1593623	0.00260739	TFDP2	-0.00493525	NAC
chr3:141663880:141678516:clu_71208_NA	rs713354	0.00260739	TFDP2	-0.00493525	NAC
chr3:141663880:141678516:clu_71208_NA	rs9826946	0.00260739	TFDP2	-0.00493525	NAC
chr3:141663880:141678516:clu_71208_NA	rs1426955	0.00260739	TFDP2	-0.00493525	NAC
chr3:141663880:141678516:clu_71208_NA	rs9876562	0.00260739	TFDP2	-0.00493525	NAC
chr3:141663880:141678516:clu_71208_NA	rs1426971	0.00260739	TFDP2	-0.00493525	NAC
chr3:141663880:141678516:clu_71208_NA	rs6793848	0.00260739	TFDP2	-0.00493525	NAC
chr3:141663880:141678516:clu_71208_NA	rs1426968	0.00260739	TFDP2	-0.00493525	NAC
chr3:141663880:141678516:clu_71208_NA	rs2555707	0.00260739	TFDP2	-0.00493525	NAC
chr3:141663880:141678516:clu_71208_NA	rs9816809	0.00260739	TFDP2	-0.00493525	NAC
chr3:141663880:141678516:clu_71208_NA	rs7652381	0.00260739	TFDP2	-0.00493525	NAC
chr3:141663880:141678516:clu_71208_NA	rs6439960	0.00260739	TFDP2	-0.00493525	NAC
chr3:141663880:141678516:clu_71208_NA	rs7631373	0.00260739	TFDP2	-0.00493525	NAC
chr3:141663880:141678516:clu_71208_NA	rs10935416	0.00260739	TFDP2	-0.00493525	NAC
chr3:141663880:141678516:clu_71208_NA	rs7651890	0.00260739	TFDP2	-0.00493525	NAC
chr3:141663880:141678516:clu_71208_NA	rs6439969	0.00260739	TFDP2	-0.00493525	NAC
chr3:141663880:141678516:clu_71208_NA	rs9833041	0.00260739	TFDP2	-0.00493525	NAC
chr3:141663880:141678516:clu_71208_NA	rs34268935	0.00260739	TFDP2	-0.00493525	NAC
chr3:141663880:141678516:clu_71208_NA	rs12489397	0.00260739	TFDP2	-0.00493525	NAC
chr18:54318807:54339728:clu_21534_NA	rs7232722	0.00290803	WDR7	0.0338441	NAC
chr4:76678726:76691595:clu_7852_NA	rs6829592	0.00550993	USO1	0.0059629	NAC
chr4:76678726:76691595:clu_7852_NA	rs13131187	0.00550993	USO1	0.0059629	NAC
chr15:50399205:50406623:clu_17310_NA	rs12442425	0.0141119	ATP8B4	-0.00767392	NAC
chr15:50399205:50406623:clu_17310_NA	rs11070685	0.0141119	ATP8B4	-0.00767392	NAC
chr15:50399205:50406623:clu_17310_NA	rs577614	0.0141119	ATP8B4	-0.00767392	NAC
chr15:50399205:50406623:clu_17310_NA	rs6493351	0.0141119	ATP8B4	-0.00767392	NAC
chr15:50399205:50406623:clu_17310_NA	rs12915792	0.0141119	ATP8B4	-0.00767392	NAC
chr15:50399205:50406623:clu_17310_NA	rs478500	0.0141119	ATP8B4	-0.00767392	NAC
chr10:105198035:105198443:clu_48730_NA	rs2147268	0.0125933	PDCD11	-0.00946859	NAC
chr10:105198035:105198443:clu_48730_NA	rs10883962	0.0125933	PDCD11	-0.00946859	NAC
chr10:105198035:105198443:clu_48730_NA	rs2181833	0.0125933	PDCD11	-0.00946859	NAC
chr10:105198035:105198443:clu_48730_NA	rs2282436	0.0125933	PDCD11	-0.00946859	NAC
chr19:53118050:53122189:clu_41567_NA	rs2109656	0.037755	ZNF83,ZNF320	-0.00960854	NAC
chr19:53118050:53122189:clu_41567_NA	rs12460012	0.037755	ZNF83,ZNF320	-0.00960854	NAC
chr19:53118050:53122189:clu_41567_NA	rs8109098	0.037755	ZNF83,ZNF320	-0.00960854	NAC
chr19:53118050:53122189:clu_41567_NA	rs10500309	0.037755	ZNF83,ZNF320	-0.00960854	NAC
chr19:53118050:53122189:clu_41567_NA	rs2903546	0.037755	ZNF83,ZNF320	-0.00960854	NAC
chr19:53118050:53122189:clu_41567_NA	rs12151116	0.037755	ZNF83,ZNF320	-0.00960854	NAC
chr19:53118050:53122189:clu_41567_NA	rs7253924	0.037755	ZNF83,ZNF320	-0.00960854	NAC
chr19:53118050:53122189:clu_41567_NA	rs56177367	0.037755	ZNF83,ZNF320	-0.00960854	NAC
chr19:53118050:53122189:clu_41567_NA	rs3948650	0.037755	ZNF83,ZNF320	-0.00960854	NAC
chr19:53118050:53122189:clu_41567_NA	rs10404279	0.037755	ZNF83,ZNF320	-0.00960854	NAC
chr19:53118050:53122189:clu_41567_NA	rs12462062	0.037755	ZNF83,ZNF320	-0.00960854	NAC
chr19:53118050:53122189:clu_41567_NA	rs4802879	0.037755	ZNF83,ZNF320	-0.00960854	NAC
chr19:53118050:53122189:clu_41567_NA	rs7252508	0.037755	ZNF83,ZNF320	-0.00960854	NAC
chr19:53118050:53122189:clu_41567_NA	rs12462109	0.037755	ZNF83,ZNF320	-0.00960854	NAC
chr19:53118050:53122189:clu_41567_NA	rs13346104	0.037755	ZNF83,ZNF320	-0.00960854	NAC
chr19:53118050:53122189:clu_41567_NA	rs4801897	0.037755	ZNF83,ZNF320	-0.00960854	NAC
chr19:53118050:53122189:clu_41567_NA	rs2159655	0.037755	ZNF83,ZNF320	-0.00960854	NAC
chr19:53118050:53122189:clu_41567_NA	rs11666614	0.037755	ZNF83,ZNF320	-0.00960854	NAC
chr19:53118050:53122189:clu_41567_NA	rs721889	0.037755	ZNF83,ZNF320	-0.00960854	NAC
chr19:53118050:53122189:clu_41567_NA	rs4801898	0.037755	ZNF83,ZNF320	-0.00960854	NAC
chr19:53118050:53122189:clu_41567_NA	rs1468641	0.037755	ZNF83,ZNF320	-0.00960854	NAC
chr19:53118050:53122189:clu_41567_NA	rs61681419	0.037755	ZNF83,ZNF320	-0.00960854	NAC
chr19:53118050:53122189:clu_41567_NA	rs7250063	0.037755	ZNF83,ZNF320	-0.00960854	NAC
chr19:53118050:53122189:clu_41567_NA	rs4802875	0.037755	ZNF83,ZNF320	-0.00960854	NAC
chr19:53118050:53122189:clu_41567_NA	rs4802884	0.037755	ZNF83,ZNF320	-0.00960854	NAC
chr19:53118050:53122189:clu_41567_NA	rs10422984	0.037755	ZNF83,ZNF320	-0.00960854	NAC
chr19:53118050:53122189:clu_41567_NA	rs4802877	0.037755	ZNF83,ZNF320	-0.00960854	NAC
chr19:53118050:53122189:clu_41567_NA	rs8111469	0.037755	ZNF83,ZNF320	-0.00960854	NAC
chr19:53118050:53122189:clu_41567_NA	rs10411054	0.037755	ZNF83,ZNF320	-0.00960854	NAC
chr19:53118050:53122189:clu_41567_NA	rs7248523	0.037755	ZNF83,ZNF320	-0.00960854	NAC
chr19:53118050:53122189:clu_41567_NA	rs7252805	0.037755	ZNF83,ZNF320	-0.00960854	NAC
chr19:53118050:53122189:clu_41567_NA	rs1468642	0.037755	ZNF83,ZNF320	-0.00960854	NAC
chr19:53118050:53122189:clu_41567_NA	rs10422421	0.037755	ZNF83,ZNF320	-0.00960854	NAC
chr19:53118050:53122189:clu_41567_NA	rs10405314	0.037755	ZNF83,ZNF320	-0.00960854	NAC
chr19:53118050:53122189:clu_41567_NA	rs7252671	0.037755	ZNF83,ZNF320	-0.00960854	NAC
chr19:53118050:53122189:clu_41567_NA	rs4802876	0.037755	ZNF83,ZNF320	-0.00960854	NAC
chr19:53118050:53122189:clu_41567_NA	rs17761960	0.037755	ZNF83,ZNF320	-0.00960854	NAC
chr19:53118050:53122189:clu_41567_NA	rs4802880	0.037755	ZNF83,ZNF320	-0.00960854	NAC
chr19:53118050:53122189:clu_41567_NA	rs10422606	0.037755	ZNF83,ZNF320	-0.00960854	NAC
chr19:53118050:53122189:clu_41567_NA	rs13346095	0.037755	ZNF83,ZNF320	-0.00960854	NAC
chr19:53118050:53122189:clu_41567_NA	rs10420840	0.037755	ZNF83,ZNF320	-0.00960854	NAC
chr19:53118050:53122189:clu_41567_NA	rs10406732	0.037755	ZNF83,ZNF320	-0.00960854	NAC
chr19:53118050:53122189:clu_41567_NA	rs10406893	0.037755	ZNF83,ZNF320	-0.00960854	NAC
chr19:53118050:53122189:clu_41567_NA	rs2159654	0.037755	ZNF83,ZNF320	-0.00960854	NAC
chr19:53118050:53122189:clu_41567_NA	rs721890	0.037755	ZNF83,ZNF320	-0.00960854	NAC
chr19:53118050:53122189:clu_41567_NA	rs8099997	0.037755	ZNF83,ZNF320	-0.00960854	NAC
chr19:53118050:53122189:clu_41567_NA	rs2109658	0.037755	ZNF83,ZNF320	-0.00960854	NAC
chr19:53118050:53122189:clu_41567_NA	rs10853846	0.037755	ZNF83,ZNF320	-0.00960854	NAC
chr19:53118050:53122189:clu_41567_NA	rs10420568	0.037755	ZNF83,ZNF320	-0.00960854	NAC
chr10:105198035:105198443:clu_48730_NA	rs805722	0.0159962	PDCD11	-0.00946859	NAC
chr14:74522129:74522287:clu_1582_NA	rs730187	0.0274628	CCDC176,AC005484.5	-3.33985e-06	NAC
chr14:74522129:74522287:clu_1582_NA	rs111933915	0.0274628	CCDC176,AC005484.5	-3.33985e-06	NAC
chr14:74522129:74522287:clu_1582_NA	rs8012821	0.0274628	CCDC176,AC005484.5	-3.33985e-06	NAC
chr14:74522129:74522287:clu_1582_NA	rs9788450	0.0274628	CCDC176,AC005484.5	-3.33985e-06	NAC
chr14:74522129:74522287:clu_1582_NA	rs8012669	0.0274628	CCDC176,AC005484.5	-3.33985e-06	NAC
chr14:74522129:74522287:clu_1582_NA	rs112654020	0.0274628	CCDC176,AC005484.5	-3.33985e-06	NAC
chr14:74522129:74522287:clu_1582_NA	rs17091785	0.0274628	CCDC176,AC005484.5	-3.33985e-06	NAC
chr16:53088989:53175091:clu_51146_NA	rs7200859	0.0290275	CHD9	-0.000210756	NAC
chr16:53088989:53175091:clu_51146_NA	rs8054063	0.0290275	CHD9	-0.000210756	NAC
chr16:53088989:53175091:clu_51146_NA	rs9935278	0.0290275	CHD9	-0.000210756	NAC
chr16:53088989:53175091:clu_51146_NA	rs7205232	0.0290275	CHD9	-0.000210756	NAC
chr16:53088989:53175091:clu_51146_NA	rs1344504	0.0290275	CHD9	-0.000210756	NAC
chr16:53088989:53175091:clu_51146_NA	rs28456023	0.0290275	CHD9	-0.000210756	NAC
chr10:23578887:23579465:clu_46769_NA	rs10828382	0.0279927	C10orf67	-0.00477077	NAC
chr10:23578887:23579465:clu_46769_NA	rs10828381	0.0279927	C10orf67	-0.00477077	NAC
chr10:23578887:23579465:clu_46769_NA	rs55706023	0.0279927	C10orf67	-0.00477077	NAC
chr1:225971070:225976961:clu_37863_NA	rs7544279	0.0382833	SRP9	-0.00721836	NAC
chr1:225971070:225976961:clu_37863_NA	rs6681803	0.0382833	SRP9	-0.00721836	NAC
chr1:225971070:225976961:clu_37863_NA	rs656649	0.0382833	SRP9	-0.00721836	NAC
chr1:225971070:225976961:clu_37863_NA	rs6701682	0.0382833	SRP9	-0.00721836	NAC
chr1:225971070:225976961:clu_37863_NA	rs61849966	0.0382833	SRP9	-0.00721836	NAC
chr1:225971070:225976961:clu_37863_NA	rs664855	0.0382833	SRP9	-0.00721836	NAC
chr1:225971070:225976961:clu_37863_NA	rs625846	0.0382833	SRP9	-0.00721836	NAC
chr1:225971070:225976961:clu_37863_NA	rs656877	0.0382833	SRP9	-0.00721836	NAC
chr1:225971070:225976961:clu_37863_NA	rs785181	0.0382833	SRP9	-0.00721836	NAC
chr1:225971070:225976961:clu_37863_NA	rs610607	0.0382833	SRP9	-0.00721836	NAC
chr1:225971070:225976961:clu_37863_NA	rs590739	0.0382833	SRP9	-0.00721836	NAC
chr1:225971070:225976961:clu_37863_NA	rs670255	0.0382833	SRP9	-0.00721836	NAC
chr1:225971070:225976961:clu_37863_NA	rs605351	0.0382833	SRP9	-0.00721836	NAC
chr1:225971070:225976961:clu_37863_NA	rs681643	0.0382833	SRP9	-0.00721836	NAC
chr1:225971070:225976961:clu_37863_NA	rs4409616	0.0382833	SRP9	-0.00721836	NAC
chr1:225971070:225976961:clu_37863_NA	rs670360	0.0382833	SRP9	-0.00721836	NAC
chr1:225971070:225976961:clu_37863_NA	rs587196	0.0382833	SRP9	-0.00721836	NAC
chr1:225971070:225976961:clu_37863_NA	rs582620	0.0382833	SRP9	-0.00721836	NAC
chr1:225971070:225976961:clu_37863_NA	rs3011691	0.0382833	SRP9	-0.00721836	NAC
chr1:225971070:225976961:clu_37863_NA	rs1842338	0.0382833	SRP9	-0.00721836	NAC
chr1:225971070:225976961:clu_37863_NA	rs670403	0.0382833	SRP9	-0.00721836	NAC
chr1:225971070:225976961:clu_37863_NA	rs785177	0.0382833	SRP9	-0.00721836	NAC
chr1:225971070:225976961:clu_37863_NA	rs639433	0.0382833	SRP9	-0.00721836	NAC
chr1:225971070:225976961:clu_37863_NA	rs630120	0.0382833	SRP9	-0.00721836	NAC
chr6:130339809:130343372:clu_66776_NA	rs2169828	0.0121394	L3MBTL3	0.0141479	NAC
chr6:130339809:130343372:clu_66776_NA	rs11969813	0.0121394	L3MBTL3	0.0141479	NAC
chr6:130339809:130343372:clu_66776_NA	rs7758696	0.0121394	L3MBTL3	0.0141479	NAC
chr6:130339809:130343372:clu_66776_NA	rs7758306	0.0121394	L3MBTL3	0.0141479	NAC
chr6:130339809:130343372:clu_66776_NA	rs79348221	0.0121394	L3MBTL3	0.0141479	NAC
chr6:130339809:130343372:clu_66776_NA	rs7762778	0.0121394	L3MBTL3	0.0141479	NAC
chr18:54318807:54339728:clu_21534_NA	rs3899444	0.0165484	WDR7	0.0338441	NAC
chr10:105194732:105197772:clu_48730_NA	rs7898420	0.0334725	PDCD11	-0.043086	NAC
chr10:105198035:105198443:clu_48730_NA	rs805717	0.0348308	PDCD11	-0.00946859	NAC
chr10:105198035:105198443:clu_48730_NA	rs805719	0.0348308	PDCD11	-0.00946859	NAC
chr10:105198035:105198443:clu_48730_NA	rs805716	0.0348308	PDCD11	-0.00946859	NAC
chr10:105194732:105197772:clu_48730_NA	rs11817165	0.0371984	PDCD11	-0.043086	NAC
chr4:186510939:186532934:clu_9662_NA	rs12500107	0.0271041	SORBS2	-0.000666551	NAC
chr6:35027247:35027924:clu_64758_NA	rs9380508	0.0416244	ANKS1A	0.023061	NAC
chr18:54318807:54339728:clu_21534_NA	rs3843742	0.0286623	WDR7	0.0338441	NAC
chr18:54318807:54339728:clu_21534_NA	rs3745064	0.0286623	WDR7	0.0338441	NAC
chr18:54318807:54339728:clu_21534_NA	rs17758515	0.0286623	WDR7	0.0338441	NAC
chr18:54318807:54339728:clu_21534_NA	rs9789131	0.0286623	WDR7	0.0338441	NAC
chr18:54318807:54339728:clu_21534_NA	rs3848516	0.0286623	WDR7	0.0338441	NAC
chr18:54318807:54339728:clu_21534_NA	rs2279096	0.0286623	WDR7	0.0338441	NAC
chr6:130339809:130343372:clu_66776_NA	rs147002555	0.0258508	L3MBTL3	0.0141479	NAC
chr6:130339809:130343372:clu_66776_NA	rs145247328	0.0258508	L3MBTL3	0.0141479	NAC
chr6:130339809:130343372:clu_66776_NA	rs6913055	0.0258508	L3MBTL3	0.0141479	NAC
chr6:130339809:130343372:clu_66776_NA	rs9492540	0.0258508	L3MBTL3	0.0141479	NAC
chr6:130339809:130343372:clu_66776_NA	rs139720154	0.0258508	L3MBTL3	0.0141479	NAC
chr6:130339809:130343372:clu_66776_NA	rs115350985	0.0258508	L3MBTL3	0.0141479	NAC
chr6:130339809:130343372:clu_66776_NA	rs59945273	0.0258508	L3MBTL3	0.0141479	NAC
chr6:130339809:130343372:clu_66776_NA	rs9492563	0.0258508	L3MBTL3	0.0141479	NAC
chr6:130339809:130343372:clu_66776_NA	rs9492509	0.0258508	L3MBTL3	0.0141479	NAC
chr6:130339809:130343372:clu_66776_NA	rs9492593	0.0258508	L3MBTL3	0.0141479	NAC
chr6:130339809:130343372:clu_66776_NA	rs9492591	0.0258508	L3MBTL3	0.0141479	NAC
chr6:130339809:130343372:clu_66776_NA	rs144193856	0.0258508	L3MBTL3	0.0141479	NAC
chr6:130339809:130343372:clu_66776_NA	rs9483113	0.0258508	L3MBTL3	0.0141479	NAC
chr6:130339809:130343372:clu_66776_NA	rs145601347	0.0258508	L3MBTL3	0.0141479	NAC
chr6:130339809:130343372:clu_66776_NA	rs9483111	0.0258508	L3MBTL3	0.0141479	NAC
chr6:130339809:130343372:clu_66776_NA	rs9492572	0.0258508	L3MBTL3	0.0141479	NAC
chr6:130339809:130343372:clu_66776_NA	rs9483098	0.0258508	L3MBTL3	0.0141479	NAC
chr6:130339809:130343372:clu_66776_NA	rs115635905	0.0258508	L3MBTL3	0.0141479	NAC
chr6:130339809:130343372:clu_66776_NA	rs147107099	0.0258508	L3MBTL3	0.0141479	NAC
chr6:130339809:130343372:clu_66776_NA	rs9483123	0.0258508	L3MBTL3	0.0141479	NAC
chr6:130339809:130343372:clu_66776_NA	rs9321224	0.0258508	L3MBTL3	0.0141479	NAC
chr6:130339809:130343372:clu_66776_NA	rs9483110	0.0258508	L3MBTL3	0.0141479	NAC
chr6:130339809:130343372:clu_66776_NA	rs9492517	0.0258508	L3MBTL3	0.0141479	NAC
chr6:130339809:130343372:clu_66776_NA	rs138527143	0.0258508	L3MBTL3	0.0141479	NAC
chr6:130339809:130343372:clu_66776_NA	rs566500701	0.0258508	L3MBTL3	0.0141479	NAC
chr6:130339809:130343372:clu_66776_NA	rs114921801	0.0258508	L3MBTL3	0.0141479	NAC
chr6:130339809:130343372:clu_66776_NA	rs78735073	0.0258508	L3MBTL3	0.0141479	NAC
chr6:130339809:130343372:clu_66776_NA	rs9492503	0.0258508	L3MBTL3	0.0141479	NAC
chr6:130339809:130343372:clu_66776_NA	rs9492586	0.0258508	L3MBTL3	0.0141479	NAC
chr6:130339809:130343372:clu_66776_NA	rs9492520	0.0258508	L3MBTL3	0.0141479	NAC
chr6:130339809:130343372:clu_66776_NA	rs17058891	0.0258508	L3MBTL3	0.0141479	NAC
chr6:130339809:130343372:clu_66776_NA	rs151170590	0.0258508	L3MBTL3	0.0141479	NAC
chr6:130339809:130343372:clu_66776_NA	rs147243975	0.0258508	L3MBTL3	0.0141479	NAC
chr6:130339809:130343372:clu_66776_NA	rs9483120	0.0258508	L3MBTL3	0.0141479	NAC
chr6:130339809:130343372:clu_66776_NA	rs149359854	0.0258508	L3MBTL3	0.0141479	NAC
chr6:130339809:130343372:clu_66776_NA	rs114852776	0.0258508	L3MBTL3	0.0141479	NAC
chr6:130339809:130343372:clu_66776_NA	rs148502436	0.0258508	L3MBTL3	0.0141479	NAC
chr6:130339809:130343372:clu_66776_NA	rs9483095	0.0258508	L3MBTL3	0.0141479	NAC
chr6:130339809:130343372:clu_66776_NA	rs9492571	0.0258508	L3MBTL3	0.0141479	NAC
chr6:130339809:130343372:clu_66776_NA	rs143378396	0.0258508	L3MBTL3	0.0141479	NAC
chr6:130339809:130343372:clu_66776_NA	rs9483099	0.0258508	L3MBTL3	0.0141479	NAC
chr6:130339809:130343372:clu_66776_NA	rs77922820	0.0258508	L3MBTL3	0.0141479	NAC
chr6:130339809:130343372:clu_66776_NA	rs9483117	0.0258508	L3MBTL3	0.0141479	NAC
chr6:130339809:130343372:clu_66776_NA	rs9492588	0.0258508	L3MBTL3	0.0141479	NAC
chr6:130339809:130343372:clu_66776_NA	rs9492585	0.0258508	L3MBTL3	0.0141479	NAC
chr6:130339809:130343372:clu_66776_NA	rs9654639	0.0258508	L3MBTL3	0.0141479	NAC
chr6:130339809:130343372:clu_66776_NA	rs10080890	0.0258508	L3MBTL3	0.0141479	NAC
chr6:130339809:130343372:clu_66776_NA	rs74368601	0.0258508	L3MBTL3	0.0141479	NAC
chr6:130339809:130343372:clu_66776_NA	rs17059033	0.0258508	L3MBTL3	0.0141479	NAC
chr6:130339809:130343372:clu_66776_NA	rs10080403	0.0258508	L3MBTL3	0.0141479	NAC
chr6:130339809:130343372:clu_66776_NA	rs9492583	0.0258508	L3MBTL3	0.0141479	NAC
chr6:130339809:130343372:clu_66776_NA	rs9483118	0.0258508	L3MBTL3	0.0141479	NAC
chr6:130339809:130343372:clu_66776_NA	rs9492564	0.0258508	L3MBTL3	0.0141479	NAC
chr6:130339809:130343372:clu_66776_NA	rs17059040	0.0258508	L3MBTL3	0.0141479	NAC
chr6:130339809:130343372:clu_66776_NA	rs59711354	0.0258508	L3MBTL3	0.0141479	NAC
chr6:130339809:130343372:clu_66776_NA	rs9492561	0.0258508	L3MBTL3	0.0141479	NAC
chr6:130339809:130343372:clu_66776_NA	rs10485237	0.027443	L3MBTL3	0.0141479	NAC
chr6:130339809:130343372:clu_66776_NA	rs9483125	0.027443	L3MBTL3	0.0141479	NAC
chr6:130339809:130343372:clu_66776_NA	rs9492536	0.027443	L3MBTL3	0.0141479	NAC
chr6:130339809:130343372:clu_66776_NA	rs9492542	0.027443	L3MBTL3	0.0141479	NAC
chr6:130339809:130343372:clu_66776_NA	rs6928320	0.027443	L3MBTL3	0.0141479	NAC
chr6:130339809:130343372:clu_66776_NA	rs7759052	0.027443	L3MBTL3	0.0141479	NAC
chr6:130339809:130343372:clu_66776_NA	rs4092606	0.027443	L3MBTL3	0.0141479	NAC
chr6:130339809:130343372:clu_66776_NA	rs9492543	0.027443	L3MBTL3	0.0141479	NAC
chr18:54318807:54339728:clu_21534_NA	rs4060162	0.0387244	WDR7	0.0338441	NAC
chr18:54318807:54339728:clu_21534_NA	rs11662219	0.0387244	WDR7	0.0338441	NAC
chr18:54318807:54339728:clu_21534_NA	rs12455210	0.0387244	WDR7	0.0338441	NAC
chr18:54318807:54339728:clu_21534_NA	rs3859402	0.0387244	WDR7	0.0338441	NAC
chr18:54318807:54339728:clu_21534_NA	rs3826651	0.0387244	WDR7	0.0338441	NAC
chr18:54318807:54339728:clu_21534_NA	rs3933394	0.0387244	WDR7	0.0338441	NAC
chr10:23579525:23580061:clu_46769_NA	rs1132816	0.049824	C10orf67	-0.00591586	NAC
chr15:86279365:86283456:clu_18552_NA	rs7172935	0.0336074	AKAP13	0.0557358	NAC
chr16:90108943:90109604:clu_52475_NA	rs10852628	0.0230626	GAS8	-0.0315552	NAC
chr6:130339809:130343372:clu_66776_NA	rs11154542	0.0397644	L3MBTL3	0.0141479	NAC
chr6:130339809:130343372:clu_66776_NA	rs11154541	0.0397644	L3MBTL3	0.0141479	NAC
chr6:130339809:130343372:clu_66776_NA	rs7760869	0.0397644	L3MBTL3	0.0141479	NAC
chr6:130339809:130343372:clu_66776_NA	rs9492522	0.0397644	L3MBTL3	0.0141479	NAC
chr6:130339809:130343372:clu_66776_NA	rs2326938	0.0397644	L3MBTL3	0.0141479	NAC
chr1:35180221:35183869:clu_49927_NA	rs11581846	7.06887e-05	SMIM12	0.000386898	BLA
chr10:80133799:80156168:clu_72338_NA	rs3127450	0.000328358	LINC00856,LINC00595	-0.00736621	BLA
chr10:80133799:80156168:clu_72338_NA	rs816826	0.000328358	LINC00856,LINC00595	-0.00736621	BLA
chr1:35180221:35183869:clu_49927_NA	rs2090187	0.000657538	SMIM12	0.000386898	BLA
chr1:35180221:35183869:clu_49927_NA	rs71516386	0.000657538	SMIM12	0.000386898	BLA
chr1:35180221:35183869:clu_49927_NA	rs1567954	0.000657538	SMIM12	0.000386898	BLA
chr1:35184010:35198442:clu_49927_NA	rs11264001	0.000745578	SMIM12	-0.0239278	BLA
chr1:35184010:35198442:clu_49927_NA	rs6425927	0.000745578	SMIM12	-0.0239278	BLA
chr1:35184010:35198442:clu_49927_NA	rs11264100	0.000745578	SMIM12	-0.0239278	BLA
chr1:35184010:35198442:clu_49927_NA	rs12048635	0.000745578	SMIM12	-0.0239278	BLA
chr1:35180221:35183869:clu_49927_NA	rs1768560	0.00168585	SMIM12	0.000386898	BLA
chr1:35180221:35183869:clu_49927_NA	rs6425948	0.00134868	SMIM12	0.000386898	BLA
chr8:11979559:12002249:clu_39061_NA	rs78892149	0.0016101	FAM66D	0.00572354	BLA
chr10:97605353:97607329:clu_72937_NA	rs11188446	0.000343726	ENTPD1	-0.00630018	BLA
chr10:97605353:97607329:clu_72937_NA	rs2095713	0.000343726	ENTPD1	-0.00630018	BLA
chr10:97605353:97607329:clu_72937_NA	rs10882657	0.000343726	ENTPD1	-0.00630018	BLA
chr10:97605353:97607329:clu_72937_NA	rs6584017	0.000343726	ENTPD1	-0.00630018	BLA
chr10:97605353:97607329:clu_72937_NA	rs4918962	0.000343726	ENTPD1	-0.00630018	BLA
chr10:97605353:97607329:clu_72937_NA	rs7478595	0.000343726	ENTPD1	-0.00630018	BLA
chr10:97605353:97607329:clu_72937_NA	rs1933172	0.000343726	ENTPD1	-0.00630018	BLA
chr10:97605353:97607329:clu_72937_NA	rs6584018	0.000343726	ENTPD1	-0.00630018	BLA
chr1:35180221:35183869:clu_49927_NA	rs591001	0.00276105	SMIM12	0.000386898	BLA
chr1:35180221:35183869:clu_49927_NA	rs574384	0.00339821	SMIM12	0.000386898	BLA
chr1:35180221:35183869:clu_49927_NA	rs793959	0.00339821	SMIM12	0.000386898	BLA
chr1:35180221:35183869:clu_49927_NA	rs676614	0.00339821	SMIM12	0.000386898	BLA
chr1:35180221:35183869:clu_49927_NA	rs665046	0.00339821	SMIM12	0.000386898	BLA
chr1:35180221:35183869:clu_49927_NA	rs570155	0.00339821	SMIM12	0.000386898	BLA
chr10:71018715:71020895:clu_71882_NA	rs4745967	0.000234335	HKDC1	-0.696797	BLA
chr10:71018715:71020895:clu_71882_NA	rs7915930	0.000234335	HKDC1	-0.696797	BLA
chr10:71018715:71020895:clu_71882_NA	rs4746798	0.000234335	HKDC1	-0.696797	BLA
chr10:71018715:71020895:clu_71882_NA	rs2394493	0.000234335	HKDC1	-0.696797	BLA
chr10:71018715:71020895:clu_71882_NA	rs7906601	0.000234335	HKDC1	-0.696797	BLA
chr10:71018715:71020895:clu_71882_NA	rs2394494	0.000234335	HKDC1	-0.696797	BLA
chr10:71018715:71020895:clu_71882_NA	rs2394495	0.000234335	HKDC1	-0.696797	BLA
chr10:71018715:71020895:clu_71882_NA	rs2066287	0.000234335	HKDC1	-0.696797	BLA
chr10:71018715:71020895:clu_71882_NA	rs2066288	0.000234335	HKDC1	-0.696797	BLA
chr10:97605353:97607329:clu_72937_NA	rs11188445	0.000650773	ENTPD1	-0.00630018	BLA
chr10:97605353:97607329:clu_72937_NA	rs7095587	0.000650773	ENTPD1	-0.00630018	BLA
chr10:97605353:97607329:clu_72937_NA	rs11188449	0.000650773	ENTPD1	-0.00630018	BLA
chr10:97605353:97607329:clu_72937_NA	rs11188452	0.000650773	ENTPD1	-0.00630018	BLA
chr10:97605353:97607329:clu_72937_NA	rs4381306	0.000650773	ENTPD1	-0.00630018	BLA
chr10:97605353:97607329:clu_72937_NA	rs10882656	0.000650773	ENTPD1	-0.00630018	BLA
chr10:97605353:97607329:clu_72937_NA	rs4625389	0.000650773	ENTPD1	-0.00630018	BLA
chr10:97605353:97607329:clu_72937_NA	rs10882655	0.000650773	ENTPD1	-0.00630018	BLA
chr10:97605353:97607329:clu_72937_NA	rs140575555	0.000650773	ENTPD1	-0.00630018	BLA
chr10:97605353:97607329:clu_72937_NA	rs4336964	0.000650773	ENTPD1	-0.00630018	BLA
chr10:97605353:97607329:clu_72937_NA	rs7074403	0.000650773	ENTPD1	-0.00630018	BLA
chr10:97605353:97607329:clu_72937_NA	rs3181132	0.000650773	ENTPD1	-0.00630018	BLA
chr10:97605353:97607329:clu_72937_NA	rs1342790	0.000650773	ENTPD1	-0.00630018	BLA
chr10:97605353:97607329:clu_72937_NA	rs4396219	0.000650773	ENTPD1	-0.00630018	BLA
chr10:97605353:97607329:clu_72937_NA	rs10882674	0.000650773	ENTPD1	-0.00630018	BLA
chr10:97605353:97607329:clu_72937_NA	rs10748645	0.000650773	ENTPD1	-0.00630018	BLA
chr10:97605353:97607329:clu_72937_NA	rs7083960	0.000650773	ENTPD1	-0.00630018	BLA
chr10:97605353:97607329:clu_72937_NA	rs10736092	0.000650773	ENTPD1	-0.00630018	BLA
chr10:97605353:97607329:clu_72937_NA	rs3181131	0.000650773	ENTPD1	-0.00630018	BLA
chr10:97605353:97607329:clu_72937_NA	rs7900927	0.000650773	ENTPD1	-0.00630018	BLA
chr10:97605353:97607329:clu_72937_NA	rs4917714	0.000650773	ENTPD1	-0.00630018	BLA
chr10:97605353:97607329:clu_72937_NA	rs7088584	0.000650773	ENTPD1	-0.00630018	BLA
chr10:97605353:97607329:clu_72937_NA	rs10748649	0.000650773	ENTPD1	-0.00630018	BLA
chr10:97605353:97607329:clu_72937_NA	rs10882673	0.000650773	ENTPD1	-0.00630018	BLA
chr10:97605353:97607329:clu_72937_NA	rs7077566	0.000650773	ENTPD1	-0.00630018	BLA
chr10:97605353:97607329:clu_72937_NA	rs2275759	0.000650773	ENTPD1	-0.00630018	BLA
chr10:97605353:97607329:clu_72937_NA	rs10748647	0.000650773	ENTPD1	-0.00630018	BLA
chr10:97605353:97607329:clu_72937_NA	rs11188497	0.000650773	ENTPD1	-0.00630018	BLA
chr10:97605353:97607329:clu_72937_NA	rs7083411	0.000650773	ENTPD1	-0.00630018	BLA
chr10:97605353:97607329:clu_72937_NA	rs3176890	0.000650773	ENTPD1	-0.00630018	BLA
chr10:97605353:97607329:clu_72937_NA	rs3892344	0.000650773	ENTPD1	-0.00630018	BLA
chr10:97605353:97607329:clu_72937_NA	rs7913082	0.000650773	ENTPD1	-0.00630018	BLA
chr10:97605353:97607329:clu_72937_NA	rs4918974	0.000650773	ENTPD1	-0.00630018	BLA
chr10:97605353:97607329:clu_72937_NA	rs10882666	0.000650773	ENTPD1	-0.00630018	BLA
chr10:97605353:97607329:clu_72937_NA	rs10748648	0.000650773	ENTPD1	-0.00630018	BLA
chr10:97605353:97607329:clu_72937_NA	rs7088961	0.000650773	ENTPD1	-0.00630018	BLA
chr10:97605353:97607329:clu_72937_NA	rs4075310	0.000650773	ENTPD1	-0.00630018	BLA
chr10:97605353:97607329:clu_72937_NA	rs11188486	0.000650773	ENTPD1	-0.00630018	BLA
chr10:97605353:97607329:clu_72937_NA	rs77285580	0.000650773	ENTPD1	-0.00630018	BLA
chr10:97605353:97607329:clu_72937_NA	rs4074424	0.000650773	ENTPD1	-0.00630018	BLA
chr10:97605353:97607329:clu_72937_NA	rs2901872	0.000650773	ENTPD1	-0.00630018	BLA
chr10:97605353:97607329:clu_72937_NA	rs6584030	0.000650773	ENTPD1	-0.00630018	BLA
chr10:97605353:97607329:clu_72937_NA	rs2051052	0.000650773	ENTPD1	-0.00630018	BLA
chr10:97605353:97607329:clu_72937_NA	rs4917715	0.000650773	ENTPD1	-0.00630018	BLA
chr9:34619561:34619717:clu_80237_NA	rs10122495	0.00196399	DCTN3,ARID3C	-0.000927877	BLA
chr8:11979559:11997991:clu_39061_NA	rs11250120	0.00530411	FAM66D	0.00495395	BLA
chr17:48695290:48695458:clu_7455_NA	rs4485412	0.00106388	CACNA1G	0.0198327	BLA
chr9:34619561:34619717:clu_80237_NA	rs307683	0.0028104	DCTN3,ARID3C	-0.000927877	BLA
chr9:34619561:34619717:clu_80237_NA	rs10971820	0.0028104	DCTN3,ARID3C	-0.000927877	BLA
chr9:34619561:34619717:clu_80237_NA	rs369329885	0.0028104	DCTN3,ARID3C	-0.000927877	BLA
chr9:34619561:34619717:clu_80237_NA	rs216360	0.0028104	DCTN3,ARID3C	-0.000927877	BLA
chr9:34619561:34619717:clu_80237_NA	rs7865402	0.0028104	DCTN3,ARID3C	-0.000927877	BLA
chr9:34619561:34619717:clu_80237_NA	rs307686	0.0028104	DCTN3,ARID3C	-0.000927877	BLA
chr9:34619561:34619717:clu_80237_NA	rs634110	0.0028104	DCTN3,ARID3C	-0.000927877	BLA
chr9:34619561:34619717:clu_80237_NA	rs216368	0.0028104	DCTN3,ARID3C	-0.000927877	BLA
chr9:34619561:34619717:clu_80237_NA	rs307658	0.0028104	DCTN3,ARID3C	-0.000927877	BLA
chr9:34619561:34619717:clu_80237_NA	rs4817	0.0028104	DCTN3,ARID3C	-0.000927877	BLA
chr9:34619561:34619717:clu_80237_NA	rs7039226	0.0028104	DCTN3,ARID3C	-0.000927877	BLA
chr9:34619561:34619717:clu_80237_NA	rs2250083	0.0028104	DCTN3,ARID3C	-0.000927877	BLA
chr9:34619561:34619717:clu_80237_NA	rs216367	0.0028104	DCTN3,ARID3C	-0.000927877	BLA
chr9:34619561:34619717:clu_80237_NA	rs2781277	0.0028104	DCTN3,ARID3C	-0.000927877	BLA
chr9:34619561:34619717:clu_80237_NA	rs4879732	0.0028104	DCTN3,ARID3C	-0.000927877	BLA
chr9:34619561:34619717:clu_80237_NA	rs7032777	0.0028104	DCTN3,ARID3C	-0.000927877	BLA
chr9:34619561:34619717:clu_80237_NA	rs307697	0.0028104	DCTN3,ARID3C	-0.000927877	BLA
chr9:34619561:34619717:clu_80237_NA	rs2243565	0.0028104	DCTN3,ARID3C	-0.000927877	BLA
chr9:34619561:34619717:clu_80237_NA	rs66880115	0.0028104	DCTN3,ARID3C	-0.000927877	BLA
chr9:34619561:34619717:clu_80237_NA	rs1769721	0.0028104	DCTN3,ARID3C	-0.000927877	BLA
chr9:34619561:34619717:clu_80237_NA	rs573563	0.0028104	DCTN3,ARID3C	-0.000927877	BLA
chr9:34619561:34619717:clu_80237_NA	rs834027	0.0028104	DCTN3,ARID3C	-0.000927877	BLA
chr9:34619561:34619717:clu_80237_NA	rs7871321	0.0028104	DCTN3,ARID3C	-0.000927877	BLA
chr9:34619561:34619717:clu_80237_NA	rs2781	0.0028104	DCTN3,ARID3C	-0.000927877	BLA
chr9:34619561:34619717:clu_80237_NA	rs2252367	0.0028104	DCTN3,ARID3C	-0.000927877	BLA
chr9:34619561:34619717:clu_80237_NA	rs7357806	0.0028104	DCTN3,ARID3C	-0.000927877	BLA
chr9:34619561:34619717:clu_80237_NA	rs6476428	0.0028104	DCTN3,ARID3C	-0.000927877	BLA
chr9:34619561:34619717:clu_80237_NA	rs307668	0.0028104	DCTN3,ARID3C	-0.000927877	BLA
chr9:34619561:34619717:clu_80237_NA	rs2256180	0.0028104	DCTN3,ARID3C	-0.000927877	BLA
chr9:34619561:34619717:clu_80237_NA	rs307667	0.0028104	DCTN3,ARID3C	-0.000927877	BLA
chr9:34619561:34619717:clu_80237_NA	rs216361	0.0028104	DCTN3,ARID3C	-0.000927877	BLA
chr9:34619561:34619717:clu_80237_NA	rs307645	0.0028104	DCTN3,ARID3C	-0.000927877	BLA
chr9:34619561:34619717:clu_80237_NA	rs745532	0.0028104	DCTN3,ARID3C	-0.000927877	BLA
chr9:34619561:34619717:clu_80237_NA	rs10758234	0.0028104	DCTN3,ARID3C	-0.000927877	BLA
chr9:34619561:34619717:clu_80237_NA	rs1749269	0.0028104	DCTN3,ARID3C	-0.000927877	BLA
chr9:34619561:34619717:clu_80237_NA	rs1325105	0.0028104	DCTN3,ARID3C	-0.000927877	BLA
chr9:34619561:34619717:clu_80237_NA	rs2781279	0.0028104	DCTN3,ARID3C	-0.000927877	BLA
chr9:34619561:34619717:clu_80237_NA	rs307662	0.0028104	DCTN3,ARID3C	-0.000927877	BLA
chr9:34619561:34619717:clu_80237_NA	rs2486675	0.0028104	DCTN3,ARID3C	-0.000927877	BLA
chr9:34619561:34619717:clu_80237_NA	rs2781280	0.0028104	DCTN3,ARID3C	-0.000927877	BLA
chr9:34619561:34619717:clu_80237_NA	rs7851792	0.0028104	DCTN3,ARID3C	-0.000927877	BLA
chr9:34619561:34619717:clu_80237_NA	rs307694	0.0028104	DCTN3,ARID3C	-0.000927877	BLA
chr9:34619561:34619717:clu_80237_NA	rs4878552	0.0028104	DCTN3,ARID3C	-0.000927877	BLA
chr9:34619561:34619717:clu_80237_NA	rs7020042	0.0028104	DCTN3,ARID3C	-0.000927877	BLA
chr9:34619561:34619717:clu_80237_NA	rs307648	0.0028104	DCTN3,ARID3C	-0.000927877	BLA
chr9:34619561:34619717:clu_80237_NA	rs7847217	0.0028104	DCTN3,ARID3C	-0.000927877	BLA
chr9:34619561:34619717:clu_80237_NA	rs633706	0.0028104	DCTN3,ARID3C	-0.000927877	BLA
chr9:34619561:34619717:clu_80237_NA	rs1769725	0.0028104	DCTN3,ARID3C	-0.000927877	BLA
chr9:34619561:34619717:clu_80237_NA	rs307651	0.0028104	DCTN3,ARID3C	-0.000927877	BLA
chr9:34619561:34619717:clu_80237_NA	rs7038553	0.0028104	DCTN3,ARID3C	-0.000927877	BLA
chr9:34619561:34619717:clu_80237_NA	rs1998705	0.0028104	DCTN3,ARID3C	-0.000927877	BLA
chr9:34619561:34619717:clu_80237_NA	rs307676	0.0028104	DCTN3,ARID3C	-0.000927877	BLA
chr9:34619561:34619717:clu_80237_NA	rs1570779	0.0028104	DCTN3,ARID3C	-0.000927877	BLA
chr9:34619561:34619717:clu_80237_NA	rs10758233	0.0028104	DCTN3,ARID3C	-0.000927877	BLA
chr9:34619561:34619717:clu_80237_NA	rs307688	0.0028104	DCTN3,ARID3C	-0.000927877	BLA
chr9:34619561:34619717:clu_80237_NA	rs556913302	0.0028104	DCTN3,ARID3C	-0.000927877	BLA
chr9:34619561:34619717:clu_80237_NA	rs7865633	0.0028104	DCTN3,ARID3C	-0.000927877	BLA
chr9:34619561:34619717:clu_80237_NA	rs2477517	0.0028104	DCTN3,ARID3C	-0.000927877	BLA
chr9:34619561:34619717:clu_80237_NA	rs2248071	0.0028104	DCTN3,ARID3C	-0.000927877	BLA
chr9:34619561:34619717:clu_80237_NA	rs10971837	0.0028104	DCTN3,ARID3C	-0.000927877	BLA
chr9:34619561:34619717:clu_80237_NA	rs1785506	0.0028104	DCTN3,ARID3C	-0.000927877	BLA
chr9:34619561:34619717:clu_80237_NA	rs10971843	0.0028104	DCTN3,ARID3C	-0.000927877	BLA
chr9:34619561:34619717:clu_80237_NA	rs7870328	0.0028104	DCTN3,ARID3C	-0.000927877	BLA
chr9:34619561:34619717:clu_80237_NA	rs1785507	0.0028104	DCTN3,ARID3C	-0.000927877	BLA
chr9:34619561:34619717:clu_80237_NA	rs1785509	0.0028104	DCTN3,ARID3C	-0.000927877	BLA
chr9:34619561:34619717:clu_80237_NA	rs10814062	0.0028104	DCTN3,ARID3C	-0.000927877	BLA
chr9:34619561:34619717:clu_80237_NA	rs10814060	0.0028104	DCTN3,ARID3C	-0.000927877	BLA
chr9:34619561:34619717:clu_80237_NA	rs747091	0.0028104	DCTN3,ARID3C	-0.000927877	BLA
chr9:34619561:34619717:clu_80237_NA	rs2005616	0.0028104	DCTN3,ARID3C	-0.000927877	BLA
chr9:34619561:34619717:clu_80237_NA	rs13288276	0.0028104	DCTN3,ARID3C	-0.000927877	BLA
chr9:34619561:34619717:clu_80237_NA	rs4584235	0.0028104	DCTN3,ARID3C	-0.000927877	BLA
chr9:34619561:34619717:clu_80237_NA	rs10465025	0.0028104	DCTN3,ARID3C	-0.000927877	BLA
chr9:34619561:34619717:clu_80237_NA	rs7854512	0.0028104	DCTN3,ARID3C	-0.000927877	BLA
chr9:34619561:34619717:clu_80237_NA	rs6476429	0.0028104	DCTN3,ARID3C	-0.000927877	BLA
chr9:34619561:34619717:clu_80237_NA	rs1760815	0.0028104	DCTN3,ARID3C	-0.000927877	BLA
chr9:34619561:34619717:clu_80237_NA	rs4515633	0.0028104	DCTN3,ARID3C	-0.000927877	BLA
chr9:34619561:34619717:clu_80237_NA	rs12553803	0.0028104	DCTN3,ARID3C	-0.000927877	BLA
chr9:34619561:34619717:clu_80237_NA	rs83922	0.0028104	DCTN3,ARID3C	-0.000927877	BLA
chr9:34619561:34619717:clu_80237_NA	rs83921	0.0028104	DCTN3,ARID3C	-0.000927877	BLA
chr9:34619561:34619717:clu_80237_NA	rs2847309	0.0028104	DCTN3,ARID3C	-0.000927877	BLA
chr9:34619561:34619717:clu_80237_NA	rs7045007	0.0028104	DCTN3,ARID3C	-0.000927877	BLA
chr9:34619561:34619717:clu_80237_NA	rs1785501	0.0028104	DCTN3,ARID3C	-0.000927877	BLA
chr9:34619561:34619717:clu_80237_NA	rs2005617	0.0028104	DCTN3,ARID3C	-0.000927877	BLA
chr9:34619561:34619717:clu_80237_NA	rs7031210	0.0028104	DCTN3,ARID3C	-0.000927877	BLA
chr9:34619561:34619717:clu_80237_NA	rs1631398	0.0028104	DCTN3,ARID3C	-0.000927877	BLA
chr9:34619561:34619717:clu_80237_NA	rs10758236	0.0028104	DCTN3,ARID3C	-0.000927877	BLA
chr9:34619561:34619717:clu_80237_NA	rs28772917	0.0028104	DCTN3,ARID3C	-0.000927877	BLA
chr9:34619561:34619717:clu_80237_NA	rs1760816	0.0028104	DCTN3,ARID3C	-0.000927877	BLA
chr9:34619561:34619717:clu_80237_NA	rs2184254	0.0028104	DCTN3,ARID3C	-0.000927877	BLA
chr9:34619561:34619717:clu_80237_NA	rs1758632	0.0028104	DCTN3,ARID3C	-0.000927877	BLA
chr9:34619561:34619717:clu_80237_NA	rs2769711	0.0028104	DCTN3,ARID3C	-0.000927877	BLA
chr10:97605353:97607329:clu_72937_NA	rs10736094	0.0011626	ENTPD1	-0.00630018	BLA
chr10:97605353:97607329:clu_72937_NA	rs11188513	0.0011626	ENTPD1	-0.00630018	BLA
chr10:97605353:97607329:clu_72937_NA	rs2153914	0.0011626	ENTPD1	-0.00630018	BLA
chr10:97605353:97607329:clu_72937_NA	rs4918973	0.0011626	ENTPD1	-0.00630018	BLA
chr5:6934017:7036591:clu_33387_NA	rs326118	0.0044249	RP11-332J15.1,RP11-122F24.1,RP11-332J15.2	0.00136111	BLA
chr5:6934017:7036591:clu_33387_NA	rs326210	0.0044249	RP11-332J15.1,RP11-122F24.1,RP11-332J15.2	0.00136111	BLA
chr5:6934017:7036591:clu_33387_NA	rs72716536	0.0044249	RP11-332J15.1,RP11-122F24.1,RP11-332J15.2	0.00136111	BLA
chr5:6934017:7036591:clu_33387_NA	rs162028	0.0044249	RP11-332J15.1,RP11-122F24.1,RP11-332J15.2	0.00136111	BLA
chr5:6934017:7036591:clu_33387_NA	rs2303079	0.00412991	RP11-332J15.1,RP11-122F24.1,RP11-332J15.2	0.00136111	BLA
chr5:6934017:7036591:clu_33387_NA	rs41282639	0.0044249	RP11-332J15.1,RP11-122F24.1,RP11-332J15.2	0.00136111	BLA
chr5:6934017:7036591:clu_33387_NA	rs1046014	0.0044249	RP11-332J15.1,RP11-122F24.1,RP11-332J15.2	0.00136111	BLA
chr5:6934017:7036591:clu_33387_NA	rs162026	0.0044249	RP11-332J15.1,RP11-122F24.1,RP11-332J15.2	0.00136111	BLA
chr1:35184010:35198442:clu_49927_NA	rs11264110	0.0119985	SMIM12	-0.0239278	BLA
chr10:71018715:71020895:clu_71882_NA	rs7911108	0.000631576	HKDC1	-0.696797	BLA
chr10:97605353:97607329:clu_72937_NA	rs10748651	0.00131775	ENTPD1	-0.00630018	BLA
chr10:97605353:97607329:clu_72937_NA	rs7903617	0.00131775	ENTPD1	-0.00630018	BLA
chr10:97605353:97607329:clu_72937_NA	rs10219061	0.00131775	ENTPD1	-0.00630018	BLA
chr10:97605353:97607329:clu_72937_NA	rs1360955	0.00131775	ENTPD1	-0.00630018	BLA
chr10:97605353:97607329:clu_72937_NA	rs4917718	0.00131775	ENTPD1	-0.00630018	BLA
chr10:79993010:79993284:clu_72338_NA	rs616505	0.0108361	LINC00856,LINC00595	0.0276501	BLA
chr10:79993010:79993284:clu_72338_NA	rs499918	0.0108361	LINC00856,LINC00595	0.0276501	BLA
chr10:79993010:79993284:clu_72338_NA	rs579958	0.0108361	LINC00856,LINC00595	0.0276501	BLA
chr10:79993010:79993284:clu_72338_NA	rs557427	0.0108361	LINC00856,LINC00595	0.0276501	BLA
chr10:79993010:79993284:clu_72338_NA	rs7915282	0.0108361	LINC00856,LINC00595	0.0276501	BLA
chr10:79993010:79993284:clu_72338_NA	rs1981221	0.0108361	LINC00856,LINC00595	0.0276501	BLA
chr10:79993010:79993284:clu_72338_NA	rs2913171	0.0108361	LINC00856,LINC00595	0.0276501	BLA
chr10:79993010:79993284:clu_72338_NA	rs639438	0.0108361	LINC00856,LINC00595	0.0276501	BLA
chr10:97605353:97607329:clu_72937_NA	rs35687798	0.00153336	ENTPD1	-0.00630018	BLA
chr12:11199787:11273609:clu_64448_NA	rs9739073	0.0167648	PRR4,PRH1,TAS2R14,RP11-785H5.2	0.0163413	BLA
chr6:29693340:29705899:clu_96869_NA	rs2743925	0.00157406	HLA-F,HLA-H	-0.0688838	BLA
chr10:71018715:71020895:clu_71882_NA	rs56395808	0.000806937	HKDC1	-0.696797	BLA
chr10:71018715:71020895:clu_71882_NA	rs5030897	0.000806937	HKDC1	-0.696797	BLA
chr10:71018715:71020895:clu_71882_NA	rs7073652	0.000806937	HKDC1	-0.696797	BLA
chr10:71018715:71020895:clu_71882_NA	rs2251911	0.000806937	HKDC1	-0.696797	BLA
chr10:71018715:71020895:clu_71882_NA	rs5030891	0.000806937	HKDC1	-0.696797	BLA
chr10:71018715:71020895:clu_71882_NA	rs1149683	0.000806937	HKDC1	-0.696797	BLA
chr10:71018715:71020895:clu_71882_NA	rs7894724	0.000806937	HKDC1	-0.696797	BLA
chr10:71018715:71020895:clu_71882_NA	rs5030900	0.000806937	HKDC1	-0.696797	BLA
chr10:97605353:97607329:clu_72937_NA	rs4918960	0.00163526	ENTPD1	-0.00630018	BLA
chr5:141005331:141005580:clu_37101_NA	rs13175163	0.00259957	HDAC3	-0.00776781	BLA
chr5:141005331:141005580:clu_37101_NA	rs13175150	0.00259957	HDAC3	-0.00776781	BLA
chr5:141005331:141005580:clu_37101_NA	rs11952797	0.00259957	HDAC3	-0.00776781	BLA
chr5:141005331:141005580:clu_37101_NA	rs676545	0.00259957	HDAC3	-0.00776781	BLA
chr5:141005331:141005580:clu_37101_NA	rs678800	0.00259957	HDAC3	-0.00776781	BLA
chr5:141005331:141005580:clu_37101_NA	rs618578	0.00259957	HDAC3	-0.00776781	BLA
chr5:141005331:141005580:clu_37101_NA	rs28600237	0.00259957	HDAC3	-0.00776781	BLA
chr5:141005331:141005580:clu_37101_NA	rs799841	0.00259957	HDAC3	-0.00776781	BLA
chr6:29857600:29858041:clu_96869_NA	rs2517803	0.00202483	HLA-F,HLA-H	-0.0522214	BLA
chr6:29857600:29858041:clu_96869_NA	rs9259592	0.00202483	HLA-F,HLA-H	-0.0522214	BLA
chr6:29857600:29858041:clu_96869_NA	rs2517806	0.00202483	HLA-F,HLA-H	-0.0522214	BLA
chr6:29857600:29858041:clu_96869_NA	rs2517802	0.00202483	HLA-F,HLA-H	-0.0522214	BLA
chr6:29857600:29858041:clu_96869_NA	rs560238607	0.00202483	HLA-F,HLA-H	-0.0522214	BLA
chr6:29857600:29858041:clu_96869_NA	rs2517804	0.00202483	HLA-F,HLA-H	-0.0522214	BLA
chr6:29857600:29858041:clu_96869_NA	rs2916810	0.00202483	HLA-F,HLA-H	-0.0522214	BLA
chr6:29857600:29858041:clu_96869_NA	rs2975023	0.00202483	HLA-F,HLA-H	-0.0522214	BLA
chr5:6868746:6886539:clu_33387_NA	rs897708	0.0100181	RP11-332J15.1,RP11-122F24.1,RP11-332J15.2	2.60881e-06	BLA
chr5:6868746:6886539:clu_33387_NA	rs275446	0.0100181	RP11-332J15.1,RP11-122F24.1,RP11-332J15.2	2.60881e-06	BLA
chr5:6868746:6886539:clu_33387_NA	rs275447	0.0100181	RP11-332J15.1,RP11-122F24.1,RP11-332J15.2	2.60881e-06	BLA
chr1:78458550:78478735:clu_51872_NA	rs1167215	0.00775383	DNAJB4,GIPC2	-0.000711703	BLA
chr1:78458550:78478735:clu_51872_NA	rs1167217	0.00775383	DNAJB4,GIPC2	-0.000711703	BLA
chr1:78458550:78478735:clu_51872_NA	rs10747354	0.00775383	DNAJB4,GIPC2	-0.000711703	BLA
chr1:78458550:78478735:clu_51872_NA	rs1869465	0.00775383	DNAJB4,GIPC2	-0.000711703	BLA
chr1:78458550:78478735:clu_51872_NA	rs7531411	0.00775383	DNAJB4,GIPC2	-0.000711703	BLA
chr1:78458550:78478735:clu_51872_NA	rs6662853	0.00775383	DNAJB4,GIPC2	-0.000711703	BLA
chr1:78458550:78478735:clu_51872_NA	rs1463324	0.00775383	DNAJB4,GIPC2	-0.000711703	BLA
chr21:45537844:45538644:clu_44750_NA	rs2051260	0.00256174	PWP2	-0.0966422	BLA
chr21:45537844:45538644:clu_44750_NA	rs2776368	0.00256174	PWP2	-0.0966422	BLA
chr21:45537844:45538644:clu_44750_NA	rs756554	0.00256174	PWP2	-0.0966422	BLA
chr21:45537844:45538644:clu_44750_NA	rs2242953	0.00256174	PWP2	-0.0966422	BLA
chr21:45537844:45538644:clu_44750_NA	rs6518348	0.00256174	PWP2	-0.0966422	BLA
chr21:45537844:45538644:clu_44750_NA	rs968714	0.00256174	PWP2	-0.0966422	BLA
chr21:45537844:45538644:clu_44750_NA	rs2838500	0.00256174	PWP2	-0.0966422	BLA
chr21:45537844:45538644:clu_44750_NA	rs13046297	0.00256174	PWP2	-0.0966422	BLA
chr21:45537844:45538644:clu_44750_NA	rs5025937	0.00256174	PWP2	-0.0966422	BLA
chr21:45537844:45538644:clu_44750_NA	rs4819373	0.00256174	PWP2	-0.0966422	BLA
chr21:45537844:45538644:clu_44750_NA	rs8126564	0.00256174	PWP2	-0.0966422	BLA
chr21:45537844:45538644:clu_44750_NA	rs11089117	0.00256174	PWP2	-0.0966422	BLA
chr21:45537844:45538644:clu_44750_NA	rs8130647	0.00256174	PWP2	-0.0966422	BLA
chr21:45537844:45538644:clu_44750_NA	rs35538274	0.00256174	PWP2	-0.0966422	BLA
chr21:45537844:45538644:clu_44750_NA	rs4818882	0.00256174	PWP2	-0.0966422	BLA
chr21:45537844:45538644:clu_44750_NA	rs756553	0.00256174	PWP2	-0.0966422	BLA
chr21:45537844:45538644:clu_44750_NA	rs2516519	0.00256174	PWP2	-0.0966422	BLA
chr21:45537844:45538644:clu_44750_NA	rs2855651	0.00256174	PWP2	-0.0966422	BLA
chr21:45537844:45538644:clu_44750_NA	rs11089111	0.00256174	PWP2	-0.0966422	BLA
chr21:45537844:45538644:clu_44750_NA	rs2039272	0.00256174	PWP2	-0.0966422	BLA
chr21:45537844:45538644:clu_44750_NA	rs2855652	0.00256174	PWP2	-0.0966422	BLA
chr21:45537844:45538644:clu_44750_NA	rs28547944	0.00256174	PWP2	-0.0966422	BLA
chr21:45537844:45538644:clu_44750_NA	rs13048551	0.00256174	PWP2	-0.0966422	BLA
chr21:45537844:45538644:clu_44750_NA	rs7280558	0.00256174	PWP2	-0.0966422	BLA
chr21:45537844:45538644:clu_44750_NA	rs2838489	0.00256174	PWP2	-0.0966422	BLA
chr21:45537844:45538644:clu_44750_NA	rs2071147	0.00256174	PWP2	-0.0966422	BLA
chr21:45537844:45538644:clu_44750_NA	rs2020946	0.00256174	PWP2	-0.0966422	BLA
chr21:45537844:45538644:clu_44750_NA	rs2838503	0.00256174	PWP2	-0.0966422	BLA
chr21:45537844:45538644:clu_44750_NA	rs2071142	0.00256174	PWP2	-0.0966422	BLA
chr21:45537844:45538644:clu_44750_NA	rs7279372	0.00256174	PWP2	-0.0966422	BLA
chr21:45537844:45538644:clu_44750_NA	rs2073433	0.00256174	PWP2	-0.0966422	BLA
chr21:45537844:45538644:clu_44750_NA	rs11700919	0.00256174	PWP2	-0.0966422	BLA
chr21:45537844:45538644:clu_44750_NA	rs2329706	0.00256174	PWP2	-0.0966422	BLA
chr21:45537844:45538644:clu_44750_NA	rs12626672	0.00256174	PWP2	-0.0966422	BLA
chr21:45537844:45538644:clu_44750_NA	rs2838490	0.00256174	PWP2	-0.0966422	BLA
chr21:45537844:45538644:clu_44750_NA	rs2838494	0.00256174	PWP2	-0.0966422	BLA
chr21:45537844:45538644:clu_44750_NA	rs2838491	0.00256174	PWP2	-0.0966422	BLA
chr21:45537844:45538644:clu_44750_NA	rs2516521	0.00256174	PWP2	-0.0966422	BLA
chr21:45537844:45538644:clu_44750_NA	rs2838501	0.00256174	PWP2	-0.0966422	BLA
chr21:45537844:45538644:clu_44750_NA	rs2071143	0.00256174	PWP2	-0.0966422	BLA
chr21:45537844:45538644:clu_44750_NA	rs2238713	0.00256174	PWP2	-0.0966422	BLA
chr21:45537844:45538644:clu_44750_NA	rs9680179	0.00256174	PWP2	-0.0966422	BLA
chr21:45537844:45538644:clu_44750_NA	rs11089115	0.00256174	PWP2	-0.0966422	BLA
chr21:45537844:45538644:clu_44750_NA	rs4819377	0.00256174	PWP2	-0.0966422	BLA
chr21:45537844:45538644:clu_44750_NA	rs7280581	0.00256174	PWP2	-0.0966422	BLA
chr21:45537844:45538644:clu_44750_NA	rs2329707	0.00256174	PWP2	-0.0966422	BLA
chr21:45537844:45538644:clu_44750_NA	rs4819378	0.00256174	PWP2	-0.0966422	BLA
chr21:45537844:45538644:clu_44750_NA	rs4819376	0.00256174	PWP2	-0.0966422	BLA
chr21:45537844:45538644:clu_44750_NA	rs4818881	0.00256174	PWP2	-0.0966422	BLA
chr21:45537844:45538644:clu_44750_NA	rs2071146	0.00256174	PWP2	-0.0966422	BLA
chr21:45537844:45538644:clu_44750_NA	rs756555	0.00256174	PWP2	-0.0966422	BLA
chr21:45537844:45538644:clu_44750_NA	rs11700840	0.00256174	PWP2	-0.0966422	BLA
chr21:45537844:45538644:clu_44750_NA	rs2838496	0.00256174	PWP2	-0.0966422	BLA
chr21:45537844:45538644:clu_44750_NA	rs2850150	0.00256174	PWP2	-0.0966422	BLA
chr21:45537844:45538644:clu_44750_NA	rs2850153	0.00256174	PWP2	-0.0966422	BLA
chr21:45537844:45538644:clu_44750_NA	rs2850156	0.00256174	PWP2	-0.0966422	BLA
chr21:45537844:45538644:clu_44750_NA	rs28507960	0.00256174	PWP2	-0.0966422	BLA
chr21:45537844:45538644:clu_44750_NA	rs2020945	0.00256174	PWP2	-0.0966422	BLA
chr21:45537844:45538644:clu_44750_NA	rs2242954	0.00256174	PWP2	-0.0966422	BLA
chr21:45537844:45538644:clu_44750_NA	rs2243999	0.00256174	PWP2	-0.0966422	BLA
chr21:45537844:45538644:clu_44750_NA	rs4819383	0.00256174	PWP2	-0.0966422	BLA
chr21:45537844:45538644:clu_44750_NA	rs7283870	0.00256174	PWP2	-0.0966422	BLA
chr21:45537844:45538644:clu_44750_NA	rs7281291	0.00256174	PWP2	-0.0966422	BLA
chr21:45537844:45538644:clu_44750_NA	rs1005046	0.00256174	PWP2	-0.0966422	BLA
chr21:45537844:45538644:clu_44750_NA	rs2251267	0.00256174	PWP2	-0.0966422	BLA
chr21:45537844:45538644:clu_44750_NA	rs2073432	0.00256174	PWP2	-0.0966422	BLA
chr21:45537844:45538644:clu_44750_NA	rs2838499	0.00256174	PWP2	-0.0966422	BLA
chr21:45537844:45538644:clu_44750_NA	rs2838498	0.00256174	PWP2	-0.0966422	BLA
chr21:45537844:45538644:clu_44750_NA	rs915772	0.00256174	PWP2	-0.0966422	BLA
chr21:45537844:45538644:clu_44750_NA	rs2073434	0.00256174	PWP2	-0.0966422	BLA
chr21:45537844:45538644:clu_44750_NA	rs7279319	0.00256174	PWP2	-0.0966422	BLA
chr21:45537844:45538644:clu_44750_NA	rs2838492	0.00256174	PWP2	-0.0966422	BLA
chr21:45537844:45538644:clu_44750_NA	rs2073435	0.00256174	PWP2	-0.0966422	BLA
chr21:45537844:45538644:clu_44750_NA	rs4819381	0.00256174	PWP2	-0.0966422	BLA
chr21:45537844:45538644:clu_44750_NA	rs2850155	0.00256174	PWP2	-0.0966422	BLA
chr21:45537844:45538644:clu_44750_NA	rs2850157	0.00256174	PWP2	-0.0966422	BLA
chr21:45537844:45538644:clu_44750_NA	rs2838502	0.00256174	PWP2	-0.0966422	BLA
chr21:45537844:45538644:clu_44750_NA	rs4819379	0.00256174	PWP2	-0.0966422	BLA
chr21:45537844:45538644:clu_44750_NA	rs1858665	0.00256174	PWP2	-0.0966422	BLA
chr21:45537844:45538644:clu_44750_NA	rs1059813	0.00256174	PWP2	-0.0966422	BLA
chr10:97605353:97607329:clu_72937_NA	rs10786237	0.00260132	ENTPD1	-0.00630018	BLA
chr10:97605353:97607329:clu_72937_NA	rs74515375	0.00260132	ENTPD1	-0.00630018	BLA
chr10:97605353:97607329:clu_72937_NA	rs4406763	0.00260132	ENTPD1	-0.00630018	BLA
chr10:97605353:97607329:clu_72937_NA	rs10786229	0.00260132	ENTPD1	-0.00630018	BLA
chr10:97605353:97607329:clu_72937_NA	rs4614366	0.00260132	ENTPD1	-0.00630018	BLA
chr10:97605353:97607329:clu_72937_NA	rs12244124	0.00260132	ENTPD1	-0.00630018	BLA
chr10:97605353:97607329:clu_72937_NA	rs10882645	0.00260132	ENTPD1	-0.00630018	BLA
chr10:97605353:97607329:clu_72937_NA	rs7069943	0.00260132	ENTPD1	-0.00630018	BLA
chr10:97605353:97607329:clu_72937_NA	rs7894648	0.00260132	ENTPD1	-0.00630018	BLA
chr10:97605353:97607329:clu_72937_NA	rs3793749	0.00260132	ENTPD1	-0.00630018	BLA
chr10:97605353:97607329:clu_72937_NA	rs7079312	0.00260132	ENTPD1	-0.00630018	BLA
chr10:97605353:97607329:clu_72937_NA	rs501819	0.00260132	ENTPD1	-0.00630018	BLA
chr10:97605353:97607329:clu_72937_NA	rs3901450	0.00260132	ENTPD1	-0.00630018	BLA
chr10:97605353:97607329:clu_72937_NA	rs12244559	0.00260132	ENTPD1	-0.00630018	BLA
chr10:97605353:97607329:clu_72937_NA	rs7920801	0.00260132	ENTPD1	-0.00630018	BLA
chr10:97605353:97607329:clu_72937_NA	rs3181129	0.00260132	ENTPD1	-0.00630018	BLA
chr10:97605353:97607329:clu_72937_NA	rs1268608	0.00260132	ENTPD1	-0.00630018	BLA
chr10:97605353:97607329:clu_72937_NA	rs2297788	0.00260132	ENTPD1	-0.00630018	BLA
chr10:97605353:97607329:clu_72937_NA	rs2986401	0.00260132	ENTPD1	-0.00630018	BLA
chr10:97605353:97607329:clu_72937_NA	rs11188416	0.00260132	ENTPD1	-0.00630018	BLA
chr10:97605353:97607329:clu_72937_NA	rs1935816	0.00260132	ENTPD1	-0.00630018	BLA
chr10:97605353:97607329:clu_72937_NA	rs78674704	0.00260132	ENTPD1	-0.00630018	BLA
chr10:97605353:97607329:clu_72937_NA	rs12267876	0.00260132	ENTPD1	-0.00630018	BLA
chr10:97605353:97607329:clu_72937_NA	rs10882651	0.00260132	ENTPD1	-0.00630018	BLA
chr10:97605353:97607329:clu_72937_NA	rs77884996	0.00260132	ENTPD1	-0.00630018	BLA
chr10:97605353:97607329:clu_72937_NA	rs6584013	0.00260132	ENTPD1	-0.00630018	BLA
chr10:97605353:97607329:clu_72937_NA	rs507017	0.00260132	ENTPD1	-0.00630018	BLA
chr10:97605353:97607329:clu_72937_NA	rs535449	0.00260132	ENTPD1	-0.00630018	BLA
chr10:97605353:97607329:clu_72937_NA	rs3901451	0.00260132	ENTPD1	-0.00630018	BLA
chr10:97605353:97607329:clu_72937_NA	rs12251664	0.00260132	ENTPD1	-0.00630018	BLA
chr10:97605353:97607329:clu_72937_NA	rs10882647	0.00260132	ENTPD1	-0.00630018	BLA
chr10:97605353:97607329:clu_72937_NA	rs1933167	0.00260132	ENTPD1	-0.00630018	BLA
chr10:97605353:97607329:clu_72937_NA	rs75892570	0.00260132	ENTPD1	-0.00630018	BLA
chr10:97605353:97607329:clu_72937_NA	rs9663413	0.00260132	ENTPD1	-0.00630018	BLA
chr10:97605353:97607329:clu_72937_NA	rs7097074	0.00260132	ENTPD1	-0.00630018	BLA
chr10:97605353:97607329:clu_72937_NA	rs10882652	0.00260132	ENTPD1	-0.00630018	BLA
chr10:97605353:97607329:clu_72937_NA	rs7075081	0.00260132	ENTPD1	-0.00630018	BLA
chr17:48695290:48695458:clu_7455_NA	rs9894121	0.00327251	CACNA1G	0.0198327	BLA
chr17:48695290:48695458:clu_7455_NA	rs4239173	0.00327251	CACNA1G	0.0198327	BLA
chr17:48695290:48695458:clu_7455_NA	rs12936331	0.00327251	CACNA1G	0.0198327	BLA
chr17:48695290:48695458:clu_7455_NA	rs4480854	0.00327251	CACNA1G	0.0198327	BLA
chr17:48695290:48695458:clu_7455_NA	rs7209022	0.00327251	CACNA1G	0.0198327	BLA
chr17:48695290:48695458:clu_7455_NA	rs9911473	0.00327251	CACNA1G	0.0198327	BLA
chr17:48695290:48695458:clu_7455_NA	rs7207429	0.00327251	CACNA1G	0.0198327	BLA
chr17:48695290:48695458:clu_7455_NA	rs4616324	0.00327251	CACNA1G	0.0198327	BLA
chr17:48695290:48695458:clu_7455_NA	rs6504735	0.00327251	CACNA1G	0.0198327	BLA
chr17:48695290:48695458:clu_7455_NA	rs4794265	0.00327251	CACNA1G	0.0198327	BLA
chr17:48695290:48695458:clu_7455_NA	rs4459591	0.00327251	CACNA1G	0.0198327	BLA
chr17:48695290:48695458:clu_7455_NA	rs4793705	0.00327251	CACNA1G	0.0198327	BLA
chr17:48695290:48695458:clu_7455_NA	rs7223878	0.00327251	CACNA1G	0.0198327	BLA
chr17:48695290:48695458:clu_7455_NA	rs4793707	0.00327251	CACNA1G	0.0198327	BLA
chr17:48695290:48695458:clu_7455_NA	rs11079967	0.00327251	CACNA1G	0.0198327	BLA
chr17:48695290:48695458:clu_7455_NA	rs4794260	0.00327251	CACNA1G	0.0198327	BLA
chr17:48695290:48695458:clu_7455_NA	rs4794263	0.00327251	CACNA1G	0.0198327	BLA
chr17:48695290:48695458:clu_7455_NA	rs6504734	0.00327251	CACNA1G	0.0198327	BLA
chr5:56543042:56545236:clu_34448_NA	rs832539	0.0019636	GPBP1	-0.0217644	BLA
chr5:56543042:56545236:clu_34448_NA	rs252893	0.0019636	GPBP1	-0.0217644	BLA
chr5:56543042:56545236:clu_34448_NA	rs832538	0.0019636	GPBP1	-0.0217644	BLA
chr5:56543042:56545236:clu_34448_NA	rs832531	0.0019636	GPBP1	-0.0217644	BLA
chr5:56543042:56545236:clu_34448_NA	rs252897	0.0019636	GPBP1	-0.0217644	BLA
chr5:56543042:56545236:clu_34448_NA	rs173763	0.0019636	GPBP1	-0.0217644	BLA
chr5:56543042:56545236:clu_34448_NA	rs189695	0.0019636	GPBP1	-0.0217644	BLA
chr5:56543042:56545236:clu_34448_NA	rs702686	0.0019636	GPBP1	-0.0217644	BLA
chr5:56543042:56545236:clu_34448_NA	rs173764	0.0019636	GPBP1	-0.0217644	BLA
chr5:56543042:56545236:clu_34448_NA	rs252889	0.0019636	GPBP1	-0.0217644	BLA
chr5:56543042:56545236:clu_34448_NA	rs2591953	0.0019636	GPBP1	-0.0217644	BLA
chr4:91232608:91234014:clu_12293_NA	rs2870278	0.00463769	CCSER1	-0.0365305	BLA
chr4:91232608:91234014:clu_12293_NA	rs1026590	0.00463769	CCSER1	-0.0365305	BLA
chr4:91232608:91234014:clu_12293_NA	rs9683704	0.00463769	CCSER1	-0.0365305	BLA
chr9:34619561:34619717:clu_80237_NA	rs10971666	0.006669	DCTN3,ARID3C	-0.000927877	BLA
chr9:34619561:34619717:clu_80237_NA	rs12236718	0.006669	DCTN3,ARID3C	-0.000927877	BLA
chr9:34619561:34619717:clu_80237_NA	rs62559231	0.006669	DCTN3,ARID3C	-0.000927877	BLA
chr9:34619561:34619717:clu_80237_NA	rs1856195	0.006669	DCTN3,ARID3C	-0.000927877	BLA
chr9:34619561:34619717:clu_80237_NA	rs61320072	0.006669	DCTN3,ARID3C	-0.000927877	BLA
chr9:34619561:34619717:clu_80237_NA	rs60729569	0.006669	DCTN3,ARID3C	-0.000927877	BLA
chr9:34619561:34619717:clu_80237_NA	rs10971674	0.006669	DCTN3,ARID3C	-0.000927877	BLA
chr9:34619561:34619717:clu_80237_NA	rs112347540	0.006669	DCTN3,ARID3C	-0.000927877	BLA
chr9:34619561:34619717:clu_80237_NA	rs62559234	0.006669	DCTN3,ARID3C	-0.000927877	BLA
chr9:34619561:34619717:clu_80237_NA	rs60129940	0.006669	DCTN3,ARID3C	-0.000927877	BLA
chr9:34619561:34619717:clu_80237_NA	rs10971678	0.006669	DCTN3,ARID3C	-0.000927877	BLA
chr9:34619561:34619717:clu_80237_NA	rs10971680	0.006669	DCTN3,ARID3C	-0.000927877	BLA
chr9:34619561:34619717:clu_80237_NA	rs2380866	0.006669	DCTN3,ARID3C	-0.000927877	BLA
chr9:34619561:34619717:clu_80237_NA	rs58834469	0.006669	DCTN3,ARID3C	-0.000927877	BLA
chr9:34619561:34619717:clu_80237_NA	rs59962998	0.006669	DCTN3,ARID3C	-0.000927877	BLA
chr9:34619561:34619717:clu_80237_NA	rs10971689	0.006669	DCTN3,ARID3C	-0.000927877	BLA
chr9:34619561:34619717:clu_80237_NA	rs10971659	0.006669	DCTN3,ARID3C	-0.000927877	BLA
chr9:34619561:34619717:clu_80237_NA	rs2890526	0.006669	DCTN3,ARID3C	-0.000927877	BLA
chr9:34619561:34619717:clu_80237_NA	rs1856197	0.006669	DCTN3,ARID3C	-0.000927877	BLA
chr9:34619561:34619717:clu_80237_NA	rs56899399	0.006669	DCTN3,ARID3C	-0.000927877	BLA
chr9:34619561:34619717:clu_80237_NA	rs10971688	0.006669	DCTN3,ARID3C	-0.000927877	BLA
chr9:34619561:34619717:clu_80237_NA	rs62559230	0.006669	DCTN3,ARID3C	-0.000927877	BLA
chr9:34619561:34619717:clu_80237_NA	rs10971649	0.006669	DCTN3,ARID3C	-0.000927877	BLA
chr9:34619561:34619717:clu_80237_NA	rs10971668	0.006669	DCTN3,ARID3C	-0.000927877	BLA
chr9:34619561:34619717:clu_80237_NA	rs1810370	0.006669	DCTN3,ARID3C	-0.000927877	BLA
chr9:34619561:34619717:clu_80237_NA	rs7341823	0.006669	DCTN3,ARID3C	-0.000927877	BLA
chr9:34619561:34619717:clu_80237_NA	rs10971640	0.006669	DCTN3,ARID3C	-0.000927877	BLA
chr9:34619561:34619717:clu_80237_NA	rs10971669	0.006669	DCTN3,ARID3C	-0.000927877	BLA
chr9:34619561:34619717:clu_80237_NA	rs10971650	0.006669	DCTN3,ARID3C	-0.000927877	BLA
chr9:34619561:34619717:clu_80237_NA	rs149853789	0.006669	DCTN3,ARID3C	-0.000927877	BLA
chr9:34619561:34619717:clu_80237_NA	rs10971632	0.006669	DCTN3,ARID3C	-0.000927877	BLA
chr9:34619561:34619717:clu_80237_NA	rs1856196	0.006669	DCTN3,ARID3C	-0.000927877	BLA
chr9:34619561:34619717:clu_80237_NA	rs2205074	0.006669	DCTN3,ARID3C	-0.000927877	BLA
chr9:34619561:34619717:clu_80237_NA	rs2178824	0.006669	DCTN3,ARID3C	-0.000927877	BLA
chr9:34619561:34619717:clu_80237_NA	rs10971687	0.006669	DCTN3,ARID3C	-0.000927877	BLA
chr6:29857600:29858041:clu_96869_NA	rs1655926	0.00291425	HLA-F,HLA-H	-0.0522214	BLA
chr10:97605353:97607329:clu_72937_NA	rs61871074	0.00311679	ENTPD1	-0.00630018	BLA
chr10:97605353:97607329:clu_72937_NA	rs7895056	0.00311679	ENTPD1	-0.00630018	BLA
chr10:97605353:97607329:clu_72937_NA	rs12415750	0.00311679	ENTPD1	-0.00630018	BLA
chr6:42330817:42419257:clu_97978_NA	rs260279	0.0125188	TRERF1	0.00502186	BLA
chr10:71018715:71020895:clu_71882_NA	rs1341667	0.00179363	HKDC1	-0.696797	BLA
chr10:71018715:71020895:clu_71882_NA	rs7083973	0.00179363	HKDC1	-0.696797	BLA
chr10:71018715:71020895:clu_71882_NA	rs4745968	0.00179363	HKDC1	-0.696797	BLA
chr10:71018715:71020895:clu_71882_NA	rs10823266	0.00179363	HKDC1	-0.696797	BLA
chr10:71018715:71020895:clu_71882_NA	rs4746799	0.00179363	HKDC1	-0.696797	BLA
chr10:71018715:71020895:clu_71882_NA	rs5030892	0.00179363	HKDC1	-0.696797	BLA
chr10:71018715:71020895:clu_71882_NA	rs2394496	0.00179363	HKDC1	-0.696797	BLA
chr10:71018715:71020895:clu_71882_NA	rs10740311	0.00179363	HKDC1	-0.696797	BLA
chr10:71018715:71020895:clu_71882_NA	rs10762248	0.00179363	HKDC1	-0.696797	BLA
chr10:71018715:71020895:clu_71882_NA	rs10823274	0.00179363	HKDC1	-0.696797	BLA
chr10:71018715:71020895:clu_71882_NA	rs7079100	0.00179363	HKDC1	-0.696797	BLA
chr10:71018715:71020895:clu_71882_NA	rs4746802	0.00179363	HKDC1	-0.696797	BLA
chr10:71018715:71020895:clu_71882_NA	rs1391528	0.00179363	HKDC1	-0.696797	BLA
chr1:35180221:35183869:clu_49927_NA	rs1203145	0.0370849	SMIM12	0.000386898	BLA
chr1:78444977:78546359:clu_51872_NA	rs7516637	0.0127729	DNAJB4,GIPC2	0.000546709	BLA
chr1:78444977:78546359:clu_51872_NA	rs7532748	0.0127729	DNAJB4,GIPC2	0.000546709	BLA
chr6:29857600:29858041:clu_96869_NA	rs9259593	0.00403425	HLA-F,HLA-H	-0.0522214	BLA
chr6:29857600:29858041:clu_96869_NA	rs9259594	0.00403425	HLA-F,HLA-H	-0.0522214	BLA
chr1:78458550:78478735:clu_51872_NA	rs6704312	0.0134312	DNAJB4,GIPC2	-0.000711703	BLA
chr6:29857600:29858041:clu_96869_NA	rs9260620	0.00417102	HLA-F,HLA-H	-0.0522214	BLA
chr6:29857600:29858041:clu_96869_NA	rs9260632	0.00417102	HLA-F,HLA-H	-0.0522214	BLA
chr6:42330817:42419257:clu_97978_NA	rs2131426	0.0149192	TRERF1	0.00502186	BLA
chr21:16403319:16403568:clu_43832_NA	rs9979246	0.0198986	NA	0.06121	BLA
chr10:80133799:80156168:clu_72338_NA	rs2670118	0.0325739	LINC00856,LINC00595	-0.00736621	BLA
chr8:113516206:113518920:clu_41983_NA	rs10107418	0.00217322	CSMD3	0.000415173	BLA
chr8:113516206:113518920:clu_41983_NA	rs2123487	0.00217322	CSMD3	0.000415173	BLA
chr8:113516206:113518920:clu_41983_NA	rs10505173	0.00217322	CSMD3	0.000415173	BLA
chr8:113516206:113518920:clu_41983_NA	rs7818544	0.00217322	CSMD3	0.000415173	BLA
chr8:113516206:113518920:clu_41983_NA	rs62516487	0.00217322	CSMD3	0.000415173	BLA
chr8:113516206:113518920:clu_41983_NA	rs62516481	0.00217322	CSMD3	0.000415173	BLA
chr6:29693340:29705899:clu_96869_NA	rs3095287	0.00440266	HLA-F,HLA-H	-0.0688838	BLA
chr6:29693340:29705899:clu_96869_NA	rs9258111	0.00440266	HLA-F,HLA-H	-0.0688838	BLA
chr6:29693340:29705899:clu_96869_NA	rs9258044	0.00440266	HLA-F,HLA-H	-0.0688838	BLA
chr6:29693340:29705899:clu_96869_NA	rs9258045	0.00440266	HLA-F,HLA-H	-0.0688838	BLA
chr6:29693340:29705899:clu_96869_NA	rs555508775	0.00440266	HLA-F,HLA-H	-0.0688838	BLA
chr6:29693340:29705899:clu_96869_NA	rs7738159	0.00440266	HLA-F,HLA-H	-0.0688838	BLA
chr6:29693340:29705899:clu_96869_NA	rs7776296	0.00440266	HLA-F,HLA-H	-0.0688838	BLA
chr6:29693340:29705899:clu_96869_NA	rs6456990	0.00440266	HLA-F,HLA-H	-0.0688838	BLA
chr6:29693340:29705899:clu_96869_NA	rs6456993	0.00440266	HLA-F,HLA-H	-0.0688838	BLA
chr6:29693340:29705899:clu_96869_NA	rs9258093	0.00440266	HLA-F,HLA-H	-0.0688838	BLA
chr6:29693340:29705899:clu_96869_NA	rs9258102	0.00440266	HLA-F,HLA-H	-0.0688838	BLA
chr6:29693340:29705899:clu_96869_NA	rs3129041	0.00440266	HLA-F,HLA-H	-0.0688838	BLA
chr6:29693340:29705899:clu_96869_NA	rs2079898	0.00440266	HLA-F,HLA-H	-0.0688838	BLA
chr6:29693340:29705899:clu_96869_NA	rs9258094	0.00440266	HLA-F,HLA-H	-0.0688838	BLA
chr6:29693340:29705899:clu_96869_NA	rs9258110	0.00440266	HLA-F,HLA-H	-0.0688838	BLA
chr6:29693340:29705899:clu_96869_NA	rs9258106	0.00440266	HLA-F,HLA-H	-0.0688838	BLA
chr6:29693340:29705899:clu_96869_NA	rs9258114	0.00440266	HLA-F,HLA-H	-0.0688838	BLA
chr6:29693340:29705899:clu_96869_NA	rs2535245	0.00440266	HLA-F,HLA-H	-0.0688838	BLA
chr6:29693340:29705899:clu_96869_NA	rs2535243	0.00440266	HLA-F,HLA-H	-0.0688838	BLA
chr6:29693340:29705899:clu_96869_NA	rs3129074	0.00440266	HLA-F,HLA-H	-0.0688838	BLA
chr6:29693340:29705899:clu_96869_NA	rs3131876	0.00440266	HLA-F,HLA-H	-0.0688838	BLA
chr6:29693340:29705899:clu_96869_NA	rs3131879	0.00440266	HLA-F,HLA-H	-0.0688838	BLA
chr6:29693340:29705899:clu_96869_NA	rs3131882	0.00440266	HLA-F,HLA-H	-0.0688838	BLA
chr6:29693340:29705899:clu_96869_NA	rs3131883	0.00440266	HLA-F,HLA-H	-0.0688838	BLA
chr6:29693340:29705899:clu_96869_NA	rs6941117	0.00440266	HLA-F,HLA-H	-0.0688838	BLA
chr6:29693340:29705899:clu_96869_NA	rs3131881	0.00440266	HLA-F,HLA-H	-0.0688838	BLA
chr21:45537844:45538644:clu_44750_NA	rs2855650	0.00464709	PWP2	-0.0966422	BLA
chr21:45537844:45538644:clu_44750_NA	rs7067	0.00464709	PWP2	-0.0966422	BLA
chr21:45537844:45538644:clu_44750_NA	rs2020944	0.00464709	PWP2	-0.0966422	BLA
chr8:113516206:113518920:clu_41983_NA	rs1907802	0.00236383	CSMD3	0.000415173	BLA
chr8:113516206:113518920:clu_41983_NA	rs1563064	0.00236383	CSMD3	0.000415173	BLA
chr10:71018715:71020895:clu_71882_NA	rs4746797	0.00238963	HKDC1	-0.696797	BLA
chr10:71018715:71020895:clu_71882_NA	rs4746796	0.00238963	HKDC1	-0.696797	BLA
chr5:141005331:141005580:clu_37101_NA	rs3806839	0.00723517	HDAC3	-0.00776781	BLA
chr10:97605353:97607329:clu_72937_NA	rs10786245	0.00503353	ENTPD1	-0.00630018	BLA
chr12:52380726:52385647:clu_66030_NA	rs2934095	0.00886071	ACVR1B	-0.033997	BLA
chr12:52380726:52385647:clu_66030_NA	rs2934092	0.00886071	ACVR1B	-0.033997	BLA
chr12:52380726:52385647:clu_66030_NA	rs2640518	0.00886071	ACVR1B	-0.033997	BLA
chr12:52380726:52385647:clu_66030_NA	rs2452796	0.00886071	ACVR1B	-0.033997	BLA
chr12:52380726:52385647:clu_66030_NA	rs7309374	0.00886071	ACVR1B	-0.033997	BLA
chr12:52380726:52385647:clu_66030_NA	rs2640515	0.00886071	ACVR1B	-0.033997	BLA
chr12:52380726:52385647:clu_66030_NA	rs2956427	0.00886071	ACVR1B	-0.033997	BLA
chr6:29857600:29858041:clu_96869_NA	rs9259980	0.0051456	HLA-F,HLA-H	-0.0522214	BLA
chr1:78444977:78546359:clu_51872_NA	rs1167219	0.0169366	DNAJB4,GIPC2	0.000546709	BLA
chr8:113516206:113518920:clu_41983_NA	rs2123495	0.00262973	CSMD3	0.000415173	BLA
chr6:29857600:29858041:clu_96869_NA	rs1611524	0.00538642	HLA-F,HLA-H	-0.0522214	BLA
chr6:29857600:29858041:clu_96869_NA	rs1611522	0.00538642	HLA-F,HLA-H	-0.0522214	BLA
chr6:29857600:29858041:clu_96869_NA	rs9259634	0.00538642	HLA-F,HLA-H	-0.0522214	BLA
chr6:29857600:29858041:clu_96869_NA	rs2428527	0.00538642	HLA-F,HLA-H	-0.0522214	BLA
chr6:29857600:29858041:clu_96869_NA	rs1611526	0.00538642	HLA-F,HLA-H	-0.0522214	BLA
chr6:29857600:29858041:clu_96869_NA	rs1611527	0.00538642	HLA-F,HLA-H	-0.0522214	BLA
chr6:29857600:29858041:clu_96869_NA	rs1611528	0.00538642	HLA-F,HLA-H	-0.0522214	BLA
chr6:29857600:29858041:clu_96869_NA	rs9259658	0.00538642	HLA-F,HLA-H	-0.0522214	BLA
chr6:29857600:29858041:clu_96869_NA	rs2394700	0.00538642	HLA-F,HLA-H	-0.0522214	BLA
chr6:29857600:29858041:clu_96869_NA	rs2523826	0.00538642	HLA-F,HLA-H	-0.0522214	BLA
chr6:29857600:29858041:clu_96869_NA	rs9259630	0.00538642	HLA-F,HLA-H	-0.0522214	BLA
chr6:29857600:29858041:clu_96869_NA	rs9259632	0.00538642	HLA-F,HLA-H	-0.0522214	BLA
chr6:29857600:29858041:clu_96869_NA	rs9259659	0.00538642	HLA-F,HLA-H	-0.0522214	BLA
chr6:29857600:29858041:clu_96869_NA	rs9259628	0.00538642	HLA-F,HLA-H	-0.0522214	BLA
chr6:29857600:29858041:clu_96869_NA	rs1611521	0.00538642	HLA-F,HLA-H	-0.0522214	BLA
chr6:29857600:29858041:clu_96869_NA	rs1611529	0.00538642	HLA-F,HLA-H	-0.0522214	BLA
chr6:29857600:29858041:clu_96869_NA	rs2975025	0.00538642	HLA-F,HLA-H	-0.0522214	BLA
chr6:29857600:29858041:clu_96869_NA	rs35481179	0.00538642	HLA-F,HLA-H	-0.0522214	BLA
chr6:29857600:29858041:clu_96869_NA	rs9259657	0.00538642	HLA-F,HLA-H	-0.0522214	BLA
chr6:29857600:29858041:clu_96869_NA	rs9259595	0.00538642	HLA-F,HLA-H	-0.0522214	BLA
chr6:29857600:29858041:clu_96869_NA	rs9259620	0.00538642	HLA-F,HLA-H	-0.0522214	BLA
chr6:29857600:29858041:clu_96869_NA	rs9259660	0.00538642	HLA-F,HLA-H	-0.0522214	BLA
chr6:29857600:29858041:clu_96869_NA	rs2428530	0.00538642	HLA-F,HLA-H	-0.0522214	BLA
chr6:29857600:29858041:clu_96869_NA	rs1611534	0.00538642	HLA-F,HLA-H	-0.0522214	BLA
chr6:29857600:29858041:clu_96869_NA	rs3916452	0.00538642	HLA-F,HLA-H	-0.0522214	BLA
chr6:29857600:29858041:clu_96869_NA	rs2975026	0.00538642	HLA-F,HLA-H	-0.0522214	BLA
chr6:29857600:29858041:clu_96869_NA	rs9259612	0.00538642	HLA-F,HLA-H	-0.0522214	BLA
chr6:29857600:29858041:clu_96869_NA	rs9259631	0.00538642	HLA-F,HLA-H	-0.0522214	BLA
chr6:29857600:29858041:clu_96869_NA	rs2428528	0.00538642	HLA-F,HLA-H	-0.0522214	BLA
chr6:29857600:29858041:clu_96869_NA	rs2428531	0.00538642	HLA-F,HLA-H	-0.0522214	BLA
chr6:29857600:29858041:clu_96869_NA	rs2428532	0.00538642	HLA-F,HLA-H	-0.0522214	BLA
chr6:29857600:29858041:clu_96869_NA	rs9259597	0.00538642	HLA-F,HLA-H	-0.0522214	BLA
chr6:29857600:29858041:clu_96869_NA	rs9259618	0.00538642	HLA-F,HLA-H	-0.0522214	BLA
chr6:29857600:29858041:clu_96869_NA	rs2394699	0.00538642	HLA-F,HLA-H	-0.0522214	BLA
chr6:29857600:29858041:clu_96869_NA	rs9259606	0.00538642	HLA-F,HLA-H	-0.0522214	BLA
chr6:29857600:29858041:clu_96869_NA	rs9259608	0.00538642	HLA-F,HLA-H	-0.0522214	BLA
chr6:29857600:29858041:clu_96869_NA	rs9259613	0.00538642	HLA-F,HLA-H	-0.0522214	BLA
chr6:29857600:29858041:clu_96869_NA	rs9259617	0.00538642	HLA-F,HLA-H	-0.0522214	BLA
chr6:29857600:29858041:clu_96869_NA	rs1611564	0.00538642	HLA-F,HLA-H	-0.0522214	BLA
chr6:29857600:29858041:clu_96869_NA	rs9259591	0.00538642	HLA-F,HLA-H	-0.0522214	BLA
chr6:29857600:29858041:clu_96869_NA	rs9259611	0.00538642	HLA-F,HLA-H	-0.0522214	BLA
chr6:29857600:29858041:clu_96869_NA	rs2428529	0.00538642	HLA-F,HLA-H	-0.0522214	BLA
chr6:29857600:29858041:clu_96869_NA	rs1611574	0.00538642	HLA-F,HLA-H	-0.0522214	BLA
chr6:29857600:29858041:clu_96869_NA	rs1611594	0.00538642	HLA-F,HLA-H	-0.0522214	BLA
chr6:29857600:29858041:clu_96869_NA	rs9259610	0.00538642	HLA-F,HLA-H	-0.0522214	BLA
chr6:29857600:29858041:clu_96869_NA	rs9259615	0.00538642	HLA-F,HLA-H	-0.0522214	BLA
chr6:29857600:29858041:clu_96869_NA	rs2860268	0.00538642	HLA-F,HLA-H	-0.0522214	BLA
chr6:29857600:29858041:clu_96869_NA	rs2517821	0.00538642	HLA-F,HLA-H	-0.0522214	BLA
chr6:29857600:29858041:clu_96869_NA	rs3863206	0.00538642	HLA-F,HLA-H	-0.0522214	BLA
chr6:29857600:29858041:clu_96869_NA	rs9259596	0.00538642	HLA-F,HLA-H	-0.0522214	BLA
chr6:29857600:29858041:clu_96869_NA	rs1611518	0.00538642	HLA-F,HLA-H	-0.0522214	BLA
chr6:29857600:29858041:clu_96869_NA	rs1611536	0.00538642	HLA-F,HLA-H	-0.0522214	BLA
chr6:29857600:29858041:clu_96869_NA	rs1611590	0.00538642	HLA-F,HLA-H	-0.0522214	BLA
chr6:29857600:29858041:clu_96869_NA	rs9259609	0.00538642	HLA-F,HLA-H	-0.0522214	BLA
chr6:29857600:29858041:clu_96869_NA	rs1419658	0.00538642	HLA-F,HLA-H	-0.0522214	BLA
chr6:29857600:29858041:clu_96869_NA	rs9259616	0.00538642	HLA-F,HLA-H	-0.0522214	BLA
chr6:29857600:29858041:clu_96869_NA	rs1611513	0.00538642	HLA-F,HLA-H	-0.0522214	BLA
chr6:29857600:29858041:clu_96869_NA	rs3863207	0.00538642	HLA-F,HLA-H	-0.0522214	BLA
chr6:29857600:29858041:clu_96869_NA	rs2508045	0.00538642	HLA-F,HLA-H	-0.0522214	BLA
chr6:29857600:29858041:clu_96869_NA	rs1611570	0.00538642	HLA-F,HLA-H	-0.0522214	BLA
chr6:29857600:29858041:clu_96869_NA	rs6911762	0.00538642	HLA-F,HLA-H	-0.0522214	BLA
chr10:97605353:97607329:clu_72937_NA	rs10786240	0.00546667	ENTPD1	-0.00630018	BLA
chr10:97605353:97607329:clu_72937_NA	rs4504994	0.00546667	ENTPD1	-0.00630018	BLA
chr10:97605353:97607329:clu_72937_NA	rs4303172	0.00546667	ENTPD1	-0.00630018	BLA
chr10:97605353:97607329:clu_72937_NA	rs10882686	0.00546667	ENTPD1	-0.00630018	BLA
chr10:97605353:97607329:clu_72937_NA	rs10882684	0.00546667	ENTPD1	-0.00630018	BLA
chr10:97605353:97607329:clu_72937_NA	rs1137629	0.00546667	ENTPD1	-0.00630018	BLA
chr10:97605353:97607329:clu_72937_NA	rs11188517	0.00546667	ENTPD1	-0.00630018	BLA
chr10:97605353:97607329:clu_72937_NA	rs10786242	0.00546667	ENTPD1	-0.00630018	BLA
chr10:97605353:97607329:clu_72937_NA	rs4254003	0.00546667	ENTPD1	-0.00630018	BLA
chr10:97605353:97607329:clu_72937_NA	rs10882690	0.00546667	ENTPD1	-0.00630018	BLA
chr10:97605353:97607329:clu_72937_NA	rs7922992	0.00546667	ENTPD1	-0.00630018	BLA
chr10:97605353:97607329:clu_72937_NA	rs4415682	0.00546667	ENTPD1	-0.00630018	BLA
chr10:97605353:97607329:clu_72937_NA	rs7922217	0.00546667	ENTPD1	-0.00630018	BLA
chr10:97605353:97607329:clu_72937_NA	rs7906654	0.00546667	ENTPD1	-0.00630018	BLA
chr10:97605353:97607329:clu_72937_NA	rs7101331	0.00546667	ENTPD1	-0.00630018	BLA
chr10:97605353:97607329:clu_72937_NA	rs10786241	0.00546667	ENTPD1	-0.00630018	BLA
chr1:179959756:179959877:clu_55651_NA	rs552763	0.00547857	CEP350	0.00925284	BLA
chr1:179959756:179959877:clu_55651_NA	rs571822	0.00547857	CEP350	0.00925284	BLA
chr1:179959756:179959877:clu_55651_NA	rs561233	0.00547857	CEP350	0.00925284	BLA
chr1:179959756:179959877:clu_55651_NA	rs1281386	0.00547857	CEP350	0.00925284	BLA
chr1:179959756:179959877:clu_55651_NA	rs521858	0.00547857	CEP350	0.00925284	BLA
chr1:179959756:179959877:clu_55651_NA	rs511332	0.00547857	CEP350	0.00925284	BLA
chr1:179959756:179959877:clu_55651_NA	rs504202	0.00547857	CEP350	0.00925284	BLA
chr1:179959756:179959877:clu_55651_NA	rs1281384	0.00547857	CEP350	0.00925284	BLA
chr10:97605353:97607329:clu_72937_NA	rs2096069	0.00555903	ENTPD1	-0.00630018	BLA
chr10:97605353:97607329:clu_72937_NA	rs7903917	0.00555903	ENTPD1	-0.00630018	BLA
chr10:97605353:97607329:clu_72937_NA	rs4466755	0.00555903	ENTPD1	-0.00630018	BLA
chr10:97605353:97607329:clu_72937_NA	rs7084717	0.00555903	ENTPD1	-0.00630018	BLA
chr10:97605353:97607329:clu_72937_NA	rs7895963	0.00555903	ENTPD1	-0.00630018	BLA
chr10:97605353:97607329:clu_72937_NA	rs1934965	0.00555903	ENTPD1	-0.00630018	BLA
chr10:97605353:97607329:clu_72937_NA	rs2253635	0.00555903	ENTPD1	-0.00630018	BLA
chr10:97605353:97607329:clu_72937_NA	rs1934960	0.00555903	ENTPD1	-0.00630018	BLA
chr10:97605353:97607329:clu_72937_NA	rs1934964	0.00555903	ENTPD1	-0.00630018	BLA
chr10:97605353:97607329:clu_72937_NA	rs1998321	0.00555903	ENTPD1	-0.00630018	BLA
chr10:97605353:97607329:clu_72937_NA	rs1322181	0.00555903	ENTPD1	-0.00630018	BLA
chr10:97605353:97607329:clu_72937_NA	rs7073165	0.00555903	ENTPD1	-0.00630018	BLA
chr10:97605353:97607329:clu_72937_NA	rs1856908	0.00555903	ENTPD1	-0.00630018	BLA
chr10:97605353:97607329:clu_72937_NA	rs11595422	0.00555903	ENTPD1	-0.00630018	BLA
chr10:97605353:97607329:clu_72937_NA	rs7083767	0.00555903	ENTPD1	-0.00630018	BLA
chr10:97605353:97607329:clu_72937_NA	rs3740504	0.00555903	ENTPD1	-0.00630018	BLA
chr10:97605353:97607329:clu_72937_NA	rs1853208	0.00555903	ENTPD1	-0.00630018	BLA
chr10:97605353:97607329:clu_72937_NA	rs1934969	0.00555903	ENTPD1	-0.00630018	BLA
chr10:97605353:97607329:clu_72937_NA	rs4617515	0.00555903	ENTPD1	-0.00630018	BLA
chr10:97605353:97607329:clu_72937_NA	rs2146017	0.00555903	ENTPD1	-0.00630018	BLA
chr10:97605353:97607329:clu_72937_NA	rs12772884	0.00555903	ENTPD1	-0.00630018	BLA
chr10:97605353:97607329:clu_72937_NA	rs34560574	0.00555903	ENTPD1	-0.00630018	BLA
chr10:97605353:97607329:clu_72937_NA	rs4110516	0.00555903	ENTPD1	-0.00630018	BLA
chr10:97605353:97607329:clu_72937_NA	rs11188105	0.00555903	ENTPD1	-0.00630018	BLA
chr10:97605353:97607329:clu_72937_NA	rs12268897	0.00555903	ENTPD1	-0.00630018	BLA
chr10:97605353:97607329:clu_72937_NA	rs7475054	0.00555903	ENTPD1	-0.00630018	BLA
chr10:97605353:97607329:clu_72937_NA	rs4638239	0.00555903	ENTPD1	-0.00630018	BLA
chr10:97605353:97607329:clu_72937_NA	rs6583963	0.00555903	ENTPD1	-0.00630018	BLA
chr10:97605353:97607329:clu_72937_NA	rs2860906	0.00555903	ENTPD1	-0.00630018	BLA
chr10:97605353:97607329:clu_72937_NA	rs6583964	0.00555903	ENTPD1	-0.00630018	BLA
chr10:97605353:97607329:clu_72937_NA	rs7912502	0.00555903	ENTPD1	-0.00630018	BLA
chr10:97605353:97607329:clu_72937_NA	rs56405926	0.00555903	ENTPD1	-0.00630018	BLA
chr10:97605353:97607329:clu_72937_NA	rs1819173	0.00555903	ENTPD1	-0.00630018	BLA
chr10:97605353:97607329:clu_72937_NA	rs1200313	0.00555903	ENTPD1	-0.00630018	BLA
chr10:97605353:97607329:clu_72937_NA	rs7074666	0.00555903	ENTPD1	-0.00630018	BLA
chr11:5667093:5686886:clu_108833_NA	rs4758432	0.0139688	TRIM5	0.00133225	BLA
chr11:5667093:5686886:clu_108833_NA	rs10839586	0.0139688	TRIM5	0.00133225	BLA
chr11:5667093:5686886:clu_108833_NA	rs7126612	0.0139688	TRIM5	0.00133225	BLA
chr11:5667093:5686886:clu_108833_NA	rs7126703	0.0139688	TRIM5	0.00133225	BLA
chr11:5667093:5686886:clu_108833_NA	rs4758434	0.0139688	TRIM5	0.00133225	BLA
chr11:5667093:5686886:clu_108833_NA	rs10769700	0.0139688	TRIM5	0.00133225	BLA
chr8:28321335:28340865:clu_39762_NA	rs480291	0.0125968	FBXO16	0.011629	BLA
chr8:28321335:28340865:clu_39762_NA	rs492786	0.0125968	FBXO16	0.011629	BLA
chr8:28321335:28340865:clu_39762_NA	rs894019	0.0125968	FBXO16	0.011629	BLA
chr8:28321335:28340865:clu_39762_NA	rs894020	0.0125968	FBXO16	0.011629	BLA
chr8:28321335:28340865:clu_39762_NA	rs491672	0.0125968	FBXO16	0.011629	BLA
chr8:28321335:28340865:clu_39762_NA	rs499046	0.0125968	FBXO16	0.011629	BLA
chr8:28321335:28340865:clu_39762_NA	rs519311	0.0125968	FBXO16	0.011629	BLA
chr8:28321335:28340865:clu_39762_NA	rs575282	0.0125968	FBXO16	0.011629	BLA
chr8:28321335:28340865:clu_39762_NA	rs577803	0.0125968	FBXO16	0.011629	BLA
chr8:28321335:28340865:clu_39762_NA	rs111265619	0.0125968	FBXO16	0.011629	BLA
chr8:28321335:28340865:clu_39762_NA	rs542794	0.0125968	FBXO16	0.011629	BLA
chr8:28321335:28340865:clu_39762_NA	rs2582375	0.0125968	FBXO16	0.011629	BLA
chr8:28321335:28340865:clu_39762_NA	rs492587	0.0125968	FBXO16	0.011629	BLA
chr8:28321335:28340865:clu_39762_NA	rs542876	0.0125968	FBXO16	0.011629	BLA
chr8:28321335:28340865:clu_39762_NA	rs516125	0.0125968	FBXO16	0.011629	BLA
chr8:28321335:28340865:clu_39762_NA	rs2640732	0.0125968	FBXO16	0.011629	BLA
chr8:28321335:28340865:clu_39762_NA	rs541955	0.0125968	FBXO16	0.011629	BLA
chr8:28321335:28340865:clu_39762_NA	rs505295	0.0125968	FBXO16	0.011629	BLA
chr8:28321335:28340865:clu_39762_NA	rs569214	0.0125968	FBXO16	0.011629	BLA
chr8:28321335:28340865:clu_39762_NA	rs545111	0.0125968	FBXO16	0.011629	BLA
chr8:28321335:28340865:clu_39762_NA	rs548561	0.0125968	FBXO16	0.011629	BLA
chr8:28321335:28340865:clu_39762_NA	rs553290	0.0125968	FBXO16	0.011629	BLA
chr8:28321335:28340865:clu_39762_NA	rs2640733	0.0125968	FBXO16	0.011629	BLA
chr6:29857600:29858041:clu_96869_NA	rs1136700	0.00579237	HLA-F,HLA-H	-0.0522214	BLA
chr10:71018715:71020895:clu_71882_NA	rs2491019	0.0029164	HKDC1	-0.696797	BLA
chr10:71018715:71020895:clu_71882_NA	rs199584187	0.0029164	HKDC1	-0.696797	BLA
chr10:71018715:71020895:clu_71882_NA	rs17471869	0.0029164	HKDC1	-0.696797	BLA
chr10:71018715:71020895:clu_71882_NA	rs4320849	0.0029164	HKDC1	-0.696797	BLA
chr10:71018715:71020895:clu_71882_NA	rs2255607	0.0029164	HKDC1	-0.696797	BLA
chr10:71018715:71020895:clu_71882_NA	rs6864	0.0029164	HKDC1	-0.696797	BLA
chr10:71018715:71020895:clu_71882_NA	rs2487706	0.0029164	HKDC1	-0.696797	BLA
chr10:71018715:71020895:clu_71882_NA	rs2429030	0.0029164	HKDC1	-0.696797	BLA
chr10:71018715:71020895:clu_71882_NA	rs2487708	0.0029164	HKDC1	-0.696797	BLA
chr10:71018715:71020895:clu_71882_NA	rs2487707	0.0029164	HKDC1	-0.696797	BLA
chr10:71018715:71020895:clu_71882_NA	rs2487702	0.0029164	HKDC1	-0.696797	BLA
chr20:30204651:30376145:clu_94227_NA	rs173355	0.00584675	NA	0.00565647	BLA
chr8:113516206:113518920:clu_41983_NA	rs10097465	0.00295731	CSMD3	0.000415173	BLA
chr6:29857600:29858041:clu_96869_NA	rs2905772	0.00593046	HLA-F,HLA-H	-0.0522214	BLA
chr6:29857600:29858041:clu_96869_NA	rs2517743	0.00593046	HLA-F,HLA-H	-0.0522214	BLA
chr6:29693340:29705899:clu_96869_NA	rs41265804	0.00600478	HLA-F,HLA-H	-0.0688838	BLA
chr1:100440625:100459093:clu_52498_NA	rs630646	0.00639088	SLC35A3	0.175371	BLA
chr8:11979559:12002932:clu_39061_NA	rs4840550	0.0387266	FAM66D	0.00829419	BLA
chr5:141005331:141005580:clu_37101_NA	rs202041715	0.00974676	HDAC3	-0.00776781	BLA
chr5:141005331:141005580:clu_37101_NA	rs200023671	0.00974676	HDAC3	-0.00776781	BLA
chr5:141005331:141005580:clu_37101_NA	rs7724001	0.00974676	HDAC3	-0.00776781	BLA
chr5:141005331:141005580:clu_37101_NA	rs7736152	0.00974676	HDAC3	-0.00776781	BLA
chr1:35184010:35198442:clu_49927_NA	rs11264189	0.0290534	SMIM12	-0.0239278	BLA
chr5:141005331:141005580:clu_37101_NA	rs7736541	0.0102539	HDAC3	-0.00776781	BLA
chr15:23029966:23033278:clu_24751_NA	rs4778361	0.029601	NIPA2	0.00388631	BLA
chr15:23029966:23033278:clu_24751_NA	rs4778265	0.029601	NIPA2	0.00388631	BLA
chr6:29857600:29858041:clu_96869_NA	rs28749100	0.0070393	HLA-F,HLA-H	-0.0522214	BLA
chr6:29857600:29858041:clu_96869_NA	rs2471863	0.0070393	HLA-F,HLA-H	-0.0522214	BLA
chr6:29857600:29858041:clu_96869_NA	rs2916816	0.0070393	HLA-F,HLA-H	-0.0522214	BLA
chr6:29857600:29858041:clu_96869_NA	rs28749110	0.0070393	HLA-F,HLA-H	-0.0522214	BLA
chr6:29857600:29858041:clu_96869_NA	rs28749096	0.0070393	HLA-F,HLA-H	-0.0522214	BLA
chr6:29857600:29858041:clu_96869_NA	rs28749106	0.0070393	HLA-F,HLA-H	-0.0522214	BLA
chr6:29857600:29858041:clu_96869_NA	rs112580141	0.0070393	HLA-F,HLA-H	-0.0522214	BLA
chr6:29857600:29858041:clu_96869_NA	rs28749097	0.0070393	HLA-F,HLA-H	-0.0522214	BLA
chr6:29857600:29858041:clu_96869_NA	rs28749105	0.0070393	HLA-F,HLA-H	-0.0522214	BLA
chr6:29857600:29858041:clu_96869_NA	rs28749108	0.0070393	HLA-F,HLA-H	-0.0522214	BLA
chr6:29857600:29858041:clu_96869_NA	rs28749111	0.0070393	HLA-F,HLA-H	-0.0522214	BLA
chr6:29857600:29858041:clu_96869_NA	rs28749113	0.0070393	HLA-F,HLA-H	-0.0522214	BLA
chr6:29857600:29858041:clu_96869_NA	rs2905771	0.0070393	HLA-F,HLA-H	-0.0522214	BLA
chr6:29857600:29858041:clu_96869_NA	rs2734905	0.0070393	HLA-F,HLA-H	-0.0522214	BLA
chr6:29857600:29858041:clu_96869_NA	rs28749099	0.0070393	HLA-F,HLA-H	-0.0522214	BLA
chr6:29857600:29858041:clu_96869_NA	rs13190729	0.0070393	HLA-F,HLA-H	-0.0522214	BLA
chr6:29857600:29858041:clu_96869_NA	rs28749112	0.0070393	HLA-F,HLA-H	-0.0522214	BLA
chr6:29857600:29858041:clu_96869_NA	rs79293179	0.0070393	HLA-F,HLA-H	-0.0522214	BLA
chr6:29857600:29858041:clu_96869_NA	rs28749095	0.0070393	HLA-F,HLA-H	-0.0522214	BLA
chr6:29857600:29858041:clu_96869_NA	rs2437063	0.0070393	HLA-F,HLA-H	-0.0522214	BLA
chr6:29857600:29858041:clu_96869_NA	rs7770901	0.0070393	HLA-F,HLA-H	-0.0522214	BLA
chr6:29857600:29858041:clu_96869_NA	rs539183916	0.0070393	HLA-F,HLA-H	-0.0522214	BLA
chr6:29857600:29858041:clu_96869_NA	rs28749101	0.0070393	HLA-F,HLA-H	-0.0522214	BLA
chr6:29857600:29858041:clu_96869_NA	rs527768094	0.0070393	HLA-F,HLA-H	-0.0522214	BLA
chr6:29693340:29705899:clu_96869_NA	rs10947071	0.007111	HLA-F,HLA-H	-0.0688838	BLA
chr20:30204651:30376145:clu_94227_NA	rs6089175	0.00719936	NA	0.00565647	BLA
chr20:30204651:30376145:clu_94227_NA	rs242613	0.00719936	NA	0.00565647	BLA
chr20:30204651:30376145:clu_94227_NA	rs6089174	0.00719936	NA	0.00565647	BLA
chr20:30204651:30376145:clu_94227_NA	rs242615	0.00719936	NA	0.00565647	BLA
chr20:30204651:30376145:clu_94227_NA	rs980368	0.00719936	NA	0.00565647	BLA
chr20:30204651:30376145:clu_94227_NA	rs6121337	0.00719936	NA	0.00565647	BLA
chr20:30204651:30376145:clu_94227_NA	rs6089170	0.00719936	NA	0.00565647	BLA
chr20:30204651:30376145:clu_94227_NA	rs6121338	0.00719936	NA	0.00565647	BLA
chr20:30204651:30376145:clu_94227_NA	rs926688	0.00719936	NA	0.00565647	BLA
chr20:30204651:30376145:clu_94227_NA	rs926687	0.00719936	NA	0.00565647	BLA
chr6:29857600:29858041:clu_96869_NA	rs2975007	0.00731763	HLA-F,HLA-H	-0.0522214	BLA
chr8:11979559:12002932:clu_39061_NA	rs67849263	0.0441651	FAM66D	0.00829419	BLA
chr8:11979559:12002932:clu_39061_NA	rs34162231	0.0239228	FAM66D	0.00829419	BLA
chr6:29693340:29705899:clu_96869_NA	rs2015689	0.00753414	HLA-F,HLA-H	-0.0688838	BLA
chr6:29693340:29705899:clu_96869_NA	rs2523407	0.00753414	HLA-F,HLA-H	-0.0688838	BLA
chr6:29693340:29705899:clu_96869_NA	rs9258256	0.00753414	HLA-F,HLA-H	-0.0688838	BLA
chr6:29693340:29705899:clu_96869_NA	rs2523401	0.00753414	HLA-F,HLA-H	-0.0688838	BLA
chr6:29693340:29705899:clu_96869_NA	rs1611285	0.00753414	HLA-F,HLA-H	-0.0688838	BLA
chr6:29693340:29705899:clu_96869_NA	rs2523385	0.00753414	HLA-F,HLA-H	-0.0688838	BLA
chr6:29693340:29705899:clu_96869_NA	rs730858	0.00753414	HLA-F,HLA-H	-0.0688838	BLA
chr6:29693340:29705899:clu_96869_NA	rs2394161	0.00753414	HLA-F,HLA-H	-0.0688838	BLA
chr6:29693340:29705899:clu_96869_NA	rs2517933	0.00753414	HLA-F,HLA-H	-0.0688838	BLA
chr6:29693340:29705899:clu_96869_NA	rs2517934	0.00753414	HLA-F,HLA-H	-0.0688838	BLA
chr6:29693340:29705899:clu_96869_NA	rs2517943	0.00753414	HLA-F,HLA-H	-0.0688838	BLA
chr6:29693340:29705899:clu_96869_NA	rs2743947	0.00753414	HLA-F,HLA-H	-0.0688838	BLA
chr6:29693340:29705899:clu_96869_NA	rs2517941	0.00753414	HLA-F,HLA-H	-0.0688838	BLA
chr6:29693340:29705899:clu_96869_NA	rs2743950	0.00753414	HLA-F,HLA-H	-0.0688838	BLA
chr8:113516206:113518920:clu_41983_NA	rs7820539	0.00388211	CSMD3	0.000415173	BLA
chr8:113516206:113518920:clu_41983_NA	rs16883708	0.00388211	CSMD3	0.000415173	BLA
chr6:29857600:29858041:clu_96869_NA	rs5027914	0.00785102	HLA-F,HLA-H	-0.0522214	BLA
chr6:29857600:29858041:clu_96869_NA	rs41315185	0.0078531	HLA-F,HLA-H	-0.0522214	BLA
chr6:29857600:29858041:clu_96869_NA	rs9260585	0.00789397	HLA-F,HLA-H	-0.0522214	BLA
chr1:84610231:84644860:clu_51955_NA	rs201750311	0.0237438	PRKACB	0.00236608	BLA
chr1:179959756:179959877:clu_55651_NA	rs2777912	0.00800106	CEP350	0.00925284	BLA
chr6:29857600:29858041:clu_96869_NA	rs2734962	0.00801148	HLA-F,HLA-H	-0.0522214	BLA
chr6:29693340:29705899:clu_96869_NA	rs2747454	0.00827895	HLA-F,HLA-H	-0.0688838	BLA
chr5:141005331:141005580:clu_37101_NA	rs35592458	0.0124611	HDAC3	-0.00776781	BLA
chr6:29857600:29858041:clu_96869_NA	rs3893464	0.00844988	HLA-F,HLA-H	-0.0522214	BLA
chr6:29857600:29858041:clu_96869_NA	rs2905773	0.00851661	HLA-F,HLA-H	-0.0522214	BLA
chr1:84640739:84644860:clu_51955_NA	rs11164028	0.0255946	PRKACB	-0.00388869	BLA
chr5:141005331:141005580:clu_37101_NA	rs4912762	0.013338	HDAC3	-0.00776781	BLA
chr5:141005331:141005580:clu_37101_NA	rs2072315	0.013338	HDAC3	-0.00776781	BLA
chr5:141005331:141005580:clu_37101_NA	rs2299024	0.013338	HDAC3	-0.00776781	BLA
chr5:141005331:141005580:clu_37101_NA	rs1423148	0.013338	HDAC3	-0.00776781	BLA
chr5:141005331:141005580:clu_37101_NA	rs2240697	0.013338	HDAC3	-0.00776781	BLA
chr5:141005331:141005580:clu_37101_NA	rs4432943	0.013338	HDAC3	-0.00776781	BLA
chr5:141005331:141005580:clu_37101_NA	rs2879229	0.013338	HDAC3	-0.00776781	BLA
chr5:141005331:141005580:clu_37101_NA	rs3828680	0.013338	HDAC3	-0.00776781	BLA
chr5:141005331:141005580:clu_37101_NA	rs2240699	0.013338	HDAC3	-0.00776781	BLA
chr5:141005331:141005580:clu_37101_NA	rs2299023	0.013338	HDAC3	-0.00776781	BLA
chr5:141005331:141005580:clu_37101_NA	rs6885794	0.013338	HDAC3	-0.00776781	BLA
chr5:141005331:141005580:clu_37101_NA	rs2015825	0.013338	HDAC3	-0.00776781	BLA
chr5:141005331:141005580:clu_37101_NA	rs6580188	0.013338	HDAC3	-0.00776781	BLA
chr5:141005331:141005580:clu_37101_NA	rs4912761	0.013338	HDAC3	-0.00776781	BLA
chr5:141005331:141005580:clu_37101_NA	rs4912753	0.013338	HDAC3	-0.00776781	BLA
chr5:141005331:141005580:clu_37101_NA	rs9324851	0.013338	HDAC3	-0.00776781	BLA
chr5:141005331:141005580:clu_37101_NA	rs4912751	0.013338	HDAC3	-0.00776781	BLA
chr5:141005331:141005580:clu_37101_NA	rs1363448	0.013338	HDAC3	-0.00776781	BLA
chr9:34619561:34619717:clu_80237_NA	rs10758226	0.0226562	DCTN3,ARID3C	-0.000927877	BLA
chr6:29857600:29858041:clu_96869_NA	rs9259655	0.00913739	HLA-F,HLA-H	-0.0522214	BLA
chr6:29857600:29858041:clu_96869_NA	rs9259654	0.00913739	HLA-F,HLA-H	-0.0522214	BLA
chr6:29857600:29858041:clu_96869_NA	rs4713271	0.00913925	HLA-F,HLA-H	-0.0522214	BLA
chr6:29857600:29858041:clu_96869_NA	rs6914699	0.00913925	HLA-F,HLA-H	-0.0522214	BLA
chr6:29857600:29858041:clu_96869_NA	rs2571405	0.00935458	HLA-F,HLA-H	-0.0522214	BLA
chr5:141005331:141005580:clu_37101_NA	rs2306339	0.0141591	HDAC3	-0.00776781	BLA
chr6:29857600:29858041:clu_96869_NA	rs2517800	0.0095176	HLA-F,HLA-H	-0.0522214	BLA
chr6:29857600:29858041:clu_96869_NA	rs2905782	0.0095176	HLA-F,HLA-H	-0.0522214	BLA
chr6:29857600:29858041:clu_96869_NA	rs2975022	0.0095176	HLA-F,HLA-H	-0.0522214	BLA
chr6:29857600:29858041:clu_96869_NA	rs2975019	0.0095176	HLA-F,HLA-H	-0.0522214	BLA
chr6:29857600:29858041:clu_96869_NA	rs9259946	0.00968827	HLA-F,HLA-H	-0.0522214	BLA
chr1:179959756:179959877:clu_55651_NA	rs4652464	0.009816	CEP350	0.00925284	BLA
chr1:179959756:179959877:clu_55651_NA	rs10913916	0.009816	CEP350	0.00925284	BLA
chr1:179959756:179959877:clu_55651_NA	rs2477119	0.009816	CEP350	0.00925284	BLA
chr1:179959756:179959877:clu_55651_NA	rs9887843	0.009816	CEP350	0.00925284	BLA
chr1:179959756:179959877:clu_55651_NA	rs2501621	0.009816	CEP350	0.00925284	BLA
chr1:179959756:179959877:clu_55651_NA	rs3767201	0.009816	CEP350	0.00925284	BLA
chr1:179959756:179959877:clu_55651_NA	rs2477109	0.009816	CEP350	0.00925284	BLA
chr1:179959756:179959877:clu_55651_NA	rs7412536	0.009816	CEP350	0.00925284	BLA
chr1:179959756:179959877:clu_55651_NA	rs3123521	0.009816	CEP350	0.00925284	BLA
chr1:179959756:179959877:clu_55651_NA	rs2501619	0.009816	CEP350	0.00925284	BLA
chr1:179959756:179959877:clu_55651_NA	rs2477113	0.009816	CEP350	0.00925284	BLA
chr5:141005331:141005580:clu_37101_NA	rs598227	0.014874	HDAC3	-0.00776781	BLA
chr5:141005331:141005580:clu_37101_NA	rs1017087	0.014874	HDAC3	-0.00776781	BLA
chr6:29693340:29705899:clu_96869_NA	rs2747425	0.0104139	HLA-F,HLA-H	-0.0688838	BLA
chr6:29693340:29705899:clu_96869_NA	rs2747453	0.0104139	HLA-F,HLA-H	-0.0688838	BLA
chr6:29693340:29705899:clu_96869_NA	rs1122947	0.0104139	HLA-F,HLA-H	-0.0688838	BLA
chr6:29693340:29705899:clu_96869_NA	rs2747455	0.0104139	HLA-F,HLA-H	-0.0688838	BLA
chr6:29693340:29705899:clu_96869_NA	rs1984840	0.0104139	HLA-F,HLA-H	-0.0688838	BLA
chr6:29693340:29705899:clu_96869_NA	rs3129090	0.0104139	HLA-F,HLA-H	-0.0688838	BLA
chr6:29693340:29705899:clu_96869_NA	rs2535246	0.0104139	HLA-F,HLA-H	-0.0688838	BLA
chr6:29693340:29705899:clu_96869_NA	rs3129087	0.0104139	HLA-F,HLA-H	-0.0688838	BLA
chr6:29693340:29705899:clu_96869_NA	rs2982837	0.0104139	HLA-F,HLA-H	-0.0688838	BLA
chr8:113516206:113518920:clu_41983_NA	rs10106343	0.00540439	CSMD3	0.000415173	BLA
chr6:29857600:29858041:clu_96869_NA	rs1611617	0.0111668	HLA-F,HLA-H	-0.0522214	BLA
chr6:29857600:29858041:clu_96869_NA	rs9259662	0.0111668	HLA-F,HLA-H	-0.0522214	BLA
chr1:179959756:179959877:clu_55651_NA	rs9286931	0.0115342	CEP350	0.00925284	BLA
chr8:113516206:113518920:clu_41983_NA	rs10098507	0.00581031	CSMD3	0.000415173	BLA
chr5:141005331:141005580:clu_37101_NA	rs364305	0.0176976	HDAC3	-0.00776781	BLA
chr5:141005331:141005580:clu_37101_NA	rs622766	0.0176976	HDAC3	-0.00776781	BLA
chr6:29857600:29858041:clu_96869_NA	rs1611533	0.0120222	HLA-F,HLA-H	-0.0522214	BLA
chr6:29857600:29858041:clu_96869_NA	rs1611532	0.0120222	HLA-F,HLA-H	-0.0522214	BLA
chr6:29857600:29858041:clu_96869_NA	rs1611531	0.0120222	HLA-F,HLA-H	-0.0522214	BLA
chr10:97605353:97607329:clu_72937_NA	rs7908691	0.0120424	ENTPD1	-0.00630018	BLA
chr10:71018715:71020895:clu_71882_NA	rs77379383	0.00603592	HKDC1	-0.696797	BLA
chr5:56543042:56545236:clu_34448_NA	rs192249	0.00910317	GPBP1	-0.0217644	BLA
chr5:141005331:141005580:clu_37101_NA	rs3828677	0.0183157	HDAC3	-0.00776781	BLA
chr5:141005331:141005580:clu_37101_NA	rs1421896	0.0183157	HDAC3	-0.00776781	BLA
chr5:141005331:141005580:clu_37101_NA	rs7712601	0.0183157	HDAC3	-0.00776781	BLA
chr5:141005331:141005580:clu_37101_NA	rs1479585	0.0183157	HDAC3	-0.00776781	BLA
chr5:141005331:141005580:clu_37101_NA	rs6880745	0.0183157	HDAC3	-0.00776781	BLA
chr5:141005331:141005580:clu_37101_NA	rs740474	0.0183157	HDAC3	-0.00776781	BLA
chr5:141005331:141005580:clu_37101_NA	rs6879677	0.0183157	HDAC3	-0.00776781	BLA
chr5:141005331:141005580:clu_37101_NA	rs2302103	0.0183157	HDAC3	-0.00776781	BLA
chr5:141005331:141005580:clu_37101_NA	rs10477148	0.0183157	HDAC3	-0.00776781	BLA
chr5:141005331:141005580:clu_37101_NA	rs2530223	0.0183157	HDAC3	-0.00776781	BLA
chr22:26884454:26886010:clu_45801_NA	rs763258	0.00926777	SRRD	-0.016692	BLA
chr22:26884454:26886010:clu_45801_NA	rs5752325	0.00926777	SRRD	-0.016692	BLA
chr22:26884454:26886010:clu_45801_NA	rs5761557	0.00926777	SRRD	-0.016692	BLA
chr6:29857600:29858041:clu_96869_NA	rs1611604	0.0127117	HLA-F,HLA-H	-0.0522214	BLA
chr6:29857600:29858041:clu_96869_NA	rs9260598	0.0127415	HLA-F,HLA-H	-0.0522214	BLA
chr7:128262748:128263629:clu_19010_NA	rs7800983	0.0417898	RP11-274B21.1	-0.00987076	BLA
chr7:128262748:128263629:clu_19010_NA	rs7811141	0.0417898	RP11-274B21.1	-0.00987076	BLA
chr7:128262748:128263629:clu_19010_NA	rs10954224	0.0417898	RP11-274B21.1	-0.00987076	BLA
chr7:128262748:128263629:clu_19010_NA	rs62480596	0.0417898	RP11-274B21.1	-0.00987076	BLA
chr7:128262748:128263629:clu_19010_NA	rs1526900	0.0417898	RP11-274B21.1	-0.00987076	BLA
chr7:128262748:128263629:clu_19010_NA	rs4731569	0.0417898	RP11-274B21.1	-0.00987076	BLA
chr7:128262748:128263629:clu_19010_NA	rs9649531	0.0417898	RP11-274B21.1	-0.00987076	BLA
chr7:128262748:128263629:clu_19010_NA	rs9649530	0.0417898	RP11-274B21.1	-0.00987076	BLA
chr7:128262748:128263629:clu_19010_NA	rs2896415	0.0417898	RP11-274B21.1	-0.00987076	BLA
chr7:128262748:128263629:clu_19010_NA	rs4731566	0.0417898	RP11-274B21.1	-0.00987076	BLA
chr6:29693340:29705899:clu_96869_NA	rs9260044	0.0129305	HLA-F,HLA-H	-0.0688838	BLA
chr20:30204651:30376145:clu_94227_NA	rs242610	0.0131806	NA	0.00565647	BLA
chr20:30204651:30376145:clu_94227_NA	rs242608	0.0131806	NA	0.00565647	BLA
chr20:30204651:30376145:clu_94227_NA	rs242607	0.0131806	NA	0.00565647	BLA
chr6:29857600:29858041:clu_96869_NA	rs28668506	0.0132145	HLA-F,HLA-H	-0.0522214	BLA
chr1:179959756:179959877:clu_55651_NA	rs6690639	0.0134371	CEP350	0.00925284	BLA
chr2:86756520:86768240:clu_87573_NA	rs7582218	0.0341782	CHMP3,RNF103-CHMP3,RNF103	0.00384078	BLA
chr2:86756520:86768240:clu_87573_NA	rs1518986	0.0341782	CHMP3,RNF103-CHMP3,RNF103	0.00384078	BLA
chr2:86756520:86768240:clu_87573_NA	rs7609098	0.0341782	CHMP3,RNF103-CHMP3,RNF103	0.00384078	BLA
chr2:86756520:86768240:clu_87573_NA	rs9677383	0.0341782	CHMP3,RNF103-CHMP3,RNF103	0.00384078	BLA
chr2:86756520:86768240:clu_87573_NA	rs11127000	0.0341782	CHMP3,RNF103-CHMP3,RNF103	0.00384078	BLA
chr2:86756520:86768240:clu_87573_NA	rs7609429	0.0341782	CHMP3,RNF103-CHMP3,RNF103	0.00384078	BLA
chr2:86756520:86768240:clu_87573_NA	rs7609014	0.0341782	CHMP3,RNF103-CHMP3,RNF103	0.00384078	BLA
chr2:86756520:86768240:clu_87573_NA	rs9678088	0.0341782	CHMP3,RNF103-CHMP3,RNF103	0.00384078	BLA
chr10:71018715:71020895:clu_71882_NA	rs7095976	0.00686073	HKDC1	-0.696797	BLA
chr10:71018715:71020895:clu_71882_NA	rs10823264	0.00686073	HKDC1	-0.696797	BLA
chr10:71018715:71020895:clu_71882_NA	rs12412524	0.00686073	HKDC1	-0.696797	BLA
chr10:71018715:71020895:clu_71882_NA	rs7086993	0.00686073	HKDC1	-0.696797	BLA
chr10:71018715:71020895:clu_71882_NA	rs10082399	0.00686073	HKDC1	-0.696797	BLA
chr10:71018715:71020895:clu_71882_NA	rs10823263	0.00686073	HKDC1	-0.696797	BLA
chr6:29857600:29858041:clu_96869_NA	rs7768235	0.0139041	HLA-F,HLA-H	-0.0522214	BLA
chr6:29857600:29858041:clu_96869_NA	rs9260578	0.0139041	HLA-F,HLA-H	-0.0522214	BLA
chr6:29857600:29858041:clu_96869_NA	rs2571389	0.0139041	HLA-F,HLA-H	-0.0522214	BLA
chr9:34619561:34619717:clu_80237_NA	rs530664978	0.0349454	DCTN3,ARID3C	-0.000927877	BLA
chr5:141005331:141005580:clu_37101_NA	rs7725519	0.0210176	HDAC3	-0.00776781	BLA
chr5:141005331:141005580:clu_37101_NA	rs9686648	0.0210176	HDAC3	-0.00776781	BLA
chr8:113516206:113518920:clu_41983_NA	rs10108081	0.00707486	CSMD3	0.000415173	BLA
chr1:179959756:179959877:clu_55651_NA	rs533795	0.0141916	CEP350	0.00925284	BLA
chr6:29857600:29858041:clu_96869_NA	rs7767668	0.0144646	HLA-F,HLA-H	-0.0522214	BLA
chr6:29693340:29705899:clu_96869_NA	rs2747440	0.0145722	HLA-F,HLA-H	-0.0688838	BLA
chr6:29693340:29705899:clu_96869_NA	rs9257971	0.0145722	HLA-F,HLA-H	-0.0688838	BLA
chr6:29693340:29705899:clu_96869_NA	rs2474102	0.0145722	HLA-F,HLA-H	-0.0688838	BLA
chr6:29693340:29705899:clu_96869_NA	rs3131848	0.0145722	HLA-F,HLA-H	-0.0688838	BLA
chr6:29693340:29705899:clu_96869_NA	rs6902607	0.0145722	HLA-F,HLA-H	-0.0688838	BLA
chr6:29857600:29858041:clu_96869_NA	rs2916818	0.014609	HLA-F,HLA-H	-0.0522214	BLA
chr6:29693340:29705899:clu_96869_NA	rs3131875	0.0149281	HLA-F,HLA-H	-0.0688838	BLA
chr5:141005331:141005580:clu_37101_NA	rs2079695	0.0226412	HDAC3	-0.00776781	BLA
chr5:141005331:141005580:clu_37101_NA	rs1017086	0.0226412	HDAC3	-0.00776781	BLA
chr5:141005331:141005580:clu_37101_NA	rs585621	0.0226412	HDAC3	-0.00776781	BLA
chr5:141005331:141005580:clu_37101_NA	rs605151	0.0226412	HDAC3	-0.00776781	BLA
chr5:141005331:141005580:clu_37101_NA	rs676832	0.0226412	HDAC3	-0.00776781	BLA
chr5:141005331:141005580:clu_37101_NA	rs1422411	0.0226412	HDAC3	-0.00776781	BLA
chr6:29693340:29705899:clu_96869_NA	rs374073440	0.0152364	HLA-F,HLA-H	-0.0688838	BLA
chr6:29693340:29858041:clu_96869_NA	rs16896742	0.015258	HLA-F,HLA-H	0.220596	BLA
chr6:29857600:29858041:clu_96869_NA	rs448277	0.0153621	HLA-F,HLA-H	-0.0522214	BLA
chr6:29857600:29858041:clu_96869_NA	rs2508041	0.0153621	HLA-F,HLA-H	-0.0522214	BLA
chr6:29857600:29858041:clu_96869_NA	rs6920709	0.0155164	HLA-F,HLA-H	-0.0522214	BLA
chr6:29857600:29858041:clu_96869_NA	rs4713272	0.0155164	HLA-F,HLA-H	-0.0522214	BLA
chr6:29857600:29858041:clu_96869_NA	rs9260757	0.0155164	HLA-F,HLA-H	-0.0522214	BLA
chr6:29857600:29858041:clu_96869_NA	rs6941153	0.0155164	HLA-F,HLA-H	-0.0522214	BLA
chr6:29857600:29858041:clu_96869_NA	rs561051433	0.0155164	HLA-F,HLA-H	-0.0522214	BLA
chr6:29857600:29858041:clu_96869_NA	rs6457110	0.0155164	HLA-F,HLA-H	-0.0522214	BLA
chr17:48695290:48695458:clu_7455_NA	rs11870220	0.0195051	CACNA1G	0.0198327	BLA
chr17:48695290:48695458:clu_7455_NA	rs4594289	0.0195051	CACNA1G	0.0198327	BLA
chr17:48695290:48695458:clu_7455_NA	rs12939308	0.0195051	CACNA1G	0.0198327	BLA
chr17:48695290:48695458:clu_7455_NA	rs16950079	0.0195051	CACNA1G	0.0198327	BLA
chr17:48695290:48695458:clu_7455_NA	rs11079966	0.0195051	CACNA1G	0.0198327	BLA
chr6:29693340:29705899:clu_96869_NA	rs440674	0.0156451	HLA-F,HLA-H	-0.0688838	BLA
chr6:29693340:29705899:clu_96869_NA	rs451318	0.0156451	HLA-F,HLA-H	-0.0688838	BLA
chr6:29693340:29705899:clu_96869_NA	rs453325	0.0156451	HLA-F,HLA-H	-0.0688838	BLA
chr6:29693340:29705899:clu_96869_NA	rs9260257	0.0156451	HLA-F,HLA-H	-0.0688838	BLA
chr6:29693340:29705899:clu_96869_NA	rs9260260	0.0156451	HLA-F,HLA-H	-0.0688838	BLA
chr6:29693340:29705899:clu_96869_NA	rs9260048	0.0156451	HLA-F,HLA-H	-0.0688838	BLA
chr6:29693340:29705899:clu_96869_NA	rs9260034	0.0156451	HLA-F,HLA-H	-0.0688838	BLA
chr6:29693340:29705899:clu_96869_NA	rs9260388	0.0156451	HLA-F,HLA-H	-0.0688838	BLA
chr6:29693340:29705899:clu_96869_NA	rs9260055	0.0156451	HLA-F,HLA-H	-0.0688838	BLA
chr6:29693340:29705899:clu_96869_NA	rs9260035	0.0156451	HLA-F,HLA-H	-0.0688838	BLA
chr6:29693340:29705899:clu_96869_NA	rs9260066	0.0156451	HLA-F,HLA-H	-0.0688838	BLA
chr6:29693340:29705899:clu_96869_NA	rs9260025	0.0156451	HLA-F,HLA-H	-0.0688838	BLA
chr6:29693340:29705899:clu_96869_NA	rs9260014	0.0156451	HLA-F,HLA-H	-0.0688838	BLA
chr6:29693340:29705899:clu_96869_NA	rs9260013	0.0156451	HLA-F,HLA-H	-0.0688838	BLA
chr6:29693340:29705899:clu_96869_NA	rs9260031	0.0156451	HLA-F,HLA-H	-0.0688838	BLA
chr6:29693340:29705899:clu_96869_NA	rs9260030	0.0156451	HLA-F,HLA-H	-0.0688838	BLA
chr6:29693340:29705899:clu_96869_NA	rs9260069	0.0156451	HLA-F,HLA-H	-0.0688838	BLA
chr6:29857600:29858041:clu_96869_NA	rs2517704	0.0156563	HLA-F,HLA-H	-0.0522214	BLA
chr6:29857600:29858041:clu_96869_NA	rs9260534	0.0156563	HLA-F,HLA-H	-0.0522214	BLA
chr6:29857600:29858041:clu_96869_NA	rs2517705	0.0156563	HLA-F,HLA-H	-0.0522214	BLA
chr6:29857600:29858041:clu_96869_NA	rs9260563	0.0156563	HLA-F,HLA-H	-0.0522214	BLA
chr6:29857600:29858041:clu_96869_NA	rs9260562	0.0156563	HLA-F,HLA-H	-0.0522214	BLA
chr6:29857600:29858041:clu_96869_NA	rs5027911	0.0156563	HLA-F,HLA-H	-0.0522214	BLA
chr6:29693340:29705899:clu_96869_NA	rs9258131	0.0156814	HLA-F,HLA-H	-0.0688838	BLA
chr6:29693340:29705899:clu_96869_NA	rs2844845	0.0156814	HLA-F,HLA-H	-0.0688838	BLA
chr6:29693340:29705899:clu_96869_NA	rs544148169	0.0156814	HLA-F,HLA-H	-0.0688838	BLA
chr6:29693340:29705899:clu_96869_NA	rs9258126	0.0156814	HLA-F,HLA-H	-0.0688838	BLA
chr6:29693340:29705899:clu_96869_NA	rs2735061	0.0156814	HLA-F,HLA-H	-0.0688838	BLA
chr6:29693340:29705899:clu_96869_NA	rs2523390	0.0156814	HLA-F,HLA-H	-0.0688838	BLA
chr6:29693340:29705899:clu_96869_NA	rs9258255	0.0156814	HLA-F,HLA-H	-0.0688838	BLA
chr6:29693340:29705899:clu_96869_NA	rs422343	0.0156814	HLA-F,HLA-H	-0.0688838	BLA
chr6:29693340:29705899:clu_96869_NA	rs2844833	0.0156814	HLA-F,HLA-H	-0.0688838	BLA
chr6:29693340:29705899:clu_96869_NA	rs2735063	0.0156814	HLA-F,HLA-H	-0.0688838	BLA
chr6:29693340:29705899:clu_96869_NA	rs9258127	0.0156814	HLA-F,HLA-H	-0.0688838	BLA
chr6:29693340:29705899:clu_96869_NA	rs2523386	0.0156814	HLA-F,HLA-H	-0.0688838	BLA
chr6:29693340:29705899:clu_96869_NA	rs2517913	0.0156814	HLA-F,HLA-H	-0.0688838	BLA
chr6:29693340:29705899:clu_96869_NA	rs2517938	0.0156814	HLA-F,HLA-H	-0.0688838	BLA
chr6:29693340:29705899:clu_96869_NA	rs9258117	0.0157001	HLA-F,HLA-H	-0.0688838	BLA
chr6:29693340:29858041:clu_96869_NA	rs9257129	0.0117852	HLA-F,HLA-H	0.220596	BLA
chr6:29693340:29705899:clu_96869_NA	rs3131857	0.015863	HLA-F,HLA-H	-0.0688838	BLA
chr6:29693340:29705899:clu_96869_NA	rs2394657	0.0158941	HLA-F,HLA-H	-0.0688838	BLA
chr6:29693340:29705899:clu_96869_NA	rs542611858	0.0158941	HLA-F,HLA-H	-0.0688838	BLA
chr6:29693340:29705899:clu_96869_NA	rs3095296	0.0158941	HLA-F,HLA-H	-0.0688838	BLA
chr6:29693340:29705899:clu_96869_NA	rs2747463	0.0158941	HLA-F,HLA-H	-0.0688838	BLA
chr6:29693340:29705899:clu_96869_NA	rs2079895	0.0158941	HLA-F,HLA-H	-0.0688838	BLA
chr6:29693340:29705899:clu_96869_NA	rs3129030	0.0158941	HLA-F,HLA-H	-0.0688838	BLA
chr6:29693340:29705899:clu_96869_NA	rs2907898	0.0158941	HLA-F,HLA-H	-0.0688838	BLA
chr6:29693340:29705899:clu_96869_NA	rs2982841	0.0158941	HLA-F,HLA-H	-0.0688838	BLA
chr6:29693340:29705899:clu_96869_NA	rs1611283	0.0159344	HLA-F,HLA-H	-0.0688838	BLA
chr1:48825442:48844930:clu_50913_NA	rs12096331	0.035892	SPATA6	0.00691404	BLA
chr1:48825442:48844930:clu_50913_NA	rs4926753	0.035892	SPATA6	0.00691404	BLA
chr1:48825442:48844930:clu_50913_NA	rs11586913	0.035892	SPATA6	0.00691404	BLA
chr6:29693340:29858041:clu_96869_NA	rs12660605	0.0120281	HLA-F,HLA-H	0.220596	BLA
chr6:29693340:29858041:clu_96869_NA	rs9257128	0.0120281	HLA-F,HLA-H	0.220596	BLA
chr6:29693340:29858041:clu_96869_NA	rs9257132	0.0120281	HLA-F,HLA-H	0.220596	BLA
chr6:29693340:29858041:clu_96869_NA	rs9257131	0.0120281	HLA-F,HLA-H	0.220596	BLA
chr8:113516206:113518920:clu_41983_NA	rs138647236	0.00803176	CSMD3	0.000415173	BLA
chr8:113516206:113518920:clu_41983_NA	rs7003110	0.00803176	CSMD3	0.000415173	BLA
chr8:113516206:113518920:clu_41983_NA	rs7002267	0.00803176	CSMD3	0.000415173	BLA
chr8:113516206:113518920:clu_41983_NA	rs112173009	0.00803176	CSMD3	0.000415173	BLA
chr8:113516206:113518920:clu_41983_NA	rs6989903	0.00803176	CSMD3	0.000415173	BLA
chr8:113516206:113518920:clu_41983_NA	rs28832392	0.00803176	CSMD3	0.000415173	BLA
chr8:113516206:113518920:clu_41983_NA	rs28741024	0.00803176	CSMD3	0.000415173	BLA
chr8:113516206:113518920:clu_41983_NA	rs1388959	0.00812343	CSMD3	0.000415173	BLA
chr1:179959756:179959877:clu_55651_NA	rs1148815	0.016481	CEP350	0.00925284	BLA
chr9:34618757:34619717:clu_80237_NA	rs10971884	0.0348379	DCTN3,ARID3C	-0.00244206	BLA
chr9:34618757:34619717:clu_80237_NA	rs7042579	0.0348379	DCTN3,ARID3C	-0.00244206	BLA
chr9:34618757:34619717:clu_80237_NA	rs7871764	0.0348379	DCTN3,ARID3C	-0.00244206	BLA
chr8:113516206:113518920:clu_41983_NA	rs12675685	0.00844319	CSMD3	0.000415173	BLA
chr6:29857600:29858041:clu_96869_NA	rs1655924	0.0169358	HLA-F,HLA-H	-0.0522214	BLA
chr6:29857600:29858041:clu_96869_NA	rs2734904	0.0169799	HLA-F,HLA-H	-0.0522214	BLA
chr6:29857600:29858041:clu_96869_NA	rs9260101	0.0169799	HLA-F,HLA-H	-0.0522214	BLA
chr6:29857600:29858041:clu_96869_NA	rs9260092	0.0169799	HLA-F,HLA-H	-0.0522214	BLA
chr6:29857600:29858041:clu_96869_NA	rs2905764	0.0169799	HLA-F,HLA-H	-0.0522214	BLA
chr6:29857600:29858041:clu_96869_NA	rs9260086	0.0169799	HLA-F,HLA-H	-0.0522214	BLA
chr6:29857600:29858041:clu_96869_NA	rs1143146	0.0169799	HLA-F,HLA-H	-0.0522214	BLA
chr6:29693340:29705899:clu_96869_NA	rs4713235	0.0173038	HLA-F,HLA-H	-0.0688838	BLA
chr6:29693340:29705899:clu_96869_NA	rs12203825	0.0174336	HLA-F,HLA-H	-0.0688838	BLA
chr7:138424378:138429868:clu_19438_NA	rs11772447	0.0131701	ATP6V0A4	-0.00201266	BLA
chr7:138424378:138429868:clu_19438_NA	rs11761971	0.0131701	ATP6V0A4	-0.00201266	BLA
chr5:141005331:141005580:clu_37101_NA	rs379402	0.0264077	HDAC3	-0.00776781	BLA
chr5:141005331:141005580:clu_37101_NA	rs251041	0.0264077	HDAC3	-0.00776781	BLA
chr5:141005331:141005580:clu_37101_NA	rs7720458	0.0264077	HDAC3	-0.00776781	BLA
chr5:141005331:141005580:clu_37101_NA	rs251019	0.0264077	HDAC3	-0.00776781	BLA
chr6:29857600:29858041:clu_96869_NA	rs2571394	0.0176611	HLA-F,HLA-H	-0.0522214	BLA
chr6:29693340:29705899:clu_96869_NA	rs3117292	0.0176694	HLA-F,HLA-H	-0.0688838	BLA
chr6:29693340:29705899:clu_96869_NA	rs2747451	0.0178199	HLA-F,HLA-H	-0.0688838	BLA
chr6:29857600:29858041:clu_96869_NA	rs886396	0.0180829	HLA-F,HLA-H	-0.0522214	BLA
chr6:29857600:29858041:clu_96869_NA	rs1611657	0.0180829	HLA-F,HLA-H	-0.0522214	BLA
chr6:29857600:29858041:clu_96869_NA	rs2734959	0.0180829	HLA-F,HLA-H	-0.0522214	BLA
chr6:29857600:29858041:clu_96869_NA	rs2523810	0.0180829	HLA-F,HLA-H	-0.0522214	BLA
chr6:29857600:29858041:clu_96869_NA	rs2844824	0.0180829	HLA-F,HLA-H	-0.0522214	BLA
chr8:113516206:113518920:clu_41983_NA	rs13261324	0.00907716	CSMD3	0.000415173	BLA
chr6:29857600:29858041:clu_96869_NA	rs2524032	0.0186374	HLA-F,HLA-H	-0.0522214	BLA
chr6:29857600:29858041:clu_96869_NA	rs1611637	0.0186546	HLA-F,HLA-H	-0.0522214	BLA
chr6:29857600:29858041:clu_96869_NA	rs28894073	0.0187166	HLA-F,HLA-H	-0.0522214	BLA
chr6:29857600:29858041:clu_96869_NA	rs28894074	0.0187166	HLA-F,HLA-H	-0.0522214	BLA
chr6:29857600:29858041:clu_96869_NA	rs28894072	0.0187166	HLA-F,HLA-H	-0.0522214	BLA
chr17:43323100:43323245:clu_6962_NA	rs9910319	0.0141004	FMNL1	-0.0407713	BLA
chr17:43323100:43323245:clu_6962_NA	rs11654226	0.0141004	FMNL1	-0.0407713	BLA
chr6:29693340:29705899:clu_96869_NA	rs2975031	0.0191296	HLA-F,HLA-H	-0.0688838	BLA
chr6:29857600:29858041:clu_96869_NA	rs9260594	0.0191939	HLA-F,HLA-H	-0.0522214	BLA
chr6:29857600:29858041:clu_96869_NA	rs9260595	0.0191939	HLA-F,HLA-H	-0.0522214	BLA
chr9:34619561:34619717:clu_80237_NA	rs7019441	0.0372981	DCTN3,ARID3C	-0.000927877	BLA
chr9:34619561:34619717:clu_80237_NA	rs72731224	0.0372981	DCTN3,ARID3C	-0.000927877	BLA
chr9:34619561:34619717:clu_80237_NA	rs184058797	0.0372981	DCTN3,ARID3C	-0.000927877	BLA
chr8:113516206:113518920:clu_41983_NA	rs1420853	0.00995411	CSMD3	0.000415173	BLA
chr8:113516206:113518920:clu_41983_NA	rs7836823	0.00995411	CSMD3	0.000415173	BLA
chr8:113516206:113518920:clu_41983_NA	rs7827543	0.00995411	CSMD3	0.000415173	BLA
chr5:141005331:141005580:clu_37101_NA	rs676835	0.030042	HDAC3	-0.00776781	BLA
chr8:113516206:113518920:clu_41983_NA	rs28450110	0.0100488	CSMD3	0.000415173	BLA
chr8:113516206:113518920:clu_41983_NA	rs6469404	0.0100488	CSMD3	0.000415173	BLA
chr8:113516206:113518920:clu_41983_NA	rs1317172	0.0100488	CSMD3	0.000415173	BLA
chr8:113516206:113518920:clu_41983_NA	rs12674583	0.0100488	CSMD3	0.000415173	BLA
chr6:29857600:29858041:clu_96869_NA	rs1264562	0.0202826	HLA-F,HLA-H	-0.0522214	BLA
chr1:179959756:179959877:clu_55651_NA	rs2777914	0.0203309	CEP350	0.00925284	BLA
chr1:179959756:179959877:clu_55651_NA	rs2777913	0.0203309	CEP350	0.00925284	BLA
chr1:179959756:179959877:clu_55651_NA	rs2777915	0.0203309	CEP350	0.00925284	BLA
chr1:179959756:179959877:clu_55651_NA	rs2794579	0.0203309	CEP350	0.00925284	BLA
chr1:179959756:179959877:clu_55651_NA	rs1148821	0.0203309	CEP350	0.00925284	BLA
chr1:179959756:179959877:clu_55651_NA	rs1148820	0.0203309	CEP350	0.00925284	BLA
chr6:29857600:29858041:clu_96869_NA	rs2517753	0.0204168	HLA-F,HLA-H	-0.0522214	BLA
chr6:29857600:29858041:clu_96869_NA	rs1611396	0.0204168	HLA-F,HLA-H	-0.0522214	BLA
chr6:29857600:29858041:clu_96869_NA	rs1611402	0.0204168	HLA-F,HLA-H	-0.0522214	BLA
chr6:29857600:29858041:clu_96869_NA	rs1611423	0.0204168	HLA-F,HLA-H	-0.0522214	BLA
chr6:29857600:29858041:clu_96869_NA	rs1611424	0.0204168	HLA-F,HLA-H	-0.0522214	BLA
chr6:29857600:29858041:clu_96869_NA	rs1611422	0.0204168	HLA-F,HLA-H	-0.0522214	BLA
chr6:29857600:29858041:clu_96869_NA	rs1655933	0.0204168	HLA-F,HLA-H	-0.0522214	BLA
chr6:29857600:29858041:clu_96869_NA	rs1611425	0.0204168	HLA-F,HLA-H	-0.0522214	BLA
chr6:29857600:29858041:clu_96869_NA	rs1611421	0.0204168	HLA-F,HLA-H	-0.0522214	BLA
chr6:29857600:29858041:clu_96869_NA	rs1655934	0.0204168	HLA-F,HLA-H	-0.0522214	BLA
chr6:29857600:29858041:clu_96869_NA	rs3956943	0.0204168	HLA-F,HLA-H	-0.0522214	BLA
chr15:57182365:57209263:clu_26739_NA	rs2162217	0.047193	ZNF280D	0.0311923	BLA
chr15:57182365:57209263:clu_26739_NA	rs2713910	0.047193	ZNF280D	0.0311923	BLA
chr15:57182365:57209263:clu_26739_NA	rs1946364	0.047193	ZNF280D	0.0311923	BLA
chr15:57182365:57209263:clu_26739_NA	rs2162218	0.047193	ZNF280D	0.0311923	BLA
chr15:57182365:57209263:clu_26739_NA	rs2682029	0.047193	ZNF280D	0.0311923	BLA
chr15:57182365:57209263:clu_26739_NA	rs7173861	0.047193	ZNF280D	0.0311923	BLA
chr15:57182365:57209263:clu_26739_NA	rs2725859	0.047193	ZNF280D	0.0311923	BLA
chr15:57182365:57209263:clu_26739_NA	rs2725863	0.047193	ZNF280D	0.0311923	BLA
chr15:57182365:57209263:clu_26739_NA	rs2718910	0.047193	ZNF280D	0.0311923	BLA
chr15:57182365:57209263:clu_26739_NA	rs7181235	0.047193	ZNF280D	0.0311923	BLA
chr15:57182365:57209263:clu_26739_NA	rs7182758	0.047193	ZNF280D	0.0311923	BLA
chr15:57182365:57209263:clu_26739_NA	rs6493855	0.047193	ZNF280D	0.0311923	BLA
chr6:29693340:29705899:clu_96869_NA	rs9260324	0.0209955	HLA-F,HLA-H	-0.0688838	BLA
chr6:29693340:29705899:clu_96869_NA	rs3094178	0.0210448	HLA-F,HLA-H	-0.0688838	BLA
chr8:113516206:113518920:clu_41983_NA	rs10113034	0.0106039	CSMD3	0.000415173	BLA
chr8:113516206:113518920:clu_41983_NA	rs6469403	0.0106039	CSMD3	0.000415173	BLA
chr8:113516206:113518920:clu_41983_NA	rs10098492	0.0106039	CSMD3	0.000415173	BLA
chr8:113516206:113518920:clu_41983_NA	rs10097987	0.0106039	CSMD3	0.000415173	BLA
chr10:97605353:97607329:clu_72937_NA	rs12778814	0.0213224	ENTPD1	-0.00630018	BLA
chr10:97605353:97607329:clu_72937_NA	rs10786226	0.0213224	ENTPD1	-0.00630018	BLA
chr10:97605353:97607329:clu_72937_NA	rs1053905	0.0213224	ENTPD1	-0.00630018	BLA
chr10:97605353:97607329:clu_72937_NA	rs12780161	0.0213224	ENTPD1	-0.00630018	BLA
chr10:97605353:97607329:clu_72937_NA	rs58419111	0.0213224	ENTPD1	-0.00630018	BLA
chr10:97605353:97607329:clu_72937_NA	rs2296692	0.0213224	ENTPD1	-0.00630018	BLA
chr10:97605353:97607329:clu_72937_NA	rs7099284	0.0213224	ENTPD1	-0.00630018	BLA
chr10:97605353:97607329:clu_72937_NA	rs11188397	0.0213224	ENTPD1	-0.00630018	BLA
chr10:97605353:97607329:clu_72937_NA	rs61871788	0.0213224	ENTPD1	-0.00630018	BLA
chr6:29857600:29858041:clu_96869_NA	rs1059509	0.0213956	HLA-F,HLA-H	-0.0522214	BLA
chr6:29857600:29858041:clu_96869_NA	rs2517718	0.0213956	HLA-F,HLA-H	-0.0522214	BLA
chr6:29857600:29858041:clu_96869_NA	rs9260574	0.0216234	HLA-F,HLA-H	-0.0522214	BLA
chr6:29857600:29858041:clu_96869_NA	rs13214629	0.0224288	HLA-F,HLA-H	-0.0522214	BLA
chr6:29857600:29858041:clu_96869_NA	rs2975010	0.0224288	HLA-F,HLA-H	-0.0522214	BLA
chr6:29693340:29858041:clu_96869_NA	rs9257144	0.017015	HLA-F,HLA-H	0.220596	BLA
chr17:48695290:48695458:clu_7455_NA	rs4794279	0.0286048	CACNA1G	0.0198327	BLA
chr6:29693340:29858041:clu_96869_NA	rs9257260	0.0171672	HLA-F,HLA-H	0.220596	BLA
chr10:71018715:71020895:clu_71882_NA	rs10823267	0.0115069	HKDC1	-0.696797	BLA
chr10:71018715:71020895:clu_71882_NA	rs2491023	0.0115069	HKDC1	-0.696797	BLA
chr10:71018715:71020895:clu_71882_NA	rs2429024	0.0115069	HKDC1	-0.696797	BLA
chr10:71018715:71020895:clu_71882_NA	rs2429031	0.0115069	HKDC1	-0.696797	BLA
chr10:71018715:71020895:clu_71882_NA	rs7918860	0.0115069	HKDC1	-0.696797	BLA
chr10:71018715:71020895:clu_71882_NA	rs58476490	0.0115069	HKDC1	-0.696797	BLA
chr10:71018715:71020895:clu_71882_NA	rs2487701	0.0115069	HKDC1	-0.696797	BLA
chr6:29693340:29705899:clu_96869_NA	rs9260323	0.0232061	HLA-F,HLA-H	-0.0688838	BLA
chr6:29857600:29858041:clu_96869_NA	rs28465400	0.0232395	HLA-F,HLA-H	-0.0522214	BLA
chr6:27435699:27440067:clu_96728_NA	rs72847368	0.0233143	ZNF184	-0.00264395	BLA
chr6:29857600:29858041:clu_96869_NA	rs1150768	0.0234006	HLA-F,HLA-H	-0.0522214	BLA
chr6:29857600:29858041:clu_96869_NA	rs1264513	0.0234006	HLA-F,HLA-H	-0.0522214	BLA
chr6:29857600:29858041:clu_96869_NA	rs1264515	0.0234006	HLA-F,HLA-H	-0.0522214	BLA
chr6:29857600:29858041:clu_96869_NA	rs1264540	0.0234006	HLA-F,HLA-H	-0.0522214	BLA
chr6:29857600:29858041:clu_96869_NA	rs1264520	0.0234006	HLA-F,HLA-H	-0.0522214	BLA
chr6:29857600:29858041:clu_96869_NA	rs3094716	0.0234006	HLA-F,HLA-H	-0.0522214	BLA
chr6:29857600:29858041:clu_96869_NA	rs1264516	0.0234006	HLA-F,HLA-H	-0.0522214	BLA
chr6:29857600:29858041:clu_96869_NA	rs1268445	0.0234006	HLA-F,HLA-H	-0.0522214	BLA
chr6:29857600:29858041:clu_96869_NA	rs1264537	0.0234006	HLA-F,HLA-H	-0.0522214	BLA
chr6:29857600:29858041:clu_96869_NA	rs1264538	0.0234006	HLA-F,HLA-H	-0.0522214	BLA
chr6:29857600:29858041:clu_96869_NA	rs5009448	0.0207954	HLA-F,HLA-H	-0.0522214	BLA
chr6:29693340:29705899:clu_96869_NA	rs1264704	0.0239132	HLA-F,HLA-H	-0.0688838	BLA
chr6:29693340:29705899:clu_96869_NA	rs3115628	0.0239202	HLA-F,HLA-H	-0.0688838	BLA
chr6:29857600:29858041:clu_96869_NA	rs28749114	0.0241116	HLA-F,HLA-H	-0.0522214	BLA
chr6:29693340:29705899:clu_96869_NA	rs2535260	0.0241275	HLA-F,HLA-H	-0.0688838	BLA
chr5:141005331:141005580:clu_37101_NA	rs62379243	0.0363275	HDAC3	-0.00776781	BLA
chr5:141005331:141005580:clu_37101_NA	rs13163163	0.0363275	HDAC3	-0.00776781	BLA
chr1:179959756:179959877:clu_55651_NA	rs1148825	0.0243984	CEP350	0.00925284	BLA
chr1:179959756:179959877:clu_55651_NA	rs1148822	0.0243984	CEP350	0.00925284	BLA
chr6:27425188:27435632:clu_96728_NA	rs9393795	0.024668	ZNF184	-0.0015026	BLA
chr6:29693340:29858041:clu_96869_NA	rs9257114	0.0188175	HLA-F,HLA-H	0.220596	BLA
chr6:29693340:29858041:clu_96869_NA	rs9257111	0.0188175	HLA-F,HLA-H	0.220596	BLA
chr6:29693340:29858041:clu_96869_NA	rs9257112	0.0188175	HLA-F,HLA-H	0.220596	BLA
chr6:29693340:29858041:clu_96869_NA	rs2893970	0.0188175	HLA-F,HLA-H	0.220596	BLA
chr6:29693340:29858041:clu_96869_NA	rs9257115	0.0188175	HLA-F,HLA-H	0.220596	BLA
chr6:29693340:29858041:clu_96869_NA	rs9257117	0.0188175	HLA-F,HLA-H	0.220596	BLA
chr6:29693340:29858041:clu_96869_NA	rs2394130	0.0188175	HLA-F,HLA-H	0.220596	BLA
chr6:29693340:29858041:clu_96869_NA	rs9257110	0.0188175	HLA-F,HLA-H	0.220596	BLA
chr6:29693340:29858041:clu_96869_NA	rs3869043	0.0188175	HLA-F,HLA-H	0.220596	BLA
chr6:29693340:29858041:clu_96869_NA	rs9257124	0.0188175	HLA-F,HLA-H	0.220596	BLA
chr17:48695290:48695458:clu_7455_NA	rs4793706	0.0315272	CACNA1G	0.0198327	BLA
chr17:48695290:48695458:clu_7455_NA	rs12937930	0.0315272	CACNA1G	0.0198327	BLA
chr17:48695290:48695458:clu_7455_NA	rs4488496	0.0315272	CACNA1G	0.0198327	BLA
chr17:48695290:48695458:clu_7455_NA	rs4462647	0.0315272	CACNA1G	0.0198327	BLA
chr17:48695290:48695458:clu_7455_NA	rs4296304	0.0315272	CACNA1G	0.0198327	BLA
chr17:48695290:48695458:clu_7455_NA	rs28764926	0.0315272	CACNA1G	0.0198327	BLA
chr17:48695290:48695458:clu_7455_NA	rs4794277	0.0315272	CACNA1G	0.0198327	BLA
chr17:48695290:48695458:clu_7455_NA	rs76603914	0.0315272	CACNA1G	0.0198327	BLA
chr17:48695290:48695458:clu_7455_NA	rs11651907	0.0315272	CACNA1G	0.0198327	BLA
chr17:48695290:48695458:clu_7455_NA	rs66877011	0.0315272	CACNA1G	0.0198327	BLA
chr17:48695290:48695458:clu_7455_NA	rs9895518	0.0315272	CACNA1G	0.0198327	BLA
chr17:48695290:48695458:clu_7455_NA	rs66527066	0.0315272	CACNA1G	0.0198327	BLA
chr17:48695290:48695458:clu_7455_NA	rs11867882	0.0315272	CACNA1G	0.0198327	BLA
chr17:48695290:48695458:clu_7455_NA	rs12938881	0.0315272	CACNA1G	0.0198327	BLA
chr17:48695290:48695458:clu_7455_NA	rs4476216	0.0315272	CACNA1G	0.0198327	BLA
chr17:48695290:48695458:clu_7455_NA	rs12601779	0.0315272	CACNA1G	0.0198327	BLA
chr17:48695290:48695458:clu_7455_NA	rs11079972	0.0315272	CACNA1G	0.0198327	BLA
chr17:48695290:48695458:clu_7455_NA	rs6504736	0.0315272	CACNA1G	0.0198327	BLA
chr17:48695290:48695458:clu_7455_NA	rs72830511	0.0315272	CACNA1G	0.0198327	BLA
chr17:48695290:48695458:clu_7455_NA	rs11656155	0.0315272	CACNA1G	0.0198327	BLA
chr17:48695290:48695458:clu_7455_NA	rs4794268	0.0315272	CACNA1G	0.0198327	BLA
chr17:48695290:48695458:clu_7455_NA	rs76911989	0.0315272	CACNA1G	0.0198327	BLA
chr17:48695290:48695458:clu_7455_NA	rs35551314	0.0315272	CACNA1G	0.0198327	BLA
chr17:48695290:48695458:clu_7455_NA	rs4794274	0.0315272	CACNA1G	0.0198327	BLA
chr6:29693340:29705899:clu_96869_NA	rs1059514	0.025725	HLA-F,HLA-H	-0.0688838	BLA
chr4:3006061:3009041:clu_9900_NA	rs2858038	0.0335299	GRK4	0.0186691	BLA
chr10:97605353:97607329:clu_72937_NA	rs10882640	0.0269353	ENTPD1	-0.00630018	BLA
chr10:97605353:97607329:clu_72937_NA	rs1409709	0.0269353	ENTPD1	-0.00630018	BLA
chr10:97605353:97607329:clu_72937_NA	rs10882642	0.0269353	ENTPD1	-0.00630018	BLA
chr10:97605353:97607329:clu_72937_NA	rs10882641	0.0269353	ENTPD1	-0.00630018	BLA
chr10:97605353:97607329:clu_72937_NA	rs10882638	0.0269353	ENTPD1	-0.00630018	BLA
chr10:97605353:97607329:clu_72937_NA	rs943343	0.0269353	ENTPD1	-0.00630018	BLA
chr10:97605353:97607329:clu_72937_NA	rs11188399	0.0269353	ENTPD1	-0.00630018	BLA
chr10:97605353:97607329:clu_72937_NA	rs943342	0.0269353	ENTPD1	-0.00630018	BLA
chr10:97605353:97607329:clu_72937_NA	rs2296689	0.0269353	ENTPD1	-0.00630018	BLA
chr10:97605353:97607329:clu_72937_NA	rs10786227	0.0269353	ENTPD1	-0.00630018	BLA
chr6:29857600:29858041:clu_96869_NA	rs2471869	0.0270393	HLA-F,HLA-H	-0.0522214	BLA
chr6:29693340:29705899:clu_96869_NA	rs2735102	0.0274124	HLA-F,HLA-H	-0.0688838	BLA
chr6:29693340:29705899:clu_96869_NA	rs9260192	0.0274124	HLA-F,HLA-H	-0.0688838	BLA
chr6:29857600:29858041:clu_96869_NA	rs2916808	0.0275895	HLA-F,HLA-H	-0.0522214	BLA
chr6:29857600:29858041:clu_96869_NA	rs9260520	0.0275895	HLA-F,HLA-H	-0.0522214	BLA
chr6:29857600:29858041:clu_96869_NA	rs9260519	0.0275895	HLA-F,HLA-H	-0.0522214	BLA
chr6:29857600:29858041:clu_96869_NA	rs9260417	0.0275895	HLA-F,HLA-H	-0.0522214	BLA
chr6:29857600:29858041:clu_96869_NA	rs9260421	0.0275895	HLA-F,HLA-H	-0.0522214	BLA
chr6:29857600:29858041:clu_96869_NA	rs555909144	0.0275895	HLA-F,HLA-H	-0.0522214	BLA
chr6:29857600:29858041:clu_96869_NA	rs9260500	0.0275895	HLA-F,HLA-H	-0.0522214	BLA
chr6:29857600:29858041:clu_96869_NA	rs9260405	0.0275895	HLA-F,HLA-H	-0.0522214	BLA
chr6:29857600:29858041:clu_96869_NA	rs9260415	0.0275895	HLA-F,HLA-H	-0.0522214	BLA
chr6:29857600:29858041:clu_96869_NA	rs9260426	0.0275895	HLA-F,HLA-H	-0.0522214	BLA
chr6:29857600:29858041:clu_96869_NA	rs9260492	0.0275895	HLA-F,HLA-H	-0.0522214	BLA
chr6:29857600:29858041:clu_96869_NA	rs564446889	0.0275895	HLA-F,HLA-H	-0.0522214	BLA
chr6:29857600:29858041:clu_96869_NA	rs451325	0.0278075	HLA-F,HLA-H	-0.0522214	BLA
chr8:113516206:113518920:clu_41983_NA	rs10106161	0.0139127	CSMD3	0.000415173	BLA
chr8:113516206:113518920:clu_41983_NA	rs13268658	0.0139127	CSMD3	0.000415173	BLA
chr8:113516206:113518920:clu_41983_NA	rs11996635	0.0139127	CSMD3	0.000415173	BLA
chr8:113516206:113518920:clu_41983_NA	rs13259306	0.0139127	CSMD3	0.000415173	BLA
chr1:179959756:179959877:clu_55651_NA	rs904272	0.0280329	CEP350	0.00925284	BLA
chr1:179959756:179959877:clu_55651_NA	rs1281422	0.0280329	CEP350	0.00925284	BLA
chr1:179959756:179959877:clu_55651_NA	rs2236589	0.0280329	CEP350	0.00925284	BLA
chr1:179959756:179959877:clu_55651_NA	rs2777920	0.0280329	CEP350	0.00925284	BLA
chr5:141005331:141005580:clu_37101_NA	rs6860615	0.0423756	HDAC3	-0.00776781	BLA
chr1:182136359:182247069:clu_55727_NA	rs12564835	0.0282675	ZNF648,RP11-538D16.2,GS1-122H1.2	-0.825911	BLA
chr1:182136359:182247069:clu_55727_NA	rs10911180	0.0282675	ZNF648,RP11-538D16.2,GS1-122H1.2	-0.825911	BLA
chr1:182136359:182247069:clu_55727_NA	rs4545302	0.0282675	ZNF648,RP11-538D16.2,GS1-122H1.2	-0.825911	BLA
chr1:182136359:182247069:clu_55727_NA	rs10911183	0.0282675	ZNF648,RP11-538D16.2,GS1-122H1.2	-0.825911	BLA
chr1:182136359:182247069:clu_55727_NA	rs4652755	0.0282675	ZNF648,RP11-538D16.2,GS1-122H1.2	-0.825911	BLA
chr1:182136359:182247069:clu_55727_NA	rs7411260	0.0282675	ZNF648,RP11-538D16.2,GS1-122H1.2	-0.825911	BLA
chr1:182136359:182247069:clu_55727_NA	rs4378169	0.0282675	ZNF648,RP11-538D16.2,GS1-122H1.2	-0.825911	BLA
chr1:182136359:182247069:clu_55727_NA	rs4652756	0.0282675	ZNF648,RP11-538D16.2,GS1-122H1.2	-0.825911	BLA
chr1:182136359:182247069:clu_55727_NA	rs12026863	0.0282675	ZNF648,RP11-538D16.2,GS1-122H1.2	-0.825911	BLA
chr6:29693340:29705899:clu_96869_NA	rs9260349	0.0284215	HLA-F,HLA-H	-0.0688838	BLA
chr6:29693340:29705899:clu_96869_NA	rs9257975	0.0285478	HLA-F,HLA-H	-0.0688838	BLA
chr6:29693340:29705899:clu_96869_NA	rs9257976	0.0285478	HLA-F,HLA-H	-0.0688838	BLA
chr6:29693340:29705899:clu_96869_NA	rs2894112	0.0285478	HLA-F,HLA-H	-0.0688838	BLA
chr6:29693340:29705899:clu_96869_NA	rs2474103	0.0285478	HLA-F,HLA-H	-0.0688838	BLA
chr6:29693340:29705899:clu_96869_NA	rs2535237	0.0285478	HLA-F,HLA-H	-0.0688838	BLA
chr6:29693340:29705899:clu_96869_NA	rs2982836	0.0285478	HLA-F,HLA-H	-0.0688838	BLA
chr6:29857600:29858041:clu_96869_NA	rs72838654	0.0289271	HLA-F,HLA-H	-0.0522214	BLA
chr5:141005331:141005580:clu_37101_NA	rs468968	0.0438232	HDAC3	-0.00776781	BLA
chr7:138424378:138429868:clu_19438_NA	rs4728465	0.0220202	ATP6V0A4	-0.00201266	BLA
chr7:138424378:138429868:clu_19438_NA	rs7787398	0.0220202	ATP6V0A4	-0.00201266	BLA
chr7:138424378:138429868:clu_19438_NA	rs4732371	0.0220202	ATP6V0A4	-0.00201266	BLA
chr7:138424378:138429868:clu_19438_NA	rs11772771	0.0220202	ATP6V0A4	-0.00201266	BLA
chr7:138424378:138429868:clu_19438_NA	rs10954646	0.0220202	ATP6V0A4	-0.00201266	BLA
chr7:138424378:138429868:clu_19438_NA	rs55714903	0.0220202	ATP6V0A4	-0.00201266	BLA
chr6:29693340:29705899:clu_96869_NA	rs1632915	0.0294866	HLA-F,HLA-H	-0.0688838	BLA
chr6:29693340:29705899:clu_96869_NA	rs2734918	0.0294866	HLA-F,HLA-H	-0.0688838	BLA
chr6:29857600:29858041:clu_96869_NA	rs9260586	0.0295749	HLA-F,HLA-H	-0.0522214	BLA
chr1:179959756:179959877:clu_55651_NA	rs2794589	0.0298091	CEP350	0.00925284	BLA
chr1:179959756:179959877:clu_55651_NA	rs6684425	0.0298091	CEP350	0.00925284	BLA
chr1:179959756:179959877:clu_55651_NA	rs2647226	0.0298091	CEP350	0.00925284	BLA
chr1:179959756:179959877:clu_55651_NA	rs2794587	0.0298091	CEP350	0.00925284	BLA
chr1:179959756:179959877:clu_55651_NA	rs4651055	0.0299094	CEP350	0.00925284	BLA
chr1:179959756:179959877:clu_55651_NA	rs2319773	0.0299094	CEP350	0.00925284	BLA
chr1:179959756:179959877:clu_55651_NA	rs9425859	0.0299094	CEP350	0.00925284	BLA
chr5:141005331:141005580:clu_37101_NA	rs417503	0.045218	HDAC3	-0.00776781	BLA
chr22:40801288:40801653:clu_46713_NA	rs5751084	0.0302522	SGSM3	-0.0160003	BLA
chr1:179959756:179959877:clu_55651_NA	rs2252388	0.0303989	CEP350	0.00925284	BLA
chr6:29857600:29858041:clu_96869_NA	rs365393	0.0305911	HLA-F,HLA-H	-0.0522214	BLA
chr10:71018715:71020895:clu_71882_NA	rs2245565	0.0154145	HKDC1	-0.696797	BLA
chr10:71018715:71020895:clu_71882_NA	rs2256218	0.0154145	HKDC1	-0.696797	BLA
chr6:29857600:29858041:clu_96869_NA	rs1233421	0.0308317	HLA-F,HLA-H	-0.0522214	BLA
chr20:30204651:30376145:clu_94227_NA	rs3746602	0.0309645	NA	0.00565647	BLA
chr20:30204651:30376145:clu_94227_NA	rs6061153	0.0309645	NA	0.00565647	BLA
chr20:30204651:30376145:clu_94227_NA	rs3746601	0.0309645	NA	0.00565647	BLA
chr20:30204651:30376145:clu_94227_NA	rs242598	0.0309645	NA	0.00565647	BLA
chr6:29693340:29858041:clu_96869_NA	rs16897420	0.0232335	HLA-F,HLA-H	0.220596	BLA
chr20:30204651:30376145:clu_94227_NA	rs242609	0.0309939	NA	0.00565647	BLA
chr20:30204651:30376145:clu_94227_NA	rs242614	0.0309939	NA	0.00565647	BLA
chr20:30204651:30376145:clu_94227_NA	rs381619	0.0309939	NA	0.00565647	BLA
chr20:30204651:30376145:clu_94227_NA	rs17259459	0.0309939	NA	0.00565647	BLA
chr20:30204651:30376145:clu_94227_NA	rs6089171	0.0309939	NA	0.00565647	BLA
chr20:30204651:30376145:clu_94227_NA	rs242605	0.0309939	NA	0.00565647	BLA
chr20:30204651:30376145:clu_94227_NA	rs242599	0.0309939	NA	0.00565647	BLA
chr20:30204651:30376145:clu_94227_NA	rs6119758	0.0309939	NA	0.00565647	BLA
chr20:30204651:30376145:clu_94227_NA	rs6061152	0.0309939	NA	0.00565647	BLA
chr20:30204651:30376145:clu_94227_NA	rs6061154	0.0309939	NA	0.00565647	BLA
chr20:30204651:30376145:clu_94227_NA	rs6058523	0.0309939	NA	0.00565647	BLA
chr6:27425188:27440067:clu_96728_NA	rs2294480	0.0311053	ZNF184	0.00209481	BLA
chr8:113516206:113518920:clu_41983_NA	rs13281416	0.0155966	CSMD3	0.000415173	BLA
chr6:29693340:29705899:clu_96869_NA	rs3131887	0.0314321	HLA-F,HLA-H	-0.0688838	BLA
chr6:29857600:29858041:clu_96869_NA	rs2905775	0.0315635	HLA-F,HLA-H	-0.0522214	BLA
chr6:29857600:29858041:clu_96869_NA	rs1611314	0.0317005	HLA-F,HLA-H	-0.0522214	BLA
chr6:29857600:29858041:clu_96869_NA	rs2571427	0.0317468	HLA-F,HLA-H	-0.0522214	BLA
chr6:29857600:29858041:clu_96869_NA	rs9260596	0.0319187	HLA-F,HLA-H	-0.0522214	BLA
chr6:29857600:29858041:clu_96869_NA	rs2517748	0.0319422	HLA-F,HLA-H	-0.0522214	BLA
chr10:71018715:71020895:clu_71882_NA	rs4746803	0.0160462	HKDC1	-0.696797	BLA
chr10:71018715:71020895:clu_71882_NA	rs4472827	0.0160462	HKDC1	-0.696797	BLA
chr19:13372325:13373548:clu_59814_NA	rs722572	0.0160894	CACNA1A	0.00146861	BLA
chr19:13372325:13373548:clu_59814_NA	rs10423414	0.0160894	CACNA1A	0.00146861	BLA
chr6:29857600:29858041:clu_96869_NA	rs2517780	0.0323804	HLA-F,HLA-H	-0.0522214	BLA
chr6:29857600:29858041:clu_96869_NA	rs2471867	0.0323804	HLA-F,HLA-H	-0.0522214	BLA
chr6:29857600:29858041:clu_96869_NA	rs2517779	0.0323804	HLA-F,HLA-H	-0.0522214	BLA
chr6:29857600:29858041:clu_96869_NA	rs2517755	0.0323804	HLA-F,HLA-H	-0.0522214	BLA
chr6:29857600:29858041:clu_96869_NA	rs2517772	0.0323804	HLA-F,HLA-H	-0.0522214	BLA
chr6:29857600:29858041:clu_96869_NA	rs2517749	0.0323804	HLA-F,HLA-H	-0.0522214	BLA
chr6:29857600:29858041:clu_96869_NA	rs2074487	0.0323804	HLA-F,HLA-H	-0.0522214	BLA
chr6:29857600:29858041:clu_96869_NA	rs2517745	0.0323804	HLA-F,HLA-H	-0.0522214	BLA
chr6:29857600:29858041:clu_96869_NA	rs13204255	0.0323804	HLA-F,HLA-H	-0.0522214	BLA
chr6:29857600:29858041:clu_96869_NA	rs13201148	0.0323804	HLA-F,HLA-H	-0.0522214	BLA
chr10:71018715:71020895:clu_71882_NA	rs6480370	0.0165822	HKDC1	-0.696797	BLA
chr6:27435699:27440067:clu_96728_NA	rs9348765	0.0332754	ZNF184	-0.00264395	BLA
chr7:138424378:138429868:clu_19438_NA	rs11769470	0.0251124	ATP6V0A4	-0.00201266	BLA
chr6:29693340:29858041:clu_96869_NA	rs9257319	0.0251852	HLA-F,HLA-H	0.220596	BLA
chr6:29693340:29858041:clu_96869_NA	rs9257438	0.0335803	HLA-F,HLA-H	0.220596	BLA
chr6:29693340:29858041:clu_96869_NA	rs9257185	0.0251852	HLA-F,HLA-H	0.220596	BLA
chr6:29693340:29858041:clu_96869_NA	rs1016471	0.0251852	HLA-F,HLA-H	0.220596	BLA
chr6:29693340:29858041:clu_96869_NA	rs2071789	0.0335803	HLA-F,HLA-H	0.220596	BLA
chr6:29693340:29858041:clu_96869_NA	rs9257168	0.0251852	HLA-F,HLA-H	0.220596	BLA
chr6:29857600:29858041:clu_96869_NA	rs2975018	0.0336159	HLA-F,HLA-H	-0.0522214	BLA
chr6:29693340:29858041:clu_96869_NA	rs1136688	0.0243135	HLA-F,HLA-H	0.220596	BLA
chr6:29693340:29858041:clu_96869_NA	rs2517678	0.0338685	HLA-F,HLA-H	0.220596	BLA
chr12:120499630:120500556:clu_68918_NA	rs2264750	0.0254573	CCDC64	0.0906221	BLA
chr12:120499630:120500556:clu_68918_NA	rs1182933	0.0254573	CCDC64	0.0906221	BLA
chr12:120499630:120500556:clu_68918_NA	rs1169315	0.0254573	CCDC64	0.0906221	BLA
chr12:120499630:120500556:clu_68918_NA	rs2464196	0.0254573	CCDC64	0.0906221	BLA
chr12:120499630:120500556:clu_68918_NA	rs2259820	0.0254573	CCDC64	0.0906221	BLA
chr12:120499630:120500556:clu_68918_NA	rs1169294	0.0254573	CCDC64	0.0906221	BLA
chr12:120499630:120500556:clu_68918_NA	rs1169314	0.0254573	CCDC64	0.0906221	BLA
chr12:120499630:120500556:clu_68918_NA	rs1169300	0.0254573	CCDC64	0.0906221	BLA
chr12:120499630:120500556:clu_68918_NA	rs1169301	0.0254573	CCDC64	0.0906221	BLA
chr12:120499630:120500556:clu_68918_NA	rs1169292	0.0254573	CCDC64	0.0906221	BLA
chr12:120499630:120500556:clu_68918_NA	rs2257764	0.0254573	CCDC64	0.0906221	BLA
chr6:29693340:29705899:clu_96869_NA	rs2517917	0.0339644	HLA-F,HLA-H	-0.0688838	BLA
chr6:29693340:29858041:clu_96869_NA	rs2107188	0.0340147	HLA-F,HLA-H	0.220596	BLA
chr1:179959756:179959877:clu_55651_NA	rs1281411	0.0345412	CEP350	0.00925284	BLA
chr1:179959756:179959877:clu_55651_NA	rs2249346	0.0345412	CEP350	0.00925284	BLA
chr1:179959756:179959877:clu_55651_NA	rs1014394	0.0345412	CEP350	0.00925284	BLA
chr1:179959756:179959877:clu_55651_NA	rs1281429	0.0345412	CEP350	0.00925284	BLA
chr1:179959756:179959877:clu_55651_NA	rs1281413	0.0345412	CEP350	0.00925284	BLA
chr1:179959756:179959877:clu_55651_NA	rs479094	0.0345412	CEP350	0.00925284	BLA
chr1:179959756:179959877:clu_55651_NA	rs1281412	0.0345412	CEP350	0.00925284	BLA
chr1:179959756:179959877:clu_55651_NA	rs2647227	0.0345412	CEP350	0.00925284	BLA
chr1:179959756:179959877:clu_55651_NA	rs2794582	0.0345412	CEP350	0.00925284	BLA
chr1:179959756:179959877:clu_55651_NA	rs2777917	0.0345412	CEP350	0.00925284	BLA
chr1:179959756:179959877:clu_55651_NA	rs1281430	0.0345412	CEP350	0.00925284	BLA
chr1:179959756:179959877:clu_55651_NA	rs2794583	0.0345412	CEP350	0.00925284	BLA
chr1:179959756:179959877:clu_55651_NA	rs1148812	0.0345412	CEP350	0.00925284	BLA
chr1:179959756:179959877:clu_55651_NA	rs4256775	0.0345412	CEP350	0.00925284	BLA
chr1:179959756:179959877:clu_55651_NA	rs1148817	0.0345412	CEP350	0.00925284	BLA
chr1:179959756:179959877:clu_55651_NA	rs1281432	0.0345412	CEP350	0.00925284	BLA
chr1:179959756:179959877:clu_55651_NA	rs6425603	0.0345412	CEP350	0.00925284	BLA
chr1:179959756:179959877:clu_55651_NA	rs589780	0.0345412	CEP350	0.00925284	BLA
chr1:179959756:179959877:clu_55651_NA	rs1281407	0.0345412	CEP350	0.00925284	BLA
chr1:179959756:179959877:clu_55651_NA	rs1281408	0.0345412	CEP350	0.00925284	BLA
chr1:179959756:179959877:clu_55651_NA	rs4652457	0.0345412	CEP350	0.00925284	BLA
chr1:179959756:179959877:clu_55651_NA	rs1300068	0.0345412	CEP350	0.00925284	BLA
chr1:179959756:179959877:clu_55651_NA	rs4651057	0.0345412	CEP350	0.00925284	BLA
chr1:179959756:179959877:clu_55651_NA	rs9425481	0.0345412	CEP350	0.00925284	BLA
chr1:179959756:179959877:clu_55651_NA	rs522534	0.0345412	CEP350	0.00925284	BLA
chr1:179959756:179959877:clu_55651_NA	rs9425851	0.0345412	CEP350	0.00925284	BLA
chr1:179959756:179959877:clu_55651_NA	rs2477112	0.0345412	CEP350	0.00925284	BLA
chr1:179959756:179959877:clu_55651_NA	rs9286932	0.0345412	CEP350	0.00925284	BLA
chr1:179959756:179959877:clu_55651_NA	rs4652463	0.0345412	CEP350	0.00925284	BLA
chr1:179959756:179959877:clu_55651_NA	rs2477116	0.0345412	CEP350	0.00925284	BLA
chr1:179959756:179959877:clu_55651_NA	rs4076449	0.0345412	CEP350	0.00925284	BLA
chr1:179959756:179959877:clu_55651_NA	rs644412	0.0345412	CEP350	0.00925284	BLA
chr1:179959756:179959877:clu_55651_NA	rs1297205	0.0345412	CEP350	0.00925284	BLA
chr1:179959756:179959877:clu_55651_NA	rs2501613	0.0345412	CEP350	0.00925284	BLA
chr1:179959756:179959877:clu_55651_NA	rs2501611	0.0345412	CEP350	0.00925284	BLA
chr1:179959756:179959877:clu_55651_NA	rs3767200	0.0345412	CEP350	0.00925284	BLA
chr1:179959756:179959877:clu_55651_NA	rs528350	0.0345412	CEP350	0.00925284	BLA
chr1:179959756:179959877:clu_55651_NA	rs1292777	0.0345412	CEP350	0.00925284	BLA
chr1:179959756:179959877:clu_55651_NA	rs599185	0.0345412	CEP350	0.00925284	BLA
chr1:179959756:179959877:clu_55651_NA	rs1281378	0.0345412	CEP350	0.00925284	BLA
chr1:179959756:179959877:clu_55651_NA	rs2501615	0.0345412	CEP350	0.00925284	BLA
chr1:179959756:179959877:clu_55651_NA	rs612215	0.0345412	CEP350	0.00925284	BLA
chr1:179959756:179959877:clu_55651_NA	rs2762859	0.0345412	CEP350	0.00925284	BLA
chr1:179959756:179959877:clu_55651_NA	rs4652462	0.0345412	CEP350	0.00925284	BLA
chr1:179959756:179959877:clu_55651_NA	rs4147169	0.0345412	CEP350	0.00925284	BLA
chr1:179959756:179959877:clu_55651_NA	rs9425482	0.0345412	CEP350	0.00925284	BLA
chr1:179959756:179959877:clu_55651_NA	rs2501616	0.0345412	CEP350	0.00925284	BLA
chr1:179959756:179959877:clu_55651_NA	rs2483621	0.0345412	CEP350	0.00925284	BLA
chr1:179959756:179959877:clu_55651_NA	rs2477118	0.0345412	CEP350	0.00925284	BLA
chr1:179959756:179959877:clu_55651_NA	rs9425854	0.0345412	CEP350	0.00925284	BLA
chr1:179959756:179959877:clu_55651_NA	rs2777908	0.0345412	CEP350	0.00925284	BLA
chr1:179959756:179959877:clu_55651_NA	rs474258	0.0345412	CEP350	0.00925284	BLA
chr1:179959756:179959877:clu_55651_NA	rs10798729	0.0345412	CEP350	0.00925284	BLA
chr1:179959756:179959877:clu_55651_NA	rs6657347	0.0345412	CEP350	0.00925284	BLA
chr1:179959756:179959877:clu_55651_NA	rs480498	0.0345412	CEP350	0.00925284	BLA
chr1:179959756:179959877:clu_55651_NA	rs510209	0.0345412	CEP350	0.00925284	BLA
chr1:179959756:179959877:clu_55651_NA	rs7524849	0.0345412	CEP350	0.00925284	BLA
chr1:179959756:179959877:clu_55651_NA	rs530854	0.0345412	CEP350	0.00925284	BLA
chr1:179959756:179959877:clu_55651_NA	rs9425855	0.0345412	CEP350	0.00925284	BLA
chr1:179959756:179959877:clu_55651_NA	rs10913927	0.0345412	CEP350	0.00925284	BLA
chr1:179959756:179959877:clu_55651_NA	rs2477111	0.0345412	CEP350	0.00925284	BLA
chr1:179959756:179959877:clu_55651_NA	rs9425849	0.0345412	CEP350	0.00925284	BLA
chr1:179959756:179959877:clu_55651_NA	rs530369	0.0345412	CEP350	0.00925284	BLA
chr1:179959756:179959877:clu_55651_NA	rs12062383	0.0345412	CEP350	0.00925284	BLA
chr1:179959756:179959877:clu_55651_NA	rs6673252	0.0345412	CEP350	0.00925284	BLA
chr1:179959756:179959877:clu_55651_NA	rs534168	0.0345412	CEP350	0.00925284	BLA
chr1:179959756:179959877:clu_55651_NA	rs2477120	0.0345412	CEP350	0.00925284	BLA
chr1:179959756:179959877:clu_55651_NA	rs483307	0.0345412	CEP350	0.00925284	BLA
chr1:179959756:179959877:clu_55651_NA	rs3930305	0.0345412	CEP350	0.00925284	BLA
chr1:179959756:179959877:clu_55651_NA	rs500371	0.0345412	CEP350	0.00925284	BLA
chr1:179959756:179959877:clu_55651_NA	rs1298477	0.0345412	CEP350	0.00925284	BLA
chr1:179959756:179959877:clu_55651_NA	rs4652465	0.0345412	CEP350	0.00925284	BLA
chr1:179959756:179959877:clu_55651_NA	rs9425860	0.0345412	CEP350	0.00925284	BLA
chr1:179959756:179959877:clu_55651_NA	rs2477110	0.0345412	CEP350	0.00925284	BLA
chr1:179959756:179959877:clu_55651_NA	rs7525385	0.0345412	CEP350	0.00925284	BLA
chr1:179959756:179959877:clu_55651_NA	rs2501620	0.0345412	CEP350	0.00925284	BLA
chr1:179959756:179959877:clu_55651_NA	rs3767202	0.0345412	CEP350	0.00925284	BLA
chr1:179959756:179959877:clu_55651_NA	rs4651054	0.0345412	CEP350	0.00925284	BLA
chr1:179959756:179959877:clu_55651_NA	rs9425856	0.0345412	CEP350	0.00925284	BLA
chr1:179959756:179959877:clu_55651_NA	rs518774	0.0345412	CEP350	0.00925284	BLA
chr1:179959756:179959877:clu_55651_NA	rs3818999	0.0345412	CEP350	0.00925284	BLA
chr1:179959756:179959877:clu_55651_NA	rs1631932	0.0345412	CEP350	0.00925284	BLA
chr1:179959756:179959877:clu_55651_NA	rs2777909	0.0345412	CEP350	0.00925284	BLA
chr1:179959756:179959877:clu_55651_NA	rs9425861	0.0345412	CEP350	0.00925284	BLA
chr1:179959756:179959877:clu_55651_NA	rs2483620	0.0345412	CEP350	0.00925284	BLA
chr1:179959756:179959877:clu_55651_NA	rs547776	0.0345412	CEP350	0.00925284	BLA
chr1:179959756:179959877:clu_55651_NA	rs555270	0.0345412	CEP350	0.00925284	BLA
chr1:179959756:179959877:clu_55651_NA	rs2501617	0.0345412	CEP350	0.00925284	BLA
chr1:179959756:179959877:clu_55651_NA	rs609521	0.0345412	CEP350	0.00925284	BLA
chr1:179959756:179959877:clu_55651_NA	rs531814	0.0345412	CEP350	0.00925284	BLA
chr1:179959756:179959877:clu_55651_NA	rs498625	0.0345412	CEP350	0.00925284	BLA
chr1:179959756:179959877:clu_55651_NA	rs605807	0.0345412	CEP350	0.00925284	BLA
chr1:179959756:179959877:clu_55651_NA	rs475233	0.0345412	CEP350	0.00925284	BLA
chr1:179959756:179959877:clu_55651_NA	rs10913917	0.0345412	CEP350	0.00925284	BLA
chr1:179959756:179959877:clu_55651_NA	rs2501607	0.0345412	CEP350	0.00925284	BLA
chr1:179959756:179959877:clu_55651_NA	rs2007148	0.0345412	CEP350	0.00925284	BLA
chr1:179959756:179959877:clu_55651_NA	rs2501610	0.0345412	CEP350	0.00925284	BLA
chr10:71018715:71020895:clu_71882_NA	rs7897492	0.0173118	HKDC1	-0.696797	BLA
chr10:71018715:71020895:clu_71882_NA	rs10998455	0.0173118	HKDC1	-0.696797	BLA
chr6:29857600:29858041:clu_96869_NA	rs28894075	0.0347317	HLA-F,HLA-H	-0.0522214	BLA
chr6:29693340:29693788:clu_96869_NA	rs2745409	0.0347377	HLA-F,HLA-H	-0.0994909	BLA
chr6:29857600:29858041:clu_96869_NA	rs1611316	0.0350211	HLA-F,HLA-H	-0.0522214	BLA
chr6:29857600:29858041:clu_96869_NA	rs1611303	0.0350211	HLA-F,HLA-H	-0.0522214	BLA
chr6:29857600:29858041:clu_96869_NA	rs2517781	0.0350394	HLA-F,HLA-H	-0.0522214	BLA
chr6:29857600:29858041:clu_96869_NA	rs2517782	0.0350394	HLA-F,HLA-H	-0.0522214	BLA
chr6:29857600:29858041:clu_96869_NA	rs2517754	0.0350394	HLA-F,HLA-H	-0.0522214	BLA
chr6:29857600:29858041:clu_96869_NA	rs2471866	0.0350394	HLA-F,HLA-H	-0.0522214	BLA
chr6:29857600:29858041:clu_96869_NA	rs544866553	0.0350394	HLA-F,HLA-H	-0.0522214	BLA
chr6:44274269:44274660:clu_98261_NA	rs6938316	0.0350467	AARS2	-0.032047	BLA
chr6:44274269:44274660:clu_98261_NA	rs9472451	0.0350467	AARS2	-0.032047	BLA
chr6:44274269:44274660:clu_98261_NA	rs6901786	0.0350467	AARS2	-0.032047	BLA
chr6:44274269:44274660:clu_98261_NA	rs1324540	0.0350467	AARS2	-0.032047	BLA
chr6:44274269:44274660:clu_98261_NA	rs6458432	0.0350467	AARS2	-0.032047	BLA
chr6:44274269:44274660:clu_98261_NA	rs1284968	0.0350467	AARS2	-0.032047	BLA
chr6:44274269:44274660:clu_98261_NA	rs1285019	0.0350467	AARS2	-0.032047	BLA
chr6:44274269:44274660:clu_98261_NA	rs1748242	0.0350467	AARS2	-0.032047	BLA
chr6:44274269:44274660:clu_98261_NA	rs6458435	0.0350467	AARS2	-0.032047	BLA
chr6:44274269:44274660:clu_98261_NA	rs6458433	0.0350467	AARS2	-0.032047	BLA
chr6:44274269:44274660:clu_98261_NA	rs9472453	0.0350467	AARS2	-0.032047	BLA
chr6:44274269:44274660:clu_98261_NA	rs1581777	0.0350467	AARS2	-0.032047	BLA
chr6:44274269:44274660:clu_98261_NA	rs6458430	0.0350467	AARS2	-0.032047	BLA
chr6:44274269:44274660:clu_98261_NA	rs6458434	0.0350467	AARS2	-0.032047	BLA
chr6:44274269:44274660:clu_98261_NA	rs6911320	0.0350467	AARS2	-0.032047	BLA
chr6:44274269:44274660:clu_98261_NA	rs1284962	0.0350467	AARS2	-0.032047	BLA
chr6:44274269:44274660:clu_98261_NA	rs6899763	0.0350467	AARS2	-0.032047	BLA
chr6:44274269:44274660:clu_98261_NA	rs1284967	0.0350467	AARS2	-0.032047	BLA
chr6:44274269:44274660:clu_98261_NA	rs1284964	0.0350467	AARS2	-0.032047	BLA
chr6:44274269:44274660:clu_98261_NA	rs1304168	0.0350467	AARS2	-0.032047	BLA
chr6:44274269:44274660:clu_98261_NA	rs1797147	0.0350467	AARS2	-0.032047	BLA
chr6:44274269:44274660:clu_98261_NA	rs1284961	0.0350467	AARS2	-0.032047	BLA
chr6:44274269:44274660:clu_98261_NA	rs6458431	0.0350467	AARS2	-0.032047	BLA
chr6:44274269:44274660:clu_98261_NA	rs6919847	0.0350467	AARS2	-0.032047	BLA
chr6:44274269:44274660:clu_98261_NA	rs1284965	0.0350467	AARS2	-0.032047	BLA
chr6:44274269:44274660:clu_98261_NA	rs1629542	0.0350467	AARS2	-0.032047	BLA
chr6:44274269:44274660:clu_98261_NA	rs1748240	0.0350467	AARS2	-0.032047	BLA
chr6:44274269:44274660:clu_98261_NA	rs2763134	0.0350467	AARS2	-0.032047	BLA
chr6:44274269:44274660:clu_98261_NA	rs9296452	0.0350467	AARS2	-0.032047	BLA
chr6:44274269:44274660:clu_98261_NA	rs9369549	0.0350467	AARS2	-0.032047	BLA
chr6:44274269:44274660:clu_98261_NA	rs9369551	0.0350467	AARS2	-0.032047	BLA
chr6:44274269:44274660:clu_98261_NA	rs1304167	0.0350467	AARS2	-0.032047	BLA
chr6:44274269:44274660:clu_98261_NA	rs6458429	0.0350467	AARS2	-0.032047	BLA
chr6:44274269:44274660:clu_98261_NA	rs1284966	0.0350467	AARS2	-0.032047	BLA
chr6:44274269:44274660:clu_98261_NA	rs6917352	0.0350467	AARS2	-0.032047	BLA
chr6:44274269:44274660:clu_98261_NA	rs9395081	0.0350467	AARS2	-0.032047	BLA
chr6:44274269:44274660:clu_98261_NA	rs6905396	0.0350467	AARS2	-0.032047	BLA
chr6:44274269:44274660:clu_98261_NA	rs1290386	0.0350467	AARS2	-0.032047	BLA
chr6:44274269:44274660:clu_98261_NA	rs1853652	0.0350467	AARS2	-0.032047	BLA
chr6:44274269:44274660:clu_98261_NA	rs6901161	0.0350467	AARS2	-0.032047	BLA
chr6:44274269:44274660:clu_98261_NA	rs2396426	0.0350467	AARS2	-0.032047	BLA
chr6:44274269:44274660:clu_98261_NA	rs1284955	0.0350467	AARS2	-0.032047	BLA
chr6:44274269:44274660:clu_98261_NA	rs927658	0.0350467	AARS2	-0.032047	BLA
chr6:44274269:44274660:clu_98261_NA	rs2815263	0.0350467	AARS2	-0.032047	BLA
chr6:44274269:44274660:clu_98261_NA	rs2057552	0.0350467	AARS2	-0.032047	BLA
chr6:44274269:44274660:clu_98261_NA	rs2057553	0.0350467	AARS2	-0.032047	BLA
chr6:44274269:44274660:clu_98261_NA	rs988147	0.0350467	AARS2	-0.032047	BLA
chr7:138424378:138429868:clu_19438_NA	rs3088155	0.0264711	ATP6V0A4	-0.00201266	BLA
chr7:138424378:138429868:clu_19438_NA	rs4732381	0.0264711	ATP6V0A4	-0.00201266	BLA
chr7:138424378:138429868:clu_19438_NA	rs11764512	0.0264711	ATP6V0A4	-0.00201266	BLA
chr7:138424378:138429868:clu_19438_NA	rs6972895	0.0264711	ATP6V0A4	-0.00201266	BLA
chr6:29693340:29858041:clu_96869_NA	rs4713208	0.0353243	HLA-F,HLA-H	0.220596	BLA
chr6:29693340:29858041:clu_96869_NA	rs10447393	0.0353243	HLA-F,HLA-H	0.220596	BLA
chr6:29693340:29858041:clu_96869_NA	rs720831	0.0353243	HLA-F,HLA-H	0.220596	BLA
chr6:29693340:29858041:clu_96869_NA	rs2975009	0.0362883	HLA-F,HLA-H	0.220596	BLA
chr1:179959756:179959877:clu_55651_NA	rs2794585	0.0372916	CEP350	0.00925284	BLA
chr6:27425188:27435632:clu_96728_NA	rs6915678	0.0375572	ZNF184	-0.0015026	BLA
chr6:27425188:27435632:clu_96728_NA	rs9393801	0.0375572	ZNF184	-0.0015026	BLA
chr6:29693340:29858041:clu_96869_NA	rs2523990	0.037656	HLA-F,HLA-H	0.220596	BLA
chr6:29693340:29858041:clu_96869_NA	rs55761047	0.0376711	HLA-F,HLA-H	0.220596	BLA
chr6:29693340:29705899:clu_96869_NA	rs3129049	0.0380927	HLA-F,HLA-H	-0.0688838	BLA
chr6:29693340:29705899:clu_96869_NA	rs3117291	0.0380927	HLA-F,HLA-H	-0.0688838	BLA
chr8:113516206:113518920:clu_41983_NA	rs7018185	0.019106	CSMD3	0.000415173	BLA
chr6:29693340:29705899:clu_96869_NA	rs9259844	0.0383833	HLA-F,HLA-H	-0.0688838	BLA
chr6:29693340:29705899:clu_96869_NA	rs1611432	0.0383833	HLA-F,HLA-H	-0.0688838	BLA
chr6:29693340:29705899:clu_96869_NA	rs1632904	0.0383833	HLA-F,HLA-H	-0.0688838	BLA
chr6:29693340:29705899:clu_96869_NA	rs2517760	0.0383833	HLA-F,HLA-H	-0.0688838	BLA
chr6:29693340:29705899:clu_96869_NA	rs2517761	0.0383833	HLA-F,HLA-H	-0.0688838	BLA
chr1:179959756:179959877:clu_55651_NA	rs4263962	0.0384433	CEP350	0.00925284	BLA
chr1:179959756:179959877:clu_55651_NA	rs1981314	0.0384433	CEP350	0.00925284	BLA
chr1:179959756:179959877:clu_55651_NA	rs9425857	0.0384433	CEP350	0.00925284	BLA
chr1:179959756:179959877:clu_55651_NA	rs2477107	0.0384433	CEP350	0.00925284	BLA
chr1:179959756:179959877:clu_55651_NA	rs6660984	0.0384433	CEP350	0.00925284	BLA
chr1:179959756:179959877:clu_55651_NA	rs6659911	0.0384433	CEP350	0.00925284	BLA
chr6:29693340:29858041:clu_96869_NA	rs1150739	0.0390672	HLA-F,HLA-H	0.220596	BLA
chr6:27435699:27440067:clu_96728_NA	rs853681	0.0392551	ZNF184	-0.00264395	BLA
chr6:27435699:27440067:clu_96728_NA	rs853682	0.0392551	ZNF184	-0.00264395	BLA
chr6:27435699:27440067:clu_96728_NA	rs853678	0.0392551	ZNF184	-0.00264395	BLA
chr6:27435699:27440067:clu_96728_NA	rs6905391	0.0392551	ZNF184	-0.00264395	BLA
chr6:27435699:27440067:clu_96728_NA	rs853679	0.0392551	ZNF184	-0.00264395	BLA
chr6:27435699:27440067:clu_96728_NA	rs1936365	0.0392551	ZNF184	-0.00264395	BLA
chr6:27435699:27440067:clu_96728_NA	rs853694	0.0392551	ZNF184	-0.00264395	BLA
chr6:27435699:27440067:clu_96728_NA	rs853685	0.0392551	ZNF184	-0.00264395	BLA
chr6:29857600:29858041:clu_96869_NA	rs3132687	0.0394297	HLA-F,HLA-H	-0.0522214	BLA
chr6:29857600:29858041:clu_96869_NA	rs2517701	0.0379181	HLA-F,HLA-H	-0.0522214	BLA
chr6:29693340:29705899:clu_96869_NA	rs1632921	0.0395103	HLA-F,HLA-H	-0.0688838	BLA
chr6:29693340:29705899:clu_96869_NA	rs62389566	0.0395103	HLA-F,HLA-H	-0.0688838	BLA
chr6:29693340:29705899:clu_96869_NA	rs1611473	0.0395103	HLA-F,HLA-H	-0.0688838	BLA
chr6:29693340:29705899:clu_96869_NA	rs1611489	0.0395103	HLA-F,HLA-H	-0.0688838	BLA
chr6:29693340:29705899:clu_96869_NA	rs1611472	0.0395103	HLA-F,HLA-H	-0.0688838	BLA
chr6:29693340:29705899:clu_96869_NA	rs1611476	0.0395103	HLA-F,HLA-H	-0.0688838	BLA
chr6:27435699:27440067:clu_96728_NA	rs853676	0.0398479	ZNF184	-0.00264395	BLA
chr6:29693340:29858041:clu_96869_NA	rs28743265	0.040324	HLA-F,HLA-H	0.220596	BLA
chr6:29857600:29858041:clu_96869_NA	rs2975045	0.0404927	HLA-F,HLA-H	-0.0522214	BLA
chr6:29857600:29858041:clu_96869_NA	rs12202296	0.0404927	HLA-F,HLA-H	-0.0522214	BLA
chr6:29857600:29858041:clu_96869_NA	rs13203830	0.0404927	HLA-F,HLA-H	-0.0522214	BLA
chr6:29857600:29858041:clu_96869_NA	rs9368614	0.0404927	HLA-F,HLA-H	-0.0522214	BLA
chr6:29857600:29858041:clu_96869_NA	rs2975048	0.0404927	HLA-F,HLA-H	-0.0522214	BLA
chr6:29857600:29858041:clu_96869_NA	rs2735098	0.0404927	HLA-F,HLA-H	-0.0522214	BLA
chr6:29857600:29858041:clu_96869_NA	rs2735097	0.0404927	HLA-F,HLA-H	-0.0522214	BLA
chr6:29857600:29858041:clu_96869_NA	rs9368615	0.0404927	HLA-F,HLA-H	-0.0522214	BLA
chr6:29857600:29858041:clu_96869_NA	rs2975047	0.0404927	HLA-F,HLA-H	-0.0522214	BLA
chr6:29857600:29858041:clu_96869_NA	rs4713264	0.0404927	HLA-F,HLA-H	-0.0522214	BLA
chr6:29857600:29858041:clu_96869_NA	rs2735093	0.0404927	HLA-F,HLA-H	-0.0522214	BLA
chr6:29857600:29858041:clu_96869_NA	rs4713262	0.0404927	HLA-F,HLA-H	-0.0522214	BLA
chr6:29857600:29858041:clu_96869_NA	rs9404955	0.0404927	HLA-F,HLA-H	-0.0522214	BLA
chr6:29857600:29858041:clu_96869_NA	rs28749129	0.0404927	HLA-F,HLA-H	-0.0522214	BLA
chr6:29857600:29858041:clu_96869_NA	rs2975050	0.0404927	HLA-F,HLA-H	-0.0522214	BLA
chr6:29857600:29858041:clu_96869_NA	rs12195208	0.0404927	HLA-F,HLA-H	-0.0522214	BLA
chr6:29857600:29858041:clu_96869_NA	rs28749121	0.0404927	HLA-F,HLA-H	-0.0522214	BLA
chr6:29857600:29858041:clu_96869_NA	rs28749132	0.0404927	HLA-F,HLA-H	-0.0522214	BLA
chr6:29857600:29858041:clu_96869_NA	rs2975051	0.0404927	HLA-F,HLA-H	-0.0522214	BLA
chr6:29857600:29858041:clu_96869_NA	rs2517730	0.0404927	HLA-F,HLA-H	-0.0522214	BLA
chr6:29857600:29858041:clu_96869_NA	rs9404954	0.0404927	HLA-F,HLA-H	-0.0522214	BLA
chr6:29857600:29858041:clu_96869_NA	rs28749137	0.0404927	HLA-F,HLA-H	-0.0522214	BLA
chr6:29857600:29858041:clu_96869_NA	rs2916805	0.0404927	HLA-F,HLA-H	-0.0522214	BLA
chr6:29857600:29858041:clu_96869_NA	rs2517708	0.0404927	HLA-F,HLA-H	-0.0522214	BLA
chr6:29857600:29858041:clu_96869_NA	rs3016022	0.0404927	HLA-F,HLA-H	-0.0522214	BLA
chr6:29857600:29858041:clu_96869_NA	rs2517719	0.0404927	HLA-F,HLA-H	-0.0522214	BLA
chr6:29857600:29858041:clu_96869_NA	rs28749135	0.0404927	HLA-F,HLA-H	-0.0522214	BLA
chr6:29857600:29858041:clu_96869_NA	rs13207054	0.0404927	HLA-F,HLA-H	-0.0522214	BLA
chr6:29857600:29858041:clu_96869_NA	rs28749123	0.0404927	HLA-F,HLA-H	-0.0522214	BLA
chr6:29857600:29858041:clu_96869_NA	rs28749133	0.0404927	HLA-F,HLA-H	-0.0522214	BLA
chr6:29857600:29858041:clu_96869_NA	rs2916804	0.0404927	HLA-F,HLA-H	-0.0522214	BLA
chr6:29857600:29858041:clu_96869_NA	rs2517729	0.0404927	HLA-F,HLA-H	-0.0522214	BLA
chr6:29857600:29858041:clu_96869_NA	rs28749120	0.0404927	HLA-F,HLA-H	-0.0522214	BLA
chr6:29857600:29858041:clu_96869_NA	rs28749134	0.0404927	HLA-F,HLA-H	-0.0522214	BLA
chr6:29857600:29858041:clu_96869_NA	rs2975041	0.0404927	HLA-F,HLA-H	-0.0522214	BLA
chr6:29857600:29858041:clu_96869_NA	rs2975059	0.0404927	HLA-F,HLA-H	-0.0522214	BLA
chr6:29857600:29858041:clu_96869_NA	rs16896724	0.0404927	HLA-F,HLA-H	-0.0522214	BLA
chr6:29857600:29858041:clu_96869_NA	rs28894076	0.0404927	HLA-F,HLA-H	-0.0522214	BLA
chr6:29857600:29858041:clu_96869_NA	rs9260347	0.0404927	HLA-F,HLA-H	-0.0522214	BLA
chr6:29857600:29858041:clu_96869_NA	rs28749122	0.0404927	HLA-F,HLA-H	-0.0522214	BLA
chr6:29857600:29858041:clu_96869_NA	rs28749127	0.0404927	HLA-F,HLA-H	-0.0522214	BLA
chr6:29857600:29858041:clu_96869_NA	rs13201160	0.0404927	HLA-F,HLA-H	-0.0522214	BLA
chr6:29857600:29858041:clu_96869_NA	rs28749131	0.0404927	HLA-F,HLA-H	-0.0522214	BLA
chr6:29857600:29858041:clu_96869_NA	rs2517711	0.0404927	HLA-F,HLA-H	-0.0522214	BLA
chr6:29857600:29858041:clu_96869_NA	rs2517721	0.0404927	HLA-F,HLA-H	-0.0522214	BLA
chr6:29857600:29858041:clu_96869_NA	rs28749124	0.0404927	HLA-F,HLA-H	-0.0522214	BLA
chr6:29857600:29858041:clu_96869_NA	rs2975049	0.0404927	HLA-F,HLA-H	-0.0522214	BLA
chr6:29857600:29858041:clu_96869_NA	rs28749116	0.0404927	HLA-F,HLA-H	-0.0522214	BLA
chr6:29857600:29858041:clu_96869_NA	rs28749118	0.0404927	HLA-F,HLA-H	-0.0522214	BLA
chr6:29857600:29858041:clu_96869_NA	rs28749141	0.0404927	HLA-F,HLA-H	-0.0522214	BLA
chr6:29857600:29858041:clu_96869_NA	rs28749119	0.0404927	HLA-F,HLA-H	-0.0522214	BLA
chr6:29857600:29858041:clu_96869_NA	rs28749159	0.0404927	HLA-F,HLA-H	-0.0522214	BLA
chr6:29857600:29858041:clu_96869_NA	rs28749117	0.0404927	HLA-F,HLA-H	-0.0522214	BLA
chr6:29857600:29858041:clu_96869_NA	rs28749115	0.0404927	HLA-F,HLA-H	-0.0522214	BLA
chr6:29857600:29858041:clu_96869_NA	rs2517715	0.0404927	HLA-F,HLA-H	-0.0522214	BLA
chr6:29857600:29858041:clu_96869_NA	rs13219558	0.0404927	HLA-F,HLA-H	-0.0522214	BLA
chr6:29857600:29858041:clu_96869_NA	rs28749126	0.0404927	HLA-F,HLA-H	-0.0522214	BLA
chr6:29857600:29858041:clu_96869_NA	rs2904760	0.0404927	HLA-F,HLA-H	-0.0522214	BLA
chr6:29857600:29858041:clu_96869_NA	rs2517712	0.0404927	HLA-F,HLA-H	-0.0522214	BLA
chr6:29857600:29858041:clu_96869_NA	rs28749125	0.0404927	HLA-F,HLA-H	-0.0522214	BLA
chr6:29857600:29858041:clu_96869_NA	rs13198419	0.0404927	HLA-F,HLA-H	-0.0522214	BLA
chr6:29857600:29858041:clu_96869_NA	rs13201284	0.0404927	HLA-F,HLA-H	-0.0522214	BLA
chr10:71018715:71020895:clu_71882_NA	rs1782317	0.020324	HKDC1	-0.696797	BLA
chr6:29693340:29705899:clu_96869_NA	rs3916365	0.0406782	HLA-F,HLA-H	-0.0688838	BLA
chr22:26884454:26886010:clu_45801_NA	rs134135	0.0305149	SRRD	-0.016692	BLA
chr22:26884454:26886010:clu_45801_NA	rs5997097	0.0305149	SRRD	-0.016692	BLA
chr22:26884454:26886010:clu_45801_NA	rs4822725	0.0305149	SRRD	-0.016692	BLA
chr22:26884454:26886010:clu_45801_NA	rs2187956	0.0305149	SRRD	-0.016692	BLA
chr22:26884454:26886010:clu_45801_NA	rs2331252	0.0305149	SRRD	-0.016692	BLA
chr22:26884454:26886010:clu_45801_NA	rs7286252	0.0305149	SRRD	-0.016692	BLA
chr22:26884454:26886010:clu_45801_NA	rs6005053	0.0305149	SRRD	-0.016692	BLA
chr22:26884454:26886010:clu_45801_NA	rs2032574	0.0305149	SRRD	-0.016692	BLA
chr22:26884454:26886010:clu_45801_NA	rs3747134	0.0305149	SRRD	-0.016692	BLA
chr22:26884454:26886010:clu_45801_NA	rs5761539	0.0305149	SRRD	-0.016692	BLA
chr22:26884454:26886010:clu_45801_NA	rs4822726	0.0305149	SRRD	-0.016692	BLA
chr22:26884454:26886010:clu_45801_NA	rs737800	0.0305149	SRRD	-0.016692	BLA
chr22:26884454:26886010:clu_45801_NA	rs3830172	0.0305149	SRRD	-0.016692	BLA
chr22:26884454:26886010:clu_45801_NA	rs4820682	0.0305149	SRRD	-0.016692	BLA
chr22:26884454:26886010:clu_45801_NA	rs5761547	0.0305149	SRRD	-0.016692	BLA
chr22:26884454:26886010:clu_45801_NA	rs5752330	0.0305149	SRRD	-0.016692	BLA
chr22:26884454:26886010:clu_45801_NA	rs3213583	0.0305149	SRRD	-0.016692	BLA
chr22:26884454:26886010:clu_45801_NA	rs968425	0.0305149	SRRD	-0.016692	BLA
chr22:26884454:26886010:clu_45801_NA	rs4822723	0.0305149	SRRD	-0.016692	BLA
chr22:26884454:26886010:clu_45801_NA	rs9613191	0.0305149	SRRD	-0.016692	BLA
chr22:26884454:26886010:clu_45801_NA	rs4822727	0.0305149	SRRD	-0.016692	BLA
chr22:26884454:26886010:clu_45801_NA	rs1023496	0.0305149	SRRD	-0.016692	BLA
chr22:26884454:26886010:clu_45801_NA	rs5761541	0.0305149	SRRD	-0.016692	BLA
chr22:26884454:26886010:clu_45801_NA	rs1023494	0.0305149	SRRD	-0.016692	BLA
chr22:26884454:26886010:clu_45801_NA	rs6005059	0.0305149	SRRD	-0.016692	BLA
chr22:26884454:26886010:clu_45801_NA	rs713998	0.0305149	SRRD	-0.016692	BLA
chr22:26884454:26886010:clu_45801_NA	rs739289	0.0305149	SRRD	-0.016692	BLA
chr22:26884454:26886010:clu_45801_NA	rs877593	0.0305149	SRRD	-0.016692	BLA
chr22:26884454:26886010:clu_45801_NA	rs5761556	0.0305149	SRRD	-0.016692	BLA
chr22:26884454:26886010:clu_45801_NA	rs5752333	0.0305149	SRRD	-0.016692	BLA
chr22:26884454:26886010:clu_45801_NA	rs5761564	0.0305149	SRRD	-0.016692	BLA
chr22:26884454:26886010:clu_45801_NA	rs5752336	0.0305149	SRRD	-0.016692	BLA
chr22:26884454:26886010:clu_45801_NA	rs2285213	0.0305149	SRRD	-0.016692	BLA
chr22:26884454:26886010:clu_45801_NA	rs5752331	0.0305149	SRRD	-0.016692	BLA
chr22:26884454:26886010:clu_45801_NA	rs5761546	0.0305149	SRRD	-0.016692	BLA
chr22:26884454:26886010:clu_45801_NA	rs1045523	0.0305149	SRRD	-0.016692	BLA
chr22:26884454:26886010:clu_45801_NA	rs737801	0.0305149	SRRD	-0.016692	BLA
chr22:26884454:26886010:clu_45801_NA	rs5761542	0.0305149	SRRD	-0.016692	BLA
chr22:26884454:26886010:clu_45801_NA	rs739291	0.0305149	SRRD	-0.016692	BLA
chr22:26884454:26886010:clu_45801_NA	rs1008530	0.0305149	SRRD	-0.016692	BLA
chr22:26884454:26886010:clu_45801_NA	rs1023495	0.0305149	SRRD	-0.016692	BLA
chr6:29857600:29858041:clu_96869_NA	rs2734903	0.0410674	HLA-F,HLA-H	-0.0522214	BLA
chr6:29857600:29858041:clu_96869_NA	rs2517717	0.0410674	HLA-F,HLA-H	-0.0522214	BLA
chr6:29857600:29858041:clu_96869_NA	rs9260028	0.0410674	HLA-F,HLA-H	-0.0522214	BLA
chr6:29857600:29858041:clu_96869_NA	rs9260043	0.0410674	HLA-F,HLA-H	-0.0522214	BLA
chr6:29857600:29858041:clu_96869_NA	rs9260079	0.0410674	HLA-F,HLA-H	-0.0522214	BLA
chr6:29857600:29858041:clu_96869_NA	rs9260152	0.0410674	HLA-F,HLA-H	-0.0522214	BLA
chr6:29693340:29705899:clu_96869_NA	rs9257931	0.041199	HLA-F,HLA-H	-0.0688838	BLA
chr6:29693340:29705899:clu_96869_NA	rs9257928	0.041199	HLA-F,HLA-H	-0.0688838	BLA
chr6:29693340:29705899:clu_96869_NA	rs9257929	0.041199	HLA-F,HLA-H	-0.0688838	BLA
chr6:29693340:29705899:clu_96869_NA	rs29231	0.041199	HLA-F,HLA-H	-0.0688838	BLA
chr6:29693340:29705899:clu_96869_NA	rs29269	0.041199	HLA-F,HLA-H	-0.0688838	BLA
chr6:29693340:29705899:clu_96869_NA	rs29273	0.041199	HLA-F,HLA-H	-0.0688838	BLA
chr6:29693340:29705899:clu_96869_NA	rs2535262	0.041199	HLA-F,HLA-H	-0.0688838	BLA
chr6:29693340:29705899:clu_96869_NA	rs2078675	0.0412868	HLA-F,HLA-H	-0.0688838	BLA
chr6:29857600:29858041:clu_96869_NA	rs2517767	0.0277191	HLA-F,HLA-H	-0.0522214	BLA
chr8:113516206:113518920:clu_41983_NA	rs7828364	0.0208299	CSMD3	0.000415173	BLA
chr8:113516206:113518920:clu_41983_NA	rs28688503	0.0208299	CSMD3	0.000415173	BLA
chr8:113516206:113518920:clu_41983_NA	rs1420858	0.0208299	CSMD3	0.000415173	BLA
chr8:113516206:113518920:clu_41983_NA	rs1420859	0.0208299	CSMD3	0.000415173	BLA
chr8:113516206:113518920:clu_41983_NA	rs2016614	0.0208299	CSMD3	0.000415173	BLA
chr8:113516206:113518920:clu_41983_NA	rs2172352	0.0208299	CSMD3	0.000415173	BLA
chr8:113516206:113518920:clu_41983_NA	rs7000912	0.0208299	CSMD3	0.000415173	BLA
chr8:113516206:113518920:clu_41983_NA	rs4601350	0.0208299	CSMD3	0.000415173	BLA
chr8:113516206:113518920:clu_41983_NA	rs929687	0.0208299	CSMD3	0.000415173	BLA
chr8:113516206:113518920:clu_41983_NA	rs6469414	0.0208299	CSMD3	0.000415173	BLA
chr8:113516206:113518920:clu_41983_NA	rs1303762	0.0208299	CSMD3	0.000415173	BLA
chr8:113516206:113518920:clu_41983_NA	rs7826278	0.0208299	CSMD3	0.000415173	BLA
chr8:113516206:113518920:clu_41983_NA	rs929685	0.0208299	CSMD3	0.000415173	BLA
chr8:113516206:113518920:clu_41983_NA	rs12681118	0.0208299	CSMD3	0.000415173	BLA
chr22:40801288:40801653:clu_46713_NA	rs5751081	0.04237	SGSM3	-0.0160003	BLA
chr22:40801288:40801653:clu_46713_NA	rs5751077	0.04237	SGSM3	-0.0160003	BLA
chr22:40801288:40801653:clu_46713_NA	rs5751080	0.04237	SGSM3	-0.0160003	BLA
chr22:40801288:40801653:clu_46713_NA	rs2281332	0.04237	SGSM3	-0.0160003	BLA
chr22:40801288:40801653:clu_46713_NA	rs2235845	0.04237	SGSM3	-0.0160003	BLA
chr22:40801288:40801653:clu_46713_NA	rs2235846	0.04237	SGSM3	-0.0160003	BLA
chr22:40801288:40801653:clu_46713_NA	rs2281333	0.04237	SGSM3	-0.0160003	BLA
chr22:40801288:40801653:clu_46713_NA	rs3817999	0.04237	SGSM3	-0.0160003	BLA
chr22:40801288:40801653:clu_46713_NA	rs5758301	0.04237	SGSM3	-0.0160003	BLA
chr22:40801288:40801653:clu_46713_NA	rs5758300	0.04237	SGSM3	-0.0160003	BLA
chr22:40801288:40801653:clu_46713_NA	rs5758297	0.04237	SGSM3	-0.0160003	BLA
chr22:40801288:40801653:clu_46713_NA	rs2143695	0.04237	SGSM3	-0.0160003	BLA
chr8:113516206:113518920:clu_41983_NA	rs2353261	0.0212751	CSMD3	0.000415173	BLA
chr20:30204651:30376145:clu_94227_NA	rs242611	0.0425675	NA	0.00565647	BLA
chr6:29693340:29705899:clu_96869_NA	rs439058	0.0429377	HLA-F,HLA-H	-0.0688838	BLA
chr6:29693340:29858041:clu_96869_NA	rs9257148	0.0328901	HLA-F,HLA-H	0.220596	BLA
chr1:179959756:179959877:clu_55651_NA	rs7552673	0.0443003	CEP350	0.00925284	BLA
chr1:179959756:179959877:clu_55651_NA	rs6658638	0.0443003	CEP350	0.00925284	BLA
chr6:29857600:29858041:clu_96869_NA	rs3129027	0.0446143	HLA-F,HLA-H	-0.0522214	BLA
chr6:29857600:29858041:clu_96869_NA	rs2517784	0.0446143	HLA-F,HLA-H	-0.0522214	BLA
chr6:29857600:29858041:clu_96869_NA	rs2517785	0.0446143	HLA-F,HLA-H	-0.0522214	BLA
chr6:29857600:29858041:clu_96869_NA	rs3129025	0.0446143	HLA-F,HLA-H	-0.0522214	BLA
chr6:29857600:29858041:clu_96869_NA	rs2471868	0.0446143	HLA-F,HLA-H	-0.0522214	BLA
chr6:29857600:29858041:clu_96869_NA	rs2905777	0.0446143	HLA-F,HLA-H	-0.0522214	BLA
chr6:29857600:29858041:clu_96869_NA	rs3129028	0.0446143	HLA-F,HLA-H	-0.0522214	BLA
chr6:29857600:29858041:clu_96869_NA	rs28749089	0.0446143	HLA-F,HLA-H	-0.0522214	BLA
chr6:29857600:29858041:clu_96869_NA	rs2975014	0.0446143	HLA-F,HLA-H	-0.0522214	BLA
chr6:29857600:29858041:clu_96869_NA	rs2975016	0.0446143	HLA-F,HLA-H	-0.0522214	BLA
chr6:29857600:29858041:clu_96869_NA	rs2437067	0.0446143	HLA-F,HLA-H	-0.0522214	BLA
chr6:29857600:29858041:clu_96869_NA	rs9647645	0.0446143	HLA-F,HLA-H	-0.0522214	BLA
chr6:29857600:29858041:clu_96869_NA	rs3129026	0.0446143	HLA-F,HLA-H	-0.0522214	BLA
chr6:29857600:29858041:clu_96869_NA	rs9647649	0.0446143	HLA-F,HLA-H	-0.0522214	BLA
chr6:29857600:29858041:clu_96869_NA	rs9647648	0.0446143	HLA-F,HLA-H	-0.0522214	BLA
chr6:29857600:29858041:clu_96869_NA	rs9647646	0.0446143	HLA-F,HLA-H	-0.0522214	BLA
chr6:27435699:27440067:clu_96728_NA	rs6907861	0.0446872	ZNF184	-0.00264395	BLA
chr6:27435699:27440067:clu_96728_NA	rs9468168	0.0446872	ZNF184	-0.00264395	BLA
chr6:27435699:27440067:clu_96728_NA	rs6903982	0.0446872	ZNF184	-0.00264395	BLA
chr6:29857600:29858041:clu_96869_NA	rs2734919	0.0447937	HLA-F,HLA-H	-0.0522214	BLA
chr6:29857600:29858041:clu_96869_NA	rs2471870	0.0450414	HLA-F,HLA-H	-0.0522214	BLA
chr6:29857600:29858041:clu_96869_NA	rs2571426	0.0450414	HLA-F,HLA-H	-0.0522214	BLA
chr6:29857600:29858041:clu_96869_NA	rs2471873	0.0450414	HLA-F,HLA-H	-0.0522214	BLA
chr6:29857600:29858041:clu_96869_NA	rs9260588	0.0344776	HLA-F,HLA-H	-0.0522214	BLA
chr6:27425188:27440067:clu_96728_NA	rs6915987	0.0442639	ZNF184	0.00209481	BLA
chr20:30204651:30376145:clu_94227_NA	rs6058522	0.045985	NA	0.00565647	BLA
chr6:29693340:29705899:clu_96869_NA	rs3131845	0.0462388	HLA-F,HLA-H	-0.0688838	BLA
chr1:179959756:179959877:clu_55651_NA	rs1148824	0.0463283	CEP350	0.00925284	BLA
chr3:75033205:75190815:clu_104812_NA	rs1400237	0.0353048	ALG1L6P	0.0311023	BLA
chr6:29857600:29858041:clu_96869_NA	rs59168150	0.047444	HLA-F,HLA-H	-0.0522214	BLA
chr22:40801288:40801653:clu_46713_NA	rs9611486	0.0477879	SGSM3	-0.0160003	BLA
chr22:40801288:40801653:clu_46713_NA	rs13053242	0.0477879	SGSM3	-0.0160003	BLA
chr22:40801288:40801653:clu_46713_NA	rs9611469	0.0477879	SGSM3	-0.0160003	BLA
chr22:40801288:40801653:clu_46713_NA	rs9611467	0.0477879	SGSM3	-0.0160003	BLA
chr22:40801288:40801653:clu_46713_NA	rs12484477	0.0477879	SGSM3	-0.0160003	BLA
chr22:40801288:40801653:clu_46713_NA	rs9611466	0.0477879	SGSM3	-0.0160003	BLA
chr22:40801288:40801653:clu_46713_NA	rs9611465	0.0477879	SGSM3	-0.0160003	BLA
chr22:40801288:40801653:clu_46713_NA	rs4820423	0.0477879	SGSM3	-0.0160003	BLA
chr22:40801288:40801653:clu_46713_NA	rs75723348	0.0477879	SGSM3	-0.0160003	BLA
chr22:40801288:40801653:clu_46713_NA	rs9607769	0.0477879	SGSM3	-0.0160003	BLA
chr10:97605353:97607329:clu_72937_NA	rs7904410	0.0479663	ENTPD1	-0.00630018	BLA
chr10:97605353:97607329:clu_72937_NA	rs7913608	0.0479663	ENTPD1	-0.00630018	BLA
chr10:97605353:97607329:clu_72937_NA	rs7913576	0.0479663	ENTPD1	-0.00630018	BLA
chr10:97605353:97607329:clu_72937_NA	rs1336458	0.0479663	ENTPD1	-0.00630018	BLA
chr10:97605353:97607329:clu_72937_NA	rs7893361	0.0479663	ENTPD1	-0.00630018	BLA
chr10:97605353:97607329:clu_72937_NA	rs7907620	0.0479663	ENTPD1	-0.00630018	BLA
chr10:97605353:97607329:clu_72937_NA	rs7893222	0.0479663	ENTPD1	-0.00630018	BLA
chr10:97605353:97607329:clu_72937_NA	rs10219085	0.0479663	ENTPD1	-0.00630018	BLA
chr10:97605353:97607329:clu_72937_NA	rs10786250	0.0479663	ENTPD1	-0.00630018	BLA
chr10:97605353:97607329:clu_72937_NA	rs10736095	0.0479663	ENTPD1	-0.00630018	BLA
chr10:97605353:97607329:clu_72937_NA	rs11188537	0.0479663	ENTPD1	-0.00630018	BLA
chr10:97605353:97607329:clu_72937_NA	rs10786249	0.0479663	ENTPD1	-0.00630018	BLA
chr10:97605353:97607329:clu_72937_NA	rs7908420	0.0479663	ENTPD1	-0.00630018	BLA
chr10:97605353:97607329:clu_72937_NA	rs10882697	0.0479663	ENTPD1	-0.00630018	BLA
chr10:97605353:97607329:clu_72937_NA	rs10736096	0.0479663	ENTPD1	-0.00630018	BLA
chr10:97605353:97607329:clu_72937_NA	rs4918982	0.0479663	ENTPD1	-0.00630018	BLA
chr10:97605353:97607329:clu_72937_NA	rs2027200	0.0479663	ENTPD1	-0.00630018	BLA
chr10:97605353:97607329:clu_72937_NA	rs4918981	0.0479663	ENTPD1	-0.00630018	BLA
chr10:97605353:97607329:clu_72937_NA	rs1110124	0.0479663	ENTPD1	-0.00630018	BLA
chr10:97605353:97607329:clu_72937_NA	rs11593509	0.0479663	ENTPD1	-0.00630018	BLA
chr10:97605353:97607329:clu_72937_NA	rs9633701	0.0479663	ENTPD1	-0.00630018	BLA
chr10:97605353:97607329:clu_72937_NA	rs7921331	0.0479663	ENTPD1	-0.00630018	BLA
chr10:97605353:97607329:clu_72937_NA	rs2039618	0.0479663	ENTPD1	-0.00630018	BLA
chr10:97605353:97607329:clu_72937_NA	rs4917717	0.0479663	ENTPD1	-0.00630018	BLA
chr6:29857600:29858041:clu_96869_NA	rs3893463	0.0479908	HLA-F,HLA-H	-0.0522214	BLA
chr6:29693340:29705899:clu_96869_NA	rs9260532	0.0482487	HLA-F,HLA-H	-0.0688838	BLA
chr6:29693340:29705899:clu_96869_NA	rs9260639	0.0482487	HLA-F,HLA-H	-0.0688838	BLA
chr6:29693340:29858041:clu_96869_NA	rs1233367	0.0482677	HLA-F,HLA-H	0.220596	BLA
chr6:29693340:29858041:clu_96869_NA	rs9257316	0.0362906	HLA-F,HLA-H	0.220596	BLA
chr6:27425188:27435632:clu_96728_NA	rs7759694	0.0485506	ZNF184	-0.0015026	BLA
chr8:113516206:113518920:clu_41983_NA	rs9297463	0.0242799	CSMD3	0.000415173	BLA
chr6:29693340:29705899:clu_96869_NA	rs79244404	0.0489786	HLA-F,HLA-H	-0.0688838	BLA
chr6:29693340:29705899:clu_96869_NA	rs9259940	0.0489786	HLA-F,HLA-H	-0.0688838	BLA
chr6:29693340:29705899:clu_96869_NA	rs1611335	0.0489786	HLA-F,HLA-H	-0.0688838	BLA
chr6:29693340:29705899:clu_96869_NA	rs2523955	0.0489786	HLA-F,HLA-H	-0.0688838	BLA
chr6:29693340:29705899:clu_96869_NA	rs554130785	0.0489786	HLA-F,HLA-H	-0.0688838	BLA
chr6:29693340:29705899:clu_96869_NA	rs1611333	0.0489786	HLA-F,HLA-H	-0.0688838	BLA
chr6:29693340:29705899:clu_96869_NA	rs549525356	0.0489786	HLA-F,HLA-H	-0.0688838	BLA
chr6:29693340:29705899:clu_96869_NA	rs1611325	0.0489786	HLA-F,HLA-H	-0.0688838	BLA
chr6:29693340:29705899:clu_96869_NA	rs9259969	0.0489786	HLA-F,HLA-H	-0.0688838	BLA
chr6:29693340:29705899:clu_96869_NA	rs2248151	0.0489786	HLA-F,HLA-H	-0.0688838	BLA
chr6:29693340:29705899:clu_96869_NA	rs2248158	0.0489786	HLA-F,HLA-H	-0.0688838	BLA
chr6:29693340:29705899:clu_96869_NA	rs2523953	0.0489786	HLA-F,HLA-H	-0.0688838	BLA
chr6:29693340:29705899:clu_96869_NA	rs1061156	0.0489786	HLA-F,HLA-H	-0.0688838	BLA
chr6:29693340:29705899:clu_96869_NA	rs9259977	0.0489786	HLA-F,HLA-H	-0.0688838	BLA
chr6:29693340:29705899:clu_96869_NA	rs2248153	0.0489786	HLA-F,HLA-H	-0.0688838	BLA
chr6:29693340:29705899:clu_96869_NA	rs2905763	0.0489786	HLA-F,HLA-H	-0.0688838	BLA
chr6:29693340:29705899:clu_96869_NA	rs449962	0.0489786	HLA-F,HLA-H	-0.0688838	BLA
chr6:29693340:29705899:clu_96869_NA	rs9259999	0.0489786	HLA-F,HLA-H	-0.0688838	BLA
chr6:29693340:29705899:clu_96869_NA	rs1611334	0.0489786	HLA-F,HLA-H	-0.0688838	BLA
chr6:29693340:29705899:clu_96869_NA	rs2517732	0.0489786	HLA-F,HLA-H	-0.0688838	BLA
chr6:29693340:29705899:clu_96869_NA	rs2523998	0.0489786	HLA-F,HLA-H	-0.0688838	BLA
chr6:29693340:29705899:clu_96869_NA	rs2523997	0.0489786	HLA-F,HLA-H	-0.0688838	BLA
chr6:29693340:29705899:clu_96869_NA	rs77161679	0.0489786	HLA-F,HLA-H	-0.0688838	BLA
chr6:29693340:29705899:clu_96869_NA	rs446161	0.0489786	HLA-F,HLA-H	-0.0688838	BLA
chr6:29857600:29858041:clu_96869_NA	rs2734906	0.0493258	HLA-F,HLA-H	-0.0522214	BLA
chr6:29857600:29858041:clu_96869_NA	rs2975008	0.0493258	HLA-F,HLA-H	-0.0522214	BLA
chr6:29693340:29858041:clu_96869_NA	rs2523999	0.044761	HLA-F,HLA-H	0.220596	BLA
chr6:29693340:29858041:clu_96869_NA	rs439651	0.044761	HLA-F,HLA-H	0.220596	BLA
chr7:138424378:138429868:clu_19438_NA	rs4728467	0.0381711	ATP6V0A4	-0.00201266	BLA
chr7:138424378:138429868:clu_19438_NA	rs66463279	0.0381711	ATP6V0A4	-0.00201266	BLA
chr7:138424378:138429868:clu_19438_NA	rs11768023	0.0381711	ATP6V0A4	-0.00201266	BLA
chr7:138424378:138429868:clu_19438_NA	rs11764236	0.0381711	ATP6V0A4	-0.00201266	BLA
[truncated: 4,538 more rows]
